# Supplementary material for: CCR9 overexpression promotes T-ALL progression by enhancing cholesterol biosynthesis
Source: Front Pharmacol. 2023 Sep 6;14:1257289. doi: 10.3389/fphar.2023.1257289 (PMC10512069; doi:10.3389/fphar.2023.1257289)
Supplement: Supplementary file 1 [file Table1.xls]

gene_id	MOLT4_1	MOLT4_2	MOLT4_3	JURKAT_1	JURKAT_2	JURKAT_3	group1	group2	log2FoldChange	pvalue	padj	gene_name	gene_chr	gene_start	gene_end	gene_strand	gene_length	gene_biotype	gene_description	tf_family
ENSG00000211772	28571.5578436576	24996.4187507815	27314.7494158411	1325.22446574664	1568.20843747192	1544.59308389723	26960.9086700934	1479.34199570526	4.18783611164028	0	0	TRBC2	7	142801041	142802748	+	758	TR_C_gene	T cell receptor beta constant 2 [Source:HGNC Symbol;Acc:HGNC:12157]	-
ENSG00000106123	17498.0663648578	15973.1862646568	15834.7080631707	2714.55726304925	2721.21105772334	2774.34308439185	16435.3202308951	2736.70380172148	2.58605912457066	0	0	EPHB6	7	142855061	142871094	+	5325	protein_coding	EPH receptor B6 [Source:HGNC Symbol;Acc:HGNC:3396]	-
ENSG00000126561	12421.9401888999	12034.1695825209	12768.2887883182	642.040156329238	621.247801705864	666.925671293709	12408.1328532463	643.404543109603	4.26787179163615	0	0	STAT5A	17	42287547	42311943	+	5754	protein_coding	signal transducer and activator of transcription 5A [Source:HGNC Symbol;Acc:HGNC:11366]	STAT
ENSG00000067048	3578.70181632593	3663.36001618794	4101.89694850579	450.672002430806	411.043352887464	386.783035255362	3781.31959367322	416.166130191211	3.18538725912317	0	0	DDX3Y	Y	12904108	12920478	+	5738	protein_coding	DEAD-box helicase 3 Y-linked [Source:HGNC Symbol;Acc:HGNC:2699]	-
ENSG00000166482	3656.47586865503	3304.68705702021	3782.76292467486	343.505836247684	314.26605714434	365.624225886906	3581.30861678337	341.132039759644	3.38894080653286	0	0	MFAP4	17	19383442	19387240	-	2152	protein_coding	microfibril associated protein 4 [Source:HGNC Symbol;Acc:HGNC:7035]	-
ENSG00000095002	2674.98923644565	2579.89095852399	2797.05844739891	214.332332366243	174.82350198758	222.590674556149	2683.97954745618	203.915502969991	3.71222748941493	0	0	MSH2	2	47402969	47663146	+	13777	protein_coding	mutS homolog 2 [Source:HGNC Symbol;Acc:HGNC:7325]	-
ENSG00000165029	2482.19721940452	2699.09384109605	2556.00002572845	33.4894269322255	34.3403307475603	39.7785616126958	2579.09702874301	35.8694397641605	6.16064343725463	0	0	ABCA1	9	104781002	104928237	-	11350	protein_coding	ATP binding cassette subfamily A member 1 [Source:HGNC Symbol;Acc:HGNC:29]	-
ENSG00000152556	2265.30620023325	2054.12110146506	2210.51548616836	85.158828484802	101.980376159421	102.408637343323	2176.64759595556	96.5159473291823	4.49415689643043	0	0	PFKM	12	48105139	48146404	+	7318	protein_coding	phosphofructokinase, muscle [Source:HGNC Symbol;Acc:HGNC:8877]	-
ENSG00000060982	5914.11420457414	6389.0616435724	5912.27497360174	1333.83603267207	1218.56143349676	1236.52081949252	6071.81694058276	1262.97276188712	2.2651945949963	2.43608037961532e-290	2.35006800313505e-287	BCAT1	12	24810022	24949459	-	11775	protein_coding	branched chain amino acid transaminase 1 [Source:HGNC Symbol;Acc:HGNC:976]	-
ENSG00000164684	2303.64552180393	2324.45621015528	2233.9381668165	30.618904623749	17.6904734154099	19.4661046189788	2287.34663292524	22.5918275527126	6.66174396298875	9.10472747991357e-286	8.15588480897115e-283	ZNF704	8	80628451	80874781	-	15008	protein_coding	zinc finger protein 704 [Source:HGNC Symbol;Acc:HGNC:32291]	-
ENSG00000116574	3030.99722245909	2812.97516641044	3080.08250523062	466.938295512173	475.561550049547	419.790777870152	2974.68496470005	454.096874477291	2.7143415968946	4.9206684608072e-270	4.25586918392987e-267	RHOU	1	228735077	228746669	+	4372	protein_coding	ras homolog family member U [Source:HGNC Symbol;Acc:HGNC:17794]	-
ENSG00000135046	2510.6778582856	2485.16723933726	2854.63920399225	302.361683159522	308.022360644783	332.616483272116	2616.82810053837	314.333509025474	3.05598905771223	8.77067615629957e-270	7.3328699784102e-267	ANXA1	9	73151757	73170393	+	4561	protein_coding	annexin A1 [Source:HGNC Symbol;Acc:HGNC:533]	-
ENSG00000173585	3141.6335504202	3199.32022331811	3369.93817825137	11.4820892339059	13.5280090823722	14.3879903705496	3236.96398399656	13.1326962289426	7.94100563637258	3.50002391568324e-256	2.5819882309755e-253	CCR9	3	45886504	45903177	+	2809	protein_coding	C-C motif chemokine receptor 9 [Source:HGNC Symbol;Acc:HGNC:1610]	-
ENSG00000148400	18967.0100856087	18102.8734791809	14571.8351982251	2434.20291758805	2676.46456614318	2755.72333214761	17213.9062543382	2622.13027195961	2.71451965390166	1.9261232708281e-239	1.38031496796887e-236	NOTCH1	9	136494433	136545786	-	10377	protein_coding	notch 1 [Source:HGNC Symbol;Acc:HGNC:7881]	-
ENSG00000187775	1431.69980836792	1462.36393441087	1325.33334667401	105.252484644137	100.939760076162	116.796627713873	1406.46569648427	107.662957478057	3.70216220706036	5.90974186054578e-233	4.11744848183915e-230	DNAH17	17	78423697	78577394	-	16108	protein_coding	dynein axonemal heavy chain 17 [Source:HGNC Symbol;Acc:HGNC:2946]	-
ENSG00000183486	1372.5477122303	1279.30236474663	1247.25774451354	31.5757453932412	34.3403307475603	37.2395044884812	1299.70260716349	34.3851935430942	5.23559577724469	1.02559271672386e-227	6.95240987050482e-225	MX2	21	41361943	41409390	+	13047	protein_coding	MX dynamin like GTPase 2 [Source:HGNC Symbol;Acc:HGNC:7533]	-
ENSG00000147872	1233.43074538812	1255.88751281283	1275.56015029671	31.5757453932412	38.5027950805979	35.5467997390048	1254.95946949922	35.2084467376146	5.15830389267143	2.348666085609e-227	1.55024323050644e-224	PLIN2	9	19108375	19149290	-	5086	protein_coding	perilipin 2 [Source:HGNC Symbol;Acc:HGNC:248]	-
ENSG00000198520	2395.65989357356	2099.88649388112	2119.75259865681	10.5252484644137	13.5280090823722	19.4661046189788	2205.09966203716	14.5064540552549	7.22584819828914	2.13211149022148e-225	1.37122103583936e-222	ARMH1	1	44674692	44725591	+	3290	protein_coding	armadillo-like helical domain containing 1 [Source:HGNC Symbol;Acc:HGNC:34345]	-
ENSG00000167549	1468.94372075087	1365.51159232107	1298.00688591785	28.7052230847647	35.3809468308197	24.5442188674081	1377.48739966326	29.5434629276642	5.55819141938945	3.70273450581742e-225	2.32179967187281e-222	CORO6	17	29614756	29622907	-	4321	protein_coding	coronin 6 [Source:HGNC Symbol;Acc:HGNC:21356]	-
ENSG00000077782	3041.95131433643	2939.62822914326	2625.29212264587	530.089786298655	487.008326965401	524.73847233769	2868.95722204185	513.945528533915	2.47926956318999	1.26849816387322e-211	7.07032687694847e-209	FGFR1	8	38400215	38468834	-	13842	protein_coding	fibroblast growth factor receptor 1 [Source:HGNC Symbol;Acc:HGNC:3688]	-
ENSG00000171840	1383.50180410764	1266.53062732819	1382.91410326736	83.2451469458177	73.8837419114176	44.0103234863869	1344.31551156773	67.0464041145407	4.34230533455724	9.15916351339079e-207	4.88787530303974e-204	NINJ2	12	564296	663779	-	2048	protein_coding	ninjurin 2 [Source:HGNC Symbol;Acc:HGNC:7825]	-
ENSG00000129824	4361.91938555552	3964.56015697271	4564.49489130659	959.711291800634	870.99566168812	827.732622493969	4296.99147794494	886.146525327574	2.27860196436513	7.25894590155987e-203	3.79310168964426e-200	RPS4Y1	Y	2841486	2932000	+	2275	protein_coding	ribosomal protein S4 Y-linked 1 [Source:HGNC Symbol;Acc:HGNC:10425]	-
ENSG00000233913	2137.14332526841	1782.7216813233	2078.76290752257	246.864918528977	285.128806813076	264.061940918321	1999.54263803809	265.351888753458	2.91517265835697	1.72113742192748e-197	8.46462133662452e-195	RPL10P9	5	168616352	168616996	+	645	processed_pseudogene	ribosomal protein L10 pseudogene 9 [Source:HGNC Symbol;Acc:HGNC:35579]	-
ENSG00000163961	5594.25472175591	5728.12423216836	5356.96225323538	1671.6008243028	1626.48293813445	1747.7176538344	5559.78040238655	1681.93380542388	1.72399843331371	9.26555359361573e-194	4.38487953273717e-191	RNF168	3	196468783	196503768	-	5347	protein_coding	ring finger protein 168 [Source:HGNC Symbol;Acc:HGNC:26661]	-
ENSG00000188511	1173.18324006277	1121.78426991926	1132.09623132684	110.99352926109	114.467769158534	92.2524088464648	1142.35458043629	105.904569088696	3.4380830197938	1.02107317288646e-188	4.65646496769785e-186	C22orf34	22	49414524	49657542	-	6769	lincRNA	chromosome 22 open reading frame 34 [Source:HGNC Symbol;Acc:HGNC:28010]	-
ENSG00000136161	1903.82116828114	2039.22074114355	2215.39521130339	372.211059332449	377.743638223163	369.009635385859	2052.81237357603	372.988110980491	2.46136828285241	1.28226532725778e-181	5.45114897258975e-179	RCBTB2	13	48488959	48533256	-	3545	protein_coding	RCC1 and BTB domain containing protein 2 [Source:HGNC Symbol;Acc:HGNC:1914]	-
ENSG00000172687	1025.30299971873	1123.91289282233	1179.91753765013	102.381962335661	113.427153075275	108.333103966491	1109.71114339706	108.047406459142	3.36211093957079	5.12867438135421e-174	2.10881001365781e-171	ZNF738	19	21358930	21379302	+	3905	protein_coding	zinc finger protein 738 [Source:HGNC Symbol;Acc:HGNC:32469]	-
ENSG00000072274	11670.4894861146	11582.9015270695	11883.1066488238	4748.80073898958	4472.56792584891	4582.15175683267	11712.165887336	4601.17347389039	1.34785830222907	7.27183174130518e-172	2.94180780218414e-169	TFRC	3	196027183	196082189	-	7887	protein_coding	transferrin receptor [Source:HGNC Symbol;Acc:HGNC:11763]	-
ENSG00000106070	1024.20759053099	1018.54605912024	897.869424845427	27.7483823152726	23.9341699149663	21.1588093684552	980.207691498885	24.2804538662314	5.3408961399075	5.07416955516215e-170	2.02016382194567e-167	GRB10	7	50590063	50793462	-	9795	protein_coding	growth factor receptor bound protein 10 [Source:HGNC Symbol;Acc:HGNC:4564]	-
ENSG00000105655	902.617170692553	835.484489455994	849.072173495132	43.0578346271471	36.4215629140791	40.624913987434	862.391277881226	40.0347705095534	4.42532276130137	4.41240944538559e-167	1.72925083920565e-164	ISYNA1	19	18434388	18438301	-	3284	protein_coding	inositol-3-phosphate synthase 1 [Source:HGNC Symbol;Acc:HGNC:29821]	-
ENSG00000157554	864.277849121874	934.46545444887	913.484545277521	30.618904623749	18.7310894986693	28.7759807410991	904.075949616088	26.0419916211725	5.10311657903454	7.72183569936823e-166	2.93453156078112e-163	ERG	21	38380027	38661780	-	7588	protein_coding	ERG, ETS transcription factor [Source:HGNC Symbol;Acc:HGNC:3446]	ETS
ENSG00000165125	813.889026486125	883.378504775127	848.096228468126	29.6620638542569	35.3809468308197	33.8540949895284	848.454586576459	32.965701891535	4.68688221030564	1.39220105355735e-163	5.13517453313609e-161	TRPV6	7	142871203	142885762	-	11925	protein_coding	transient receptor potential cation channel subfamily V member 6 [Source:HGNC Symbol;Acc:HGNC:14006]	-
ENSG00000004468	2406.6139854509	2500.06759965876	2438.88662248774	604.723366319043	639.978891204533	666.925671293709	2448.5227358658	637.209309605762	1.94118705509505	2.17577174667584e-163	7.90908796378601e-161	CD38	4	15778275	15853230	+	6855	protein_coding	CD38 molecule [Source:HGNC Symbol;Acc:HGNC:1667]	-
ENSG00000198795	1765.79961062669	1797.62204164481	1597.62200920866	335.851110091747	311.144208894562	330.92377852264	1720.34788716005	325.973032502983	2.3982559797826	1.85226873890287e-162	6.63694350130881e-160	ZNF521	18	25061926	25352190	-	6223	protein_coding	zinc finger protein 521 [Source:HGNC Symbol;Acc:HGNC:24605]	zf-C2H2
ENSG00000108679	3000.32576520255	2909.82750850024	2677.01720907718	735.810551739469	760.690356862624	713.47505190431	2862.39016092666	736.658653502134	1.95874828898173	1.96656347521989e-162	6.94723170217822e-160	LGALS3BP	17	78971238	78980109	-	3584	protein_coding	galectin 3 binding protein [Source:HGNC Symbol;Acc:HGNC:6564]	-
ENSG00000114450	1082.26427748088	1102.6266637916	1073.53952970649	140.655593115347	142.564403406538	117.642980088611	1086.14349032632	133.620992203499	3.02867992637276	2.06774818706499e-161	7.20323055943944e-159	GNB4	3	179396089	179451590	-	7035	protein_coding	G protein subunit beta 4 [Source:HGNC Symbol;Acc:HGNC:20731]	-
ENSG00000205336	2547.92177066854	2214.83213064704	2299.3264836259	518.607697064749	545.282827627927	504.426015343973	2354.02679498049	522.772180012216	2.17192911686843	1.10435089575367e-160	3.74315259017481e-158	ADGRG1	16	57610652	57665580	+	8659	protein_coding	adhesion G protein-coupled receptor G1 [Source:HGNC Symbol;Acc:HGNC:4512]	-
ENSG00000172005	5538.38885318149	5346.03642106682	4774.32307211286	1311.82869497375	1464.14682914598	1429.48916093284	5219.58278212039	1401.82156168419	1.89649981128894	8.89785350129452e-160	2.89838911064246e-157	MAL	2	95025677	95053996	+	1457	protein_coding	mal, T cell differentiation protein [Source:HGNC Symbol;Acc:HGNC:6817]	-
ENSG00000132646	14348.7649501235	14207.493566558	14088.7424098572	5784.10245158009	5434.0971867806	5221.14779976001	14215.0003088462	5479.78247937357	1.37540772183866	1.59355567571529e-156	5.1243030074732e-154	PCNA	20	5114953	5126626	-	1471	protein_coding	proliferating cell nuclear antigen [Source:HGNC Symbol;Acc:HGNC:8729]	-
ENSG00000114315	1340.78084578603	1163.29241652917	1110.62544073271	11.4820892339059	12.4873929991128	14.3879903705496	1204.89956768264	12.7858242011894	6.54982137284624	6.10636134112034e-156	1.91449693947475e-153	HES1	3	194136145	194138732	+	2062	protein_coding	hes family bHLH transcription factor 1 [Source:HGNC Symbol;Acc:HGNC:5192]	bHLH
ENSG00000277443	850.037529681336	781.204605427643	807.106537333878	51.6694015525765	48.9089559131919	39.7785616126958	812.782890814286	46.7856396928214	4.12674692709376	5.12104500568722e-155	1.56641525405667e-152	MARCKS	6	113857362	113863471	+	4275	protein_coding	myristoylated alanine rich protein kinase C substrate [Source:HGNC Symbol;Acc:HGNC:6759]	-
ENSG00000158164	972.723358707509	805.683768812978	1010.10310295111	67.9356946339432	60.3557328290454	66.8618376043185	929.503410157197	65.051088355769	3.83423523526712	3.38308839321942e-150	9.98289683279169e-148	TMSB15A	X	102513676	102516784	-	685	protein_coding	thymosin beta 15a [Source:HGNC Symbol;Acc:HGNC:30744]	-
ENSG00000198336	876.327350186945	783.333228330715	887.134029548362	25.8347007762882	18.7310894986693	16.9270474947642	848.931536022007	20.4976125899072	5.37863981045238	1.27785289697634e-148	3.72687283278613e-146	MYL4	17	47200446	47223679	+	1636	protein_coding	myosin light chain 4 [Source:HGNC Symbol;Acc:HGNC:7585]	-
ENSG00000214425	2621.3141862467	2871.51229624493	2600.89349697072	743.465277895406	751.324812113289	696.548004409546	2697.90665982078	730.446031472747	1.8860402536494	3.74840397817195e-148	1.08066055839665e-145	LRRC37A4P	17	45506741	45550335	-	6924	transcribed_unprocessed_pseudogene	leucine rich repeat containing 37 member A4, pseudogene [Source:HGNC Symbol;Acc:HGNC:25479]	-
ENSG00000179909	753.641521160772	886.571439129736	860.783513819203	38.2736307796863	36.4215629140791	55.0129043579836	833.665491369904	43.2360326839163	4.25320151704206	4.35553401602317e-147	1.22747757516734e-144	ZNF154	19	57697367	57709194	-	5713	protein_coding	zinc finger protein 154 [Source:HGNC Symbol;Acc:HGNC:12939]	zf-C2H2
ENSG00000115758	6994.18766367955	6887.15940289139	6714.50178580058	2801.62977307304	2743.06399547179	2701.55678016436	6865.28295079051	2748.75018290306	1.32059962127591	7.60245680398138e-147	2.11872023952735e-144	ODC1	2	10439968	10448504	-	2968	protein_coding	ornithine decarboxylase 1 [Source:HGNC Symbol;Acc:HGNC:8109]	-
ENSG00000121413	761.309385474908	742.889393172336	764.164956145619	54.539923861053	46.8277237466731	55.8592567327218	756.121244930954	52.4089681134826	3.84482356946564	2.03618108423797e-145	5.6122520829513e-143	ZSCAN18	19	58083838	58118427	-	8307	protein_coding	zinc finger and SCAN domain containing 18 [Source:HGNC Symbol;Acc:HGNC:21037]	zf-C2H2
ENSG00000168610	6728.00323106027	6248.57253196961	6463.68391386007	2307.89993601508	2332.02064258432	2473.04163898505	6480.08655896331	2370.98740586148	1.44995926008149	3.53454338726545e-145	9.63624100428173e-143	STAT3	17	42313324	42388568	-	8812	protein_coding	signal transducer and activator of transcription 3 [Source:HGNC Symbol;Acc:HGNC:11364]	STAT
ENSG00000060237	11545.612838713	11801.0853746345	10508.0001057725	4124.94055728069	4127.08338620679	4246.1498640616	11284.8994397067	4166.05793584969	1.43736312235644	1.81507612609093e-144	4.89524079511964e-142	WNK1	12	752593	911452	+	14370	protein_coding	WNK lysine deficient protein kinase 1 [Source:HGNC Symbol;Acc:HGNC:14540]	-
ENSG00000232677	806.221162171989	760.982687848453	767.092791226637	27.7483823152726	19.7717055819287	12.6952856210731	778.098880415693	20.0717911727581	5.29553875232363	1.27394790925774e-139	3.32845431875026e-137	LINC00665	19	36313067	36331718	-	7201	lincRNA	long intergenic non-protein coding RNA 665 [Source:HGNC Symbol;Acc:HGNC:44323]	-
ENSG00000163584	2413.1864405773	2166.9381153279	2490.61170891905	565.492894769865	475.561550049547	458.722987108109	2356.91208827475	499.925810642507	2.23809174093653	1.11558406740506e-138	2.88464737924264e-136	RPL22L1	3	170864875	170870483	-	2326	protein_coding	ribosomal protein L22 like 1 [Source:HGNC Symbol;Acc:HGNC:27610]	-
ENSG00000173757	8327.30064515144	7722.64389234738	7840.74234696539	2910.70962079514	3058.37066869939	3138.27460552928	7963.5622948214	3035.78496500794	1.39104839064955	1.15664139393665e-138	2.96029382068561e-136	STAT5B	17	42199168	42276707	-	6447	protein_coding	signal transducer and activator of transcription 5B [Source:HGNC Symbol;Acc:HGNC:11367]	STAT
ENSG00000114757	1660.64032860426	1769.94994390486	1830.87287066307	356.901607020575	298.656815895449	381.704921006932	1753.82104772406	345.754447974319	2.33868046266236	6.70788172562644e-138	1.69946554992083e-135	PEX5L	3	179794958	180037053	-	10236	protein_coding	peroxisomal biogenesis factor 5 like [Source:HGNC Symbol;Acc:HGNC:30024]	-
ENSG00000133106	896.044715566151	784.397539782252	937.883170952669	58.3672869390216	84.2899027440116	74.4790089769624	872.775142100357	72.3787328866652	3.59533974881633	1.91682981003073e-137	4.80779252951908e-135	EPSTI1	13	42886388	42992271	-	4924	protein_coding	epithelial stromal interaction 1 [Source:HGNC Symbol;Acc:HGNC:16465]	-
ENSG00000198932	728.447109842898	679.030706080158	787.58763679376	16.2662930813667	23.9341699149663	23.6978664926699	731.688484238939	21.2994431630009	5.10107998386673	5.27304324006145e-134	1.28406282084681e-131	GPRASP1	X	102651366	102659083	+	6340	protein_coding	G protein-coupled receptor associated sorting protein 1 [Source:HGNC Symbol;Acc:HGNC:24834]	-
ENSG00000136156	4619.34054467293	4783.01566320412	4964.63235237901	1821.82482511307	1847.09354778544	1798.49879631869	4788.99618675202	1822.47238973907	1.394302139372	9.15464946812294e-133	2.16619733924018e-130	ITM2B	13	48232612	48270357	+	10706	protein_coding	integral membrane protein 2B [Source:HGNC Symbol;Acc:HGNC:6174]	-
ENSG00000197977	710.920562839159	847.191915422893	783.683856685737	18.179974620351	11.4467769158534	21.1588093684552	780.59877831593	16.9285203015532	5.50332392868624	9.3706520279717e-133	2.19658592678118e-130	ELOVL2	6	10980759	11044314	-	3997	protein_coding	ELOVL fatty acid elongase 2 [Source:HGNC Symbol;Acc:HGNC:14416]	-
ENSG00000114374	1065.83313966487	1193.09313717219	1250.18557959456	203.80708390183	185.229662820174	189.582931941359	1169.70395214387	192.873226221121	2.60072018479416	1.33487258607545e-131	3.04375220035858e-129	USP9Y	Y	12701231	12860839	+	11237	protein_coding	ubiquitin specific peptidase 9 Y-linked [Source:HGNC Symbol;Acc:HGNC:12633]	-
ENSG00000024422	922.334536071759	816.326883328341	743.670110578495	11.4820892339059	17.6904734154099	16.080695120026	827.443843326198	15.0844192564472	5.77910820745283	1.71079330004096e-131	3.86577635600246e-129	EHD2	19	47713343	47743134	+	3923	protein_coding	EH domain containing 2 [Source:HGNC Symbol;Acc:HGNC:3243]	-
ENSG00000183049	1328.73134472095	1368.70452667568	1297.03094089084	253.562803915422	296.57558372893	244.595836299342	1331.48893742916	264.911407981231	2.33346390069946	2.82466398474901e-130	6.32573411298882e-128	CAMK1D	10	12349482	12835545	+	8762	protein_coding	calcium/calmodulin dependent protein kinase ID [Source:HGNC Symbol;Acc:HGNC:19341]	-
ENSG00000198131	641.909784011937	668.387591564795	710.487979660294	22.9641784678118	35.3809468308197	23.6978664926699	673.595118412342	27.3476639304338	4.63874970740793	1.16844974164398e-129	2.59354481592162e-127	ZNF544	19	58228594	58277495	+	7130	protein_coding	zinc finger protein 544 [Source:HGNC Symbol;Acc:HGNC:16759]	zf-C2H2
ENSG00000136997	8208.9964528762	7094.70013594096	6917.49835141781	2412.19557988973	2420.47300966137	2346.08878277432	7407.06498007833	2392.91912410847	1.63012583629821	7.84785298213778e-129	1.71165085650417e-126	MYC	8	127735434	127741434	+	3001	protein_coding	MYC proto-oncogene, bHLH transcription factor [Source:HGNC Symbol;Acc:HGNC:7553]	bHLH
ENSG00000081059	27676.6085372792	25563.6967544503	23029.3748022582	8562.76804618532	8971.15125377931	9099.98073318523	25423.2266979959	8877.96667771662	1.51773791777191	2.39374865101361e-126	5.13162424484816e-124	TCF7	5	134114711	134151865	+	10063	protein_coding	transcription factor 7 [Source:HGNC Symbol;Acc:HGNC:11639]	HMG
ENSG00000163818	2476.72017346585	2470.26687901575	2810.72167777699	713.803214041149	689.928463200984	616.990881184155	2585.9029100862	673.574186142096	1.94271522529012	3.04097059051886e-126	6.46386647045713e-124	LZTFL1	3	45823316	45916042	-	7201	protein_coding	leucine zipper transcription factor like 1 [Source:HGNC Symbol;Acc:HGNC:6741]	-
ENSG00000127152	9726.13817788735	9100.92722208688	8278.94166409104	3182.45239933092	3331.01208251335	3201.75103363465	9035.33568802176	3238.4051718263	1.48028979485381	7.65520986937896e-122	1.56104043856718e-119	BCL11B	14	99169287	99271524	-	7855	protein_coding	B cell CLL/lymphoma 11B [Source:HGNC Symbol;Acc:HGNC:13222]	zf-C2H2
ENSG00000110492	650.673057513806	578.985429635746	613.86942198671	28.7052230847647	21.8529377484475	22.8515141179317	614.509303045421	24.4698916503813	4.65009309747095	3.58348910140024e-120	7.19048589130567e-118	MDK	11	46380756	46383837	+	2196	protein_coding	midkine [Source:HGNC Symbol;Acc:HGNC:6972]	-
ENSG00000004399	1242.19401888999	1151.58499056227	1024.74227835619	189.454472359447	194.595207569508	203.970922311908	1139.50709593615	196.006867413621	2.53745881130503	8.02251710489426e-120	1.59699027003935e-117	PLXND1	3	129555175	129606818	-	9738	protein_coding	plexin D1 [Source:HGNC Symbol;Acc:HGNC:9107]	-
ENSG00000139687	9448.99965339073	10090.7368720156	9877.5396183267	4456.00746352498	4377.87186227231	4410.34222476081	9805.75871457769	4414.7405168527	1.15131679005651	1.05190436736806e-119	2.07746971199415e-117	RB1	13	48303726	48599436	+	6452	protein_coding	RB transcriptional corepressor 1 [Source:HGNC Symbol;Acc:HGNC:9884]	-
ENSG00000162337	2599.40600249202	2402.15094611742	2071.93129233352	554.010805535959	575.46069404245	583.136786194626	2357.82941364766	570.869428591012	2.04542190500759	2.94606265429952e-118	5.59796541629852e-116	LRP5	11	68312609	68449275	+	6164	protein_coding	LDL receptor related protein 5 [Source:HGNC Symbol;Acc:HGNC:6697]	-
ENSG00000196700	6307.36610297053	5774.95393603595	5931.79387414185	2474.39022990672	2330.98002650106	2385.86734438701	6004.70463771611	2397.07920026493	1.32458104870131	4.75332617389298e-118	8.96412985666043e-116	ZNF512B	20	63956702	63969865	-	5919	protein_coding	zinc finger protein 512B [Source:HGNC Symbol;Acc:HGNC:29212]	zf-C2H2
ENSG00000081665	694.489425023154	792.912031394542	804.178702252861	77.5041023288647	95.7366796598651	80.4034756001299	763.860052890185	84.5480858629532	3.18094005786597	9.29776869740887e-118	1.72745655161785e-115	ZNF506	19	19785839	19821751	-	8414	protein_coding	zinc finger protein 506 [Source:HGNC Symbol;Acc:HGNC:23780]	zf-C2H2
ENSG00000010278	1244.38483726546	1183.51433410836	1199.43643819025	2.87052230847647	6.24369649955642	10.1562284968585	1209.11186985469	6.4234824349638	7.5211383427218	5.24375780534648e-117	9.67087744659562e-115	CD9	12	6199715	6238271	+	4165	protein_coding	CD9 molecule [Source:HGNC Symbol;Acc:HGNC:1709]	-
ENSG00000176155	2470.14771833945	2473.45981337036	2381.30586589439	869.768259468371	808.558696692556	829.425327243445	2441.6377992014	835.917427801457	1.54596940416409	4.36167396815808e-115	7.81425046209578e-113	CCDC57	17	82101460	82212830	-	12397	protein_coding	coiled-coil domain containing 57 [Source:HGNC Symbol;Acc:HGNC:27564]	-
ENSG00000171604	748.164475222104	664.13034575865	564.09622560941	20.0936561593353	30.1778664145227	19.4661046189788	658.797015530055	23.2458757309456	4.84078575580698	9.09599326240089e-115	1.61805463125914e-112	CXXC5	5	139647299	139683882	+	3852	protein_coding	CXXC finger protein 5 [Source:HGNC Symbol;Acc:HGNC:26943]	-
ENSG00000117322	563.040322495112	565.149380765774	607.037806797669	25.8347007762882	18.7310894986693	29.6223331158373	578.409170019518	24.7293744635983	4.53095976426305	3.04501072441742e-114	5.37851823872096e-112	CR2	1	207454230	207489895	+	4885	protein_coding	complement C3d receptor 2 [Source:HGNC Symbol;Acc:HGNC:2336]	-
ENSG00000089486	646.291420762872	586.4356097965	583.615126149528	51.6694015525765	47.8683398299325	46.5493806106015	605.447385569633	48.6957073310369	3.63710493029636	3.08098759274128e-113	5.32947108973357e-111	CDIP1	16	4510675	4538828	-	4268	protein_coding	cell death inducing p53 target 1 [Source:HGNC Symbol;Acc:HGNC:13234]	zf-LITAF-like
ENSG00000148468	696.680243398621	648.165673985606	574.831620906475	35.4031084712098	44.7464915801543	52.473847233769	639.892512763567	44.207815761711	3.8472835532354	2.08310317797237e-112	3.53029688580425e-110	FAM171A1	10	15211643	15371062	-	3955	protein_coding	family with sequence similarity 171 member A1 [Source:HGNC Symbol;Acc:HGNC:23522]	-
ENSG00000013725	1732.93733499468	1550.70178488839	1505.8831766701	380.822626257879	292.413119395892	313.150378653137	1596.50743218439	328.795374768969	2.27868650457812	3.58295520674991e-112	5.99117883304674e-110	CD6	11	60971680	61020377	+	5958	protein_coding	CD6 molecule [Source:HGNC Symbol;Acc:HGNC:1691]	-
ENSG00000163430	1023.11218134326	1048.34677976325	1107.6976056517	226.771262369641	220.610609650993	237.825017301437	1059.71885558607	228.402296440691	2.21264259940554	1.11800834307523e-109	1.83280295823613e-107	FSTL1	3	120392293	120451253	-	8727	protein_coding	follistatin like 1 [Source:HGNC Symbol;Acc:HGNC:3972]	-
ENSG00000119408	580.566869498851	558.763512056556	532.865984745221	35.4031084712098	21.8529377484475	32.161390240052	557.398788766876	29.8058121532364	4.2129413597544	1.82843075108346e-109	2.97796753887503e-107	NEK6	9	124257606	124353307	+	4419	protein_coding	NIMA related kinase 6 [Source:HGNC Symbol;Acc:HGNC:7749]	-
ENSG00000137700	741.592020095702	667.323280113259	741.718220524483	10.5252484644137	5.20308041629702	13.5416379958113	716.877840244481	9.75665562550736	6.16143902640137	1.73075925000736e-108	2.78275022491568e-106	SLC37A4	11	119024114	119030906	-	6186	protein_coding	solute carrier family 37 member 4 [Source:HGNC Symbol;Acc:HGNC:4061]	-
ENSG00000197937	617.810781881796	747.146638978481	752.453615821548	11.4820892339059	6.24369649955642	14.3879903705496	705.803678893942	10.7045920346706	6.01057320523898	5.00261353371127e-108	7.99207341735963e-106	ZNF347	19	53124072	53159075	-	9131	protein_coding	zinc finger protein 347 [Source:HGNC Symbol;Acc:HGNC:16447]	zf-C2H2
ENSG00000214029	747.06906603437	722.667475593146	734.886605335442	98.5545992576922	115.508385241794	87.1742945980356	734.874382320986	100.412426365841	2.87957061284573	8.13985201863869e-108	1.29217574893352e-105	ZNF891	12	133106817	133130473	-	15455	protein_coding	zinc finger protein 891 [Source:HGNC Symbol;Acc:HGNC:38709]	zf-C2H2
ENSG00000149451	668.199604517545	608.786150278763	674.378013661076	59.3241277085137	70.7618936616394	77.018066101177	650.454589485795	69.0346958237767	3.23250286165723	1.1028014223948e-107	1.7396519041828e-105	ADAM33	20	3667965	3682246	-	5834	protein_coding	ADAM metallopeptidase domain 33 [Source:HGNC Symbol;Acc:HGNC:15478]	-
ENSG00000102870	784.312978417315	714.152983980856	692.920969174188	103.338803105153	77.0055901611958	91.4060564717266	730.46231052412	90.5834832460251	3.00720521947015	2.01175418297575e-107	3.15367615108737e-105	ZNF629	16	30778449	30787202	-	6087	protein_coding	zinc finger protein 629 [Source:HGNC Symbol;Acc:HGNC:29008]	zf-C2H2
ENSG00000103365	2948.84153337907	2910.89181995178	2838.04813853315	1062.09325413629	1140.51522725231	1107.87525853232	2899.260497288	1103.49457997364	1.39376986696944	1.23955177020214e-106	1.93108307454721e-104	GGA2	16	23463542	23521995	-	8231	protein_coding	golgi associated, gamma adaptin ear containing, ARF binding protein 2 [Source:HGNC Symbol;Acc:HGNC:16064]	-
ENSG00000198888	20286.9781568278	21077.6239862248	18756.6874740264	8951.24539859913	8826.50561820626	9071.20475244413	20040.4298723597	8949.65192308317	1.1628680867644	1.89614486552898e-106	2.91773653479741e-104	MT-ND1	MT	3307	4262	+	956	protein_coding	mitochondrially encoded NADH:ubiquinone oxidoreductase core subunit 1 [Source:HGNC Symbol;Acc:HGNC:7455]	-
ENSG00000166341	1268.4838393956	1129.23445008001	1034.50172862625	4.78420384746079	5.20308041629702	7.61717137264388	1144.07333936729	5.86815187880056	7.58488057058269	3.04057635211675e-106	4.65022780876782e-104	DCHS1	11	6621323	6655854	-	10765	protein_coding	dachsous cadherin-related 1 [Source:HGNC Symbol;Acc:HGNC:13681]	-
ENSG00000147459	831.415573489864	822.712752037558	691.945024147182	112.907210800075	98.8585279096433	97.3305230948941	782.024449891535	103.032087268204	2.92418524113602	7.41490621347658e-106	1.12715562209951e-103	DOCK5	8	25184723	25418082	+	15960	protein_coding	dedicator of cytokinesis 5 [Source:HGNC Symbol;Acc:HGNC:23476]	-
ENSG00000268658	527.987228487634	599.207347214936	555.312720366357	46.8851977051157	38.5027950805979	33.0077426147902	560.835765356309	39.4652451335013	3.83540686963476	1.74793249381785e-105	2.64106281987586e-103	LINC00664	19	21483374	21503238	+	5889	lincRNA	long intergenic non-protein coding RNA 664 [Source:HGNC Symbol;Acc:HGNC:44319]	-
ENSG00000101444	7183.69345315748	6929.73186095284	6141.62205494812	2565.29010300847	2573.4435739005	2573.75757157889	6751.68245635281	2570.83041616262	1.39275934247163	3.46005667051253e-105	5.16578222677352e-103	AHCY	20	34280268	34311802	-	3894	protein_coding	adenosylhomocysteinase [Source:HGNC Symbol;Acc:HGNC:343]	-
ENSG00000007202	5188.95332229445	5168.29640866026	4998.79042832421	2220.8274259913	2209.22794475971	2324.92997340586	5118.68005309297	2251.66178138562	1.1841717377201	1.18978885092173e-104	1.72498751207046e-102	KIAA0100	17	28614440	28645454	-	9235	protein_coding	KIAA0100 [Source:HGNC Symbol;Acc:HGNC:28960]	-
ENSG00000225783	2000.2171768017	2071.15008468964	2354.95535016523	606.637047858028	602.516712207194	644.920509550515	2142.10753721886	618.024756538579	1.79285170475134	1.62505377295226e-104	2.34250567432119e-102	MIAT	22	26646428	26676475	+	11829	lincRNA	myocardial infarction associated transcript [Source:HGNC Symbol;Acc:HGNC:33425]	-
ENSG00000160072	1579.58004871197	1517.70812989076	1515.64262694016	422.923620115534	469.317853549991	405.402787499602	1537.64360184763	432.548087055042	1.83228636768341	2.88868658223667e-104	4.14023067746629e-102	ATAD3B	1	1471769	1497848	+	7682	protein_coding	ATPase family, AAA domain containing 3B [Source:HGNC Symbol;Acc:HGNC:24007]	-
ENSG00000226259	627.669464571399	617.300641891053	709.512034633289	37.3167900101941	30.1778664145227	61.7837233558893	651.494047031914	43.092793260202	3.89442048530457	2.92724366741769e-104	4.17165486739605e-102	GTF2H2B	5	70415352	70448015	+	3979	transcribed_unprocessed_pseudogene	general transcription factor IIH subunit 2B (pseudogene) [Source:HGNC Symbol;Acc:HGNC:31393]	-
ENSG00000118513	14320.2843112424	14710.9128831347	15863.9864139809	6925.61348958423	6615.19644128003	6666.71765581287	14965.061202786	6735.84252889238	1.15176237189406	8.87952543344838e-104	1.25828393741103e-101	MYB	6	135181315	135219173	+	5493	protein_coding	MYB proto-oncogene, transcription factor [Source:HGNC Symbol;Acc:HGNC:7545]	MYB
ENSG00000160179	3554.60281419579	3371.73867846699	3192.3161833363	1284.08031265848	1298.68887190774	1285.60925722734	3372.88589199969	1289.45948059785	1.38699374038917	2.71723364209686e-103	3.80746671570242e-101	ABCG1	21	42199689	42297244	+	6121	protein_coding	ATP binding cassette subfamily G member 1 [Source:HGNC Symbol;Acc:HGNC:73]	-
ENSG00000166123	1201.66387894385	1060.05420573015	1090.13059516559	223.900740061165	242.463547399441	259.83017904463	1117.28289327986	242.064822168412	2.20438522998511	6.9667714923253e-103	9.70780903169461e-101	GPT2	16	46884378	46931297	+	6354	protein_coding	glutamic--pyruvic transaminase 2 [Source:HGNC Symbol;Acc:HGNC:18062]	-
ENSG00000035862	5496.76330404761	5393.93043638596	4857.27839940836	1995.96984516064	2123.89742593244	1987.23537588532	5249.32404661398	2035.70088232613	1.36682183216419	1.878226740918e-101	2.57429962380903e-99	TIMP2	17	78852977	78925387	-	5633	protein_coding	TIMP metallopeptidase inhibitor 2 [Source:HGNC Symbol;Acc:HGNC:11821]	-
ENSG00000214078	4467.07866757795	4260.4387404998	4274.63921828584	1831.39323280799	1814.8344492044	1921.21989065574	4334.05220878786	1855.81585755604	1.22295870437615	8.97604437152912e-101	1.21695754014429e-98	CPNE1	20	35626031	35664956	-	3608	protein_coding	copine 1 [Source:HGNC Symbol;Acc:HGNC:2314]	-
ENSG00000096060	3919.37407371111	4080.57010519017	4036.5086316964	1676.38502815026	1739.91009120972	1763.79834895443	4012.15093686589	1726.69782277147	1.21622796446949	3.02849019236876e-100	4.08390274220394e-98	FKBP5	6	35573585	35728583	-	10628	protein_coding	FK506 binding protein 5 [Source:HGNC Symbol;Acc:HGNC:3721]	-
ENSG00000132475	14003.7110559874	12808.9883192393	13499.2716135456	5917.1033185395	6382.09843862992	6079.34910774456	13437.3236629241	6126.18362163799	1.1333309736514	1.20611787188909e-99	1.6091408756767e-97	H3F3B	17	75776434	75785893	-	6134	protein_coding	H3 histone family member 3B [Source:HGNC Symbol;Acc:HGNC:4765]	-
ENSG00000268119	1553.29022820636	1578.37388262833	1780.12372925876	3.82736307796863	4.16246433303761	4.23176187369105	1637.26261336448	4.0738630948991	8.6496261699922	4.54858474170027e-99	6.03638108419716e-97	AC010615.2	19	21444241	21463908	-	5146	processed_transcript	uncharacterized LOC105372321 [Source:NCBI gene;Acc:105372321]	-
ENSG00000135919	673.676650456214	670.516214467868	636.316157607846	97.5977584882	103.020992242681	95.6378183454176	660.169674177309	98.7521896920995	2.74273825819155	1.89276542830586e-98	2.49864960382987e-96	SERPINE2	2	223975112	224039319	-	8891	protein_coding	serpin family E member 2 [Source:HGNC Symbol;Acc:HGNC:8951]	-
ENSG00000182175	725.160882279697	666.258968661723	633.388322526828	85.158828484802	97.8179118263839	67.7081899790567	674.936057822749	83.5616434300809	3.02362971950267	4.16369132785465e-97	5.38318071573455e-95	RGMA	15	93035273	93089204	-	13221	protein_coding	repulsive guidance molecule BMP co-receptor a [Source:HGNC Symbol;Acc:HGNC:30308]	-
ENSG00000136720	4689.44673268789	4219.99490534142	3691.02409213631	1283.12347188898	1243.53621949499	1359.24191382956	4200.15524338854	1295.30053507118	1.69614067311934	2.11827397641813e-96	2.66987677771455e-94	HS6ST1	2	128236716	128318577	-	4683	protein_coding	heparan sulfate 6-O-sulfotransferase 1 [Source:HGNC Symbol;Acc:HGNC:5201]	-
ENSG00000184428	2105.37645882413	1931.72528453838	2001.6632503891	691.79587634283	730.512490448101	699.933413908499	2012.92166458387	707.41392689981	1.50914424718618	2.56639837482458e-94	3.17095586390887e-92	TOP1MT	8	143304384	143359979	-	6441	protein_coding	DNA topoisomerase I mitochondrial [Source:HGNC Symbol;Acc:HGNC:29787]	-
ENSG00000138095	4438.59802869687	4679.7774524051	4213.15468158447	1863.92581897072	1884.55572678278	1906.83190028519	4443.84338756215	1885.1044820129	1.23684025774275	4.7781974487077e-94	5.84618284919446e-92	LRPPRC	2	43886508	43996005	-	9760	protein_coding	leucine rich pentatricopeptide repeat containing [Source:HGNC Symbol;Acc:HGNC:15714]	-
ENSG00000225756	518.128545798031	540.670217380439	533.841929772227	50.7125607830843	62.4369649955642	57.5519614821982	530.880230983566	56.9004957536156	3.22408317155541	5.82578322096259e-94	7.09331527903804e-92	DBH-AS1	9	133654586	133657313	-	2139	antisense	DBH antisense RNA 1 [Source:HGNC Symbol;Acc:HGNC:24155]	-
ENSG00000012817	1570.8167752101	1542.1872932761	1559.56015315543	471.722499359634	395.434111638573	480.728148851303	1557.52140721387	449.294919949837	1.79047340915678	1.85999252131723e-93	2.25373586568496e-91	KDM5D	Y	19703865	19744939	-	9463	protein_coding	lysine demethylase 5D [Source:HGNC Symbol;Acc:HGNC:11115]	ARID
ENSG00000161642	900.426352317086	913.179225418144	715.367704795324	123.432459264488	139.44255515676	126.106503835993	842.991094176851	129.660506085747	2.70203189692797	2.70687363851459e-93	3.26412522121265e-91	ZNF385A	12	54369133	54391298	-	3179	protein_coding	zinc finger protein 385A [Source:HGNC Symbol;Acc:HGNC:17521]	-
ENSG00000099365	513.746909047096	494.904824964379	460.646052746784	11.4820892339059	12.4873929991128	16.9270474947642	489.76592891942	13.6321765759276	5.15093862505242	4.70497486616075e-93	5.6464200762222e-91	STX1B	16	30989256	31010661	-	5229	protein_coding	syntaxin 1B [Source:HGNC Symbol;Acc:HGNC:18539]	-
ENSG00000101193	3170.11418930127	3046.05937429688	3000.05501301613	1283.12347188898	1241.45498732847	1309.30712372001	3072.07619220476	1277.96186097915	1.26453702391839	2.33613208192238e-92	2.77700781416005e-90	GID8	20	62938119	62948475	+	4622	protein_coding	GID complex subunit 8 homolog [Source:HGNC Symbol;Acc:HGNC:15857]	-
ENSG00000147162	13465.8651448101	14128.7345191444	15196.4400155089	6604.11499103487	6295.72730371939	6644.71249406968	14263.6798931544	6514.85159627465	1.13049458876684	3.69462305276632e-91	4.25085024814151e-89	OGT	X	71533083	71575897	+	9812	protein_coding	O-linked N-acetylglucosamine (GlcNAc) transferase [Source:HGNC Symbol;Acc:HGNC:8127]	-
ENSG00000092758	554.277048993242	459.782547063681	591.422686365575	47.8420384746079	30.1778664145227	40.624913987434	535.160760807499	39.5482729588549	3.75153221886017	1.57625207737069e-90	1.79707066384599e-88	COL9A3	20	62816244	62841159	+	4841	protein_coding	collagen type IX alpha 3 chain [Source:HGNC Symbol;Acc:HGNC:2219]	-
ENSG00000162494	545.513775491373	449.139432548318	457.718217665767	21.0504969288275	33.2997146643009	30.4686854905755	484.123808568486	28.272965694568	4.09895871203395	1.6073947579463e-90	1.82428395107734e-88	LRRC38	1	13474977	13514048	-	2209	protein_coding	leucine rich repeat containing 38 [Source:HGNC Symbol;Acc:HGNC:27005]	-
ENSG00000103811	526.8918192999	462.97548141829	492.852238637979	38.2736307796863	48.9089559131919	49.9347901095543	494.239846452056	45.7057922674775	3.43270368174224	7.58025307321806e-89	8.5259151382267e-87	CTSH	15	78921058	78949574	-	5892	protein_coding	cathepsin H [Source:HGNC Symbol;Acc:HGNC:2535]	-
ENSG00000164056	876.327350186945	912.114913966607	897.869424845427	215.289173135735	213.326297068178	224.283379305625	895.437229666326	217.632949836513	2.03953981317536	1.11220451733366e-88	1.24537114748941e-86	SPRY1	4	123396795	123403760	+	3963	protein_coding	sprouty RTK signaling antagonist 1 [Source:HGNC Symbol;Acc:HGNC:11269]	-
ENSG00000213967	448.022357783075	478.940153191334	452.838492530737	34.4462677017177	37.4621789973385	42.3176187369105	459.933667835049	38.0753551453222	3.58921144587418	1.52463997864467e-88	1.69208052851176e-86	ZNF726	19	23914876	23945159	+	6289	protein_coding	zinc finger protein 726 [Source:HGNC Symbol;Acc:HGNC:32462]	zf-C2H2
ENSG00000237440	439.259084281206	450.203743999854	539.697599934262	36.359949240702	29.1372503312633	25.3905712421463	476.386809405107	30.2959236047038	3.9819018487913	2.81954385023008e-88	3.11540964103396e-86	ZNF737	19	20535825	20565809	-	3539	protein_coding	zinc finger protein 737 [Source:HGNC Symbol;Acc:HGNC:32468]	zf-C2H2
ENSG00000142556	491.838725292423	403.374040132257	505.539523989056	17.2231338508588	27.0560181647445	16.080695120026	466.917429804578	20.1199490452098	4.55707600194337	1.0780299514779e-87	1.18592751065652e-85	ZNF614	19	52012765	52030240	-	5813	protein_coding	zinc finger protein 614 [Source:HGNC Symbol;Acc:HGNC:24722]	zf-C2H2
ENSG00000122779	2137.14332526841	2303.16998112455	2091.45019287364	811.400972529349	836.65533094056	799.802994127608	2177.25449975553	815.953099199172	1.41638537065158	1.72660927972251e-86	1.86667301525862e-84	TRIM24	7	138460334	138589993	+	9223	protein_coding	tripartite motif containing 24 [Source:HGNC Symbol;Acc:HGNC:11812]	-
ENSG00000138449	2054.98763618838	2094.56493662343	2120.72854368382	824.79674330224	747.162347780251	727.016689900122	2090.09370549855	766.325260327538	1.44821697536334	2.19546341839492e-86	2.35327407949493e-84	SLC40A1	2	189560579	189583758	-	4330	protein_coding	solute carrier family 40 member 1 [Source:HGNC Symbol;Acc:HGNC:10909]	-
ENSG00000087274	6374.18606342229	6229.41492584195	6107.46397900292	2952.8106146528	3119.76701761169	3087.49346304499	6237.02165608905	3053.35703176982	1.03040036955641	4.51480095747254e-86	4.8187335155458e-84	ADD1	4	2843857	2930076	+	13106	protein_coding	adducin 1 [Source:HGNC Symbol;Acc:HGNC:243]	-
ENSG00000148798	740.496610907968	718.410229787001	717.319594849336	150.224000810269	147.767483822835	154.882484577092	725.408811848102	150.957989736732	2.26325054771071	6.51881183590534e-86	6.92817112153296e-84	INA	10	103277163	103290351	+	3231	protein_coding	internexin neuronal intermediate filament protein alpha [Source:HGNC Symbol;Acc:HGNC:6057]	-
ENSG00000108175	2603.78763924296	2510.71071417413	2190.02064060124	831.494628688685	766.93405336218	842.966965239256	2434.83966467277	813.798549096707	1.5795620045926	5.41532921336103e-85	5.65947030539673e-83	ZMIZ1	10	79069035	79316528	+	11048	protein_coding	zinc finger MIZ-type containing 1 [Source:HGNC Symbol;Acc:HGNC:16493]	zf-MIZ
ENSG00000196268	885.090623688814	938.722700255015	1061.82818938242	223.900740061165	202.920136235584	181.119408193977	961.880504442082	202.646761496908	2.25021867608136	7.00263765923821e-85	7.28797335141132e-83	ZNF493	19	21397119	21427573	+	11214	protein_coding	zinc finger protein 493 [Source:HGNC Symbol;Acc:HGNC:23708]	zf-C2H2
ENSG00000088305	1673.78523885706	1611.36753762596	1609.33334953273	580.80234708174	594.191783541119	543.35822458193	1631.49537533858	572.784118401596	1.5115212327532	9.86801720935591e-85	1.02276697373994e-82	DNMT3B	20	32762385	32809356	+	4630	protein_coding	DNA methyltransferase 3 beta [Source:HGNC Symbol;Acc:HGNC:2979]	-
ENSG00000111913	684.63074233355	648.165673985606	704.632309498259	117.691414647535	137.361322990241	110.025808715967	679.142908605805	121.692848784581	2.4864244526937	1.30036434710074e-84	1.34221146312678e-82	RIPOR2	6	24804281	25042170	-	9536	protein_coding	RHO family interacting cell polarization regulator 2 [Source:HGNC Symbol;Acc:HGNC:13872]	-
ENSG00000101849	1622.30100703358	1569.85939101604	1368.27492786227	422.923620115534	451.627380134581	459.569339482848	1520.1451086373	444.706779910987	1.77220862631069	1.38963558093042e-84	1.42847703446299e-82	TBL1X	X	9463295	9741037	+	9092	protein_coding	transducin beta like 1 X-linked [Source:HGNC Symbol;Acc:HGNC:11585]	-
ENSG00000100918	584.948506249786	557.69920060502	553.360830312345	90.8998731017549	87.4117509937899	88.866999347512	565.336179055717	89.0595411476856	2.66563585763757	9.96427525392599e-84	1.00775787064101e-81	REC8	14	24171853	24180257	+	3844	protein_coding	REC8 meiotic recombination protein [Source:HGNC Symbol;Acc:HGNC:16879]	-
ENSG00000147324	5937.11779751655	5583.37787475942	4968.53613248703	2159.5896167438	2251.89320417335	2216.59686943937	5496.343934921	2209.35989678551	1.3146225119311	5.85668973515305e-83	5.82926555305988e-81	MFHAS1	8	8783354	8893645	-	6883	protein_coding	malignant fibrous histiocytoma amplified sequence 1 [Source:HGNC Symbol;Acc:HGNC:16982]	-
ENSG00000135535	8426.98288123521	8850.81403097585	9355.40902887855	4310.56766656217	4356.01892452386	4212.29576907207	8877.73531369654	4292.96078671937	1.04855332464962	1.04677921196008e-82	1.03775953337481e-80	CD164	6	109366514	109382812	-	7206	protein_coding	CD164 molecule [Source:HGNC Symbol;Acc:HGNC:1632]	-
ENSG00000233056	599.188825690323	501.290693673596	652.907223066946	71.7630577119118	74.924357994677	55.8592567327218	584.462247476955	67.5155574797702	3.12264534153166	1.94607555511499e-82	1.9141751793488e-80	ERVH48-1	21	42916803	42925646	-	2842	lincRNA	endogenous retrovirus group 48 member 1 [Source:HGNC Symbol;Acc:HGNC:17216]	-
ENSG00000141564	3199.69023737008	3085.43889800373	2717.03095518442	1099.41004414649	1131.14968250297	1145.96111539554	3000.72003018608	1125.50694734833	1.41410718704042	2.58393078364628e-82	2.51202139207039e-80	RPTOR	17	80544819	80966371	+	10302	protein_coding	regulatory associated protein of MTOR complex 1 [Source:HGNC Symbol;Acc:HGNC:30287]	-
ENSG00000204592	4120.92936425411	3859.19332327062	4229.74574704357	1840.96164050291	1815.87506528766	1723.17343496699	4069.9561448561	1793.33671358585	1.18301630552471	2.6309114370062e-82	2.54781933061736e-80	HLA-E	6	30489467	30494205	+	2975	protein_coding	major histocompatibility complex, class I, E [Source:HGNC Symbol;Acc:HGNC:4962]	-
ENSG00000101057	11477.6974690735	10322.7567684506	9575.97260498188	4448.35273736904	4353.93769235734	4528.83155722416	10458.808947502	4443.70732898351	1.23458430935985	1.58418413751582e-81	1.52239488648168e-79	MYBL2	20	43667019	43716496	+	2777	protein_coding	MYB proto-oncogene like 2 [Source:HGNC Symbol;Acc:HGNC:7548]	MYB
ENSG00000055332	1953.11458172915	2343.61381628293	2110.96909341376	739.637914817438	698.253391867059	733.787508898027	2135.89916380861	723.892938527508	1.5605129944772	2.19039739996999e-81	2.08895618197899e-79	EIF2AK2	2	37099210	37157065	-	10753	protein_coding	eukaryotic translation initiation factor 2 alpha kinase 2 [Source:HGNC Symbol;Acc:HGNC:9437]	-
ENSG00000112655	5354.36010964223	4890.51111980929	5102.24060118684	2249.53264907606	2243.56827550727	2427.33861074918	5115.70394354612	2306.81317844417	1.14834660200636	4.94889884119635e-81	4.61443422806271e-79	PTK7	6	43076268	43161719	+	9024	protein_coding	protein tyrosine kinase 7 (inactive) [Source:HGNC Symbol;Acc:HGNC:9618]	-
ENSG00000234444	1263.00679345693	1312.29601974426	1366.32303780826	439.1899131969	411.043352887464	432.486063491225	1313.87528366982	427.57310985853	1.61913096735682	6.75730567197796e-81	6.27728669868708e-79	ZNF736	7	64307459	64354860	+	9409	protein_coding	zinc finger protein 736 [Source:HGNC Symbol;Acc:HGNC:32467]	zf-C2H2
ENSG00000101236	2435.09462433197	2725.70162738446	2434.00689735271	990.330196424383	968.813573514504	1004.62026881425	2531.60104968971	987.921346251047	1.35702367080659	6.84942487309264e-81	6.33938282903726e-79	RNF24	20	3927309	4015582	-	7668	protein_coding	ring finger protein 24 [Source:HGNC Symbol;Acc:HGNC:13779]	-
ENSG00000103056	632.051101322334	503.419316576669	514.323029232109	55.4967646305451	61.3963489123048	73.6326566022242	549.931149043704	63.508590048358	3.107364694441	6.33792634632026e-80	5.78064976794199e-78	SMPD3	16	68358325	68448688	-	7166	protein_coding	sphingomyelin phosphodiesterase 3 [Source:HGNC Symbol;Acc:HGNC:14240]	-
ENSG00000198482	509.365272296162	607.721838827226	538.721654907256	86.1156692542942	69.72127757838	80.4034756001299	551.936255343548	78.7468074776014	2.80593249622432	1.84098405887364e-78	1.65503807041823e-76	ZNF808	19	52527652	52564464	+	5008	protein_coding	zinc finger protein 808 [Source:HGNC Symbol;Acc:HGNC:33230]	zf-C2H2
ENSG00000126003	2579.68863711282	2582.01958142706	2479.87631362199	1027.64698643458	1028.12869026029	1125.64865840182	2547.19484405396	1060.47477836556	1.26281597310379	4.62567911540593e-78	4.14361727045041e-76	PLAGL2	20	32192503	32207791	-	5705	protein_coding	PLAG1 like zinc finger 2 [Source:HGNC Symbol;Acc:HGNC:9047]	zf-C2H2
ENSG00000151952	423.923355652934	443.817875290636	456.742272638761	40.1873123186706	21.8529377484475	44.8566758611251	441.49450119411	35.6323086427477	3.6108562523519	6.34815574608242e-78	5.66635026417221e-76	TMEM132D	12	129071725	129903666	-	7075	protein_coding	transmembrane protein 132D [Source:HGNC Symbol;Acc:HGNC:29411]	-
ENSG00000100321	1080.07345910541	1035.57504234482	1008.15121289709	148.310319271284	225.81369006729	230.207845928793	1041.26657144911	201.443951755789	2.36853732712342	8.44325318005641e-78	7.50970483199202e-76	SYNGR1	22	39349925	39385588	+	6953	protein_coding	synaptogyrin 1 [Source:HGNC Symbol;Acc:HGNC:11498]	-
ENSG00000088387	1581.77086708743	1635.84670101129	1568.34365839848	534.873990146116	536.957898961852	605.988300312558	1595.3204088324	559.273396473509	1.51004358378008	1.06393865317444e-77	9.42957925756933e-76	DOCK9	13	98793429	99086625	-	14816	protein_coding	dedicator of cytokinesis 9 [Source:HGNC Symbol;Acc:HGNC:14132]	-
ENSG00000143933	8238.57250094501	8194.13386537796	9672.59116265546	3669.48435100242	3368.47426151069	3194.98021463674	8701.76584299281	3410.97960904995	1.35151326264279	1.24821848428524e-77	1.10238788812826e-75	CALM2	2	47160082	47176601	-	6466	protein_coding	calmodulin 2 [Source:HGNC Symbol;Acc:HGNC:1445]	-
ENSG00000115935	1760.32256468802	1744.40646906799	1888.45362725641	660.220130949589	701.375240116838	682.160014038997	1797.72755367081	681.251795035141	1.40064203031215	1.67325198091607e-77	1.47257916439778e-75	WIPF1	2	174559572	174682916	-	9121	protein_coding	WAS/WASL interacting protein family member 1 [Source:HGNC Symbol;Acc:HGNC:12736]	-
ENSG00000196628	777.740523290913	720.538852690074	712.439869714306	144.482956193316	142.564403406538	176.041293945548	736.906415231764	154.362884515134	2.2494579062233	1.14941907647946e-76	9.97568487067741e-75	TCF4	18	55222331	55664787	-	27828	protein_coding	transcription factor 4 [Source:HGNC Symbol;Acc:HGNC:11634]	bHLH
ENSG00000167992	657.245512640208	690.738132047057	628.508597391799	137.785070806871	143.605019489798	136.262732332852	658.830747359688	139.217607543173	2.24349297444922	4.96371077093921e-76	4.27834342119234e-74	VWCE	11	61258286	61295424	-	4874	protein_coding	von Willebrand factor C and EGF domains [Source:HGNC Symbol;Acc:HGNC:26487]	-
ENSG00000204469	19693.2663770761	17710.142553564	16652.5499958017	7968.56992833069	8050.20602009474	8467.75550925578	18018.6529754806	8162.1771525604	1.14226070254581	1.16820524290723e-75	1.00003153251192e-73	PRRC2A	6	31620720	31637771	+	9115	protein_coding	proline rich coiled-coil 2A [Source:HGNC Symbol;Acc:HGNC:13918]	-
ENSG00000153132	1082.26427748088	1180.32139975375	1251.16152462156	366.470014715496	339.240843142565	324.152959524734	1171.2490672854	343.287939127599	1.7721535677934	1.60735210723988e-75	1.35742779642392e-73	CLGN	4	140388455	140427968	-	3127	protein_coding	calmegin [Source:HGNC Symbol;Acc:HGNC:2060]	-
ENSG00000068784	882.899805313347	867.413833002083	841.264613279085	232.512306986594	195.635823652768	234.439607802484	863.859417198172	220.862579480615	1.96381429374592	4.50563565520444e-75	3.79229374173952e-73	SRBD1	2	45388680	45612165	-	5045	protein_coding	S1 RNA binding domain 1 [Source:HGNC Symbol;Acc:HGNC:25521]	-
ENSG00000100427	410.77844540013	360.801582070805	368.90722020823	29.6620638542569	22.8935538317069	17.7733998695024	380.162415893055	23.443005851822	4.02933274539682	5.96496948232494e-75	5.00379145671151e-73	MLC1	22	50059391	50085902	-	4297	protein_coding	megalencephalic leukoencephalopathy with subcortical cysts 1 [Source:HGNC Symbol;Acc:HGNC:17082]	-
ENSG00000141905	997.917770025383	1012.16019041102	830.52921798202	216.246013905228	210.204448818399	240.364074425651	946.869059472808	222.271512383093	2.08732236837496	7.52356458657736e-75	6.29020156535111e-73	NFIC	19	3314403	3469217	+	9801	protein_coding	nuclear factor I C [Source:HGNC Symbol;Acc:HGNC:7786]	CTF/NFI
ENSG00000134532	445.831539407608	434.23907222681	445.03093231469	55.4967646305451	55.1526524127484	60.0910186064129	441.700514649703	56.9134785499021	2.95334676215046	9.73119893288007e-75	8.10890138320591e-73	SOX5	12	23529500	24562544	-	10445	protein_coding	SRY-box 5 [Source:HGNC Symbol;Acc:HGNC:11201]	HMG
ENSG00000178464	2903.92975668199	2618.20617077929	2951.25776166584	1209.44673263809	1159.24631675097	1140.88300114711	2824.46456304237	1169.85868351206	1.27203347626495	9.9518268045682e-75	8.26528873881389e-73	RPL10P16	19	12643275	12643919	-	645	processed_pseudogene	ribosomal protein L10 pseudogene 16 [Source:HGNC Symbol;Acc:HGNC:36882]	-
ENSG00000231925	2621.3141862467	2421.30855224508	2280.78352811279	916.653457173487	985.463430846655	969.919821449988	2441.13542220152	957.345569823376	1.35011215994362	1.54100530381502e-74	1.2672621321406e-72	TAPBP	6	33299694	33314387	-	5056	protein_coding	TAP binding protein [Source:HGNC Symbol;Acc:HGNC:11566]	-
ENSG00000204371	4045.34613030048	3768.72684989003	3651.01034602907	1773.98278663846	1764.88487720795	1735.86872058807	3821.69444207319	1758.24546147816	1.11996173808646	1.90966450311404e-74	1.56530081918648e-72	EHMT2	6	31879759	31897687	-	7289	protein_coding	euchromatic histone lysine methyltransferase 2 [Source:HGNC Symbol;Acc:HGNC:14129]	-
ENSG00000101158	4366.30102230645	4317.91155888276	4284.3986685559	2097.39496672681	2163.4408370963	2219.13592656358	4322.8704165817	2159.99057679556	1.00061649377799	3.7098561776875e-74	3.02112378729734e-72	NELFCD	20	58981208	58995133	+	6298	protein_coding	negative elongation factor complex member C/D [Source:HGNC Symbol;Acc:HGNC:15934]	-
ENSG00000168386	431.59121996707	459.782547063681	454.790382584749	10.5252484644137	5.20308041629702	5.92446662316746	448.721383205167	7.21759850129274	5.95858414745465	9.39160182170448e-74	7.59871473845135e-72	FILIP1L	3	99830141	100114513	-	5903	protein_coding	filamin A interacting protein 1 like [Source:HGNC Symbol;Acc:HGNC:24589]	-
ENSG00000177469	504.983635545227	483.197398997479	479.189008259896	7.65472615593726	3.12184824977821	7.61717137264388	489.123347600868	6.13124859278645	6.28643661667713	1.38279417574735e-73	1.11164242038766e-71	CAVIN1	17	42402452	42423517	-	3828	protein_coding	caveolae associated protein 1 [Source:HGNC Symbol;Acc:HGNC:9688]	-
ENSG00000275791	446.926948595342	440.624940936027	509.443304097079	9.56840769492157	5.20308041629702	5.92446662316746	465.665064542816	6.89865157812868	6.07682046764148	2.01761345342304e-73	1.61164906492856e-71	TRBV10-3	7	142544212	142544685	+	368	TR_V_gene	T cell receptor beta variable 10-3 [Source:HGNC Symbol;Acc:HGNC:12179]	-
ENSG00000223547	415.160082151065	407.631285938402	417.704471558525	9.56840769492157	6.24369649955642	8.46352374738209	413.498613215997	8.09187598062003	5.66481375686258	2.82157122915278e-73	2.24668728792413e-71	ZNF844	19	12064699	12081565	+	6620	protein_coding	zinc finger protein 844 [Source:HGNC Symbol;Acc:HGNC:25932]	zf-C2H2
ENSG00000198624	1165.51537574864	1056.86127137554	1117.45705592175	368.383696254481	338.200227059306	351.236235516357	1113.27790101531	352.606719610048	1.65803672630289	1.55917041204143e-72	1.23756684413997e-70	CCDC69	5	151181052	151224145	-	4993	protein_coding	coiled-coil domain containing 69 [Source:HGNC Symbol;Acc:HGNC:24487]	-
ENSG00000123130	531.273456050835	599.207347214936	592.398631392581	7.65472615593726	6.24369649955642	1.69270474947642	574.293144886117	5.19704246832337	6.83581713465757	3.50636217800568e-72	2.76561560216159e-70	ACOT9	X	23702253	23766475	-	5046	protein_coding	acyl-CoA thioesterase 9 [Source:HGNC Symbol;Acc:HGNC:17152]	-
ENSG00000167562	374.629942204919	406.566974486866	360.123714965177	15.3094523118745	34.3403307475603	18.6197522442406	380.44021055232	22.7565117678918	4.08604928965408	4.57608661350604e-72	3.59803775673851e-70	ZNF701	19	52555457	52587174	+	7201	protein_coding	zinc finger protein 701 [Source:HGNC Symbol;Acc:HGNC:25597]	zf-C2H2
ENSG00000280953	382.297806519055	449.139432548318	438.199317125649	49.7557200135922	46.8277237466731	49.0884377348161	423.212185397674	48.5572938316938	3.12281786417289	5.47789007722034e-72	4.29363871615127e-70	LINC01163	10	128181032	128317726	+	3190	lincRNA	long intergenic non-protein coding RNA 1163 [Source:NCBI gene;Acc:101927381]	-
ENSG00000123454	450.213176158543	401.245417229184	446.982822368702	60.2809684780059	43.7058754968949	44.8566758611251	432.813805252143	49.6145066120086	3.12567165376305	1.01037734186366e-71	7.84590851041002e-70	DBH	9	133635348	133659344	+	3776	protein_coding	dopamine beta-hydroxylase [Source:HGNC Symbol;Acc:HGNC:2689]	-
ENSG00000197124	360.389622764381	350.158467555442	332.797254209012	22.0073376983196	23.9341699149663	20.312456993717	347.781781509612	22.084654869001	3.98291199240844	1.12438058020928e-71	8.70423262741027e-70	ZNF682	19	19997058	20039506	-	4968	protein_coding	zinc finger protein 682 [Source:HGNC Symbol;Acc:HGNC:28857]	zf-C2H2
ENSG00000222012	517.033136610297	580.049741087282	462.597942800796	81.3314654068334	75.9649740779364	74.4790089769624	519.893606832792	77.2584828205774	2.75050856531286	1.26595460955049e-71	9.7700533897678e-70	AC005481.1	7	157614023	157618765	+	3456	antisense	uncharacterized LOC105375614 [Source:NCBI gene;Acc:105375614]	-
ENSG00000198646	3194.21319143141	3192.93435460889	2929.78697107171	1412.29697577042	1351.76029215396	1428.6428085581	3105.64483903734	1397.56669216083	1.1510922492751	6.07308483011805e-71	4.615912536637e-69	NCOA6	20	34689097	34825649	-	11131	protein_coding	nuclear receptor coactivator 6 [Source:HGNC Symbol;Acc:HGNC:15936]	-
ENSG00000184009	78632.8531322745	73358.7311085909	65267.2996260465	32867.4804320556	34322.6402741449	34025.0581692255	72419.6279556373	33738.3929584753	1.10196465055605	8.11339423859753e-71	6.14804091518137e-69	ACTG1	17	81509971	81523847	-	2993	protein_coding	actin gamma 1 [Source:HGNC Symbol;Acc:HGNC:144]	-
ENSG00000006118	371.343714641718	326.743615621644	366.955330154218	25.8347007762882	18.7310894986693	26.2369236168845	355.014220139193	23.600904630614	3.90003658963156	8.16838939336105e-71	6.17107056518921e-69	TMEM132A	11	60924463	60937159	+	7271	protein_coding	transmembrane protein 132A [Source:HGNC Symbol;Acc:HGNC:31092]	-
ENSG00000168918	1704.45669611361	1592.2099314983	1514.66668191316	585.5865509292	585.866854875044	615.298176434678	1603.77776984169	595.583860746307	1.42780203817767	1.08462974261993e-70	8.12080095653526e-69	INPP5D	2	233059967	233207903	+	8681	protein_coding	inositol polyphosphate-5-phosphatase D [Source:HGNC Symbol;Acc:HGNC:6079]	-
ENSG00000233864	568.51736843378	573.663872378065	527.986259610191	101.425121566169	114.467769158534	92.2524088464648	556.722500140679	102.715099857056	2.44353294262134	1.10281400524717e-70	8.23237526178854e-69	TTTY15	Y	12662334	12692233	+	5284	lincRNA	testis-specific transcript, Y-linked 15 [Source:HGNC Symbol;Acc:HGNC:18567]	-
ENSG00000080845	1403.21916948684	1316.5532655504	1267.75259008066	445.887798583345	487.008326965401	455.337577609157	1329.17500837264	462.744567719301	1.52285262812786	2.38507749553243e-70	1.75432591621538e-68	DLGAP4	20	36306336	36528637	+	8789	protein_coding	DLG associated protein 4 [Source:HGNC Symbol;Acc:HGNC:24476]	-
ENSG00000197122	1477.70699425274	1324.00344571115	1198.46049316324	417.182575498581	410.002736804205	413.866311246984	1333.39031104238	413.68387451659	1.68761200149084	7.68158029417093e-70	5.61718358420977e-68	SRC	20	37344685	37406050	+	6468	protein_coding	SRC proto-oncogene, non-receptor tyrosine kinase [Source:HGNC Symbol;Acc:HGNC:11283]	-
ENSG00000049246	564.135731682846	626.87944495488	575.80756593348	81.3314654068334	118.630233491572	108.333103966491	588.940914190402	102.764934288299	2.52023675884324	1.60706319762302e-69	1.16835823544291e-67	PER3	1	7784320	7845177	+	8099	protein_coding	period circadian regulator 3 [Source:HGNC Symbol;Acc:HGNC:8847]	-
ENSG00000105750	410.77844540013	501.290693673596	590.446741338569	8.61156692542942	1.0406160832594	7.61717137264388	500.838626804099	5.75645146044423	6.39823841399695	1.00456445508856e-68	7.26123506124823e-67	ZNF85	19	20923222	20950697	+	4668	protein_coding	zinc finger protein 85 [Source:HGNC Symbol;Acc:HGNC:13160]	zf-C2H2
ENSG00000064393	2577.49781873735	2522.41814014103	2331.53266951709	1090.79847722106	1097.84996783867	1078.25292541648	2477.14954279849	1088.96712349207	1.18553557867048	2.00035235170485e-68	1.43761712565791e-66	HIPK2	7	139561570	139777778	-	15402	protein_coding	homeodomain interacting protein kinase 2 [Source:HGNC Symbol;Acc:HGNC:14402]	-
ENSG00000180229	1008.87186190272	1199.47900588141	1149.66324181295	318.627976240888	271.600797730704	338.540949895284	1119.33803653236	309.589907955625	1.85108257581854	5.71584201447164e-68	4.08446579507059e-66	HERC2P3	15	20379495	20506180	-	9413	transcribed_unprocessed_pseudogene	hect domain and RLD 2 pseudogene 3 [Source:HGNC Symbol;Acc:HGNC:4871]	-
ENSG00000275395	637.528147261002	565.149380765774	497.731963773008	71.7630577119118	98.8585279096433	95.6378183454176	566.803163933262	88.7531346556576	2.67401903547475	5.60303826039373e-67	3.96992671319762e-65	FCGBP	19	39863323	39934626	-	12961	protein_coding	Fc fragment of IgG binding protein [Source:HGNC Symbol;Acc:HGNC:13572]	-
ENSG00000244509	615.619963506329	580.049741087282	649.979387985929	126.302981572965	98.8585279096433	75.3253613517006	615.21636419318	100.162290278103	2.6255367534771	1.06734078765558e-66	7.54113848900766e-65	APOBEC3C	22	39014083	39020352	+	2818	protein_coding	apolipoprotein B mRNA editing enzyme catalytic subunit 3C [Source:HGNC Symbol;Acc:HGNC:17353]	-
ENSG00000111676	2035.27027080918	2078.60026485039	1838.68043087911	706.148487885212	817.924241441891	728.709394649598	1984.18365551289	750.9273746589	1.40272029455518	2.43512967295467e-66	1.71086617526748e-64	ATN1	12	6924463	6942321	+	4762	protein_coding	atrophin 1 [Source:HGNC Symbol;Acc:HGNC:3033]	-
ENSG00000099725	580.566869498851	624.750822051807	607.037806797669	100.468280796677	140.483171240019	126.106503835993	604.118499449442	122.352651957563	2.30592449459803	1.42993096503125e-65	9.9903979010902e-64	PRKY	Y	7273972	7381548	+	7674	transcribed_unprocessed_pseudogene	protein kinase Y-linked (pseudogene) [Source:HGNC Symbol;Acc:HGNC:9444]	-
ENSG00000139629	1579.58004871197	1587.95268569216	1601.52578931668	611.421251705489	487.008326965401	592.446662316746	1589.6861745736	563.625413662545	1.49364141691979	2.90871649178588e-64	1.98251160453732e-62	GALNT6	12	51351247	51392867	-	7347	protein_coding	polypeptide N-acetylgalactosaminyltransferase 6 [Source:HGNC Symbol;Acc:HGNC:4128]	-
ENSG00000111331	1534.66827201489	1343.16105183881	1299.95877597186	478.420384746079	471.39908571651	501.886958219758	1392.59603327518	483.902142894115	1.52342319564447	5.01643047213737e-64	3.4098132548008e-62	OAS3	12	112938352	112973249	+	8251	protein_coding	2'-5'-oligoadenylate synthetase 3 [Source:HGNC Symbol;Acc:HGNC:8088]	-
ENSG00000180628	3194.21319143141	3437.72598846224	3419.71137462867	1681.16923199772	1638.97033113356	1633.46008324474	3350.55018484078	1651.19988212534	1.02113368660777	8.53191748287753e-64	5.76812814839715e-62	PCGF5	10	91163012	91284331	+	8306	protein_coding	polycomb group ring finger 5 [Source:HGNC Symbol;Acc:HGNC:28264]	-
ENSG00000089057	2765.90819902754	2607.56305626393	2622.36428756485	1159.69101262449	1153.00262025142	1283.07020010313	2665.27851428544	1198.58794432635	1.15156107638907	1.34634539878929e-63	9.0776976592562e-62	SLC23A2	20	4852356	5010293	-	7515	protein_coding	solute carrier family 23 member 2 [Source:HGNC Symbol;Acc:HGNC:10973]	-
ENSG00000157870	1063.6423212894	969.587732349568	1082.32303494954	349.246880864637	354.850084391456	330.077426147902	1038.51769619617	344.724797134665	1.59263567745727	1.67717061638002e-63	1.12478057219368e-61	PRXL2B	1	2586491	2591469	+	3371	protein_coding	peroxiredoxin like 2B [Source:HGNC Symbol;Acc:HGNC:28390]	-
ENSG00000133216	1649.68623672692	1435.75614812247	1513.69073688615	531.046627068147	554.648372377262	600.06383368939	1533.04437391185	561.919611044933	1.44645664795205	2.19703906194885e-63	1.46558866361173e-61	EPHB2	1	22710839	22921500	+	12516	protein_coding	EPH receptor B2 [Source:HGNC Symbol;Acc:HGNC:3393]	-
ENSG00000169136	916.857490133091	864.220898647474	879.326469332315	263.131211610343	285.128806813076	229.361493554055	886.80161937096	259.207170659158	1.77860918629371	2.35913596958051e-63	1.56954505010659e-61	ATF5	19	49928702	49933935	+	2954	protein_coding	activating transcription factor 5 [Source:HGNC Symbol;Acc:HGNC:790]	TF_bZIP
ENSG00000198363	1000.10858840085	1028.12486218406	1009.1271579241	306.18904623749	325.712834060193	362.238816387954	1012.45353616967	331.380232228546	1.6089984300929	6.0967178892734e-63	4.02415468680935e-61	ASPH	8	61500556	61714640	-	20047	protein_coding	aspartate beta-hydroxylase [Source:HGNC Symbol;Acc:HGNC:757]	-
ENSG00000111110	1817.28384245018	1750.79233777721	1663.01032601805	710.932691732673	755.487276446327	728.709394649598	1743.69550208181	731.709787609533	1.25286464499766	7.57090737711628e-63	4.95805479981281e-61	PPM1H	12	62643982	62935037	-	7063	protein_coding	protein phosphatase, Mg2+/Mn2+ dependent 1H [Source:HGNC Symbol;Acc:HGNC:18583]	-
ENSG00000125841	384.488624894522	378.894876746922	378.666670478289	5.74104461695294	7.28431258281582	5.07811424842926	380.683390706578	6.03449048273267	5.99563297686784	9.92350764273553e-63	6.46497191415825e-61	NRSN2	20	346782	359660	+	2933	protein_coding	neurensin 2 [Source:HGNC Symbol;Acc:HGNC:16229]	-
ENSG00000197976	2956.5093976932	2611.82030207008	2701.41583475233	1182.65519109231	1276.83593415929	1214.51565774933	2756.58184483854	1224.66892766697	1.17074422672575	1.03308499299325e-62	6.71291134566233e-61	AKAP17A	X	1591593	1602514	+	4075	protein_coding	A-kinase anchoring protein 17A [Source:HGNC Symbol;Acc:HGNC:18783]	-
ENSG00000198521	1336.39920903509	1618.81771778671	1519.54640704818	546.356079380022	492.211407381698	473.957329853397	1491.58777795666	504.174938871706	1.56579458289917	1.82495953040951e-62	1.17973285932297e-60	ZNF43	19	21804949	21852125	-	8649	protein_coding	zinc finger protein 43 [Source:HGNC Symbol;Acc:HGNC:13109]	zf-C2H2
ENSG00000108984	1007.77645271499	1034.51073089328	978.872862086917	363.59949240702	320.509753643896	309.764969154185	1007.05334856506	331.291405068367	1.60467712930682	8.10042643363622e-62	5.14366824831553e-60	MAP2K6	17	69414698	69553861	+	16655	protein_coding	mitogen-activated protein kinase kinase 6 [Source:HGNC Symbol;Acc:HGNC:6846]	-
ENSG00000168671	384.488624894522	298.007206430163	328.893474100988	6.6978853864451	8.32492866607523	8.46352374738209	337.129768475224	7.82877926663414	5.42569296723224	4.15451816729216e-61	2.61818152442266e-59	UGT3A2	5	36035017	36071358	-	2694	protein_coding	UDP glycosyltransferase family 3 member A2 [Source:HGNC Symbol;Acc:HGNC:27266]	-
ENSG00000102230	320.954892005968	341.643975943152	372.811000316253	9.56840769492157	3.12184824977821	7.61717137264388	345.136622755125	6.76914243911455	5.64735864888728	5.86502625745561e-61	3.67766471473754e-59	PCYT1B	X	24558087	24672677	-	5555	protein_coding	phosphate cytidylyltransferase 1, choline, beta [Source:HGNC Symbol;Acc:HGNC:8755]	-
ENSG00000171291	738.305792532501	769.497179460743	746.597945659513	220.073376983196	231.016770483587	194.661046189788	751.466972550919	215.250397885524	1.80739041835259	9.91469645367563e-61	6.1860800112212e-59	ZNF439	19	11848726	11883750	+	5207	protein_coding	zinc finger protein 439 [Source:HGNC Symbol;Acc:HGNC:20873]	zf-C2H2
ENSG00000213366	715.302199590094	710.960049626247	777.828186523701	177.972383125541	221.651225734253	179.4267034445	734.696811913347	193.016770768098	1.93313382080611	3.0378769096343e-60	1.88604031305563e-58	GSTM2	1	109668022	109709551	+	9116	protein_coding	glutathione S-transferase mu 2 [Source:HGNC Symbol;Acc:HGNC:4634]	-
ENSG00000128513	1063.6423212894	1126.0415157254	1176.98970256911	380.822626257879	332.997146643009	278.449931288871	1122.22451319464	330.756568063253	1.76574034357424	5.70405142414173e-60	3.53256834124254e-58	POT1	7	124822386	124929983	-	5897	protein_coding	protection of telomeres 1 [Source:HGNC Symbol;Acc:HGNC:17284]	-
ENSG00000121716	887.281442064281	869.542455905156	975.945027005899	305.232205467998	257.032172565073	275.910874164656	910.922974991779	279.391750732576	1.70464125163048	6.70437720571078e-60	4.14185194762654e-58	PILRB	7	100352176	100367733	+	5764	protein_coding	paired immunoglobin-like type 2 receptor beta [Source:HGNC Symbol;Acc:HGNC:18297]	-
ENSG00000131002	2943.3644874404	3587.79390312886	3737.86945343259	1354.88652960089	1341.35413132137	1365.16638045273	3423.00928133395	1353.802347125	1.33850550869494	7.64294291768722e-60	4.71008094008429e-58	TXLNGY	Y	19567313	19606274	+	11377	transcribed_unprocessed_pseudogene	taxilin gamma pseudogene, Y-linked [Source:HGNC Symbol;Acc:HGNC:18473]	-
ENSG00000153071	653.959285077007	622.622199148734	646.075607877905	179.886064664526	165.457957238245	173.502236821333	640.885697367882	172.948752908035	1.88881794120559	9.2829359857236e-60	5.67889269253461e-58	DAB2	5	39371675	39462300	-	7717	protein_coding	DAB2, clathrin adaptor protein [Source:HGNC Symbol;Acc:HGNC:2662]	-
ENSG00000177398	409.683036212397	355.480024813124	376.714780424277	7.65472615593726	2.08123216651881	5.92446662316746	380.625947149932	5.22014164854118	6.15904791191878	1.85135898706857e-59	1.12435317466475e-57	UMODL1	21	42062959	42143453	+	7278	protein_coding	uromodulin like 1 [Source:HGNC Symbol;Acc:HGNC:12560]	-
ENSG00000129353	2627.8866413731	2469.20256756421	2443.76634762277	1121.41738184481	1222.7238978298	1195.89590550509	2513.61851885336	1180.0123950599	1.09089213622878	8.22488952583574e-59	4.9118256925479e-57	SLC44A2	19	10602457	10644559	+	5216	protein_coding	solute carrier family 44 member 2 [Source:HGNC Symbol;Acc:HGNC:17292]	-
ENSG00000101361	8722.7433619233	8306.95087924081	9817.03102665234	4472.27375660634	4289.41949519526	4414.5739866345	8948.90842260548	4392.0890794787	1.02688728197451	1.26166153276336e-58	7.49881387790774e-57	NOP56	20	2652145	2658393	+	5398	protein_coding	NOP56 ribonucleoprotein [Source:HGNC Symbol;Acc:HGNC:15911]	-
ENSG00000205571	300.142117439029	286.299780463264	290.831618047758	7.65472615593726	9.36554474933463	9.3098761221203	292.424505316684	8.7767156757974	5.05715070615379	1.53525709118848e-58	9.10338495536396e-57	SMN2	5	70049612	70078522	+	3011	protein_coding	survival of motor neuron 2, centromeric [Source:HGNC Symbol;Acc:HGNC:11118]	-
ENSG00000145337	997.917770025383	1002.58138734719	1085.25087003056	376.99526317991	368.378093473829	344.465416518451	1028.58334246771	363.279591057397	1.50332875875052	1.75075125703042e-58	1.03323160067852e-56	PYURF	4	88520985	88523813	-	1361	protein_coding	PIGY upstream reading frame [Source:HGNC Symbol;Acc:HGNC:44317]	-
ENSG00000061938	2360.60679956608	2186.09572145556	2151.95878454801	1027.64698643458	1039.57546717614	1043.55247805221	2232.88710185655	1036.92497722098	1.10619398732026	1.87676886387335e-58	1.10500273811435e-56	TNK2	3	195863364	195911945	-	12015	protein_coding	tyrosine kinase non receptor 2 [Source:HGNC Symbol;Acc:HGNC:19297]	-
ENSG00000106484	279.329342872089	318.229124009353	321.085913884941	6.6978853864451	6.24369649955642	9.3098761221203	306.214793588794	7.41715266937394	5.34897683499609	8.81584661626955e-58	5.11849687104798e-56	MEST	7	130486171	130506465	+	4794	protein_coding	mesoderm specific transcript [Source:HGNC Symbol;Acc:HGNC:7028]	-
ENSG00000106772	253.03952236648	299.0715178817	311.326463614882	12.438930003398	20.8123216651881	13.5416379958113	287.812501287687	15.5976298881325	4.22300572374659	9.12640257525783e-58	5.28656880814357e-56	PRUNE2	9	76611376	76906087	-	14656	protein_coding	prune homolog 2 [Source:HGNC Symbol;Acc:HGNC:25209]	-
ENSG00000164038	617.810781881796	721.60316414161	702.680419444247	190.411313128939	154.011180322392	174.348589196071	680.698121822551	172.923694215801	1.97524873852253	1.12385453379119e-57	6.48011940610358e-56	SLC9B2	4	103019868	103085829	-	5374	protein_coding	solute carrier family 9 member B2 [Source:HGNC Symbol;Acc:HGNC:25143]	-
ENSG00000197457	3533.79003962885	2993.90811317161	3142.54298695899	1431.43379116027	1453.74066831339	1298.30454284841	3223.41371325315	1394.49300077402	1.20955472124601	1.211938989593e-57	6.97198480205769e-56	STMN3	20	63639705	63657682	-	3032	protein_coding	stathmin 3 [Source:HGNC Symbol;Acc:HGNC:15926]	-
ENSG00000180530	253.03952236648	301.200140784772	329.869419127994	16.2662930813667	11.4467769158534	7.61717137264388	294.703027426415	11.776747123288	4.66290900303837	1.35666112368614e-57	7.78667604217295e-56	NRIP1	21	14961235	15065936	-	8497	protein_coding	nuclear receptor interacting protein 1 [Source:HGNC Symbol;Acc:HGNC:8001]	-
ENSG00000130707	681.344514770349	601.335970118008	685.113408958141	180.842905434018	174.82350198758	175.194941570809	655.931297948833	176.953782997469	1.89046191110538	1.99415807935074e-57	1.14195143712957e-55	ASS1	9	130444929	130501274	+	3050	protein_coding	argininosuccinate synthase 1 [Source:HGNC Symbol;Acc:HGNC:758]	-
ENSG00000226688	343.958484948376	375.701942392313	353.292099776135	50.7125607830843	45.7871076634137	55.8592567327218	357.650842372275	50.7863083930733	2.80999314045494	2.14920797988767e-57	1.2279370057299e-55	ENTPD1-AS1	10	95753206	96090238	-	12528	antisense	ENTPD1 antisense RNA 1 [Source:HGNC Symbol;Acc:HGNC:45203]	-
ENSG00000108798	338.481439009707	318.229124009353	318.158078803923	38.2736307796863	33.2997146643009	43.1639711116487	324.956213940995	38.245772185212	3.07821437129724	2.33674316741696e-57	1.33204982102618e-55	ABI3	17	49210227	49223225	+	2456	protein_coding	ABI family member 3 [Source:HGNC Symbol;Acc:HGNC:29859]	-
ENSG00000272391	4258.95092190855	4141.23585792774	3590.5017543547	1794.07644279779	1852.29662820174	1859.43616729985	3996.89617806366	1835.26974609979	1.12245149118545	2.94637982003659e-57	1.67197055760538e-55	POM121C	7	75416787	75486271	-	8767	protein_coding	POM121 transmembrane nucleoporin C [Source:HGNC Symbol;Acc:HGNC:34005]	-
ENSG00000178773	1929.01557959901	1742.27784616492	1830.87287066307	810.444131759857	750.28419603003	822.654508245539	1834.05543214233	794.460945345142	1.20571153051316	7.92816638653028e-57	4.46863526532478e-55	CPNE7	16	89575768	89597246	+	3048	protein_coding	copine 7 [Source:HGNC Symbol;Acc:HGNC:2320]	-
ENSG00000196387	290.283434749425	310.778943848599	335.725089290029	21.0504969288275	37.4621789973385	18.6197522442406	312.262489296018	25.7108093901355	3.62671331755712	1.9157992404919e-56	1.07499052684604e-54	ZNF140	12	133079838	133107544	+	5374	protein_coding	zinc finger protein 140 [Source:HGNC Symbol;Acc:HGNC:12925]	zf-C2H2
ENSG00000173898	1981.59522061023	1745.47078051953	1610.30929455973	697.536920959783	690.969079284244	691.469890161117	1779.12509856316	693.325296801714	1.35891632472952	5.6182664479255e-56	3.145476764439e-54	SPTBN2	11	66685248	66729226	-	9642	protein_coding	spectrin beta, non-erythrocytic 2 [Source:HGNC Symbol;Acc:HGNC:11276]	-
ENSG00000105639	400.919762710527	421.467334808374	368.90722020823	57.4104461695294	75.9649740779364	61.7837233558893	397.098105909044	65.053047867785	2.61469594367397	1.1229884450108e-55	6.21783580083023e-54	JAK3	19	17824780	17848071	-	6813	protein_coding	Janus kinase 3 [Source:HGNC Symbol;Acc:HGNC:6193]	-
ENSG00000171867	923.429945259493	871.671078808228	962.281796627816	317.671135471396	325.712834060193	327.538369023687	919.127606898512	323.640779518425	1.50606807693657	2.45880329954629e-55	1.35542207382901e-53	PRNP	20	4686236	4701590	+	2851	protein_coding	prion protein [Source:HGNC Symbol;Acc:HGNC:9449]	-
ENSG00000138623	729.542519030631	663.066034307114	585.567016203539	147.353478501792	159.214260738689	178.580351069762	659.391856513761	161.716030103414	2.02395116642654	5.70113067989715e-55	3.12901005936937e-53	SEMA7A	15	74409289	74433958	-	3800	protein_coding	semaphorin 7A (John Milton Hagen blood group) [Source:HGNC Symbol;Acc:HGNC:10741]	-
ENSG00000213626	1314.49102528042	1052.6040255694	1177.96564759612	413.355212420612	356.931316557975	330.92377852264	1181.68689948198	367.070102500409	1.68778101149481	7.17669712515521e-55	3.91317211506832e-53	LBH	2	30231369	30323730	+	4697	protein_coding	limb bud and heart development [Source:HGNC Symbol;Acc:HGNC:29532]	-
ENSG00000263753	271.661478557953	286.299780463264	336.701034317035	26.7915415457804	32.2590985810415	25.3905712421463	298.220764446084	28.1470704563227	3.41441471909177	1.02194947305063e-54	5.52425359548618e-53	LINC00667	18	5237826	5246508	+	6652	lincRNA	long intergenic non-protein coding RNA 667 [Source:HGNC Symbol;Acc:HGNC:27906]	-
ENSG00000118707	1206.04551569478	1207.9934974937	1172.10997743408	462.154091664712	508.861264713848	451.952168110204	1195.38299687419	474.322508162921	1.33531135374335	1.33091109437219e-54	7.16350044400068e-53	TGIF2	20	36573488	36593950	+	3784	protein_coding	TGFB induced factor homeobox 2 [Source:HGNC Symbol;Acc:HGNC:15764]	Homeobox
ENSG00000135457	1196.18683300518	1229.27972652442	1339.9725220791	481.290907054555	488.04894304866	513.735891466093	1255.14636053623	494.358580523103	1.34391363785592	1.33748098981949e-54	7.17159571943455e-53	TFCP2	12	51093663	51173134	-	3827	protein_coding	transcription factor CP2 [Source:HGNC Symbol;Acc:HGNC:11748]	CP2
ENSG00000213722	1916.96607853394	1575.18094827372	1844.53610104115	701.364284037751	714.90324919921	706.704232906405	1778.8943759496	707.657255381122	1.33002611692802	1.33813364033784e-54	7.17159571943455e-53	DDAH2	6	31727038	31730617	-	2538	protein_coding	dimethylarginine dimethylaminohydrolase 2 [Source:HGNC Symbol;Acc:HGNC:2716]	-
ENSG00000259097	392.156489208658	371.444696586168	417.704471558525	5.74104461695294	6.24369649955642	0.846352374738209	393.768552451117	4.27703116374919	6.58974846902533	1.88439603473482e-54	1.00777017789379e-52	AL163932.1	14	98068240	98205143	-	542	lincRNA	novel transcript	-
ENSG00000152518	11904.9070522896	10869.8128545402	9062.62552077678	4375.63283888764	4646.35081175323	4605.84962332533	10612.4484758689	4542.61109132207	1.22400100475687	2.178915512657e-54	1.16033033733467e-52	ZFP36L2	2	43222402	43226609	-	3696	protein_coding	ZFP36 ring finger protein like 2 [Source:HGNC Symbol;Acc:HGNC:1108]	Others
ENSG00000130158	359.294213576647	395.923859971503	296.687288209793	6.6978853864451	2.08123216651881	5.92446662316746	350.635120585981	4.90119472537712	6.12807102492022	3.762066740379e-54	1.99072063253557e-52	DOCK6	19	11199295	11262481	-	12435	protein_coding	dedicator of cytokinesis 6 [Source:HGNC Symbol;Acc:HGNC:19189]	-
ENSG00000211747	13969.7533711676	11775.5418997976	12708.7561416708	18.179974620351	2.08123216651881	5.92446662316746	12818.0171375453	8.72855780334575	10.5165267054745	4.74257675399141e-54	2.50428021354974e-52	TRBV20-1	7	142626649	142627399	+	413	TR_V_gene	T cell receptor beta variable 20-1 [Source:HGNC Symbol;Acc:HGNC:12196]	-
ENSG00000162738	842.3696653672	741.8250817208	844.192448360103	217.20285467472	259.113404731591	257.291121920416	809.462398482701	244.535793775576	1.72689043277994	5.94962359286173e-54	3.12847922339954e-52	VANGL2	1	160400586	160428678	+	5340	protein_coding	VANGL planar cell polarity protein 2 [Source:HGNC Symbol;Acc:HGNC:15511]	-
ENSG00000107863	1755.94092793709	1702.89832245808	1716.68730250338	799.918883295443	774.218365944996	826.886270119231	1725.17551763285	800.34117311989	1.10700809498504	6.26556589337831e-54	3.28771806982667e-52	ARHGAP21	10	24583609	24723668	-	10937	protein_coding	Rho GTPase activating protein 21 [Source:HGNC Symbol;Acc:HGNC:23725]	-
ENSG00000100814	1646.40000916372	1741.21353471338	1777.19589417774	777.911545597124	804.396232359519	789.646765630749	1721.60314601828	790.651514529131	1.1232022958684	1.20515630046475e-53	6.284351419596e-52	CCNB1IP1	14	20311368	20333312	-	3680	protein_coding	cyclin B1 interacting protein 1 [Source:HGNC Symbol;Acc:HGNC:19437]	-
ENSG00000076770	2202.86787653243	2468.13825611268	2357.88318524625	1148.20892339059	1084.3219587563	1100.25808715967	2342.96310596379	1110.92965643552	1.07661443954771	1.45831477587466e-53	7.57297126469734e-52	MBNL3	X	132369317	132489968	-	12199	protein_coding	muscleblind like splicing regulator 3 [Source:HGNC Symbol;Acc:HGNC:20564]	-
ENSG00000170340	1698.97965017494	1670.96897891199	1761.58077374565	800.875724064936	776.299598111515	716.014109028525	1710.50980094419	764.396477068325	1.1634476864258	1.58095538890548e-53	8.19287666622463e-52	B3GNT2	2	62196113	62224731	+	2861	protein_coding	UDP-GlcNAc:betaGal beta-1,3-N-acetylglucosaminyltransferase 2 [Source:HGNC Symbol;Acc:HGNC:15629]	-
ENSG00000198393	706.538926088224	764.175622203062	684.137463931135	232.512306986594	222.691841817512	205.663627061385	718.28400407414	220.28925862183	1.70661689300802	5.38266718929555e-53	2.73850017123552e-51	ZNF26	12	132986365	133032952	+	20863	protein_coding	zinc finger protein 26 [Source:HGNC Symbol;Acc:HGNC:13053]	zf-C2H2
ENSG00000096872	279.329342872089	238.405765144131	295.711343182787	6.6978853864451	11.4467769158534	6.77081899790567	271.148817066336	8.3051604334014	5.05193293076285	5.67711945185862e-53	2.88245971845178e-51	IFT74	9	26947039	27062930	+	4073	protein_coding	intraflagellar transport 74 [Source:HGNC Symbol;Acc:HGNC:21424]	-
ENSG00000161847	2324.45829637087	2063.69990452888	1804.52235493391	767.38629713271	822.086705774928	791.339470380226	2064.22685194455	793.604157762621	1.37879168569759	6.77239245702008e-53	3.4316191435753e-51	RAVER1	19	10316212	10333640	-	4981	protein_coding	ribonucleoprotein, PTB binding 1 [Source:HGNC Symbol;Acc:HGNC:30296]	-
ENSG00000181418	311.096209316365	236.277142241058	265.457047345605	22.0073376983196	15.609241248891	14.3879903705496	270.943466301009	17.3348564392534	3.97044605600104	8.60994880163585e-53	4.35392612585949e-51	DDN	12	48995149	48999309	-	3749	protein_coding	dendrin [Source:HGNC Symbol;Acc:HGNC:24458]	-
ENSG00000122378	1358.30739278976	1433.62752521939	1365.34709278125	610.464410935996	595.232399624379	615.298176434678	1385.76067026347	606.998328998351	1.19033343134963	9.49773205084222e-53	4.79320151507494e-51	PRXL2A	10	80407829	80437115	+	6520	protein_coding	peroxiredoxin like 2A [Source:HGNC Symbol;Acc:HGNC:28651]	-
ENSG00000155090	924.525354447227	888.700062032809	845.168393387108	309.059568545967	318.428521477377	325.845664274211	886.131269955715	317.777918099185	1.47845672479063	1.73773935367947e-52	8.71719569379767e-51	KLF10	8	102648779	102655902	-	4003	protein_coding	Kruppel like factor 10 [Source:HGNC Symbol;Acc:HGNC:11810]	zf-C2H2
ENSG00000108055	3690.43355347477	3660.16708183333	4124.34368412693	1912.72469821482	1842.9310834524	1667.31417823427	3824.98143981168	1807.6566533005	1.08234531121009	2.99659714976327e-52	1.49722409781598e-50	SMC3	10	110567691	110604636	+	4275	protein_coding	structural maintenance of chromosomes 3 [Source:HGNC Symbol;Acc:HGNC:2468]	-
ENSG00000143924	1463.4666748122	1514.51519553615	1433.66324467167	681.270627878416	648.303819870608	626.300757306275	1470.54837167334	651.9584016851	1.17396143138918	9.2016578357922e-52	4.53430219719725e-50	EML4	2	42169350	42332548	+	8357	protein_coding	echinoderm microtubule associated protein like 4 [Source:HGNC Symbol;Acc:HGNC:1316]	-
ENSG00000137965	349.435530887044	333.129484330861	407.945021288466	59.3241277085137	58.2745006625266	42.3176187369105	363.503345502124	53.3054157026503	2.77953500031675	1.01532270723804e-51	4.99339689077343e-50	IFI44	1	78649796	78664078	+	2038	protein_coding	interferon induced protein 44 [Source:HGNC Symbol;Acc:HGNC:16938]	-
ENSG00000125733	579.471460311117	501.290693673596	540.673544961268	138.741911576363	141.523787323279	139.648141831805	540.478566315327	139.971280243815	1.94917791196273	1.21312822029151e-51	5.94290664479525e-50	TRIP10	19	6737925	6751526	+	3982	protein_coding	thyroid hormone receptor interactor 10 [Source:HGNC Symbol;Acc:HGNC:12304]	-
ENSG00000099817	3694.81519022571	3237.63543557342	2990.29556274607	1447.70008424163	1519.29948155873	1388.8642469454	3307.5820628484	1451.95460424859	1.18799187129847	1.72924183591419e-51	8.43829644521396e-50	POLR2E	19	1086579	1095380	-	4865	protein_coding	RNA polymerase II subunit E [Source:HGNC Symbol;Acc:HGNC:9192]	-
ENSG00000078177	3156.96927904847	3585.66528022579	3268.43989544276	1704.13341046553	1661.86388496527	1566.59824564043	3337.024818239	1644.19851369041	1.02169471323726	3.53830873367932e-51	1.70997802809527e-49	N4BP2	4	40056826	40158252	+	9835	protein_coding	NEDD4 binding protein 2 [Source:HGNC Symbol;Acc:HGNC:29851]	-
ENSG00000171649	233.322156987274	262.884928529466	285.951892912728	8.61156692542942	6.24369649955642	7.61717137264388	260.719659476489	7.49081159920991	5.11571233883721	4.19997699051803e-51	2.0219543738229e-49	ZIK1	19	57578456	57593777	+	5257	protein_coding	zinc finger protein interacting with K protein 1 [Source:HGNC Symbol;Acc:HGNC:33104]	zf-C2H2
ENSG00000276256	347.244712511577	373.573319489241	429.415811882596	58.3672869390216	71.8025097448988	66.0154852295803	383.411281294471	65.3950939711669	2.55460491053762	4.66523456113138e-51	2.23735015797891e-49	AC011043.1	GL000195.1	42939	49164	-	2195	protein_coding	Homo sapiens uncharacterized LOC389831 (LOC389831), transcript variant 3, mRNA. [Source:RefSeq mRNA;Acc:NM_001347681]	-
ENSG00000137726	504.983635545227	531.091414316613	464.549832854808	2.87052230847647	2.08123216651881	3.38540949895284	500.208294238883	2.77905465798271	7.46914850443779	6.86805513280834e-51	3.26877720761098e-49	FXYD6	11	117836976	117877486	-	5137	protein_coding	FXYD domain containing ion transport regulator 6 [Source:HGNC Symbol;Acc:HGNC:4030]	-
ENSG00000138185	270.566069370219	278.84960030251	254.72165204854	28.7052230847647	29.1372503312633	19.4661046189788	268.04577390709	25.7695260116689	3.39211450880208	8.70937722899939e-51	4.11390959807462e-49	ENTPD1	10	95711779	95869695	+	6975	protein_coding	ectonucleoside triphosphate diphosphohydrolase 1 [Source:HGNC Symbol;Acc:HGNC:3363]	-
ENSG00000181894	277.138524496621	230.955584983377	265.457047345605	18.179974620351	17.6904734154099	24.5442188674081	257.850385608534	20.1382223010563	3.66567145166974	1.16506399870003e-50	5.48257696348857e-49	ZNF329	19	58126252	58155110	-	4309	protein_coding	zinc finger protein 329 [Source:HGNC Symbol;Acc:HGNC:14209]	zf-C2H2
ENSG00000183878	499.506589606558	542.798840283512	534.817874799233	133.00086695941	126.955162157647	148.111665579187	525.707768229768	136.022564898748	1.94696709729731	1.21336033099539e-50	5.69915801910608e-49	UTY	Y	13248379	13480673	-	9191	protein_coding	ubiquitously transcribed tetratricopeptide repeat containing, Y-linked [Source:HGNC Symbol;Acc:HGNC:12638]	-
ENSG00000111344	1012.15808946592	1010.03156750795	1025.7182233832	333.937428552763	405.840272471167	387.6293876301	1015.96929345236	375.802362884677	1.43538456766347	1.25226356210352e-50	5.87089246068793e-49	RASAL1	12	113098819	113136239	-	4813	protein_coding	RAS protein activator like 1 [Source:HGNC Symbol;Acc:HGNC:9873]	-
ENSG00000138172	273.85229693342	291.621337720946	270.336772480634	27.7483823152726	29.1372503312633	36.393152113743	278.603469045	31.0929282534263	3.15491672782125	1.2628364401637e-50	5.9094148492884e-49	CALHM2	10	103446786	103452402	-	3108	protein_coding	calcium homeostasis modulator family member 2 [Source:HGNC Symbol;Acc:HGNC:23493]	-
ENSG00000154174	1870.95889264913	1849.77330277009	2061.19589703646	925.265024098916	832.492866607523	881.899174477214	1927.30936415189	879.885688394551	1.13107995587272	1.23875365113399e-49	5.65945702691125e-48	TOMM70	3	100363431	100401398	-	5387	protein_coding	translocase of outer mitochondrial membrane 70 [Source:HGNC Symbol;Acc:HGNC:11985]	-
ENSG00000130592	335.195211446506	284.171157560192	342.556704479071	39.2304715491784	53.0714202462296	39.7785616126958	320.641024495256	44.0268178027013	2.87319388182317	1.52116637060602e-49	6.92448183439931e-48	LSP1	11	1852970	1892267	+	5399	protein_coding	lymphocyte specific protein 1 [Source:HGNC Symbol;Acc:HGNC:6707]	-
ENSG00000162086	490.743316104689	510.869496737423	562.144335555398	149.267160040777	131.117626490685	132.030970459161	521.25238279917	137.471918996874	1.9238505815676	4.97909238965942e-48	2.19869005840559e-46	ZNF75A	16	3305406	3318852	+	8063	protein_coding	zinc finger protein 75a [Source:HGNC Symbol;Acc:HGNC:13146]	zf-C2H2
ENSG00000134909	2038.55649837238	2084.98613355961	1961.64950428186	1010.42385258372	979.219734347098	1049.47694467538	2028.39737873795	1013.04017720207	1.00052904893772	5.52837629784744e-48	2.43695490865746e-46	ARHGAP32	11	128965060	129279324	-	12841	protein_coding	Rho GTPase activating protein 32 [Source:HGNC Symbol;Acc:HGNC:17399]	-
ENSG00000134668	368.057487078517	336.32241868547	346.460484587094	69.8493761729275	65.5588132453424	64.3227804801039	350.280130117027	66.5769899661246	2.39595145079274	7.71771490699691e-48	3.39011778103847e-46	SPOCD1	1	31790422	31816051	-	7085	protein_coding	SPOC domain containing 1 [Source:HGNC Symbol;Acc:HGNC:26338]	-
ENSG00000102804	1284.91497721161	1281.4309876497	1322.40551159299	603.766525549551	580.663774458747	570.441500573553	1296.25049215143	584.957266860617	1.14850266160895	8.79521688072359e-48	3.85667184969072e-46	TSC22D1	13	44432143	44577147	-	8586	protein_coding	TSC22 domain family member 1 [Source:HGNC Symbol;Acc:HGNC:16826]	TSC22
ENSG00000175414	314.382436879566	332.065172879325	357.195879884159	60.2809684780059	61.3963489123048	54.1665519832454	334.547829881017	58.6146231245187	2.51729996935803	9.75996468162522e-48	4.2722414335868e-46	ARL10	5	176365468	176401865	+	11459	protein_coding	ADP ribosylation factor like GTPase 10 [Source:HGNC Symbol;Acc:HGNC:22042]	-
ENSG00000225190	1637.63673566185	1424.04872215557	1366.32303780826	577.931824773263	632.694578621717	594.985719440961	1476.00283187523	601.87070761198	1.29426494006839	1.06252302393375e-47	4.64289241921711e-46	PLEKHM1	17	45435900	45490749	-	9233	protein_coding	pleckstrin homology and RUN domain containing M1 [Source:HGNC Symbol;Acc:HGNC:29017]	-
ENSG00000149531	478.693815039618	455.525301257536	512.371139178097	110.036688491598	114.467769158534	133.723675208637	482.196751825084	119.40937761959	2.01013375894026	1.9779727498777e-47	8.56848229921113e-46	FRG1BP	20	30377372	30399257	+	761	unprocessed_pseudogene	FSHD region gene 1 family member B, pseudogene [Source:HGNC Symbol;Acc:HGNC:15792]	-
ENSG00000206557	349.435530887044	339.515353040079	322.061858911947	54.539923861053	48.9089559131919	67.7081899790567	337.004247613023	57.0523565844339	2.55251780262471	2.76471862882051e-47	1.19559780427717e-45	TRIM71	3	32818018	32897826	+	8685	protein_coding	tripartite motif containing 71 [Source:HGNC Symbol;Acc:HGNC:32669]	-
ENSG00000173801	348.34012169931	368.251762231559	258.625432156563	42.1009938576549	42.6652594136355	42.3176187369105	325.072438695811	42.3612906694003	2.93866047810512	4.57532181252861e-47	1.96503804283977e-45	JUP	17	41754604	41786931	-	4942	protein_coding	junction plakoglobin [Source:HGNC Symbol;Acc:HGNC:6207]	-
ENSG00000160991	2593.92895655336	2147.78050920025	2223.20277151944	1078.35954721766	1027.08807417703	1014.77649731111	2321.63741242435	1040.07470623527	1.15827175448278	4.91983586695631e-47	2.10939014042732e-45	ORAI2	7	102433106	102456821	+	11103	protein_coding	ORAI calcium release-activated calcium modulator 2 [Source:HGNC Symbol;Acc:HGNC:21667]	-
ENSG00000213079	1560.9580925205	1710.34850261883	1586.88661391159	708.062169424196	697.2127757838	785.415003757058	1619.39773635031	730.229982988352	1.14735611060701	1.1011861735984e-46	4.64982350272646e-45	SCAF8	6	154733325	154834244	+	5481	protein_coding	SR-related CTD associated factor 8 [Source:HGNC Symbol;Acc:HGNC:20959]	-
ENSG00000164626	842.3696653672	797.169277200687	743.670110578495	279.39750469171	297.616199812189	279.296283663609	794.403017715461	285.436662722503	1.47715995062509	2.66162021852628e-46	1.11636719600462e-44	KCNK5	6	39188973	39229450	-	3756	protein_coding	potassium two pore domain channel subfamily K member 5 [Source:HGNC Symbol;Acc:HGNC:6280]	-
ENSG00000145246	251.944113178747	250.11319111103	227.395191292374	19.1368153898431	26.0154020814851	27.0832759916227	243.150831860717	24.0784978209836	3.33243959697001	3.38822848030519e-46	1.41403571951772e-44	ATP10D	4	47485288	47593486	+	7965	protein_coding	ATPase phospholipid transporting 10D (putative) [Source:HGNC Symbol;Acc:HGNC:13549]	-
ENSG00000128602	1355.02116522656	1354.86847780571	1215.05155862234	578.888665542755	574.420077959191	578.905024320935	1308.31373388487	577.404589274294	1.1793432437529	1.12532398278546e-45	4.64233160135278e-44	SMO	7	129188872	129213545	+	4311	protein_coding	smoothened, frizzled class receptor [Source:HGNC Symbol;Acc:HGNC:11119]	-
ENSG00000141337	406.396808649196	367.187450780023	388.426120748348	90.8998731017549	88.4523670770493	80.4034756001299	387.336793392522	86.585238592978	2.16392808534502	1.62292903796271e-45	6.65135721081383e-44	ARSG	17	68259182	68422731	+	6587	protein_coding	arylsulfatase G [Source:HGNC Symbol;Acc:HGNC:24102]	-
ENSG00000112559	818.270663237059	635.39393656717	674.378013661076	193.281835437416	222.691841817512	174.348589196071	709.347537821769	196.774088817	1.85350284522303	2.06361174918441e-45	8.42988760473019e-44	MDFI	6	41636882	41654246	+	2523	protein_coding	MyoD family inhibitor [Source:HGNC Symbol;Acc:HGNC:6967]	-
ENSG00000204228	813.889026486125	791.847719943006	802.226812198849	312.886931623935	311.144208894562	279.296283663609	802.65451954266	301.109141394035	1.41660099631582	2.26503014221755e-45	9.22264383556827e-44	HSD17B8	6	33204642	33206831	+	1171	protein_coding	hydroxysteroid 17-beta dehydrogenase 8 [Source:HGNC Symbol;Acc:HGNC:3554]	-
ENSG00000153157	208.127745669399	250.11319111103	233.25086145441	16.2662930813667	20.8123216651881	22.0051617431934	230.49726607828	19.6945921632494	3.5457995705243	2.69582503301494e-45	1.09235352953281e-43	SYCP2L	6	10886831	10979320	+	3962	protein_coding	synaptonemal complex protein 2 like [Source:HGNC Symbol;Acc:HGNC:21537]	-
ENSG00000170802	1004.49022515179	1131.36307298308	1088.17870511158	447.80148012233	446.424299718284	394.400206628006	1074.67733441548	429.54199548954	1.32528827059633	2.98557598757801e-45	1.20586500677024e-43	FOXN2	2	48314637	48379294	+	5481	protein_coding	forkhead box N2 [Source:HGNC Symbol;Acc:HGNC:5281]	Fork
ENSG00000197044	205.936927293932	226.698339177231	255.697597075546	22.0073376983196	17.6904734154099	16.080695120026	229.444287848903	18.5928354112518	3.63093185560892	3.52112067174252e-45	1.41760431281935e-43	ZNF441	19	11767000	11784078	+	4748	protein_coding	zinc finger protein 441 [Source:HGNC Symbol;Acc:HGNC:20875]	zf-C2H2
ENSG00000146414	1478.80240344047	1517.70812989076	1458.06187034681	724.328462505563	607.719792623491	661.001204670541	1484.85746789268	664.349819933199	1.15932826093086	6.04136418295064e-45	2.41673838017174e-43	SHPRH	6	145864245	145964423	-	17637	protein_coding	SNF2 histone linker PHD RING helicase [Source:HGNC Symbol;Acc:HGNC:19336]	-
ENSG00000141510	1095.40918773368	1028.12486218406	950.570456303746	394.218397030769	413.124585053983	423.176187369105	1024.70150207383	410.173056484619	1.31968699608344	7.47910460559736e-45	2.98236727690927e-43	TP53	17	7661779	7687550	-	5688	protein_coding	tumor protein p53 [Source:HGNC Symbol;Acc:HGNC:11998]	P53
ENSG00000108830	455.690222097211	361.865893522341	425.512031774572	93.7703954102314	90.5335992435681	71.0935994780096	414.356049131375	85.1325313772697	2.28886587524161	9.95748795024722e-45	3.96434464711271e-43	RND2	17	43025241	43032036	+	4353	protein_coding	Rho family GTPase 2 [Source:HGNC Symbol;Acc:HGNC:18315]	-
ENSG00000121753	3743.01319448599	3375.99592427314	2982.48800253003	1485.01687425183	1609.8330808023	1569.13730276464	3367.16570709638	1554.66241927292	1.11461726108637	1.25334969280728e-44	4.97413243591648e-43	ADGRB2	1	31727117	31764893	-	7756	protein_coding	adhesion G protein-coupled receptor B2 [Source:HGNC Symbol;Acc:HGNC:944]	-
ENSG00000010610	1287.10579558707	1137.7489416923	1223.8350638654	517.650856295257	537.998515045111	539.126462708239	1216.22993371492	531.591944682869	1.19382270180227	2.6064696595329e-44	1.02953499213235e-42	CD4	12	6786858	6820808	+	4583	protein_coding	CD4 molecule [Source:HGNC Symbol;Acc:HGNC:1678]	-
ENSG00000137962	191.696607853394	224.569716274159	208.852235779262	10.5252484644137	10.406160832594	12.6952856210731	208.372853302272	11.208898306027	4.20807016605235	2.86641082853443e-44	1.12865488856045e-42	ARHGAP29	1	94148988	94275068	-	15524	protein_coding	Rho GTPase activating protein 29 [Source:HGNC Symbol;Acc:HGNC:30207]	-
ENSG00000033327	927.811582010428	836.54880090753	919.340215439557	346.376358556161	319.469137560637	363.085168762692	894.566866119172	342.976888293163	1.38101561031885	3.18667530216199e-44	1.2527929455929e-42	GAB2	11	78215297	78418348	-	6771	protein_coding	GRB2 associated binding protein 2 [Source:HGNC Symbol;Acc:HGNC:14458]	-
ENSG00000113369	874.136531811477	879.121258968982	1007.17526787009	343.505836247684	302.819280228486	251.366655297248	920.144352883516	299.23059059114	1.62405667659578	3.32553863687244e-44	1.30533896854514e-42	ARRDC3	5	91368724	91383359	-	4934	protein_coding	arrestin domain containing 3 [Source:HGNC Symbol;Acc:HGNC:29263]	-
ENSG00000256663	1314.49102528042	1233.53697233057	1013.03093803212	424.837301654518	444.343067551765	440.103234863869	1187.01964521437	436.427868023384	1.44266067384725	3.54796258191684e-44	1.39046871061935e-42	AC112777.1	12	20551590	20553012	+	1423	processed_pseudogene	ubiquitin-like with PHD and ring finger domains 1 (UHRF1) pseudogene	-
ENSG00000078900	338.481439009707	337.386730137007	297.663233236799	0.956840769492157	6.24369649955642	2.53905712421463	324.510467461171	3.24653146442107	6.68962468103802	7.36640018542422e-44	2.86900697904985e-42	TP73	1	3652520	3736201	+	6763	protein_coding	tumor protein p73 [Source:HGNC Symbol;Acc:HGNC:12003]	P53
ENSG00000221963	1501.80599638288	1573.05232537065	1513.69073688615	741.551596356422	753.406044279808	768.487956262294	1529.51635287989	754.481865632841	1.01914590976194	1.00036248676457e-43	3.89009176636107e-42	APOL6	22	35648395	35668409	+	10121	protein_coding	apolipoprotein L6 [Source:HGNC Symbol;Acc:HGNC:14870]	-
ENSG00000023171	402.015171898261	346.965533200833	380.618560532301	86.1156692542942	85.330518827271	82.0961803496063	376.533088543798	84.5141228103905	2.15647929464764	1.10381883627607e-43	4.2857560451202e-42	GRAMD1B	11	123358428	123627774	+	14863	protein_coding	GRAM domain containing 1B [Source:HGNC Symbol;Acc:HGNC:29214]	-
ENSG00000256223	189.505789477927	203.283487243433	238.130586589439	9.56840769492157	6.24369649955642	11.0025808715967	210.3066211036	8.93822835535824	4.5366453575886	1.64280026607347e-43	6.35875251136648e-42	ZNF10	12	133130575	133159465	+	5541	protein_coding	zinc finger protein 10 [Source:HGNC Symbol;Acc:HGNC:12879]	zf-C2H2
ENSG00000061337	2774.67147252941	2413.85837208432	2327.62888940907	1175.00046493637	1135.31214683601	1243.29163849043	2505.38624467427	1184.5347500876	1.07948106273306	2.36660379905409e-43	9.09022304561635e-42	LZTS1	8	20246165	20303963	-	5706	protein_coding	leucine zipper tumor suppressor 1 [Source:HGNC Symbol;Acc:HGNC:13861]	-
ENSG00000130766	981.486632209378	776.947359621498	803.202757225855	232.512306986594	295.53496764567	275.910874164656	853.878916352243	267.986049598974	1.67204319111165	3.70040960400511e-43	1.41484258670208e-41	SESN2	1	28259527	28282491	+	3453	protein_coding	sestrin 2 [Source:HGNC Symbol;Acc:HGNC:20746]	-
ENSG00000167703	681.344514770349	561.956446411165	527.010314583186	174.145020047573	164.417341154986	154.882484577092	590.103758588233	164.481615259884	1.84328378751568	5.33068773176789e-43	2.03198039039821e-41	SLC43A2	17	1569267	1628886	-	10606	protein_coding	solute carrier family 43 member 2 [Source:HGNC Symbol;Acc:HGNC:23087]	-
ENSG00000011028	1651.87705510239	1509.19363827847	1495.14778137304	756.861048668296	733.634338697879	749.021851643315	1552.07282491797	746.505746336497	1.05530864774962	7.03710274758859e-43	2.66623279629935e-41	MRC2	17	62627401	62693597	+	6860	protein_coding	mannose receptor C type 2 [Source:HGNC Symbol;Acc:HGNC:16875]	-
ENSG00000198429	203.746108918465	239.470076595667	195.18900540118	17.2231338508588	14.5686251656316	17.7733998695024	212.801730305104	16.5217196286643	3.67984109910577	8.93461978410887e-43	3.36483683821349e-41	ZNF69	19	11887784	11914329	+	2931	protein_coding	zinc finger protein 69 [Source:HGNC Symbol;Acc:HGNC:13138]	zf-C2H2
ENSG00000196967	276.043115308888	268.206485787147	306.446738479852	3.82736307796863	4.16246433303761	2.53905712421463	283.565446525296	3.50962817840696	6.35974133024202	1.00250658794493e-42	3.76984561301869e-41	ZNF585A	19	37106734	37172741	-	10758	protein_coding	zinc finger protein 585A [Source:HGNC Symbol;Acc:HGNC:26305]	zf-C2H2
ENSG00000180398	1501.80599638288	1611.36753762596	1703.02407212529	775.041023288647	781.502678527812	732.941156523289	1605.39920204471	763.161619446583	1.07426191502942	1.42462132197826e-42	5.32523874781801e-41	MCFD2	2	46901870	46941855	-	5994	protein_coding	multiple coagulation factor deficiency 2 [Source:HGNC Symbol;Acc:HGNC:18451]	-
ENSG00000162614	190.60119866566	200.090552888824	284.975947885723	15.3094523118745	9.36554474933463	8.46352374738209	225.222566480069	11.0461736028637	4.35773677239822	1.53286311185983e-42	5.72132032316492e-41	NEXN	1	77888513	77943895	+	4436	protein_coding	nexilin F-actin binding protein [Source:HGNC Symbol;Acc:HGNC:29557]	-
ENSG00000171621	406.396808649196	329.936549976252	320.109968857935	68.8925354034353	67.6400454118612	70.2472471032714	352.147775827794	68.9266093061893	2.35098872307148	2.08963348391561e-42	7.78784354287835e-41	SPSB1	1	9292880	9369532	+	3403	protein_coding	splA/ryanodine receptor domain and SOCS box containing 1 [Source:HGNC Symbol;Acc:HGNC:30628]	-
ENSG00000171703	1488.66108613007	1236.72990668518	1290.1993257018	511.909811678304	594.191783541119	511.196834341878	1338.53010617235	539.099476520434	1.31340887849416	2.09616088850668e-42	7.80057973375735e-41	TCEA2	20	64049836	64072347	+	4802	protein_coding	transcription elongation factor A2 [Source:HGNC Symbol;Acc:HGNC:11614]	-
ENSG00000155093	1393.36048679724	1370.83314957875	1185.77320781217	546.356079380022	556.729604543781	592.446662316746	1316.65561472939	565.17744874685	1.21846012902868	3.70459210370374e-42	1.3745351944541e-40	PTPRN2	7	157539056	158587788	-	4833	protein_coding	protein tyrosine phosphatase, receptor type N2 [Source:HGNC Symbol;Acc:HGNC:9677]	-
ENSG00000001617	291.378843937159	282.042534657119	232.274916427404	39.2304715491784	40.5840272471167	28.7759807410991	268.565431673894	36.1968265124648	2.90031951929774	5.05690840471357e-42	1.87075776706528e-40	SEMA3F	3	50155045	50189075	+	4826	protein_coding	semaphorin 3F [Source:HGNC Symbol;Acc:HGNC:10728]	-
ENSG00000072858	324.241119569169	360.801582070805	354.268044803141	79.4177838678491	75.9649740779364	73.6326566022242	346.436915481039	76.3384715160032	2.18351365602304	5.8425064635427e-42	2.15186119116855e-40	SIDT1	3	113532296	113629578	+	8060	protein_coding	SID1 transmembrane family member 1 [Source:HGNC Symbol;Acc:HGNC:25967]	-
ENSG00000189223	399.824353522793	361.865893522341	347.4364296141	3.82736307796863	1.0406160832594	2.53905712421463	369.708892219745	2.46901209514755	7.20286314975918	5.85840597404089e-42	2.15455335250577e-40	PAX8-AS1	2	113211522	113276581	+	17274	processed_transcript	PAX8 antisense RNA 1 [Source:HGNC Symbol;Acc:HGNC:49271]	-
ENSG00000080839	1411.98244298871	1580.5025055314	1590.79039401962	744.422118664898	639.978891204533	651.691328548421	1527.75844751324	678.697446139284	1.17093358475232	6.72479758802396e-42	2.46595574711721e-40	RBL1	20	36996349	37095995	-	5954	protein_coding	RB transcriptional corepressor like 1 [Source:HGNC Symbol;Acc:HGNC:9893]	-
ENSG00000134184	886.186032876548	762.046999299989	886.158084521356	323.412180088349	328.834682309971	308.072264404708	844.797038899298	320.10637560101	1.40142749941311	9.5549871822637e-42	3.48340390269678e-40	GSTM1	1	109687814	109709039	+	2512	protein_coding	glutathione S-transferase mu 1 [Source:HGNC Symbol;Acc:HGNC:4632]	-
ENSG00000109654	307.809981753164	309.714632397063	337.676979344041	68.8925354034353	66.5994293286018	59.2446662316746	318.400531164756	64.9122103212373	2.29830642384858	3.24311083617274e-41	1.16873140794375e-39	TRIM2	4	153152342	153339320	+	9425	protein_coding	tripartite motif containing 2 [Source:HGNC Symbol;Acc:HGNC:15974]	-
ENSG00000101187	1294.77365990121	1137.7489416923	1225.78695391941	475.549862437602	556.729604543781	533.201996085072	1219.43651850431	521.827154355485	1.22488992587913	3.34296092023293e-41	1.20298630991797e-39	SLCO4A1	20	62642445	62685785	+	4051	protein_coding	solute carrier organic anion transporter family member 4A1 [Source:HGNC Symbol;Acc:HGNC:10953]	-
ENSG00000107130	561.944913307378	502.355005125133	421.608251666548	133.00086695941	122.79269782461	127.79920858547	495.302723366353	127.86425778983	1.95170108444049	4.60135879835114e-41	1.64638061883371e-39	NCS1	9	130172578	130237304	+	5289	protein_coding	neuronal calcium sensor 1 [Source:HGNC Symbol;Acc:HGNC:3953]	-
ENSG00000130726	15711.4539796642	14222.3939268796	11855.7801880677	6349.59534634996	6875.35046209488	6713.26703642348	13929.8760315371	6646.07094828944	1.06750583905934	5.01593661422684e-41	1.78961197948844e-39	TRIM28	19	58544091	58550722	+	4034	protein_coding	tripartite motif containing 28 [Source:HGNC Symbol;Acc:HGNC:16384]	-
ENSG00000167664	374.629942204919	325.679304170107	327.917529073982	76.5472615593726	77.0055901611958	63.4764281053657	342.742258483003	72.3430932753114	2.24868197378346	5.08283601406202e-41	1.81090472875999e-39	TMIGD2	19	4292232	4302431	-	1262	protein_coding	transmembrane and immunoglobulin domain containing 2 [Source:HGNC Symbol;Acc:HGNC:28324]	-
ENSG00000160447	892.75848800295	767.368556557671	810.034372414896	310.973250084951	305.941128478264	330.077426147902	823.387138991839	315.663934903706	1.3814589910236	5.57881597974303e-41	1.97638223734343e-39	PKN3	9	128702523	128720918	+	3375	protein_coding	protein kinase N3 [Source:HGNC Symbol;Acc:HGNC:17999]	-
ENSG00000211771	251.944113178747	239.470076595667	205.924400698245	30.618904623749	29.1372503312633	22.0051617431934	232.446196824219	27.2537722327353	3.10046767820882	1.3213188283384e-40	4.61578256996989e-39	TRBJ2-7	7	142797456	142797502	+	47	TR_J_gene	T cell receptor beta joining 2-7 [Source:HGNC Symbol;Acc:HGNC:12175]	-
ENSG00000136546	201.555290542997	252.241814014103	215.683850968304	0.956840769492157	7.28431258281582	5.92446662316746	223.160318508468	4.72187332515848	5.56736633116999	1.67002984711666e-40	5.82582595624201e-39	SCN7A	2	166403573	166494326	-	9088	protein_coding	sodium voltage-gated channel alpha subunit 7 [Source:HGNC Symbol;Acc:HGNC:10594]	-
ENSG00000198040	973.818767895242	1166.48535088378	1266.77664505366	413.355212420612	440.180603218727	446.874053861774	1135.69358794423	433.469956500371	1.39013398931532	2.21759235922327e-40	7.68254855718756e-39	ZNF84	12	133037292	133063304	+	9520	protein_coding	zinc finger protein 84 [Source:HGNC Symbol;Acc:HGNC:13159]	zf-C2H2
ENSG00000101255	1061.45150291394	915.307848321216	995.463927546017	396.132078569753	413.124585053983	428.254301617534	990.741092927057	412.503655080423	1.26326317117493	2.25689802428301e-40	7.80793327518157e-39	TRIB3	20	362835	397559	+	3434	protein_coding	tribbles pseudokinase 3 [Source:HGNC Symbol;Acc:HGNC:16228]	-
ENSG00000008441	495.124952855624	485.326021900552	439.175262152655	133.00086695941	87.4117509937899	126.952856210731	473.208745636277	115.788491387977	2.02397770947973	2.91409011842236e-40	1.00676595523787e-38	NFIX	19	12995608	13098796	+	6302	protein_coding	nuclear factor I X [Source:HGNC Symbol;Acc:HGNC:7788]	CTF/NFI
ENSG00000177508	2001.31258598943	1681.61209342735	1673.74572131512	829.5809471497	829.371018357744	760.024432514912	1785.55680024397	806.325466007452	1.14737404313382	3.40732913427157e-40	1.17072094994246e-38	IRX3	16	54283304	54286763	-	2911	protein_coding	iroquois homeobox 3 [Source:HGNC Symbol;Acc:HGNC:14360]	Homeobox
ENSG00000235217	216.891019171269	194.768995631143	190.30928026615	19.1368153898431	14.5686251656316	19.4661046189788	200.656431689521	17.7238483914845	3.49109654035349	4.64562579038015e-40	1.59182494637042e-38	TSPY26P	20	32186477	32190527	-	4051	transcribed_processed_pseudogene	testis specific protein Y-linked 26, pseudogene [Source:HGNC Symbol;Acc:HGNC:16256]	-
ENSG00000065154	1047.2111834734	1005.7743217018	1151.61513186696	479.377225515571	402.718424221389	436.717825364916	1068.20021234739	439.604491700625	1.28055264190833	5.08782703579274e-40	1.73859506419283e-38	OAT	10	124397303	124418976	-	3388	protein_coding	ornithine aminotransferase [Source:HGNC Symbol;Acc:HGNC:8091]	-
ENSG00000214753	1702.26587773814	1631.58945520514	1906.02063774252	824.79674330224	750.28419603003	854.815898485591	1746.62532356194	809.965612605954	1.10778710236004	5.63554805827225e-40	1.92314035915081e-38	HNRNPUL2	11	62712630	62727472	-	5416	protein_coding	heterogeneous nuclear ribonucleoprotein U like 2 [Source:HGNC Symbol;Acc:HGNC:25451]	-
ENSG00000104723	1137.03473686756	1064.3114515363	1086.22681505757	516.694015525765	484.927094798882	506.118720093449	1095.85766782047	502.579943472699	1.12384277655887	6.88052145633792e-40	2.34479944521559e-38	TUSC3	8	15417215	15766649	+	5190	protein_coding	tumor suppressor candidate 3 [Source:HGNC Symbol;Acc:HGNC:30242]	-
ENSG00000021645	173.074651661922	190.511749824997	202.020620590221	8.61156692542942	6.24369649955642	6.77081899790567	188.535674025713	7.20869414096384	4.70846715400809	1.00477369679594e-39	3.41024815467331e-38	NRXN3	14	78170373	79868290	+	15535	protein_coding	neurexin 3 [Source:HGNC Symbol;Acc:HGNC:8010]	-
ENSG00000100346	180.742515976057	200.090552888824	173.71821480705	10.5252484644137	11.4467769158534	10.1562284968585	184.850427890644	10.7094179590419	4.1135957939566	1.15688449411974e-39	3.92121309209612e-38	CACNA1I	22	39570753	39689737	+	10792	protein_coding	calcium voltage-gated channel subunit alpha1 I [Source:HGNC Symbol;Acc:HGNC:1396]	-
ENSG00000124160	1385.69262248311	1286.75254490738	1391.69760851041	668.831697875018	669.116141535796	633.071576304181	1354.71425863363	657.006471904998	1.04500241559603	1.32421785420861e-39	4.48232553566268e-38	NCOA5	20	46060985	46089952	-	3220	protein_coding	nuclear receptor coactivator 5 [Source:HGNC Symbol;Acc:HGNC:15909]	-
ENSG00000123405	189.505789477927	176.675700955025	201.044675563215	8.61156692542942	10.406160832594	16.080695120026	189.075388665389	11.6994742926831	3.9943407407116	1.45959025324324e-39	4.93388716062627e-38	NFE2	12	54292111	54301121	-	2469	protein_coding	nuclear factor, erythroid 2 [Source:HGNC Symbol;Acc:HGNC:7780]	TF_bZIP
ENSG00000183605	788.69461516825	826.969997843704	851.024063549144	323.412180088349	357.971932641235	324.152959524734	822.229558853699	335.179024084773	1.29672188070541	1.93671274492509e-39	6.53790431604457e-38	SFXN4	10	119140767	119165667	-	1868	protein_coding	sideroflexin 4 [Source:HGNC Symbol;Acc:HGNC:16088]	-
ENSG00000101190	1800.85270463417	1645.42550407512	1562.48798823644	829.5809471497	831.452250524263	803.188403626561	1669.58873231524	821.407200433508	1.02319732734179	3.594366554981e-39	1.20526606861007e-37	TCFL5	20	62841115	62861763	-	3436	protein_coding	transcription factor like 5 [Source:HGNC Symbol;Acc:HGNC:11646]	bHLH
ENSG00000213976	151.166467907248	225.634027725695	229.347081346386	6.6978853864451	12.4873929991128	9.3098761221203	202.049192326443	9.49838483589275	4.4226598544112	4.58008440834459e-39	1.53170236173465e-37	AC010615.1	19	21382865	21387177	+	1764	unprocessed_pseudogene	zinc finger protein pseudogene	-
ENSG00000164050	900.426352317086	835.484489455994	836.384888144055	347.333199325653	373.581173890126	362.238816387954	857.431909972378	361.051063201244	1.24790591242985	6.10074086578278e-39	2.03482423398356e-37	PLXNB1	3	48403854	48430051	-	9733	protein_coding	plexin B1 [Source:HGNC Symbol;Acc:HGNC:9103]	-
ENSG00000272259	457.881040472679	399.116794326112	381.594505559307	106.209325413629	116.549001325053	96.4841707201559	412.864113452699	106.414165819613	1.95935618963984	7.28046966980821e-39	2.41865881136595e-37	LINC01749	20	63009383	63085071	+	3936	lincRNA	long intergenic non-protein coding RNA 1749 [Source:HGNC Symbol;Acc:HGNC:52537]	-
ENSG00000170873	210.318564044867	240.534388047203	254.72165204854	36.359949240702	28.0966342480039	33.0077426147902	235.191534713537	32.4881087011653	2.85292124089011	1.29392298403447e-38	4.25907825269719e-37	MTSS1	8	124550790	124728429	-	7727	protein_coding	MTSS1, I-BAR domain containing [Source:HGNC Symbol;Acc:HGNC:20443]	-
ENSG00000151240	197.173653792063	180.932946761171	162.982819509985	7.65472615593726	8.32492866607523	9.3098761221203	180.363140021073	8.42984364804426	4.41268335768833	1.74211850386673e-38	5.72684355360227e-37	DIP2C	10	274190	689668	-	8563	protein_coding	disco interacting protein 2 homolog C [Source:HGNC Symbol;Acc:HGNC:29150]	-
ENSG00000169629	393.251898396391	318.229124009353	335.725089290029	73.6767392508961	65.5588132453424	85.4815898485591	349.068703898591	74.9057141149326	2.21324983585587	1.77248120875549e-38	5.81902796832528e-37	RGPD8	2	112370092	112434488	-	6886	protein_coding	RANBP2-like and GRIP domain containing 8 [Source:HGNC Symbol;Acc:HGNC:9849]	-
ENSG00000115970	831.415573489864	879.121258968982	817.841932630943	342.548995478192	349.647003975159	371.548692510074	842.792921696596	354.581563987809	1.2476384264435	1.92204982141247e-38	6.30181093080622e-37	THADA	2	43230836	43596046	-	14220	protein_coding	THADA, armadillo repeat containing [Source:HGNC Symbol;Acc:HGNC:19217]	-
ENSG00000130699	1981.59522061023	1890.21713792847	1614.21307466776	775.99786405814	852.264572189451	868.357536481403	1828.67514440215	832.206657576331	1.13484788823013	3.21233061297591e-38	1.04367456521583e-36	TAF4	20	61953469	62065810	-	9808	protein_coding	TATA-box binding protein associated factor 4 [Source:HGNC Symbol;Acc:HGNC:11537]	-
ENSG00000186918	1835.90579864165	1685.8693392335	1916.75603303959	850.631444078528	930.310778433906	937.758431209936	1812.84372363824	906.23355124079	1.00039926343641	7.664306402766e-38	2.46772956603565e-36	ZNF395	8	28345585	28402701	-	5819	protein_coding	zinc finger protein 395 [Source:HGNC Symbol;Acc:HGNC:18737]	-
ENSG00000181404	463.358086411347	468.297038675971	444.054987287684	111.950370030582	141.523787323279	145.572608454972	458.570037458334	133.015588602944	1.7839851773693	9.73711457992361e-38	3.11910993478472e-36	WASHC1	9	14521	73865	-	2270	protein_coding	WASH complex subunit 1 [Source:HGNC Symbol;Acc:HGNC:24361]	-
ENSG00000103034	196.078244604329	168.161209342735	185.429555131121	7.65472615593726	7.28431258281582	3.38540949895284	183.223003026062	6.10814941256864	4.93679286317156	1.26239568139936e-37	4.03870006133402e-36	NDRG4	16	58462846	58513628	+	9647	protein_coding	NDRG family member 4 [Source:HGNC Symbol;Acc:HGNC:14466]	-
ENSG00000123411	220.17724673447	222.441093371086	232.274916427404	1.91368153898431	2.08123216651881	5.92446662316746	224.96441884432	3.30646010955686	6.03132119103744	1.55665943134199e-37	4.96744680113482e-36	IKZF4	12	56007659	56038435	+	6808	protein_coding	IKAROS family zinc finger 4 [Source:HGNC Symbol;Acc:HGNC:13179]	zf-C2H2
ENSG00000142949	1817.28384245018	1746.53509197107	1531.25774737226	746.335800203883	829.371018357744	825.193565369754	1698.35889393117	800.300127977127	1.08483836907445	1.77767464068414e-37	5.66551910262256e-36	PTPRF	1	43525187	43623666	+	10712	protein_coding	protein tyrosine phosphatase, receptor type F [Source:HGNC Symbol;Acc:HGNC:9670]	-
ENSG00000136378	253.03952236648	224.569716274159	249.84192691351	37.3167900101941	33.2997146643009	44.0103234863869	242.483721851383	38.208942720294	2.65763225867418	1.99484177236639e-37	6.32548942281842e-36	ADAMTS7	15	78759203	78811431	-	7730	protein_coding	ADAM metallopeptidase with thrombospondin type 1 motif 7 [Source:HGNC Symbol;Acc:HGNC:223]	-
ENSG00000088826	749.259884409838	737.567835914655	630.460487445811	255.476485454406	267.438333397667	263.215588543583	705.762735923434	262.043469131885	1.42860605584131	2.04908332791932e-37	6.48928131702933e-36	SMOX	20	4120980	4187747	+	2946	protein_coding	spermine oxidase [Source:HGNC Symbol;Acc:HGNC:15862]	-
ENSG00000225663	1611.34691515624	1317.61757700194	1257.9931398106	589.413914007169	579.623158375487	597.524776565176	1395.65254398959	588.853949649277	1.24389982036845	2.53467444574614e-37	7.99681816958549e-36	MCRIP1	17	81822361	81833302	-	3726	protein_coding	MAPK regulated corepressor interacting protein 1 [Source:HGNC Symbol;Acc:HGNC:28007]	-
ENSG00000152683	648.482239138339	719.474541238538	674.378013661076	252.60596314593	235.179234816625	276.757226539394	680.778264679318	254.847474833983	1.41457034412138	2.69165304715355e-37	8.48141227747554e-36	SLC30A6	2	32165841	32224379	+	5410	protein_coding	solute carrier family 30 member 6 [Source:HGNC Symbol;Acc:HGNC:19305]	-
ENSG00000197635	175.265470037389	174.547078051953	169.814434699026	10.5252484644137	6.24369649955642	12.6952856210731	173.208994262789	9.82141019501443	4.1152124241258	3.43476510190752e-37	1.07958368779504e-35	DPP4	2	161992241	162074542	-	5009	protein_coding	dipeptidyl peptidase 4 [Source:HGNC Symbol;Acc:HGNC:3009]	-
ENSG00000112852	281.520161247556	233.084207886449	261.553267237581	0	5.20308041629702	3.38540949895284	258.719212123862	2.86282997174995	6.51678101703055	3.45325102635133e-37	1.08403557250243e-35	PCDHB2	5	141094578	141098703	+	4126	protein_coding	protocadherin beta 2 [Source:HGNC Symbol;Acc:HGNC:8687]	-
ENSG00000140368	273.85229693342	283.106846108655	274.240552588658	39.2304715491784	48.9089559131919	61.7837233558893	277.066565210244	49.9743836060866	2.46288078927208	5.51523872266837e-37	1.72270507648777e-35	PSTPIP1	15	76993359	77037332	+	4468	protein_coding	proline-serine-threonine phosphatase interacting protein 1 [Source:HGNC Symbol;Acc:HGNC:9580]	-
ENSG00000105173	714.20679040236	586.4356097965	686.089353985147	240.167033142531	220.610609650993	180.273055819239	662.243918061336	213.683566204255	1.63538536049825	7.13300226987031e-37	2.20876497448009e-35	CCNE1	19	29811898	29824308	+	2550	protein_coding	cyclin E1 [Source:HGNC Symbol;Acc:HGNC:1589]	-
ENSG00000101194	170.883833286454	179.868635309634	173.71821480705	3.82736307796863	8.32492866607523	5.92446662316746	174.82356113438	6.02558612240377	4.8723490136474	1.27562404144594e-36	3.91618142075238e-35	SLC17A9	20	62952647	62969585	+	5521	protein_coding	solute carrier family 17 member 9 [Source:HGNC Symbol;Acc:HGNC:16192]	-
ENSG00000115944	1558.76727414503	1527.28693295459	1610.30929455973	827.667265610716	771.096517695218	689.777185411641	1565.45450055312	762.846989572525	1.03873033967414	1.2796476454208e-36	3.92373132548221e-35	COX7A2L	2	42333546	42425088	-	5605	protein_coding	cytochrome c oxidase subunit 7A2 like [Source:HGNC Symbol;Acc:HGNC:2289]	-
ENSG00000149639	1861.10020995952	1710.34850261883	1386.81788337538	704.234806346228	685.765998867947	702.472471032714	1652.75553198458	697.491092082296	1.24362403957115	1.5942901892503e-36	4.85880759742113e-35	SOGA1	20	36777442	36863686	-	15128	protein_coding	suppressor of glucose, autophagy associated 1 [Source:HGNC Symbol;Acc:HGNC:16111]	-
ENSG00000162409	156.643513845916	170.289832245808	193.237115347168	13.3957707728902	7.28431258281582	9.3098761221203	173.390153812964	9.99665315927544	4.11253718839957	1.69598019285612e-36	5.15619093299603e-35	PRKAA2	1	56645322	56715335	+	9354	protein_coding	protein kinase AMP-activated catalytic subunit alpha 2 [Source:HGNC Symbol;Acc:HGNC:9377]	-
ENSG00000127995	1209.33174325798	1361.25434651493	1383.89004829436	633.428589403808	623.329033872382	645.766861925254	1318.15871268909	634.174828400481	1.05562659492312	2.16082771537704e-36	6.55355269130435e-35	CASD1	7	94509219	94557019	+	5271	protein_coding	CAS1 domain containing 1 [Source:HGNC Symbol;Acc:HGNC:16014]	-
ENSG00000170265	1640.92296322505	1446.39926263783	1378.03437813233	697.536920959783	731.55310653136	658.462147546327	1488.45220133174	695.85072501249	1.09757339637882	2.35132372126404e-36	7.12269342714308e-35	ZNF282	7	149195485	149226248	+	3832	protein_coding	zinc finger protein 282 [Source:HGNC Symbol;Acc:HGNC:13076]	zf-C2H2
ENSG00000109184	1295.86906908894	1395.31231296409	1544.92097775034	684.141150186892	667.034909369277	665.232966544232	1412.03411993446	672.136342033467	1.07177386614993	3.66148874995529e-36	1.09853422041123e-34	DCUN1D4	4	51843000	51916837	+	7625	protein_coding	defective in cullin neddylation 1 domain containing 4 [Source:HGNC Symbol;Acc:HGNC:28998]	-
ENSG00000127947	267.279841807018	279.913911754046	265.457047345605	51.6694015525765	56.1932684960078	58.3983138569364	270.883600302223	55.4203279685069	2.28757957598815	3.72228177475974e-36	1.11543932466576e-34	PTPN12	7	77537275	77640071	+	5547	protein_coding	protein tyrosine phosphatase, non-receptor type 12 [Source:HGNC Symbol;Acc:HGNC:9645]	-
ENSG00000142784	1540.14531795356	1459.17100005626	1267.75259008066	646.824360176698	672.237989785574	663.540261794756	1422.35630269683	660.867537252343	1.10517664256543	3.94359968060663e-36	1.17894358985668e-34	WDTC1	1	27234516	27308633	+	6024	protein_coding	WD and tetratricopeptide repeats 1 [Source:HGNC Symbol;Acc:HGNC:29175]	-
ENSG00000168672	507.174453920694	506.612250931278	566.048115663421	177.972383125541	182.107814570396	186.197522442406	526.611606838464	182.092573379448	1.53229283006154	5.85589648412432e-36	1.73614179213719e-34	FAM84B	8	126552442	126558393	-	5404	protein_coding	family with sequence similarity 84 member B [Source:HGNC Symbol;Acc:HGNC:24166]	-
ENSG00000101417	581.662278686585	480.00446464287	452.838492530737	129.173503881441	165.457957238245	136.262732332852	504.835078620064	143.631397817513	1.8158924464416	9.6137127279859e-36	2.83350343881718e-34	PXMP4	20	33702754	33720319	-	5723	protein_coding	peroxisomal membrane protein 4 [Source:HGNC Symbol;Acc:HGNC:15920]	-
ENSG00000184937	782.122160041848	740.760770269264	696.824749282212	293.750116234092	309.062976728043	311.457673903661	739.902559864441	304.756922288599	1.27875429004411	1.91006063590971e-35	5.55778896402406e-34	WT1	11	32387775	32435630	-	4113	protein_coding	Wilms tumor 1 [Source:HGNC Symbol;Acc:HGNC:12796]	zf-C2H2
ENSG00000167232	937.670264700031	1064.3114515363	1109.64949570571	479.377225515571	449.546147968062	445.181349112298	1037.21040398068	458.034907531977	1.18014104535089	2.11846246907238e-35	6.14991616311035e-34	ZNF91	19	23304991	23395560	-	10397	protein_coding	zinc finger protein 91 [Source:HGNC Symbol;Acc:HGNC:13166]	zf-C2H2
ENSG00000147206	438.163675093472	366.123139328487	430.391756909601	128.216663111949	106.142840492459	99.8695802191087	411.559523777187	111.409694607839	1.88719570796492	2.59208851211808e-35	7.516157694907e-34	NXF3	X	103075810	103093125	-	3526	protein_coding	nuclear RNA export factor 3 [Source:HGNC Symbol;Acc:HGNC:8073]	-
ENSG00000167637	146.784831156313	173.482766600417	174.694159834056	5.74104461695294	8.32492866607523	7.61717137264388	164.987252530262	7.22771488522402	4.51559358187314	2.73589637179416e-35	7.92398993040891e-34	ZNF283	19	43827292	43852017	+	7229	protein_coding	zinc finger protein 283 [Source:HGNC Symbol;Acc:HGNC:13077]	zf-C2H2
ENSG00000213420	1540.14531795356	1396.37662441562	1323.38145662	690.839035573338	694.090927534022	601.756538438867	1419.96779966306	662.228833848742	1.1016205449674	3.52250471801849e-35	1.01553406134873e-33	GPC2	7	100169606	100177372	-	3828	protein_coding	glypican 2 [Source:HGNC Symbol;Acc:HGNC:4450]	-
ENSG00000075618	276.043115308888	230.955584983377	211.78007086028	37.3167900101941	42.6652594136355	27.9296283663609	239.592923717515	35.9705592633969	2.74625796480701	4.8729803274251e-35	1.40004687940981e-33	FSCN1	7	5592823	5606655	+	3692	protein_coding	fascin actin-bundling protein 1 [Source:HGNC Symbol;Acc:HGNC:11148]	-
ENSG00000160229	134.735330091243	204.347798694969	203.972510644233	10.5252484644137	3.12184824977821	7.61717137264388	181.018546476815	7.08808936227861	4.65510036343085	5.06676719751895e-35	1.45239605540766e-33	ZNF66	19	20776304	20807322	+	3009	protein_coding	zinc finger protein 66 [Source:HGNC Symbol;Acc:HGNC:13135]	zf-C2H2
ENSG00000196782	273.85229693342	221.37678191955	209.828180806268	34.4462677017177	39.5434111638573	35.5467997390048	235.019086553079	36.5121595348599	2.68787415081482	5.10440771523401e-35	1.46151546019976e-33	MAML3	4	139716753	140154184	-	7012	protein_coding	mastermind like transcriptional coactivator 3 [Source:HGNC Symbol;Acc:HGNC:16272]	-
ENSG00000177409	618.90619106953	717.345918335465	726.103100092389	280.354345461202	259.113404731591	249.673950547772	687.451736499128	263.047233580188	1.38745633554051	8.81022422530615e-35	2.51683421434087e-33	SAMD9L	7	93130055	93148369	-	7135	protein_coding	sterile alpha motif domain containing 9 like [Source:HGNC Symbol;Acc:HGNC:1349]	-
ENSG00000082458	812.793617298391	793.976342846078	780.756021604719	320.541657779873	310.103592811302	369.855987760597	795.841993916396	333.500412783924	1.25145343797448	2.23792048733599e-34	6.30691254644509e-33	DLG3	X	70444861	70505490	+	7844	protein_coding	discs large MAGUK scaffold protein 3 [Source:HGNC Symbol;Acc:HGNC:2902]	-
ENSG00000007372	606.856690004459	478.940153191334	518.226809340132	182.756586973002	161.295492905207	177.733998695024	534.674550845309	173.928692857744	1.61800263821869	3.34200257364471e-34	9.36582218459852e-33	PAX6	11	31784779	31818062	-	20812	protein_coding	paired box 6 [Source:HGNC Symbol;Acc:HGNC:8620]	PAX
ENSG00000132879	751.450702785305	731.181967205437	804.178702252861	323.412180088349	341.322075309084	303.840502531017	762.270457414534	322.858252642817	1.24195005636391	3.85535838419926e-34	1.07924217625542e-32	FBXO44	1	11654375	11663327	+	3527	protein_coding	F-box protein 44 [Source:HGNC Symbol;Acc:HGNC:24847]	-
ENSG00000003436	151.166467907248	157.518094827372	166.886599618009	7.65472615593726	6.24369649955642	5.07811424842926	158.52372078421	6.32551230130764	4.65769223608909	4.41533315339532e-34	1.23324483467106e-32	TFPI	2	187464230	187565760	-	11714	protein_coding	tissue factor pathway inhibitor [Source:HGNC Symbol;Acc:HGNC:11760]	-
ENSG00000105514	639.71896563647	572.599560926528	535.793819826239	220.073376983196	212.285680984918	196.353750939265	582.704115463079	209.57093630246	1.47600186370452	4.66514310019952e-34	1.30156973569749e-32	RAB3D	19	11322046	11346270	-	4417	protein_coding	RAB3D, member RAS oncogene family [Source:HGNC Symbol;Acc:HGNC:9779]	-
ENSG00000178498	1077.88264072994	1017.4817476687	1179.91753765013	1.91368153898431	0	0.846352374738209	1091.76064201626	0.920011304574175	10.1805773195269	6.62349859164715e-34	1.83772778402316e-32	DTX3	12	57604622	57609804	+	4087	protein_coding	deltex E3 ubiquitin ligase 3 [Source:HGNC Symbol;Acc:HGNC:24457]	-
ENSG00000187840	1016.53972621686	854.642095583647	939.835061006681	407.614167803659	428.733826302874	377.473159133241	937.005627602395	404.607051079925	1.21324715753806	8.62144659972364e-34	2.38153219839503e-32	EIF4EBP1	8	38030341	38060365	+	1073	protein_coding	eukaryotic translation initiation factor 4E binding protein 1 [Source:HGNC Symbol;Acc:HGNC:3288]	-
ENSG00000240849	939.861083075498	874.864013162837	889.085919602374	411.441530881628	429.774442386133	418.944425495414	901.27033861357	420.053466254392	1.10151988805629	1.08049187506459e-33	2.97158960640021e-32	TMEM189	20	50118254	50153734	-	7931	protein_coding	transmembrane protein 189 [Source:HGNC Symbol;Acc:HGNC:16735]	-
ENSG00000168016	869.754895060542	804.619457361441	766.116846199631	349.246880864637	330.91591447649	368.163283011121	813.497066207205	349.442026117416	1.21664360342565	1.16351915628337e-33	3.19642798224528e-32	TRANK1	3	36826820	36945098	-	12174	protein_coding	tetratricopeptide repeat and ankyrin repeat containing 1 [Source:HGNC Symbol;Acc:HGNC:29011]	-
ENSG00000177707	369.15289626625	422.53164625991	442.103097233672	128.216663111949	124.873929991128	104.1013420928	411.262546586611	119.063978398626	1.79320489553	1.22538997898393e-33	3.35904168883879e-32	NECTIN3	3	111070071	111275563	+	6184	protein_coding	nectin cell adhesion molecule 3 [Source:HGNC Symbol;Acc:HGNC:17664]	-
ENSG00000167182	993.536133274448	962.137552188813	879.326469332315	406.657327034167	440.180603218727	441.795939613345	945.000051598526	429.544623288747	1.13662564162381	1.26975092618623e-33	3.47305264237766e-32	SP2	17	47896150	47928957	+	3642	protein_coding	Sp2 transcription factor [Source:HGNC Symbol;Acc:HGNC:11207]	zf-C2H2
ENSG00000213949	314.382436879566	428.917514969128	370.859110262242	72.719898481404	95.7366796598651	95.6378183454176	371.386354036979	88.0314654955622	2.07653686690294	1.64222648667709e-33	4.4674972601773e-32	ITGA1	5	52787896	52959210	+	18566	protein_coding	integrin subunit alpha 1 [Source:HGNC Symbol;Acc:HGNC:6134]	-
ENSG00000104081	546.609184679107	489.583267706697	513.347084205103	198.066039284877	180.026582403877	165.885065448689	516.513178863636	181.325895712481	1.51188307297697	2.24455902528484e-33	6.07970080693244e-32	BMF	15	40087890	40108892	-	5447	protein_coding	Bcl2 modifying factor [Source:HGNC Symbol;Acc:HGNC:24132]	-
ENSG00000182141	393.251898396391	373.573319489241	405.993131234454	119.60509618652	119.670849574831	124.413799086517	390.939449706695	121.229914949289	1.688584781349	2.47140144590966e-33	6.67251787581335e-32	ZNF708	19	21291160	21329425	-	4325	protein_coding	zinc finger protein 708 [Source:HGNC Symbol;Acc:HGNC:12945]	zf-C2H2
ENSG00000132274	154.452695470449	159.646717730445	156.151204320944	5.74104461695294	5.20308041629702	5.07811424842926	156.750205840613	5.3407464272264	4.87702816324866	3.11573133693817e-33	8.385061522863e-32	TRIM22	11	5689689	5737089	+	6020	protein_coding	tripartite motif containing 22 [Source:HGNC Symbol;Acc:HGNC:16379]	-
ENSG00000198720	1215.90419838439	1095.17648363085	904.701040034468	427.707823962994	418.32766547028	450.259463360727	1071.92724068323	432.098317598001	1.3088672069159	3.2314583351243e-33	8.68718520488613e-32	ANKRD13B	17	29589769	29614761	+	3971	protein_coding	ankyrin repeat domain 13B [Source:HGNC Symbol;Acc:HGNC:26363]	-
ENSG00000176438	789.790024355984	732.246278656973	706.584199552271	326.282702396826	310.103592811302	320.767550025781	742.873500855076	319.051281744636	1.21819047794666	4.32352698377552e-33	1.15610558429699e-31	SYNE3	14	95407266	95475836	-	18164	protein_coding	spectrin repeat containing nuclear envelope family member 3 [Source:HGNC Symbol;Acc:HGNC:19861]	-
ENSG00000101442	847.846711305869	843.998981068284	821.745712738967	356.901607020575	354.850084391456	406.24913987434	837.863801704373	372.666943762124	1.16620354297326	5.03856846986367e-33	1.34301141722764e-31	ACTR5	20	38748442	38772520	+	2565	protein_coding	ARP5 actin related protein 5 homolog [Source:HGNC Symbol;Acc:HGNC:14671]	-
ENSG00000188517	167.597605723253	130.910308538965	168.838489672021	6.6978853864451	5.20308041629702	7.61717137264388	155.782134644746	6.50604572512867	4.56712148109566	7.27122341487528e-33	1.9299134993852e-31	COL25A1	4	108808725	109302752	-	8744	protein_coding	collagen type XXV alpha 1 chain [Source:HGNC Symbol;Acc:HGNC:18603]	-
ENSG00000198346	386.679443269989	406.566974486866	424.536086747566	123.432459264488	133.198858657204	132.877322833899	405.927501501474	129.836213585197	1.64496040637977	8.47391326927396e-33	2.24437901393801e-31	ZNF813	19	53467735	53496255	+	6244	protein_coding	zinc finger protein 813 [Source:HGNC Symbol;Acc:HGNC:33257]	zf-C2H2
ENSG00000154945	1009.96727109045	1073.89025460012	1173.08592246109	509.039289369828	520.308041629702	524.73847233769	1085.64781605056	518.028601112406	1.06805736018539	8.51086562204663e-33	2.25178830730141e-31	ANKRD40	17	50693190	50707924	-	4849	protein_coding	ankyrin repeat domain 40 [Source:HGNC Symbol;Acc:HGNC:28233]	-
ENSG00000197162	249.753294803279	240.534388047203	257.649487129557	47.8420384746079	37.4621789973385	57.5519614821982	249.312389993347	47.6187263180482	2.3773658570042	9.1198279835784e-33	2.4078265840433e-31	ZNF785	16	30573740	30585771	-	4952	protein_coding	zinc finger protein 785 [Source:HGNC Symbol;Acc:HGNC:26496]	zf-C2H2
ENSG00000115816	1073.50100397901	1129.23445008001	1134.04812138085	559.751850152912	564.013917126596	492.577082097638	1112.26119181329	538.780949792382	1.04798620873979	9.37339634676142e-33	2.47217168422155e-31	CEBPZ	2	37201612	37231713	-	3629	protein_coding	CCAAT enhancer binding protein zeta [Source:HGNC Symbol;Acc:HGNC:24218]	Others
ENSG00000130818	658.340921827942	757.789753493844	648.027497931917	288.965912386631	253.910324315294	273.371817040442	688.052724417901	272.082684580789	1.33710132228991	1.07768981010592e-32	2.83043097561013e-31	ZNF426	19	9523224	9538645	-	7545	protein_coding	zinc finger protein 426 [Source:HGNC Symbol;Acc:HGNC:20725]	zf-C2H2
ENSG00000168071	1309.01397934175	1128.17013862848	1173.08592246109	487.988792441	510.942496880367	603.449243188343	1203.42334681044	534.126844169903	1.16938845156846	1.61082296293697e-32	4.20423117131999e-31	CCDC88B	11	64340223	64357534	+	8331	protein_coding	coiled-coil domain containing 88B [Source:HGNC Symbol;Acc:HGNC:26757]	-
ENSG00000142733	222.368065109937	185.190192567316	199.092785509203	19.1368153898431	36.4215629140791	25.3905712421463	202.217014395485	26.9829831820228	2.91595607416158	1.80668621294163e-32	4.70075763412882e-31	MAP3K6	1	27355184	27366892	-	4951	protein_coding	mitogen-activated protein kinase kinase kinase 6 [Source:HGNC Symbol;Acc:HGNC:6858]	-
ENSG00000143891	386.679443269989	337.386730137007	358.171824911165	1.91368153898431	2.08123216651881	0.846352374738209	360.745999439387	1.61375536008044	7.84417835902888	1.9706960251197e-32	5.11687346812135e-31	GALM	2	38665910	38741237	+	2790	protein_coding	galactose mutarotase [Source:HGNC Symbol;Acc:HGNC:24063]	-
ENSG00000131069	532.368865238569	539.605905928903	481.140898313908	200.936561593353	185.229662820174	177.733998695024	517.70522316046	187.966741036184	1.46199172681448	2.56070583175167e-32	6.62823773704802e-31	ACSS2	20	34872146	34927962	+	5385	protein_coding	acyl-CoA synthetase short chain family member 2 [Source:HGNC Symbol;Acc:HGNC:15814]	-
ENSG00000108582	1869.86348346139	1999.8412174367	1779.14778423175	1054.43852798036	865.792581271823	897.133517222502	1882.95082837662	939.121542158227	1.00324016508061	3.13051850134849e-32	8.0615672536779e-31	CPD	17	30378905	30469989	+	12532	protein_coding	carboxypeptidase D [Source:HGNC Symbol;Acc:HGNC:2301]	-
ENSG00000021574	783.217569229582	766.304245106135	860.783513819203	371.254218562957	344.443923558862	313.150378653137	803.435109384973	342.949506924986	1.23047374681552	3.15404413310502e-32	8.11381896887591e-31	SPAST	2	32063547	32157637	+	9490	protein_coding	spastin [Source:HGNC Symbol;Acc:HGNC:11233]	-
ENSG00000214706	1242.19401888999	1160.09948217456	1105.74571559768	580.80234708174	602.516712207194	534.894700834548	1169.34640555408	572.737920041161	1.03088398358314	5.44711034417711e-32	1.39555078296885e-30	IFRD2	3	50287732	50292918	-	3712	protein_coding	interferon related developmental regulator 2 [Source:HGNC Symbol;Acc:HGNC:5457]	-
ENSG00000071242	379.011578955854	357.608647716196	305.470793452846	74.6335800203883	79.0868223277146	103.254989718062	347.363673374965	85.6584640220548	2.01205436567651	5.76955562381305e-32	1.47665300159672e-30	RPS6KA2	6	166409364	166906451	-	8243	protein_coding	ribosomal protein S6 kinase A2 [Source:HGNC Symbol;Acc:HGNC:10431]	-
ENSG00000162496	303.42834500223	262.884928529466	272.288662534646	68.8925354034353	66.5994293286018	65.1691328548421	279.53397868878	66.8870325289598	2.06341856606051	6.24111609755128e-32	1.59409036617904e-30	DHRS3	1	12567910	12617731	-	3036	protein_coding	dehydrogenase/reductase 3 [Source:HGNC Symbol;Acc:HGNC:17693]	-
ENSG00000198208	178.55169760059	136.231865796646	151.271479185914	2.87052230847647	5.20308041629702	6.77081899790567	155.35168086105	4.94814057422639	4.95450373286005	9.62469446511127e-32	2.44091594109121e-30	RPS6KL1	14	74903954	74923396	-	7617	protein_coding	ribosomal protein S6 kinase like 1 [Source:HGNC Symbol;Acc:HGNC:20222]	-
ENSG00000124209	1097.60000610915	1227.15110362135	1228.71478900043	619.075977861426	527.592354212517	531.509291335595	1184.48863291031	559.392541136513	1.08285867556075	1.00726198987387e-31	2.54935875176754e-30	RAB22A	20	58309696	58367507	+	9285	protein_coding	RAB22A, member RAS oncogene family [Source:HGNC Symbol;Acc:HGNC:9764]	-
ENSG00000162174	974.914177082976	806.748080264514	940.811006033687	393.261556261277	407.921504637686	407.941844623817	907.491087793725	403.04163517426	1.170972204825	2.05758808332059e-31	5.16084243058471e-30	ASRGL1	11	62337448	62393412	+	4586	protein_coding	asparaginase like 1 [Source:HGNC Symbol;Acc:HGNC:16448]	-
ENSG00000146733	647.386829950605	657.744477049432	645.099662850899	276.526982383233	292.413119395892	264.061940918321	650.076989950312	277.667347565816	1.2291177563131	2.15129870050787e-31	5.39049690371013e-30	PSPH	7	56011051	56051604	-	2762	protein_coding	phosphoserine phosphatase [Source:HGNC Symbol;Acc:HGNC:9577]	-
ENSG00000076706	221.272655922204	228.826962080304	232.274916427404	35.4031084712098	20.8123216651881	47.3957329853397	227.458178143304	34.5370543739125	2.6992527289851	2.86886521819194e-31	7.14566806382226e-30	MCAM	11	119308529	119321521	-	7422	protein_coding	melanoma cell adhesion molecule [Source:HGNC Symbol;Acc:HGNC:6934]	-
ENSG00000213463	613.429145130861	696.059689304739	725.127155065383	246.864918528977	218.529377484475	289.452512160468	678.205329833661	251.61560272464	1.42674735433664	3.18431468348484e-31	7.92351000904432e-30	SYNJ2BP	14	70366496	70417061	-	7031	protein_coding	synaptojanin 2 binding protein [Source:HGNC Symbol;Acc:HGNC:18955]	-
ENSG00000198945	632.051101322334	623.686510600271	661.690728309999	274.613300844249	273.682029897223	273.371817040442	639.142780077535	273.889049260638	1.22294755211075	3.83008268222265e-31	9.50209038926889e-30	L3MBTL3	6	130013699	130141451	+	5113	protein_coding	L3MBTL3, histone methyl-lysine binding protein [Source:HGNC Symbol;Acc:HGNC:23035]	-
ENSG00000181007	452.40399453401	504.483628028205	492.852238637979	178.929223895033	175.864118070839	180.273055819239	483.246620400065	178.35546592837	1.43789286776143	6.03258099326896e-31	1.49220114865061e-29	ZFP82	19	36383120	36418656	-	7506	protein_coding	ZFP82 zinc finger protein [Source:HGNC Symbol;Acc:HGNC:28682]	zf-C2H2
ENSG00000119684	150.071058719514	155.3894719243	163.958764536991	9.56840769492157	19.7717055819287	14.3879903705496	156.473098393602	14.5760345491333	3.43518896100757	6.07146715057323e-31	1.50034028641062e-29	MLH3	14	75013764	75051532	-	8363	protein_coding	mutL homolog 3 [Source:HGNC Symbol;Acc:HGNC:7128]	-
ENSG00000065809	782.122160041848	796.104965749151	820.769767711961	380.822626257879	380.865486472942	343.619064143713	799.665631167653	368.435725624844	1.12011664729471	7.61137189879447e-31	1.87532838865975e-29	FAM107B	10	14518557	14774897	-	7019	protein_coding	family with sequence similarity 107 member B [Source:HGNC Symbol;Acc:HGNC:23726]	-
ENSG00000177606	1007.77645271499	1008.96725605641	903.725095007462	483.204588593539	443.302451468506	398.631968501697	973.48960125962	441.713002854581	1.14112484650782	7.77896600285239e-31	1.91474018923988e-29	JUN	1	58780788	58784327	-	3540	protein_coding	Jun proto-oncogene, AP-1 transcription factor subunit [Source:HGNC Symbol;Acc:HGNC:6204]	TF_bZIP
ENSG00000245680	396.538125959592	433.174760775273	511.395194151091	2.87052230847647	1.0406160832594	0	447.036026961986	1.30371279724529	8.47663549236141	1.00582657046947e-30	2.45648900102387e-29	ZNF585B	19	37181579	37218153	-	7538	protein_coding	zinc finger protein 585B [Source:HGNC Symbol;Acc:HGNC:30948]	zf-C2H2
ENSG00000159882	230.035929424073	261.820617077929	233.25086145441	53.5830830915608	55.1526524127484	46.5493806106015	241.702469318804	51.7617053716369	2.22774827326662	1.09018864166404e-30	2.65993302628573e-29	ZNF230	19	44002948	44013926	+	6298	protein_coding	zinc finger protein 230 [Source:HGNC Symbol;Acc:HGNC:13024]	zf-C2H2
ENSG00000153563	169.788424098721	220.312470468014	208.852235779262	19.1368153898431	31.2184824977821	33.0077426147902	199.651043448666	27.7876801674718	2.84205106894458	1.10567057731189e-30	2.69508546357015e-29	CD8A	2	86784610	86808396	-	3634	protein_coding	CD8a molecule [Source:HGNC Symbol;Acc:HGNC:1706]	-
ENSG00000091127	950.815174952835	918.500782675825	973.017191924881	454.499365508775	392.312263388795	473.957329853397	947.444383184514	440.256319583656	1.10321873923093	1.31600398059428e-30	3.2046613438122e-29	PUS7	7	105439661	105522267	-	4421	protein_coding	pseudouridylate synthase 7 [Source:HGNC Symbol;Acc:HGNC:26033]	-
ENSG00000152465	888.376851252015	953.623060576523	882.254304413333	392.304715491785	446.424299718284	442.642291988083	908.08473874729	427.123769066051	1.08792865019034	1.70369570118599e-30	4.13669850698423e-29	NMT2	10	15102584	15168693	-	4700	protein_coding	N-myristoyltransferase 2 [Source:HGNC Symbol;Acc:HGNC:7858]	-
ENSG00000123870	131.449102528042	156.453783375836	152.24742421292	7.65472615593726	13.5280090823722	12.6952856210731	146.716770038933	11.2926736197942	3.70036657470994	1.82965304519364e-30	4.43394760188858e-29	ZNF137P	19	52588505	52597345	+	2029	transcribed_unprocessed_pseudogene	zinc finger protein 137, pseudogene [Source:HGNC Symbol;Acc:HGNC:12921]	-
ENSG00000237973	736.114974157033	694.995377853203	520.178699394144	202.850243132337	210.204448818399	236.978664926699	650.42968380146	216.677785625812	1.58263489344007	2.90747532061565e-30	6.98518160839864e-29	MTCO1P12	1	631074	632616	+	1543	unprocessed_pseudogene	MT-CO1 pseudogene 12 [Source:HGNC Symbol;Acc:HGNC:52014]	-
ENSG00000164076	349.435530887044	378.894876746922	397.209625991401	117.691414647535	127.995778240907	111.718513465444	375.180011208456	119.135235451295	1.65870229239256	3.91025743530314e-30	9.35849971300318e-29	CAMKV	3	49857988	49870222	-	3900	protein_coding	CaM kinase like vesicle associated [Source:HGNC Symbol;Acc:HGNC:28788]	-
ENSG00000100979	220.17724673447	230.955584983377	188.357390212139	33.4894269322255	37.4621789973385	43.1639711116487	213.163407309995	38.0385256804042	2.48053688518693	3.94770360807784e-30	9.43911362228869e-29	PLTP	20	45898621	45912155	-	2541	protein_coding	phospholipid transfer protein [Source:HGNC Symbol;Acc:HGNC:9093]	-
ENSG00000131094	488.552497729222	408.695597389938	361.099659992183	122.475618494996	121.75208174135	133.723675208637	419.449251703781	125.983791814994	1.73192203611373	6.31628519710087e-30	1.49740137347527e-28	C1QL1	17	44959693	44968071	-	1295	protein_coding	complement C1q like 1 [Source:HGNC Symbol;Acc:HGNC:24182]	-
ENSG00000186831	144.594012780846	137.296177248182	163.958764536991	6.6978853864451	2.08123216651881	3.38540949895284	148.616318188673	4.05484235063892	5.18899604579121	6.85420008754441e-30	1.61880458188125e-28	KRT17P2	17	18426861	18431848	+	2145	transcribed_unprocessed_pseudogene	keratin 17 pseudogene 2 [Source:HGNC Symbol;Acc:HGNC:6429]	-
ENSG00000140848	276.043115308888	260.756305626393	249.84192691351	61.2378092474981	57.2338845792672	70.2472471032714	262.213782616264	62.9063136433455	2.05347703798318	7.6876477922268e-30	1.81223291282549e-28	CPNE2	16	57092537	57148367	+	7781	protein_coding	copine 2 [Source:HGNC Symbol;Acc:HGNC:2315]	-
ENSG00000198718	271.661478557953	329.936549976252	310.350518587876	90.8998731017549	68.6806614951206	66.8618376043185	303.982849040694	75.4807907337314	2.01166166606608	8.81969114134934e-30	2.07324735901897e-28	TOGARAM1	14	44962208	45074431	+	10274	protein_coding	TOG array regulator of axonemal microtubules 1 [Source:HGNC Symbol;Acc:HGNC:19959]	-
ENSG00000125534	4877.85711297808	3852.8074545614	3321.14092690107	968.322858726063	1111.37797692104	1030.85719243114	4017.26849814685	1036.85267602608	1.95402050794239	1.02601077220791e-29	2.40733416169494e-28	PPDPF	20	63520724	63522206	+	1094	protein_coding	pancreatic progenitor cell differentiation and proliferation factor [Source:HGNC Symbol;Acc:HGNC:16142]	-
ENSG00000275464	610.14291756766	519.383988349713	559.21650047438	222.943899291673	225.81369006729	223.437026930887	562.914468797251	224.064872096617	1.32887417136199	1.2074185255431e-29	2.82241113305424e-28	FP565260.1	21	5130871	5154734	-	7665	protein_coding	periodic tryptophan protein 2 homolog [Source:NCBI gene;Acc:102724159]	-
ENSG00000104783	173.074651661922	144.746357408937	183.477665077109	21.0504969288275	23.9341699149663	17.7733998695024	167.099558049322	20.9193555710987	3.00795645911993	1.57719073887507e-29	3.67308246169588e-28	KCNN4	19	43766533	43781261	-	3408	protein_coding	potassium calcium-activated channel subfamily N member 4 [Source:HGNC Symbol;Acc:HGNC:6293]	-
ENSG00000104064	709.825153651425	802.490834458369	928.12372068261	338.721632400224	298.656815895449	345.311768893189	813.479902930801	327.563405729621	1.31156823419074	1.58548495771665e-29	3.68897344243496e-28	GABPB1	15	50275392	50355408	-	5677	protein_coding	GA binding protein transcription factor subunit beta 1 [Source:HGNC Symbol;Acc:HGNC:4074]	Others
ENSG00000185513	853.323757244537	823.777063489095	869.567019062256	410.484690112135	397.515343805092	427.407949242796	848.889279931963	411.802661053341	1.04258434262694	1.70336791467434e-29	3.95225476742476e-28	L3MBTL1	20	43489442	43550950	+	15550	protein_coding	L3MBTL1, histone methyl-lysine binding protein [Source:HGNC Symbol;Acc:HGNC:15905]	zf-C2HC
ENSG00000225972	2249.97047160498	2123.30134581491	1390.72166348341	0	1.0406160832594	0.846352374738209	1921.3311603011	0.628989485999204	11.5798092383615	2.23789753591073e-29	5.16384047798647e-28	MTND1P23	1	629062	629433	+	372	unprocessed_pseudogene	MT-ND1 pseudogene 23 [Source:HGNC Symbol;Acc:HGNC:42092]	-
ENSG00000133321	189.505789477927	152.196537569691	227.395191292374	29.6620638542569	23.9341699149663	23.6978664926699	189.699172779997	25.7647000872977	2.88278531193295	2.27025583920931e-29	5.23369089697131e-28	RARRES3	11	63536809	63546462	+	1299	protein_coding	retinoic acid receptor responder 3 [Source:HGNC Symbol;Acc:HGNC:9869]	-
ENSG00000157240	725.160882279697	623.686510600271	608.013751824675	240.167033142531	272.641413813964	275.910874164656	652.287048234881	262.906440373717	1.30971068674197	2.47726311303342e-29	5.70566697898111e-28	FZD1	7	91264364	91271326	+	6963	protein_coding	frizzled class receptor 1 [Source:HGNC Symbol;Acc:HGNC:4038]	-
ENSG00000278897	227.845111048606	282.042534657119	250.817871940516	63.1514907864824	46.8277237466731	57.5519614821982	253.56850588208	55.8437253384513	2.17891966375628	2.52932518033681e-29	5.82023249295484e-28	AC020951.1	19	11856032	11858302	+	2271	TEC	TEC	-
ENSG00000269834	226.749701860872	217.119536113405	231.298971400398	2.87052230847647	1.0406160832594	1.69270474947642	225.056069791558	1.86794771373743	6.90218186166863	3.44064744762107e-29	7.8739342409883e-28	ZNF528-AS1	19	52388842	52397766	-	4160	processed_transcript	ZNF528 antisense RNA 1 [Source:HGNC Symbol;Acc:HGNC:51305]	-
ENSG00000256771	587.139324625253	627.943756406416	740.742275497477	0.956840769492157	0	1.69270474947642	651.941785509715	0.883181839656192	9.43796032160403	4.06911380104455e-29	9.2867618159963e-28	ZNF253	19	19865886	19894674	+	3626	protein_coding	zinc finger protein 253 [Source:HGNC Symbol;Acc:HGNC:13497]	zf-C2H2
ENSG00000180739	162.120559784585	164.968274988126	164.934709563997	4.78420384746079	3.12184824977821	0.846352374738209	164.007848112236	2.91746815732574	5.85630493901856	4.17897503164005e-29	9.52882288578143e-28	S1PR5	19	10512742	10517931	-	2806	protein_coding	sphingosine-1-phosphate receptor 5 [Source:HGNC Symbol;Acc:HGNC:14299]	-
ENSG00000152527	703.252698525023	760.982687848453	766.116846199631	326.282702396826	361.093780891013	333.462835646854	743.450744191036	340.279772978231	1.12921455873002	4.48244716298823e-29	1.02115113298883e-27	PLEKHH2	2	43637273	43767987	+	9835	protein_coding	pleckstrin homology, MyTH4 and FERM domain containing H2 [Source:HGNC Symbol;Acc:HGNC:30506]	-
ENSG00000184602	1146.89341955716	996.195518637975	1019.86255322116	511.909811678304	535.917282878593	527.277529461904	1054.31716380543	525.034874672934	1.00552821663283	5.72565001408572e-29	1.30200139304894e-27	SNN	16	11668414	11679159	+	3312	protein_coding	stannin [Source:HGNC Symbol;Acc:HGNC:11149]	-
ENSG00000276405	201.555290542997	193.704684179606	154.199314266932	18.179974620351	21.8529377484475	32.161390240052	183.153096329845	24.0647675362835	2.91273296550089	6.66886104908033e-29	1.51511207276298e-27	TRBV13	7	142535809	142536292	+	374	TR_V_gene	T cell receptor beta variable 13 [Source:HGNC Symbol;Acc:HGNC:12188]	-
ENSG00000156110	799.648707045587	840.806046713675	900.797259926445	407.614167803659	417.287049387021	392.707501878529	847.084004561902	405.86957302307	1.0631772305681	8.81318161349386e-29	1.99685836702487e-27	ADK	10	74151185	74709303	+	3184	protein_coding	adenosine kinase [Source:HGNC Symbol;Acc:HGNC:257]	-
ENSG00000203326	440.35449346894	423.595957711447	488.948458529955	159.79240850519	160.254876821948	172.655884446595	450.966303236781	164.234389924578	1.45646317765	1.05916873786511e-28	2.39118544402635e-27	ZNF525	19	53365693	53392217	+	7193	protein_coding	zinc finger protein 525 [Source:HGNC Symbol;Acc:HGNC:29423]	zf-C2H2
ENSG00000249859	228.940520236339	336.32241868547	277.168387669675	46.8851977051157	54.112036329489	70.2472471032714	280.810442197162	57.0814937126253	2.29189463187635	1.2599876904583e-28	2.83944395795822e-27	PVT1	8	127794533	128101253	+	5493	lincRNA	Pvt1 oncogene [Source:HGNC Symbol;Acc:HGNC:9709]	-
ENSG00000163214	661.627149391143	733.310590108509	787.58763679376	332.023747013779	320.509753643896	286.913455036253	727.508458764471	313.148985231309	1.21881267015533	1.48484476026054e-28	3.34316663167459e-27	DHX57	2	38797729	38875934	-	7985	protein_coding	DExH-box helicase 57 [Source:HGNC Symbol;Acc:HGNC:20086]	-
ENSG00000103852	301.237526626762	315.036189654744	284.000002858717	86.1156692542942	79.0868223277146	91.4060564717266	300.091239713408	85.5361826845785	1.80688122954507	1.50866203892643e-28	3.39374540451593e-27	TTC23	15	99136323	99251223	-	6148	protein_coding	tetratricopeptide repeat domain 23 [Source:HGNC Symbol;Acc:HGNC:25730]	-
ENSG00000182253	216.891019171269	204.347798694969	191.285225293156	39.2304715491784	44.7464915801543	32.161390240052	204.174681053131	38.7127844564616	2.40735650522487	1.54831552277824e-28	3.47360017373201e-27	SYNM	15	99098217	99135593	+	7819	protein_coding	synemin [Source:HGNC Symbol;Acc:HGNC:24466]	-
ENSG00000196758	221.272655922204	202.219175791897	222.515466157345	47.8420384746079	44.7464915801543	44.8566758611251	215.335765957148	45.8150686386291	2.23308425403526	1.83453285622231e-28	4.10104751334831e-27	AC079612.1	2	239578301	239586094	+	3700	lincRNA	uncharacterized LOC401040 [Source:NCBI gene;Acc:401040]	-
ENSG00000138081	763.500203850375	834.420178004458	737.81444041646	335.851110091747	304.900512395005	378.31951150798	778.578274090431	339.690377998244	1.19300720037674	2.11114588659996e-28	4.69847037512868e-27	FBXO11	2	47789316	47905793	-	7074	protein_coding	F-box protein 11 [Source:HGNC Symbol;Acc:HGNC:13590]	-
ENSG00000204519	488.552497729222	554.506266250411	521.15464442115	194.238676206908	140.483171240019	202.278217562432	521.404469466928	179.000021669786	1.53707081164952	2.4702191835871e-28	5.48786869466178e-27	ZNF551	19	57681969	57717301	+	4709	protein_coding	zinc finger protein 551 [Source:HGNC Symbol;Acc:HGNC:25108]	zf-C2H2
ENSG00000265972	2634.4590964995	2732.08749609368	3023.47769366428	0	1.0406160832594	0	2796.67476208582	0.346872027753134	13.0130278182688	2.91604010307277e-28	6.4611411541759e-27	TXNIP	1	145992435	145996600	-	3625	protein_coding	thioredoxin interacting protein [Source:HGNC Symbol;Acc:HGNC:16952]	-
ENSG00000175175	804.030343796522	768.432868009207	820.769767711961	360.728970098543	380.865486472942	402.863730375388	797.744326505897	381.486062315624	1.06340294464422	4.03660550196487e-28	8.87345654691349e-27	PPM1E	17	58755869	58985176	+	6542	protein_coding	protein phosphatase, Mg2+/Mn2+ dependent 1E [Source:HGNC Symbol;Acc:HGNC:19322]	-
ENSG00000171700	1154.5612838713	957.880306382668	1011.07904797811	484.161429363032	462.033540967175	528.970234211381	1041.17354607736	491.721734847196	1.08010105892226	4.41690053834636e-28	9.69244963279119e-27	RGS19	20	64073181	64079988	-	2028	protein_coding	regulator of G protein signaling 19 [Source:HGNC Symbol;Acc:HGNC:13735]	-
ENSG00000198692	725.160882279697	756.725442042308	1054.99657419338	332.980587783271	267.438333397667	247.981245798295	845.62763283846	282.800055659744	1.58231885797186	4.80415243356553e-28	1.05146379876693e-26	EIF1AY	Y	20575725	20593154	+	4074	protein_coding	eukaryotic translation initiation factor 1A Y-linked [Source:HGNC Symbol;Acc:HGNC:3252]	-
ENSG00000198642	1349.54411928789	1370.83314957875	1446.35053002274	0	0	0	1388.90926629646	0	12.9649919070834	4.87118831869678e-28	1.06427827011805e-26	KLHL9	9	21329671	21335380	-	5710	protein_coding	kelch like family member 9 [Source:HGNC Symbol;Acc:HGNC:18732]	-
ENSG00000050438	874.136531811477	896.150242193563	792.46736192879	403.78680472569	399.596575971611	429.100653992272	854.25137864461	410.828011563191	1.05428951440896	6.45597303434297e-28	1.40198022205533e-26	SLC4A8	12	51391317	51515763	+	17980	protein_coding	solute carrier family 4 member 8 [Source:HGNC Symbol;Acc:HGNC:11034]	-
ENSG00000185101	489.647906916955	454.460989805999	447.958767395708	192.324994667924	154.011180322392	167.577770198165	464.022554706221	171.30464839616	1.4360517818941	7.12666507586701e-28	1.54495257936816e-26	ANO9	11	417933	442011	-	6207	protein_coding	anoctamin 9 [Source:HGNC Symbol;Acc:HGNC:20679]	-
ENSG00000100505	633.146510510067	505.547939479742	521.15464442115	215.289173135735	205.001368402102	214.973503183505	553.28303147032	211.754681573781	1.38404557416578	7.38366358514731e-28	1.59928367912491e-26	TRIM9	14	50975262	51096061	-	8945	protein_coding	tripartite motif containing 9 [Source:HGNC Symbol;Acc:HGNC:16288]	-
ENSG00000090612	203.746108918465	237.341453692594	190.30928026615	43.0578346271471	39.5434111638573	22.0051617431934	210.465614292403	34.8688025113993	2.60729657830063	9.21480205390307e-28	1.99246263031032e-26	ZNF268	12	133181409	133214831	+	14095	protein_coding	zinc finger protein 268 [Source:HGNC Symbol;Acc:HGNC:13061]	zf-C2H2
ENSG00000158555	810.602798922924	754.596819139235	728.054990146401	290.879593925616	366.29686130731	348.697178392142	764.418202736187	335.291211208356	1.18891233588821	9.9930565587402e-28	2.15702103792015e-26	GDPD5	11	75434640	75525903	-	9867	protein_coding	glycerophosphodiester phosphodiesterase domain containing 5 [Source:HGNC Symbol;Acc:HGNC:28804]	-
ENSG00000204172	175.265470037389	197.961929985751	163.958764536991	31.5757453932412	32.2590985810415	23.6978664926699	179.062054853377	29.1775701556508	2.62597322516498	1.26928246912975e-27	2.72336551674187e-26	AGAP9	10	47501854	47523638	-	2387	protein_coding	ArfGAP with GTPase domain, ankyrin repeat and PH domain 9 [Source:HGNC Symbol;Acc:HGNC:23463]	-
ENSG00000159403	141.307785217645	130.910308538965	121.993128375737	2.87052230847647	5.20308041629702	4.23176187369105	131.403740710782	4.10178819948818	5.00823232743015	1.51939268312327e-27	3.23235006599643e-26	C1R	12	7080199	7092607	-	5885	protein_coding	complement C1r [Source:HGNC Symbol;Acc:HGNC:1246]	-
ENSG00000161682	1060.3560937262	908.921979611998	831.505163009026	366.470014715496	447.464915801543	396.93926375222	933.594412115742	403.624731423087	1.21026017388551	1.6895160684479e-27	3.58514737976398e-26	FAM171A2	17	44353215	44363875	-	3592	protein_coding	family with sequence similarity 171 member A2 [Source:HGNC Symbol;Acc:HGNC:30480]	-
ENSG00000185090	372.439123829451	351.222779006978	327.917529073982	119.60509618652	118.630233491572	105.794046842276	350.526477303471	114.676458840123	1.61380196921393	2.16152855275897e-27	4.57128660710797e-26	MANEAL	1	37793802	37801137	+	3018	protein_coding	mannosidase endo-alpha like [Source:HGNC Symbol;Acc:HGNC:26452]	-
ENSG00000099810	1152.37046549583	1225.02248071828	1362.41925770023	0	0	0	1246.60406797145	0	12.8093372731625	2.26539695801181e-27	4.77886345675797e-26	MTAP	9	21802543	21937651	+	14617	protein_coding	methylthioadenosine phosphorylase [Source:HGNC Symbol;Acc:HGNC:7413]	-
ENSG00000130653	377.91616976812	384.216434004604	396.233680964395	113.864051569567	114.467769158534	149.804370328663	386.122094912373	126.045397018921	1.60937558400806	2.38693651973865e-27	5.02257900906752e-26	PNPLA7	9	137459953	137550534	-	9976	protein_coding	patatin like phospholipase domain containing 7 [Source:HGNC Symbol;Acc:HGNC:24768]	-
ENSG00000104833	673.676650456214	622.622199148734	498.707908800014	184.670268511986	215.407529234696	236.13231255196	598.335586134987	212.070036766214	1.49344948483319	2.48169131036117e-27	5.21321452650577e-26	TUBB4A	19	6494319	6502848	-	3466	protein_coding	tubulin beta 4A class IVa [Source:HGNC Symbol;Acc:HGNC:20774]	-
ENSG00000281490	1030.78004565739	990.873961380294	880.302414359321	442.060435505377	474.520933966288	495.116139221852	967.318807132336	470.565836231172	1.03803915235225	3.63870530944994e-27	7.56139242515521e-26	CICP14	7	128655962	128658791	-	2732	processed_pseudogene	capicua transcriptional repressor pseudogene 14 [Source:HGNC Symbol;Acc:HGNC:38542]	-
ENSG00000165716	714.20679040236	635.39393656717	587.518906257551	240.167033142531	288.250655062855	272.525464665703	645.706544409027	266.98105095703	1.27388394816967	5.0415641842243e-27	1.04161872214756e-25	FAM69B	9	136712570	136724050	+	2704	protein_coding	family with sequence similarity 69 member B [Source:HGNC Symbol;Acc:HGNC:28290]	-
ENSG00000074706	122.685829026172	147.939291763545	144.439863996873	18.179974620351	10.406160832594	6.77081899790567	138.354994928864	11.7856514836169	3.56854006065427	5.7458513074771e-27	1.18420248557223e-25	IPCEF1	6	154154496	154356792	-	8474	protein_coding	interaction protein for cytohesin exchange factors 1 [Source:HGNC Symbol;Acc:HGNC:21204]	-
ENSG00000153707	943.147310638699	1021.73899347485	981.800697167934	5.74104461695294	12.4873929991128	0.846352374738209	982.22900042716	6.358263330268	7.30491053889361	1.02940463054066e-26	2.09914853196917e-25	PTPRD	9	8314246	10612723	-	11165	protein_coding	protein tyrosine phosphatase, receptor type D [Source:HGNC Symbol;Acc:HGNC:9668]	-
ENSG00000196975	450.213176158543	437.432006581418	478.21306323289	193.281835437416	156.09241248891	141.340846581281	455.286081990951	163.571698169202	1.47949445299076	2.19950958441241e-26	4.43473467815371e-25	ANXA4	2	69644425	69827100	+	11048	protein_coding	annexin A4 [Source:HGNC Symbol;Acc:HGNC:542]	-
ENSG00000151948	129.258284152574	114.94563676592	131.752578645796	2.87052230847647	4.16246433303761	4.23176187369105	125.318833188097	3.75491617173504	5.0578739387167	3.08967085783653e-26	6.19465423311398e-25	GLT1D1	12	128853427	128984968	+	3478	protein_coding	glycosyltransferase 1 domain containing 1 [Source:HGNC Symbol;Acc:HGNC:26483]	-
ENSG00000119917	140.212376029911	135.16755434511	136.632303780826	11.4820892339059	12.4873929991128	20.312456993717	137.337411385282	14.7606464089119	3.19861360146879	3.47561953183542e-26	6.94072365425923e-25	IFIT3	10	89327894	89340971	+	2640	protein_coding	interferon induced protein with tetratricopeptide repeats 3 [Source:HGNC Symbol;Acc:HGNC:5411]	-
ENSG00000140022	385.584034082256	433.174760775273	406.96907626146	141.612433884839	162.336108988467	151.497075078139	408.575957039663	151.815205983815	1.4296497973705	4.47952580958565e-26	8.90296880792608e-25	STON2	14	81260656	81436465	-	7812	protein_coding	stonin 2 [Source:HGNC Symbol;Acc:HGNC:30652]	-
ENSG00000112715	877.422759374678	803.555145909905	1021.81444327518	391.347874722292	431.855674552652	420.63713024489	900.930782853253	414.613559839945	1.120773064997	6.64736984717195e-26	1.31282937406903e-24	VEGFA	6	43770184	43786487	+	14431	protein_coding	vascular endothelial growth factor A [Source:HGNC Symbol;Acc:HGNC:12680]	-
ENSG00000266524	142.403194405378	122.395816926674	120.041238321726	1.91368153898431	2.08123216651881	5.92446662316746	128.280083217926	3.30646010955686	5.22277645142519	6.93972709358192e-26	1.36949044029285e-24	GDF10	10	47300386	47313547	+	2458	protein_coding	growth differentiation factor 10 [Source:HGNC Symbol;Acc:HGNC:4215]	-
ENSG00000038002	425.018764840668	427.853203517592	470.405503016843	176.058701586557	178.985966320617	163.346008324474	441.092490458368	172.796892077216	1.3546284750906	7.51804520843702e-26	1.48012252682902e-24	AGA	4	177430770	177442503	-	2675	protein_coding	aspartylglucosaminidase [Source:HGNC Symbol;Acc:HGNC:318]	-
ENSG00000061918	510.460681483895	503.419316576669	526.03436955618	214.332332366243	227.894922233809	222.590674556149	513.304789205581	221.605976385401	1.21243771924212	9.9284681254927e-26	1.94551435565319e-24	GUCY1B1	4	155758992	155807591	+	3724	protein_coding	guanylate cyclase 1 soluble subunit beta 1 [Source:HGNC Symbol;Acc:HGNC:4687]	-
ENSG00000182272	357.10339520118	327.80792707318	313.278353668894	118.648255417027	92.6148314100869	110.025808715967	332.729891981084	107.096298514361	1.63165492270332	1.56109998493277e-25	3.02359149205279e-24	B4GALNT4	11	369796	382116	+	3761	protein_coding	beta-1,4-N-acetyl-galactosaminyltransferase 4 [Source:HGNC Symbol;Acc:HGNC:26315]	-
ENSG00000240527	148.975649531781	131.974619990501	182.501720050103	26.7915415457804	11.4467769158534	12.6952856210731	154.483996524128	16.977868027569	3.18820915584157	2.01774326515865e-25	3.89900127709624e-24	AL365273.1	10	95833508	95873758	+	587	sense_intronic	novel transcript, sense intronic to ENTPD1	-
ENSG00000100285	165.406787347786	158.582406278908	182.501720050103	1.91368153898431	3.12184824977821	0.846352374738209	168.830304558932	1.96062738783358	6.48444756329199	2.48009032265355e-25	4.7740311184034e-24	NEFH	22	29480230	29491390	+	3783	protein_coding	neurofilament heavy [Source:HGNC Symbol;Acc:HGNC:7737]	-
ENSG00000151012	323.145710381436	398.052482874576	380.618560532301	137.785070806871	113.427153075275	115.103922964396	367.272251262771	122.105382282181	1.5895327245286	2.70358559068206e-25	5.19627078815995e-24	SLC7A11	4	138164097	138242349	-	9645	protein_coding	solute carrier family 7 member 11 [Source:HGNC Symbol;Acc:HGNC:11059]	-
ENSG00000166886	569.612777621514	467.232727224435	541.649489988274	222.943899291673	214.366913151437	212.434446059291	526.164998278074	216.581752834133	1.28086172280272	2.92687583565616e-25	5.60396180991816e-24	NAB2	12	57088894	57095476	+	3010	protein_coding	NGFI-A binding protein 2 [Source:HGNC Symbol;Acc:HGNC:7627]	-
ENSG00000120057	145.68942196858	105.366833702094	111.257733078672	1.91368153898431	9.36554474933463	5.07811424842926	120.771329583115	5.45244684558273	4.49425324005299	3.37574371136812e-25	6.42415810079932e-24	SFRP5	10	97766751	97771952	-	1836	protein_coding	secreted frizzled related protein 5 [Source:HGNC Symbol;Acc:HGNC:10779]	-
ENSG00000110104	650.673057513806	547.056086089657	597.27835652761	272.699619305265	249.747859982257	264.90829329306	598.335833377025	262.451924193527	1.18775965848105	3.73225248497369e-25	7.09722189750645e-24	CCDC86	11	60842071	60851081	+	3384	protein_coding	coiled-coil domain containing 86 [Source:HGNC Symbol;Acc:HGNC:28359]	-
ENSG00000077238	249.753294803279	211.797978855723	232.274916427404	50.7125607830843	67.6400454118612	41.4712663621723	231.275396695469	53.2746241857059	2.12942100062336	5.31054291461334e-25	1.00225009318534e-23	IL4R	16	27313668	27364778	+	5894	protein_coding	interleukin 4 receptor [Source:HGNC Symbol;Acc:HGNC:6015]	-
ENSG00000026508	804.030343796522	855.706407035184	794.419251982802	0	0	0	818.052000938169	0	12.2008750857585	5.82068467559237e-25	1.09523190572549e-23	CD44	11	35138870	35232402	+	10004	protein_coding	CD44 molecule (Indian blood group) [Source:HGNC Symbol;Acc:HGNC:1681]	-
ENSG00000149257	755.83233953624	778.011671073034	664.618563391017	336.807950861239	350.687620058419	356.314349764786	732.820858000097	347.936640228148	1.07344314816037	6.37639652207713e-25	1.19710162849355e-23	SERPINH1	11	75562056	75572783	+	6281	protein_coding	serpin family H member 1 [Source:HGNC Symbol;Acc:HGNC:1546]	-
ENSG00000186868	506.07904473296	465.104104321362	447.958767395708	203.80708390183	181.067198487136	197.200103314003	473.047305483343	194.024795234323	1.28361676574708	9.74382062869799e-25	1.81436161105422e-23	MAPT	17	45894382	46028334	+	14920	protein_coding	microtubule associated protein tau [Source:HGNC Symbol;Acc:HGNC:6893]	-
ENSG00000133131	261.80279586835	214.990913210332	255.697597075546	1.91368153898431	2.08123216651881	0	244.163768718076	1.33163790183437	7.60184574377146	1.38307927231537e-24	2.5582886657975e-23	MORC4	X	106813871	107000244	-	6055	protein_coding	MORC family CW-type zinc finger 4 [Source:HGNC Symbol;Acc:HGNC:23485]	-
ENSG00000240771	186.219561914726	224.569716274159	207.876290752256	55.4967646305451	41.6246433303761	38.0858568632194	206.221856313714	45.0690882747136	2.19742229202541	1.40584425025323e-24	2.5984808758181e-23	ARHGEF25	12	57610180	57619379	+	3503	protein_coding	Rho guanine nucleotide exchange factor 25 [Source:HGNC Symbol;Acc:HGNC:30275]	-
ENSG00000011566	491.838725292423	494.904824964379	527.010314583186	233.469147756086	203.960752318843	211.588093684552	504.584621613329	216.339331253161	1.22189068395214	1.55443058976578e-24	2.86678147444892e-23	MAP4K3	2	39249266	39437312	-	6067	protein_coding	mitogen-activated protein kinase kinase kinase kinase 3 [Source:HGNC Symbol;Acc:HGNC:6865]	-
ENSG00000164251	165.406787347786	141.553423054328	147.367699077891	16.2662930813667	24.9747859982257	27.0832759916227	151.442636493335	22.7747850237383	2.72832655093779	1.82388000272092e-24	3.35139620719752e-23	F2RL1	5	76818933	76835315	+	2958	protein_coding	F2R like trypsin receptor 1 [Source:HGNC Symbol;Acc:HGNC:3538]	-
ENSG00000196932	185.124152726992	171.354143697344	201.044675563215	2.87052230847647	2.08123216651881	0	185.840990662517	1.65058482499843	6.88579694739176	1.84158138022485e-24	3.38144540108343e-23	TMEM26	10	61406643	61453450	-	6907	protein_coding	transmembrane protein 26 [Source:HGNC Symbol;Acc:HGNC:28550]	-
ENSG00000088367	468.835132350015	475.747218836725	396.233680964395	137.785070806871	140.483171240019	187.890227191882	446.938677383712	155.386156412924	1.51787744771057	2.05733102696471e-24	3.7748337101923e-23	EPB41L1	20	36091504	36232799	+	9674	protein_coding	erythrocyte membrane protein band 4.1 like 1 [Source:HGNC Symbol;Acc:HGNC:3378]	-
ENSG00000152207	96.3960085205639	123.460128378211	127.848798537773	9.56840769492157	9.36554474933463	8.46352374738209	115.901645145516	9.13249206387943	3.67101839619273	2.3167782093839e-24	4.24156431005598e-23	CYSLTR2	13	48653711	48711226	+	5372	protein_coding	cysteinyl leukotriene receptor 2 [Source:HGNC Symbol;Acc:HGNC:18274]	-
ENSG00000166426	783.217569229582	642.844116727924	735.862550362448	0	0	0	720.641412106651	0	12.0180595303569	3.2370722501547e-24	5.86225604176031e-23	CRABP1	15	78340324	78348230	+	993	protein_coding	cellular retinoic acid binding protein 1 [Source:HGNC Symbol;Acc:HGNC:2338]	-
ENSG00000102048	108.445509585634	118.138571120529	115.161513186696	4.78420384746079	3.12184824977821	11.8489332463349	113.915197964287	6.58499511452464	4.0608565068636	3.30398105664302e-24	5.97910915315441e-23	ASB9	X	15235288	15270467	-	2363	protein_coding	ankyrin repeat and SOCS box containing 9 [Source:HGNC Symbol;Acc:HGNC:17184]	-
ENSG00000163297	237.703793738209	195.833307082679	212.756015887286	49.7557200135922	50.9901880797107	57.5519614821982	215.431038902725	52.7659565251671	2.02571917996802	3.34261443141293e-24	6.04466151180238e-23	ANTXR2	4	79901149	80125454	-	9864	protein_coding	ANTXR cell adhesion molecule 2 [Source:HGNC Symbol;Acc:HGNC:21732]	-
ENSG00000137193	621.097009444997	497.033447867451	598.254301554616	248.778600067961	240.382315232922	195.507398564526	572.128252955688	228.22277128847	1.32920816755663	4.59020895913108e-24	8.25316280379396e-23	PIM1	6	37170203	37175426	+	2977	protein_coding	Pim-1 proto-oncogene, serine/threonine kinase [Source:HGNC Symbol;Acc:HGNC:8986]	-
ENSG00000172954	382.297806519055	390.602302713821	352.31615474913	137.785070806871	138.401939073501	148.958017953925	375.072087994002	141.715009278099	1.40186662752335	4.94836113885947e-24	8.89074456195366e-23	LCLAT1	2	30447226	30644225	+	7517	protein_coding	lysocardiolipin acyltransferase 1 [Source:HGNC Symbol;Acc:HGNC:26756]	-
ENSG00000184635	638.623556448736	646.037051082533	772.948461388672	0	0	0	685.86968963998	0	11.9475913355844	6.15165081601867e-24	1.09897226330043e-22	ZNF93	19	19900913	19963464	+	5579	protein_coding	zinc finger protein 93 [Source:HGNC Symbol;Acc:HGNC:13169]	zf-C2H2
ENSG00000260314	132.544511715775	114.94563676592	134.680413726814	0.956840769492157	3.12184824977821	3.38540949895284	127.390187402837	2.48803283940773	5.66724724396284	6.4970055291161e-24	1.15819397783433e-22	MRC1	10	17809344	17911170	+	5198	protein_coding	mannose receptor C-type 1 [Source:HGNC Symbol;Acc:HGNC:7228]	-
ENSG00000100342	162.120559784585	159.646717730445	141.512028915855	25.8347007762882	28.0966342480039	27.9296283663609	154.426435476962	27.2869877968843	2.49958665415746	7.55941746580432e-24	1.3409144899385e-22	APOL1	22	36253010	36267530	+	3519	protein_coding	apolipoprotein L1 [Source:HGNC Symbol;Acc:HGNC:618]	-
ENSG00000165349	699.966470961822	652.422919791751	656.81100317497	0	0	0	669.733464642848	0	11.9121853980246	7.67092317382737e-24	1.35973212046599e-22	SLC7A3	X	70925582	70931125	-	2265	protein_coding	solute carrier family 7 member 3 [Source:HGNC Symbol;Acc:HGNC:11061]	-
ENSG00000275832	1342.97166416149	1197.35038297834	1029.62200349122	469.808817820649	584.826238791784	590.75395756727	1189.98135021035	548.463004726568	1.11640723504994	8.96609362491813e-24	1.58483129175614e-22	ARHGAP23	17	38419280	38512392	+	8133	protein_coding	Rho GTPase activating protein 23 [Source:HGNC Symbol;Acc:HGNC:29293]	-
ENSG00000216775	827.033936738929	881.249881872055	901.773204953451	403.78680472569	398.555959888351	484.113558350256	870.019007854811	428.818774321432	1.01818252859655	1.01848707568023e-23	1.79575185661085e-22	AL109918.1	6	52664366	52669155	+	3821	transcribed_unprocessed_pseudogene	uncharacterized LOC730101 [Source:NCBI gene;Acc:730101]	-
ENSG00000177932	591.520961376188	640.715493824851	670.474233553053	0	0	0	634.236896251364	0	11.8343615202694	1.55898046312017e-23	2.73442992839022e-22	ZNF354C	5	179060415	179083537	+	5411	protein_coding	zinc finger protein 354C [Source:HGNC Symbol;Acc:HGNC:16736]	zf-C2H2
ENSG00000264204	186.219561914726	224.569716274159	196.164950428186	48.7988792441	53.0714202462296	41.4712663621723	202.31807620569	47.7805219508339	2.0883870205776	1.57857240712884e-23	2.76492689354788e-22	AGAP7P	10	46109621	46131358	+	2062	unprocessed_pseudogene	ArfGAP with GTPase domain, ankyrin repeat and PH domain 7, pseudogene [Source:HGNC Symbol;Acc:HGNC:23465]	-
ENSG00000143367	194.982835416595	177.740012406562	178.59793994208	44.0146753966392	37.4621789973385	43.1639711116487	183.773595921745	41.5469418352088	2.14127418281469	2.56999245588649e-23	4.47642713739895e-22	TUFT1	1	151540305	151583583	+	3878	protein_coding	tuftelin 1 [Source:HGNC Symbol;Acc:HGNC:12422]	-
ENSG00000079435	483.075451790553	470.425661579044	414.776636477507	198.066039284877	182.107814570396	186.197522442406	456.092583282368	188.790458765893	1.27129320837376	2.81476850082582e-23	4.88243592930244e-22	LIPE	19	42401507	42427426	-	5206	protein_coding	lipase E, hormone sensitive type [Source:HGNC Symbol;Acc:HGNC:6621]	-
ENSG00000267041	323.145710381436	323.550681267035	313.278353668894	103.338803105153	111.345920908756	123.567446711779	319.991581772455	112.750723575229	1.50197602077595	3.31009937840811e-23	5.71790031744024e-22	ZNF850	19	36714383	36772825	-	7850	protein_coding	zinc finger protein 850 [Source:HGNC Symbol;Acc:HGNC:27994]	zf-C2H2
ENSG00000131016	704.348107712757	743.953704623872	695.848804255206	0	2.08123216651881	0	714.716872197278	0.693744055506269	10.1527968401443	4.19076743833111e-23	7.18474565196315e-22	AKAP12	6	151239999	151358557	+	8741	protein_coding	A-kinase anchoring protein 12 [Source:HGNC Symbol;Acc:HGNC:370]	-
ENSG00000232216	135.830739278976	153.260849021227	137.608248807832	27.7483823152726	18.7310894986693	21.1588093684552	142.233279036012	22.5460937274657	2.65529910052012	4.40942325488828e-23	7.54929379379576e-22	IGHV3-43	14	106470264	106470800	-	434	IG_V_gene	immunoglobulin heavy variable 3-43 [Source:HGNC Symbol;Acc:HGNC:5604]	-
ENSG00000164904	571.803595996981	556.634889153484	600.206191608628	0	0	0	576.214892253031	0	11.6957343036231	5.12969326569928e-23	8.76450725410553e-22	ALDH7A1	5	126531200	126595418	-	17970	protein_coding	aldehyde dehydrogenase 7 family member A1 [Source:HGNC Symbol;Acc:HGNC:877]	-
ENSG00000037757	719.683836341028	680.095017531694	651.93127803994	325.325861627333	356.931316557975	288.606159785729	683.903377304221	323.621112657013	1.08226664614187	5.2999090589855e-23	9.03686737032456e-22	MRI1	19	13764532	13774282	+	3456	protein_coding	methylthioribose-1-phosphate isomerase 1 [Source:HGNC Symbol;Acc:HGNC:28469]	-
ENSG00000206190	168.693014910987	138.360488699719	150.295534158908	31.5757453932412	23.9341699149663	24.5442188674081	152.449679256538	26.6847113918718	2.51418189566725	5.44938792467926e-23	9.27283228811433e-22	ATP10A	15	25677273	25865172	-	8409	protein_coding	ATPase phospholipid transporting 10A (putative) [Source:HGNC Symbol;Acc:HGNC:13542]	-
ENSG00000227508	115.017964712036	118.138571120529	103.450172862625	3.82736307796863	14.5686251656316	7.61717137264388	112.20223623173	8.67105320541472	3.71797068310404	5.59743297286641e-23	9.51829246274138e-22	LINC01624	6	170272474	170279887	+	3611	lincRNA	long intergenic non-protein coding RNA 1624 [Source:HGNC Symbol;Acc:HGNC:52051]	-
ENSG00000174564	113.922555524303	104.302522250557	152.24742421292	17.2231338508588	7.28431258281582	9.3098761221203	123.490833995927	11.2724408519317	3.45292530447473	6.01425192291838e-23	1.02063238654018e-21	IL20RB	3	136946230	137011085	+	2473	protein_coding	interleukin 20 receptor subunit beta [Source:HGNC Symbol;Acc:HGNC:6004]	-
ENSG00000196517	150.071058719514	123.460128378211	101.498282808613	11.4820892339059	15.609241248891	14.3879903705496	125.009823302113	13.8264402844488	3.17631840941348	6.26270222525507e-23	1.06135876495843e-21	SLC6A9	1	43991500	44031467	-	5159	protein_coding	solute carrier family 6 member 9 [Source:HGNC Symbol;Acc:HGNC:11056]	-
ENSG00000210144	417.350900526532	447.010809645245	222.515466157345	59.3241277085137	73.8837419114176	91.4060564717266	362.292392109708	74.8713086972193	2.26925416384497	8.03989591318351e-23	1.3524927518073e-21	MT-TY	MT	5826	5891	-	66	Mt_tRNA	mitochondrially encoded tRNA tyrosine [Source:HGNC Symbol;Acc:HGNC:7502]	-
ENSG00000068079	296.855889875827	274.592354496365	290.831618047758	107.166166183122	90.5335992435681	80.4034756001299	287.42662080665	92.7010803422732	1.63553720452351	9.43202404426447e-23	1.58349415715021e-21	IFI35	17	43006725	43014456	+	1973	protein_coding	interferon induced protein 35 [Source:HGNC Symbol;Acc:HGNC:5399]	-
ENSG00000144218	639.71896563647	675.837771725549	659.738838255988	317.671135471396	310.103592811302	347.850826017404	658.431858539336	325.208518100034	1.01572117009967	1.07718477458816e-22	1.79879817018777e-21	AFF3	2	99545419	100142739	-	12737	protein_coding	AF4/FMR2 family member 3 [Source:HGNC Symbol;Acc:HGNC:6473]	AF-4
ENSG00000196954	173.074651661922	192.64037272807	233.25086145441	0.956840769492157	1.0406160832594	1.69270474947642	199.655295281467	1.23005386740933	7.31630203080897	1.616983043876e-22	2.68235242767842e-21	CASP4	11	104942866	104969436	-	7256	protein_coding	caspase 4 [Source:HGNC Symbol;Acc:HGNC:1505]	-
ENSG00000170456	420.637128089733	466.168415772899	456.742272638761	185.627109281479	180.026582403877	203.970922311908	447.849272167131	189.874871332421	1.23586095930552	1.75701490160786e-22	2.90887443974444e-21	DENND5B	12	31382223	31591097	-	11310	protein_coding	DENN domain containing 5B [Source:HGNC Symbol;Acc:HGNC:28338]	-
ENSG00000196453	898.235533941618	749.275261881554	688.041244039159	369.340537023973	352.768852224938	367.316930636383	778.517346620777	363.142106628431	1.09861027954588	1.88919486708806e-22	3.12458347067324e-21	ZNF777	7	149431363	149461123	-	3233	protein_coding	zinc finger protein 777 [Source:HGNC Symbol;Acc:HGNC:22213]	zf-C2H2
ENSG00000121005	92.0143717696292	104.302522250557	103.450172862625	6.6978853864451	4.16246433303761	6.77081899790567	99.9223556276039	5.87705623912946	4.07192175204794	2.08470307472359e-22	3.44229904675557e-21	CRISPLD1	8	74984515	75034558	+	4543	protein_coding	cysteine rich secretory protein LCCL domain containing 1 [Source:HGNC Symbol;Acc:HGNC:18206]	-
ENSG00000101938	124.87664740164	126.653062732819	104.426117889631	18.179974620351	10.406160832594	6.77081899790567	118.651942674697	11.7856514836169	3.34460556245811	2.14547827664542e-22	3.53978188009103e-21	CHRDL1	X	110673856	110795819	-	3920	protein_coding	chordin like 1 [Source:HGNC Symbol;Acc:HGNC:29861]	-
ENSG00000163673	178.55169760059	217.119536113405	193.237115347168	44.9715161661314	55.1526524127484	39.7785616126958	196.302783020388	46.6342433971919	2.08184061757832	2.14656257061576e-22	3.53978188009103e-21	DCLK3	3	36712422	36764349	-	5574	protein_coding	doublecortin like kinase 3 [Source:HGNC Symbol;Acc:HGNC:19005]	-
ENSG00000213799	297.951299063561	365.05882787695	312.302408641888	115.777733108551	104.06160832594	119.335684838088	325.104178527466	113.05834209086	1.52106744500587	2.53593844579395e-22	4.15185431445194e-21	ZNF845	19	53333746	53356906	+	6453	protein_coding	zinc finger protein 845 [Source:HGNC Symbol;Acc:HGNC:25112]	zf-C2H2
ENSG00000143502	409.683036212397	365.05882787695	371.835055289248	153.094523118745	150.889332072613	157.421541701307	382.192306459531	153.801798964222	1.31184420934085	4.33411937679393e-22	6.97295588253658e-21	SUSD4	1	223220819	223364202	-	4710	protein_coding	sushi domain containing 4 [Source:HGNC Symbol;Acc:HGNC:25470]	-
ENSG00000167780	128.162874964841	128.781685635892	101.498282808613	15.3094523118745	5.20308041629702	15.2343427452878	119.480947803115	11.9156251578198	3.29921820417226	4.40688533355051e-22	7.08094157182024e-21	SOAT2	12	53103518	53124538	+	2044	protein_coding	sterol O-acyltransferase 2 [Source:HGNC Symbol;Acc:HGNC:11178]	-
ENSG00000138050	510.460681483895	427.853203517592	514.323029232109	0	0	0	484.212304744532	0	11.4447354592934	4.82887216260991e-22	7.74410304236456e-21	THUMPD2	2	39736060	39779267	-	3823	protein_coding	THUMP domain containing 2 [Source:HGNC Symbol;Acc:HGNC:14890]	-
ENSG00000259479	134.735330091243	157.518094827372	179.573884969085	22.9641784678118	35.3809468308197	15.2343427452878	157.275769962567	24.5264893479731	2.70391688098857	4.84651887758859e-22	7.76743683627328e-21	SORD2P	15	44825747	44884694	-	2925	transcribed_unprocessed_pseudogene	sorbitol dehydrogenase 2, pseudogene [Source:HGNC Symbol;Acc:HGNC:49919]	-
ENSG00000196498	13147.1010711796	12198.0735460575	9354.43308385154	4150.77525805698	4426.7808181855	4499.20922410832	11566.5359003629	4358.9217667836	1.40783983502344	5.31432360247994e-22	8.50088422177308e-21	NCOR2	12	124324415	124567589	-	13975	protein_coding	nuclear receptor corepressor 2 [Source:HGNC Symbol;Acc:HGNC:7673]	MYB
ENSG00000119729	382.297806519055	378.894876746922	393.305845883377	154.051363888237	130.077010407425	167.577770198165	384.832843049785	150.568714831276	1.34926885140813	6.35360592562248e-22	1.01374773426503e-20	RHOQ	2	46541806	46583121	+	4619	protein_coding	ras homolog family member Q [Source:HGNC Symbol;Acc:HGNC:17736]	-
ENSG00000160117	420.637128089733	362.930204973878	454.790382584749	171.274497739096	164.417341154986	138.801789457066	412.78590521612	158.164542783716	1.38784358984472	6.63235025876023e-22	1.05620704247761e-20	ANKLE1	19	17281645	17287646	+	3569	protein_coding	ankyrin repeat and LEM domain containing 1 [Source:HGNC Symbol;Acc:HGNC:26812]	-
ENSG00000256683	140.212376029911	212.86229030726	156.151204320944	32.5325861627333	28.0966342480039	33.8540949895284	169.741956886038	31.4944384667552	2.42550841760152	8.44734906990156e-22	1.33929462308009e-20	ZNF350	19	51964343	51986856	-	4539	protein_coding	zinc finger protein 350 [Source:HGNC Symbol;Acc:HGNC:16656]	zf-C2H2
ENSG00000118508	476.502996664151	461.911169966753	440.15120717966	0	0	0	459.521791270188	0	11.3685798884285	8.59775805392075e-22	1.36228027484801e-20	RAB32	6	146543693	146554965	+	1217	protein_coding	RAB32, member RAS oncogene family [Source:HGNC Symbol;Acc:HGNC:9772]	-
ENSG00000188153	471.025950725483	451.26805545139	448.934712422714	0	0	0	457.076239533196	0	11.3610638464897	9.09855197248386e-22	1.4398099720747e-20	COL4A5	X	108439844	108697545	+	11865	protein_coding	collagen type IV alpha 5 chain [Source:HGNC Symbol;Acc:HGNC:2207]	-
ENSG00000088992	722.970063904229	589.628544151109	634.364267553834	273.656460074757	322.590985810415	304.686854905755	648.987625203058	300.311433596976	1.11194055672342	9.5235135624433e-22	1.50515921344173e-20	TESC	12	117038923	117099479	-	1926	protein_coding	tescalcin [Source:HGNC Symbol;Acc:HGNC:26065]	-
ENSG00000171956	232.22674779954	210.733667404187	199.092785509203	57.4104461695294	63.4775810788236	59.2446662316746	214.017733570977	60.0442311600092	1.83421497917547	1.31548693787848e-21	2.05961569137754e-20	FOXB1	15	60004222	60061730	+	3615	protein_coding	forkhead box B1 [Source:HGNC Symbol;Acc:HGNC:3799]	Fork
ENSG00000169083	464.453495599081	438.496318032955	415.752581504513	0	0	0	439.567465045516	0	11.3044070161203	1.50092629972159e-21	2.3397286171297e-20	AR	X	67544032	67730619	+	12775	protein_coding	androgen receptor [Source:HGNC Symbol;Acc:HGNC:644]	ESR-like
ENSG00000167600	151.166467907248	134.103242893574	140.536083888849	0	3.12184824977821	1.69270474947642	141.935264896557	1.60485099975154	6.49791179456219	1.74734887785567e-21	2.72048445402705e-20	CYP2S1	19	41193049	41207539	+	2874	protein_coding	cytochrome P450 family 2 subfamily S member 1 [Source:HGNC Symbol;Acc:HGNC:15654]	-
ENSG00000176641	81.0602798922924	112.817013862848	133.704468699808	0.956840769492157	4.16246433303761	3.38540949895284	109.193920818316	2.83490486716087	5.27495119501752	1.90294836520969e-21	2.95540253227179e-20	RNF152	18	61808063	61894247	-	10632	protein_coding	ring finger protein 152 [Source:HGNC Symbol;Acc:HGNC:26811]	-
ENSG00000151552	798.553297857853	790.783408491469	756.357395929572	410.484690112135	394.393495555314	302.147797781541	781.898034092965	369.008661149663	1.08647265445034	2.28782304504554e-21	3.54217145776742e-20	QDPR	4	17460261	17512234	-	3059	protein_coding	quinoid dihydropteridine reductase [Source:HGNC Symbol;Acc:HGNC:9752]	-
ENSG00000240184	102.968463646966	123.460128378211	78.0756021604719	8.61156692542942	5.20308041629702	3.38540949895284	101.501398061883	5.73335228022642	4.16063832211329	2.63760586249064e-21	4.066160432882e-20	PCDHGC3	5	141475947	141512979	+	5432	protein_coding	protocadherin gamma subfamily C, 3 [Source:HGNC Symbol;Acc:HGNC:8716]	-
ENSG00000101220	1393.36048679724	1272.91649603741	1009.1271579241	507.125607830843	613.963489123048	614.45182405994	1225.13471358625	578.513640337944	1.08149520976873	4.19374085928098e-21	6.41777963590516e-20	C20orf27	20	3753508	3768387	-	2415	protein_coding	chromosome 20 open reading frame 27 [Source:HGNC Symbol;Acc:HGNC:15873]	-
ENSG00000179604	210.318564044867	173.482766600417	160.054984428967	44.9715161661314	32.2590985810415	44.0103234863869	181.285438358084	40.4136460778533	2.15726814090909	4.47792395206228e-21	6.83598834848607e-20	CDC42EP4	17	73283624	73312175	-	5007	protein_coding	CDC42 effector protein 4 [Source:HGNC Symbol;Acc:HGNC:17147]	-
ENSG00000047644	542.227547928172	478.940153191334	500.659798854026	230.59862544761	231.016770483587	245.442188674081	507.275833324511	235.685861535093	1.10438030514334	5.84315728196175e-21	8.89308682925756e-20	WWC3	X	10015562	10144478	+	7114	protein_coding	WWC family member 3 [Source:HGNC Symbol;Acc:HGNC:29237]	-
ENSG00000161551	347.244712511577	362.930204973878	451.862547503731	0	0	0	387.345821663062	0	11.1236364744226	7.84915974131687e-21	1.18597966645608e-19	ZNF577	19	51804816	51890950	-	7510	protein_coding	zinc finger protein 577 [Source:HGNC Symbol;Acc:HGNC:28673]	zf-C2H2
ENSG00000143224	566.326550058313	540.670217380439	592.398631392581	286.095390078155	279.925726396779	271.679112290965	566.465132943778	279.233409588633	1.02156434497283	8.98701410894997e-21	1.3546411531291e-19	PPOX	1	161166410	161178013	+	4607	protein_coding	protoporphyrinogen oxidase [Source:HGNC Symbol;Acc:HGNC:9280]	-
ENSG00000170085	504.983635545227	493.840513512842	489.924403556961	221.030217752688	249.747859982257	230.207845928793	496.249517538343	233.661974554579	1.08783958882987	1.12241024713484e-20	1.68274320493939e-19	SIMC1	5	176238367	176345991	+	5536	protein_coding	SUMO interacting motifs containing 1 [Source:HGNC Symbol;Acc:HGNC:24779]	-
ENSG00000124507	131.449102528042	120.267194023602	131.752578645796	24.8778600067961	15.609241248891	22.0051617431934	127.822958399147	20.8307543329602	2.60955053194217	1.2729212421897e-20	1.90497676590704e-19	PACSIN1	6	34466061	34535231	+	4807	protein_coding	protein kinase C and casein kinase substrate in neurons 1 [Source:HGNC Symbol;Acc:HGNC:8570]	-
ENSG00000163600	102.968463646966	110.688390959775	143.463918969867	16.2662930813667	7.28431258281582	17.7733998695024	119.040257858869	13.7746685112283	3.09098096771066	1.31449619504433e-20	1.96485062956507e-19	ICOS	2	203936748	203961577	+	2645	protein_coding	inducible T cell costimulator [Source:HGNC Symbol;Acc:HGNC:5351]	-
ENSG00000158301	464.453495599081	458.718235612144	491.876293610973	0.956840769492157	0	0.846352374738209	471.682674940733	0.601064381410122	9.55489366674735	1.52513740188369e-20	2.271585291808e-19	GPRASP2	X	102712176	102717733	+	3975	protein_coding	G protein-coupled receptor associated sorting protein 2 [Source:HGNC Symbol;Acc:HGNC:25169]	-
ENSG00000169991	297.951299063561	255.434748368712	284.000002858717	80.3746246373412	79.0868223277146	109.179456341229	279.12868343033	89.5469677687616	1.6329907475557	1.54564335691029e-20	2.30076122718242e-19	IFFO2	1	18904281	18956686	-	6188	protein_coding	intermediate filament family orphan 2 [Source:HGNC Symbol;Acc:HGNC:27006]	-
ENSG00000182179	244.276248864611	243.727322401812	309.37457356087	83.2451469458177	67.6400454118612	92.2524088464648	265.792714942431	81.0458670680479	1.70893042884096	1.92795155193163e-20	2.85966178743637e-19	UBA7	3	49805207	49813946	-	4545	protein_coding	ubiquitin like modifier activating enzyme 7 [Source:HGNC Symbol;Acc:HGNC:12471]	-
ENSG00000003096	358.198804388914	353.351401910051	353.292099776135	0	0	0	354.947435358367	0	10.9963776999944	1.94251120302051e-20	2.87955472778727e-19	KLHL13	X	117897813	118117340	-	6983	protein_coding	kelch like family member 13 [Source:HGNC Symbol;Acc:HGNC:22931]	-
ENSG00000269397	101.873054459232	129.845997087428	162.006874482979	22.9641784678118	18.7310894986693	12.6952856210731	131.241975343213	18.1301845291847	2.86893458084802	2.10694198511064e-20	3.11593861265006e-19	AC011503.2	19	23927788	23929287	+	1500	sense_intronic	novel transcript, sense intronic to ZNF726	-
ENSG00000174807	92.0143717696292	116.009948217456	96.618557673584	13.3957707728902	9.36554474933463	7.61717137264388	101.54762588689	10.1261622982896	3.33413640322919	2.21685463925814e-20	3.26885056213243e-19	CD248	11	66314487	66317044	-	2558	protein_coding	CD248 molecule [Source:HGNC Symbol;Acc:HGNC:18219]	-
ENSG00000120549	180.742515976057	172.41845514888	178.59793994208	47.8420384746079	41.6246433303761	47.3957329853397	177.252970355672	45.6208049301079	1.95502015286938	2.33270762410039e-20	3.42759066360199e-19	KIAA1217	10	23694746	24547848	+	10807	protein_coding	KIAA1217 [Source:HGNC Symbol;Acc:HGNC:25428]	-
ENSG00000162458	102.968463646966	86.2092275744401	97.5945027005899	10.5252484644137	2.08123216651881	7.61717137264388	95.590731307332	6.74121733452547	3.80011227161316	3.12564057050391e-20	4.5553350836362e-19	FBLIM1	1	15756607	15786594	+	4716	protein_coding	filamin binding LIM protein 1 [Source:HGNC Symbol;Acc:HGNC:24686]	-
ENSG00000166704	333.004393071039	329.936549976252	338.652924371047	0	0	0	333.864622472779	0	10.9082040153862	4.03379732323681e-20	5.85846580552552e-19	ZNF606	19	57977053	58003349	-	7635	protein_coding	zinc finger protein 606 [Source:HGNC Symbol;Acc:HGNC:25879]	zf-C2H2
ENSG00000111275	111.731737148835	131.974619990501	132.728523672802	0	2.08123216651881	2.53905712421463	125.478293604046	1.54009643024448	6.32435996836606	4.17902926402407e-20	6.06237200695499e-19	ALDH2	12	111766887	111817529	+	9720	protein_coding	aldehyde dehydrogenase 2 family member [Source:HGNC Symbol;Acc:HGNC:404]	-
ENSG00000163009	491.838725292423	468.297038675971	451.862547503731	222.943899291673	220.610609650993	220.051617431934	470.666103824042	221.202042124867	1.08885835974219	4.32473418578747e-20	6.25565068327113e-19	C2orf48	2	10141382	10211725	+	2502	lincRNA	chromosome 2 open reading frame 48 [Source:HGNC Symbol;Acc:HGNC:26322]	-
ENSG00000108932	93.1097809573629	93.6594077351942	87.8350524305309	7.65472615593726	7.28431258281582	8.46352374738209	91.5347470410293	7.80085416204506	3.54650716796163	5.59200869982521e-20	8.03314789284169e-19	SLC16A6	17	68267026	68291267	-	4061	protein_coding	solute carrier family 16 member 6 [Source:HGNC Symbol;Acc:HGNC:10927]	-
ENSG00000100906	518.128545798031	581.114052538819	584.591071176533	264.088052379835	284.088190729817	278.449931288871	561.277889837794	275.542058132841	1.02729754294755	5.66319602686321e-20	8.12610313190978e-19	NFKBIA	14	35401511	35404749	-	2373	protein_coding	NFKB inhibitor alpha [Source:HGNC Symbol;Acc:HGNC:7797]	-
ENSG00000197608	427.209583216135	422.53164625991	426.487976801578	0.956840769492157	1.0406160832594	0	425.409735425875	0.665818950917187	9.4044862229718	6.06210394279612e-20	8.6638000622913e-19	ZNF841	19	52064466	52095765	-	4287	protein_coding	zinc finger protein 841 [Source:HGNC Symbol;Acc:HGNC:27611]	zf-C2H2
ENSG00000182601	369.15289626625	288.428403366337	312.302408641888	0	0	0	323.294569424825	0	10.8611503647457	6.65933573340924e-20	9.48492100314426e-19	HS3ST4	16	25692026	26137688	+	3379	protein_coding	heparan sulfate-glucosamine 3-sulfotransferase 4 [Source:HGNC Symbol;Acc:HGNC:5200]	-
ENSG00000128965	246.467067240078	218.183847564941	238.130586589439	47.8420384746079	64.518197162083	82.9425327243445	234.26050046482	65.1009227870118	1.84047661360255	7.78724674998453e-20	1.1053747763617e-18	CHAC1	15	40952962	40956519	+	2058	protein_coding	ChaC glutathione specific gamma-glutamylcyclotransferase 1 [Source:HGNC Symbol;Acc:HGNC:28680]	-
ENSG00000107099	334.099802258773	299.0715178817	311.326463614882	0	0	0	314.832594585118	0	10.823183928619	8.29396016686705e-20	1.1746420604481e-18	DOCK8	9	214854	465259	+	13784	protein_coding	dedicator of cytokinesis 8 [Source:HGNC Symbol;Acc:HGNC:19191]	-
ENSG00000197134	284.806388810757	302.264452236309	355.243989830147	0	0	0	314.104943625738	0	10.8211405331848	9.08533588488319e-20	1.28309906905766e-18	ZNF257	19	22052452	22091480	+	5029	protein_coding	zinc finger protein 257 [Source:HGNC Symbol;Acc:HGNC:13498]	zf-C2H2
ENSG00000163864	111.731737148835	121.331505475138	92.7147775655604	2.87052230847647	3.12184824977821	0	108.592673396511	1.99745685275156	5.84170545798941	1.05727180925754e-19	1.48396706881911e-18	NMNAT3	3	139560180	139678017	-	12983	protein_coding	nicotinamide nucleotide adenylyltransferase 3 [Source:HGNC Symbol;Acc:HGNC:20989]	-
ENSG00000183850	292.474253124893	299.0715178817	333.773199236017	0	0	0	308.439656747537	0	10.7945205371404	1.06448095211857e-19	1.49325006940929e-18	ZNF730	19	23075210	23147219	+	3291	protein_coding	zinc finger protein 730 [Source:HGNC Symbol;Acc:HGNC:32470]	zf-C2H2
ENSG00000125962	296.855889875827	286.299780463264	343.532649506076	0	0	0	308.896106615056	0	10.7967997475094	1.07877036885781e-19	1.51244932318008e-18	ARMCX5	X	102599168	102604159	+	4911	protein_coding	armadillo repeat containing X-linked 5 [Source:HGNC Symbol;Acc:HGNC:25772]	-
ENSG00000115350	440.35449346894	388.473679810749	415.752581504513	197.109198515384	176.904734154099	157.421541701307	414.860251594734	177.145158123597	1.22987464190896	1.09400361043718e-19	1.53123875876034e-18	POLE4	2	74958492	74970128	+	2151	protein_coding	DNA polymerase epsilon 4, accessory subunit [Source:HGNC Symbol;Acc:HGNC:18755]	-
ENSG00000240225	294.66507150036	313.971878203208	304.49484842584	0	0	0	304.377266043136	0	10.7747734278686	1.21407061447592e-19	1.69456422661575e-18	ZNF542P	19	56368099	56379828	+	4690	transcribed_unprocessed_pseudogene	zinc finger protein 542, pseudogene [Source:HGNC Symbol;Acc:HGNC:25393]	-
ENSG00000160233	222.368065109937	250.11319111103	206.900345725251	69.8493761729275	64.518197162083	76.1717137264388	226.460533982073	70.1797623538164	1.6856046879905	1.26007466780333e-19	1.75779715338394e-18	LRRC3	21	44455486	44462196	+	5869	protein_coding	leucine rich repeat containing 3 [Source:HGNC Symbol;Acc:HGNC:14965]	-
ENSG00000166035	78.869461516825	96.8523420898031	88.8109974575368	7.65472615593726	3.12184824977821	2.53905712421463	88.1776003547216	4.43854384331003	4.32427037664075	1.2857184989406e-19	1.79257317345348e-18	LIPC	15	58410569	58569843	+	5184	protein_coding	lipase C, hepatic type [Source:HGNC Symbol;Acc:HGNC:6619]	-
ENSG00000238241	95.3005993328302	97.9166535413394	138.584193834838	1.91368153898431	0	3.38540949895284	110.600482236336	1.76636367931238	5.88656134531033	1.32722108923542e-19	1.84838197446989e-18	CCR12P	13	99404684	99417224	-	4544	transcribed_unprocessed_pseudogene	C-C motif chemokine receptor 12, pseudogene [Source:HGNC Symbol;Acc:HGNC:39812]	-
ENSG00000178761	361.485031952115	354.415713361587	375.738835397271	162.662930813667	149.848715989354	154.036132202354	363.879860236991	155.515926335125	1.22637366459143	1.38776732251016e-19	1.92841994366757e-18	FAM219B	15	74899987	74907121	-	5258	protein_coding	family with sequence similarity 219 member B [Source:HGNC Symbol;Acc:HGNC:24695]	-
ENSG00000263002	282.61557043529	302.264452236309	307.422683506858	0	0	0	297.434235392819	0	10.7417688173681	1.60074531850822e-19	2.22313920702233e-18	ZNF234	19	44141557	44160309	+	5210	protein_coding	zinc finger protein 234 [Source:HGNC Symbol;Acc:HGNC:13027]	zf-C2H2
ENSG00000204388	222.368065109937	207.540733049578	234.226806481416	80.3746246373412	58.2745006625266	52.473847233769	221.37853488031	63.7076575112123	1.80047739129694	1.63708972777259e-19	2.27235664371844e-18	HSPA1B	6	31827735	31830255	+	2521	protein_coding	heat shock protein family A (Hsp70) member 1B [Source:HGNC Symbol;Acc:HGNC:5233]	-
ENSG00000284707	165.406787347786	156.453783375836	129.800688591785	27.7483823152726	27.0560181647445	38.0858568632194	150.553753105135	30.9634191144122	2.27036268226243	1.84585302671765e-19	2.55224286748247e-18	AC079781.5	7	97851688	97972985	-	4295	processed_transcript	novel transcript	-
ENSG00000165757	101.873054459232	83.0162932198313	79.0515471874778	1.91368153898431	4.16246433303761	4.23176187369105	87.9802982888471	3.43596924857099	4.6722064543104	1.85622779997409e-19	2.56517386660882e-18	JCAD	10	30012800	30115494	-	9515	protein_coding	junctional cadherin 5 associated [Source:HGNC Symbol;Acc:HGNC:29283]	-
ENSG00000197024	721.874654716496	848.25622687443	678.2817937691	306.18904623749	375.662406056644	387.6293876301	749.470891786675	356.493613308078	1.07081956754383	2.10478215196674e-19	2.90226200855578e-18	ZNF398	7	149126416	149182802	+	6041	protein_coding	zinc finger protein 398 [Source:HGNC Symbol;Acc:HGNC:18373]	zf-C2H2
ENSG00000167555	496.220362043357	552.377643347339	585.567016203539	0	0	0.846352374738209	544.721673864745	0.28211745824607	10.653216700003	2.42618870947339e-19	3.33444740882255e-18	ZNF528	19	52397849	52418412	+	8530	protein_coding	zinc finger protein 528 [Source:HGNC Symbol;Acc:HGNC:29384]	zf-C2H2
ENSG00000102385	300.142117439029	299.0715178817	332.797254209012	120.561936956012	130.077010407425	97.3305230948941	310.670296509913	115.98982348611	1.42780429010288	2.79508196393647e-19	3.83094239450571e-18	DRP2	X	101219769	101264497	+	8187	protein_coding	dystrophin related protein 2 [Source:HGNC Symbol;Acc:HGNC:3032]	-
ENSG00000237886	337.386029821974	302.264452236309	336.701034317035	143.526115423824	122.79269782461	110.872161090705	325.450505458439	125.730324779713	1.37463997641603	3.40923826732251e-19	4.64731055548822e-18	NALT1	9	136546212	136549893	+	1088	antisense	NOTCH1 associated lncRNA in T cell acute lymphoblastic leukemia 1 [Source:HGNC Symbol;Acc:HGNC:51192]	-
ENSG00000198944	135.830739278976	111.752702411311	115.161513186696	18.179974620351	22.8935538317069	21.1588093684552	120.914984958995	20.7441126068377	2.54416642640959	3.51148881291283e-19	4.77890192107866e-18	SOWAHA	5	132813587	132816797	+	3211	protein_coding	sosondowah ankyrin repeat domain family member A [Source:HGNC Symbol;Acc:HGNC:27033]	-
ENSG00000043355	419.541718902	329.936549976252	365.979385127212	129.173503881441	168.579805488023	126.952856210731	371.819218001821	141.568721860065	1.39740417733867	3.77989470335004e-19	5.1330437980198e-18	ZIC2	13	99981772	99986773	+	3310	protein_coding	Zic family member 2 [Source:HGNC Symbol;Acc:HGNC:12873]	zf-C2H2
ENSG00000196267	83.2510982677597	111.752702411311	81.9793822684955	2.87052230847647	3.12184824977821	1.69270474947642	92.3277276491888	2.5616917692437	5.19690672629647	4.18663000356848e-19	5.67003529964928e-18	ZNF836	19	52153864	52171643	-	4244	protein_coding	zinc finger protein 836 [Source:HGNC Symbol;Acc:HGNC:34333]	zf-C2H2
ENSG00000176842	737.210383344767	626.87944495488	591.422686365575	322.455339318857	316.347289310859	331.770130897378	651.837504888407	323.524253175698	1.00886979669091	4.40955188561411e-19	5.95586324151714e-18	IRX5	16	54930862	54934485	+	2845	protein_coding	iroquois homeobox 5 [Source:HGNC Symbol;Acc:HGNC:14361]	Homeobox
ENSG00000085733	498.411180418825	441.689252387564	452.838492530737	181.79974620351	238.301083066403	194.661046189788	464.312975112375	204.920625153234	1.18283002713626	5.03209974512101e-19	6.7639402897709e-18	CTTN	11	70398404	70436584	+	6949	protein_coding	cortactin [Source:HGNC Symbol;Acc:HGNC:3338]	-
ENSG00000245060	95.3005993328302	98.9809649928757	87.8350524305309	1.91368153898431	4.16246433303761	0.846352374738209	94.0388722520789	2.30749941558671	5.41249646125945	5.22464612775494e-19	7.00773123937697e-18	LINC00847	5	180830957	180835726	+	2453	lincRNA	long intergenic non-protein coding RNA 847 [Source:HGNC Symbol;Acc:HGNC:45050]	-
ENSG00000188732	454.594812909478	502.355005125133	505.539523989056	226.771262369641	250.788476065516	205.663627061385	487.496447341222	227.741121832181	1.10190792220079	5.35302568918476e-19	7.17608713715297e-18	FAM221A	7	23680130	23703249	+	7458	protein_coding	family with sequence similarity 221 member A [Source:HGNC Symbol;Acc:HGNC:27977]	-
ENSG00000059804	633.146510510067	573.663872378065	606.061861770663	327.239543166318	309.062976728043	268.293702792012	604.290748219598	301.532074228791	1.00517304578114	5.4935475203993e-19	7.36053199287688e-18	SLC2A3	12	7919230	7936275	-	6159	protein_coding	solute carrier family 2 member 3 [Source:HGNC Symbol;Acc:HGNC:11007]	-
ENSG00000167880	550.990821430041	447.010809645245	490.900348583967	195.1955169764	201.879520152324	249.673950547772	496.300659886418	215.582995892165	1.19899945843351	5.55758444900496e-19	7.44235628136371e-18	EVPL	17	76004502	76027452	-	7510	protein_coding	envoplakin [Source:HGNC Symbol;Acc:HGNC:3503]	-
ENSG00000233850	175.265470037389	140.489111602791	170.790379726032	32.5325861627333	39.5434111638573	43.1639711116487	162.181653788738	38.4133228127464	2.07504879580079	5.62642566279647e-19	7.53052339777274e-18	AC103563.7	2	95025193	95026709	-	478	antisense	novel transcript	-
ENSG00000171766	115.017964712036	127.717374184356	120.041238321726	21.0504969288275	24.9747859982257	20.312456993717	120.925525739373	22.1125799735901	2.4572046031424	7.22178703720037e-19	9.60938262424719e-18	GATM	15	45361124	45402327	-	6644	protein_coding	glycine amidinotransferase [Source:HGNC Symbol;Acc:HGNC:4175]	-
ENSG00000186710	96.3960085205639	94.7237191867305	79.0515471874778	8.61156692542942	10.406160832594	6.77081899790567	90.0570916315908	8.59618225197637	3.4029070416133	7.4877838709974e-19	9.94222313670496e-18	CFAP73	12	113149858	113159276	+	1726	protein_coding	cilia and flagella associated protein 73 [Source:HGNC Symbol;Acc:HGNC:37100]	-
ENSG00000064763	171.979242474188	195.833307082679	156.151204320944	43.0578346271471	41.6246433303761	50.7811424842926	174.654584625937	45.1545401472719	1.94547905756656	8.16437511174692e-19	1.08119776427052e-17	FAR2	12	29149103	29340980	+	5411	protein_coding	fatty acyl-CoA reductase 2 [Source:HGNC Symbol;Acc:HGNC:25531]	-
ENSG00000163701	208.127745669399	194.768995631143	167.862544645015	56.4536054000373	49.9495719964513	55.0129043579836	190.253095315186	53.8053605848241	1.81868067899738	8.50187629851321e-19	1.1235198172777e-17	IL17RE	3	9902612	9916402	+	4676	protein_coding	interleukin 17 receptor E [Source:HGNC Symbol;Acc:HGNC:18439]	-
ENSG00000285417	285.901797998491	273.528043044829	240.082476643451	99.5114400271844	92.6148314100869	97.3305230948941	266.50410589559	96.4855981773884	1.46365961359498	9.95465680889687e-19	1.31204783016685e-17	BX571818.1	1	206035253	206062257	+	2076	transcribed_unitary_pseudogene	novel pseudogene	-
ENSG00000102390	251.944113178747	227.762650628768	281.072167777699	0	0	0	253.592977195071	0	10.5121043122176	1.09222657355376e-18	1.43656145348061e-17	PBDC1	X	76172936	76178204	+	1201	protein_coding	polysaccharide biosynthesis domain containing 1 [Source:HGNC Symbol;Acc:HGNC:28790]	-
ENSG00000087460	26351.1634201214	25052.8272577129	18982.1307752647	9350.24799947736	9819.25336163573	10125.7598113679	23462.0404843664	9765.08705749367	1.26458280679712	1.15070907922561e-18	1.51189550157866e-17	GNAS	20	58839718	58911192	+	13320	protein_coding	GNAS complex locus [Source:HGNC Symbol;Acc:HGNC:4392]	-
ENSG00000223631	94.2051901450965	107.495456605166	111.257733078672	19.1368153898431	11.4467769158534	11.8489332463349	104.319459942978	14.1441751840105	2.88490645262049	1.16325640906876e-18	1.52758100797187e-17	LINC01120	2	131402901	131409049	+	1861	lincRNA	long intergenic non-protein coding RNA 1120 [Source:HGNC Symbol;Acc:HGNC:49265]	-
ENSG00000176293	244.276248864611	225.634027725695	279.120277723687	0	0	0	249.676851437998	0	10.4897512077503	1.31179193110253e-18	1.7172424434193e-17	ZNF135	19	58059239	58086310	+	6418	protein_coding	zinc finger protein 135 [Source:HGNC Symbol;Acc:HGNC:12919]	zf-C2H2
ENSG00000164603	542.227547928172	512.998119640496	501.635743881032	259.303848532375	273.682029897223	235.285960177222	518.953803816567	256.09061286894	1.02114286528612	1.32644314556204e-18	1.7355162742299e-17	BMT2	7	112819147	112939916	-	4138	protein_coding	base methyltransferase of 25S rRNA 2 homolog [Source:HGNC Symbol;Acc:HGNC:26475]	-
ENSG00000101198	480.884633415086	459.782547063681	455.766327611755	0	1.0406160832594	0	465.477836030174	0.346872027753134	10.4255188406557	1.39209884206662e-18	1.81762744178631e-17	NKAIN4	20	63240784	63272694	-	2668	protein_coding	sodium/potassium transporting ATPase interacting 4 [Source:HGNC Symbol;Acc:HGNC:16191]	-
ENSG00000196172	311.096209316365	325.679304170107	367.931275181224	0.956840769492157	1.0406160832594	0	334.902262889232	0.665818950917187	9.05996136098868	1.58389810589092e-18	2.05628013933519e-17	ZNF681	19	23739195	23758891	-	6497	protein_coding	zinc finger protein 681 [Source:HGNC Symbol;Acc:HGNC:26457]	zf-C2H2
ENSG00000157601	456.785631284945	480.00446464287	434.295537017625	0	0	0.846352374738209	457.028544315147	0.28211745824607	10.3989761977982	1.73183477875207e-18	2.24369214466216e-17	MX1	21	41420304	41459214	+	8616	protein_coding	MX dynamin like GTPase 1 [Source:HGNC Symbol;Acc:HGNC:7532]	-
ENSG00000132746	101.873054459232	81.951981768295	67.340206863407	5.74104461695294	3.12184824977821	4.23176187369105	83.7217476969781	4.36488491347407	4.25221533389343	1.7619362826422e-18	2.27915863028528e-17	ALDH3B2	11	67662162	67681200	-	3235	protein_coding	aldehyde dehydrogenase 3 family member B2 [Source:HGNC Symbol;Acc:HGNC:411]	-
ENSG00000233927	5662.1700913954	4024.16159825874	4399.56018174259	1318.52658036019	1638.97033113356	1630.07467374579	4695.29729046558	1529.19052841318	1.61838106849782	1.76866146130164e-18	2.28550060651045e-17	RPS28	19	8321158	8323340	+	2119	protein_coding	ribosomal protein S28 [Source:HGNC Symbol;Acc:HGNC:10418]	-
ENSG00000278041	110.636327961102	106.43114515363	140.536083888849	21.0504969288275	18.7310894986693	22.0051617431934	119.20118566786	20.5955827235634	2.53029001174152	2.15054095367713e-18	2.76472927730034e-17	AL133325.3	20	21499261	21502934	-	3674	lincRNA	novel transcript	-
ENSG00000135363	283.710979623023	201.15486434036	240.082476643451	0	0	0	241.649440202278	0	10.4413330465847	2.15543039445083e-18	2.76959555090245e-17	LMO2	11	33858576	33892289	-	3109	protein_coding	LIM domain only 2 [Source:HGNC Symbol;Acc:HGNC:6642]	-
ENSG00000105767	245.371658052344	223.505404822623	201.044675563215	79.4177838678491	66.5994293286018	70.2472471032714	223.307246146061	72.0881534332407	1.62924519667209	2.16797903083786e-18	2.78429339741296e-17	CADM4	19	43622368	43639839	-	2246	protein_coding	cell adhesion molecule 4 [Source:HGNC Symbol;Acc:HGNC:30825]	-
ENSG00000007866	261.80279586835	221.37678191955	184.453610104115	69.8493761729275	61.3963489123048	68.554542353795	222.544395964005	66.6000891463424	1.7365249668862	2.42864643448974e-18	3.10633910606178e-17	TEAD3	6	35473597	35497076	-	3046	protein_coding	TEA domain transcription factor 3 [Source:HGNC Symbol;Acc:HGNC:11716]	TEA
ENSG00000170954	234.417566175008	262.884928529466	212.756015887286	0	0	0	236.686170197253	0	10.4111272631427	2.44745522510179e-18	3.12880081325195e-17	ZNF415	19	53107879	53133077	-	3780	protein_coding	zinc finger protein 415 [Source:HGNC Symbol;Acc:HGNC:20636]	zf-C2H2
ENSG00000177628	369.15289626625	403.374040132257	372.811000316253	155.008204657729	178.985966320617	174.348589196071	381.779312238254	169.447586724806	1.1720181345923	2.89188336127504e-18	3.68755559062026e-17	GBA	1	155234452	155244699	-	3648	protein_coding	glucosylceramidase beta [Source:HGNC Symbol;Acc:HGNC:4177]	-
ENSG00000140450	198.269062979796	188.383126921925	213.731960914292	54.539923861053	45.7871076634137	16.9270474947642	200.128050272004	39.0846930064103	2.37220688552922	3.02766801692754e-18	3.85286500256604e-17	ARRDC4	15	97960698	97973838	+	4072	protein_coding	arrestin domain containing 4 [Source:HGNC Symbol;Acc:HGNC:28087]	-
ENSG00000170989	326.431937944637	345.901221749297	281.072167777699	116.734573878043	92.6148314100869	135.416379958113	317.801775823878	114.921928415415	1.45993256417285	3.07016230194581e-18	3.90100358953418e-17	S1PR1	1	101236865	101243713	+	5223	protein_coding	sphingosine-1-phosphate receptor 1 [Source:HGNC Symbol;Acc:HGNC:3165]	-
ENSG00000178202	294.66507150036	358.672959167732	304.49484842584	0.956840769492157	0	0.846352374738209	319.277626364644	0.601064381410122	8.99165399628367	3.17009125003469e-18	4.02593563206937e-17	KDELC2	11	108472105	108498432	-	4993	protein_coding	KDEL motif containing 2 [Source:HGNC Symbol;Acc:HGNC:28496]	-
ENSG00000189042	289.188025561692	333.129484330861	358.171824911165	137.785070806871	129.036394324166	128.645560960208	326.829778267906	131.822342030415	1.31139257505988	3.26274454708291e-18	4.14150600859988e-17	ZNF567	19	36687612	36727701	+	4724	protein_coding	zinc finger protein 567 [Source:HGNC Symbol;Acc:HGNC:28696]	zf-C2H2
ENSG00000267886	242.085430489143	243.727322401812	202.996565617227	0	0	0	229.603106169394	0	10.3670301545264	3.45751332444506e-18	4.38429470190753e-17	AC074135.1	19	23075201	23100361	+	967	lincRNA	zinc finger protein 730 [Source:NCBI gene;Acc:100129543]	-
ENSG00000141384	494.02954366789	447.010809645245	461.62199777379	239.210192373039	226.85430615055	199.739160438217	467.554117028975	221.934552987269	1.07707529013509	3.97604623147869e-18	5.0265721561466e-17	TAF4B	18	26225936	26391685	+	5395	protein_coding	TATA-box binding protein associated factor 4b [Source:HGNC Symbol;Acc:HGNC:11538]	-
ENSG00000178409	370.248305453984	375.701942392313	343.532649506076	151.180841579761	162.336108988467	166.731417823427	363.160965784125	160.082789463885	1.18044910306048	4.24159398199997e-18	5.34611358072981e-17	BEND3	6	107065182	107115269	-	6839	protein_coding	BEN domain containing 3 [Source:HGNC Symbol;Acc:HGNC:23040]	-
ENSG00000131370	194.982835416595	159.646717730445	236.178696535428	55.4967646305451	50.9901880797107	55.8592567327218	196.936083227489	54.1154031476592	1.86335913050754	5.0450600137337e-18	6.33968914150645e-17	SH3BP5	3	15254853	15341368	-	4159	protein_coding	SH3 domain binding protein 5 [Source:HGNC Symbol;Acc:HGNC:10827]	-
ENSG00000122778	589.33014300072	615.17201898798	504.56357896205	288.965912386631	261.19463689811	290.298864535206	569.688580316917	280.153137939982	1.0214118441478	5.14214577638986e-18	6.44876501817053e-17	KIAA1549	7	138831381	138981318	-	12427	protein_coding	KIAA1549 [Source:HGNC Symbol;Acc:HGNC:22219]	-
ENSG00000128714	297.951299063561	230.955584983377	243.010311724469	72.719898481404	101.980376159421	78.7107708506535	257.305731923802	84.4703484971596	1.61100364739317	5.16330362393568e-18	6.4720630432561e-17	HOXD13	2	176092891	176095938	+	2240	protein_coding	homeobox D13 [Source:HGNC Symbol;Acc:HGNC:5136]	Homeobox
ENSG00000173334	143.498603593112	162.839652085054	119.06529329472	13.3957707728902	24.9747859982257	34.7004473642666	141.801182990962	24.3570013784608	2.52847786483725	5.53251274517777e-18	6.92102167952862e-17	TRIB1	8	125430321	125438405	+	4138	protein_coding	tribbles pseudokinase 1 [Source:HGNC Symbol;Acc:HGNC:16891]	-
ENSG00000184343	521.414773361232	372.509008037704	434.295537017625	130.130344650933	177.945350237358	192.968341440312	442.73977280552	167.014678776201	1.40432737235692	5.73162613603014e-18	7.15939475816275e-17	SRPK3	X	153776412	153785732	+	4744	protein_coding	SRSF protein kinase 3 [Source:HGNC Symbol;Acc:HGNC:11402]	-
ENSG00000125726	112.827146336569	81.951981768295	99.5463927546017	9.56840769492157	13.5280090823722	14.3879903705496	98.1085069531553	12.4948023826145	2.96905514687929	6.18787966580376e-18	7.72161182973582e-17	CD70	19	6583183	6604103	-	1532	protein_coding	CD70 molecule [Source:HGNC Symbol;Acc:HGNC:11937]	-
ENSG00000197928	181.837925163791	235.212830789522	232.274916427404	0	0	0	216.441890793572	0	10.2836630568805	7.10508559923391e-18	8.84854801390194e-17	ZNF677	19	53235381	53254898	-	9348	protein_coding	zinc finger protein 677 [Source:HGNC Symbol;Acc:HGNC:28730]	zf-C2H2
ENSG00000187772	319.859482818235	283.106846108655	290.831618047758	1.91368153898431	0	0	297.932648991549	0.637893846328105	8.89058480411264	7.25431369134389e-18	9.02543134951823e-17	LIN28B	6	104936616	105083332	+	6002	protein_coding	lin-28 homolog B [Source:HGNC Symbol;Acc:HGNC:32207]	CSD
ENSG00000092068	188.410380290193	178.804323858098	160.054984428967	45.9283569356235	37.4621789973385	56.70560910746	175.756562859086	46.698715013474	1.90137234418877	7.72377747065877e-18	9.59523459727902e-17	SLC7A8	14	23125295	23183674	-	5991	protein_coding	solute carrier family 7 member 8 [Source:HGNC Symbol;Acc:HGNC:11066]	-
ENSG00000102935	93.1097809573629	77.6947359621498	77.099657133466	0.956840769492157	1.0406160832594	5.92446662316746	82.6347246843262	2.64064115863968	4.88466247033405	8.31761229359349e-18	1.03074284361617e-16	ZNF423	16	49487524	49857919	-	8997	protein_coding	zinc finger protein 423 [Source:HGNC Symbol;Acc:HGNC:16762]	zf-C2H2
ENSG00000168646	478.693815039618	459.782547063681	442.103097233672	212.418650827259	240.382315232922	220.051617431934	460.193153112324	224.284194497372	1.0378733837498	8.88166410990049e-18	1.09955527741621e-16	AXIN2	17	65528563	65561647	-	5226	protein_coding	axin 2 [Source:HGNC Symbol;Acc:HGNC:904]	-
ENSG00000198093	198.269062979796	238.405765144131	189.333335239144	0	0	0	208.66938778769	0	10.2295298861632	1.05480508193296e-17	1.30007965921585e-16	ZNF649	19	51889224	51905040	-	4365	protein_coding	zinc finger protein 649 [Source:HGNC Symbol;Acc:HGNC:25741]	zf-C2H2
ENSG00000183242	226.749701860872	200.090552888824	195.18900540118	0	0	0	207.343086716959	0	10.2201907040815	1.07484105461422e-17	1.32282450107134e-16	WT1-AS	11	32435518	32458769	+	5561	bidirectional_promoter_lncRNA	WT1 antisense RNA [Source:HGNC Symbol;Acc:HGNC:18135]	-
ENSG00000139835	79.9648707045587	93.6594077351942	86.859107403525	4.78420384746079	7.28431258281582	12.6952856210731	86.8277952810926	8.25460068378325	3.36978822327618	1.36938544910169e-17	1.67464289782392e-16	GRTP1	13	113324164	113364148	-	2916	protein_coding	growth hormone regulated TBC protein 1 [Source:HGNC Symbol;Acc:HGNC:20310]	-
ENSG00000197497	212.509382420334	206.476421598042	186.405500158127	0	0	0	201.797101392168	0	10.1810403436611	1.44524645163e-17	1.76483308178109e-16	ZNF665	19	53159213	53193386	-	7475	protein_coding	zinc finger protein 665 [Source:HGNC Symbol;Acc:HGNC:25885]	zf-C2H2
ENSG00000179041	595.902598127122	447.010809645245	497.731963773008	233.469147756086	252.869708232035	217.51256030772	513.548457181792	234.61713876528	1.13176347478987	1.60892091210062e-17	1.95992978714462e-16	RRS1	8	66429028	66430733	+	1706	protein_coding	ribosome biogenesis regulator homolog [Source:HGNC Symbol;Acc:HGNC:17083]	-
ENSG00000125843	410.77844540013	450.203743999854	391.353955829365	199.022880054369	203.960752318843	175.194941570809	417.445381743117	192.726191314674	1.11728434831368	1.68712063121813e-17	2.05120502531329e-16	AP5S1	20	3820524	3828837	+	5490	protein_coding	adaptor related protein complex 5 subunit sigma 1 [Source:HGNC Symbol;Acc:HGNC:15875]	-
ENSG00000169314	72.2970063904229	87.2735390259764	82.9553272955014	9.56840769492157	6.24369649955642	3.38540949895284	80.8419575706336	6.39917123114361	3.67997980025984	1.76516961614885e-17	2.14194408864274e-16	C22orf15	22	23763021	23765861	+	2086	protein_coding	chromosome 22 open reading frame 15 [Source:HGNC Symbol;Acc:HGNC:15558]	-
ENSG00000162869	404.205990273728	406.566974486866	403.065296153436	199.979720823861	190.432743236471	189.582931941359	404.61275363801	193.33179866723	1.06563001459623	1.83294865610576e-17	2.22096706243695e-16	PPP1R21	2	48440598	48515391	+	3995	protein_coding	protein phosphatase 1 regulatory subunit 21 [Source:HGNC Symbol;Acc:HGNC:30595]	-
ENSG00000124613	320.954892005968	346.965533200833	372.811000316253	162.662930813667	138.401939073501	145.572608454972	346.910475174352	148.87915944738	1.220755862046	1.87473830712721e-17	2.26941053182263e-16	ZNF391	6	27374615	27403904	+	4834	protein_coding	zinc finger protein 391 [Source:HGNC Symbol;Acc:HGNC:18779]	zf-C2H2
ENSG00000269001	200.459881355264	208.605044501114	181.525775023097	0	0	0	196.863566959825	0	10.1454076409406	1.91562922621051e-17	2.31555721695479e-16	AC092070.2	19	53197111	53214522	+	4052	transcribed_unprocessed_pseudogene	zinc finger protein pseudogene	-
ENSG00000100889	625.478646195932	582.178363990355	607.037806797669	328.19638393581	308.022360644783	235.285960177222	604.898272327985	290.501568252605	1.06174398779596	2.03479844112991e-17	2.45723709679444e-16	PCK2	14	24094053	24110598	+	4189	protein_coding	phosphoenolpyruvate carboxykinase 2, mitochondrial [Source:HGNC Symbol;Acc:HGNC:8725]	-
ENSG00000128284	212.509382420334	228.826962080304	249.84192691351	70.8062169424196	81.1680544942334	87.1742945980356	230.392757138049	79.7161886782295	1.53012536779497	2.18567087565765e-17	2.63309303089555e-16	APOL3	22	36140330	36166177	-	5901	protein_coding	apolipoprotein L3 [Source:HGNC Symbol;Acc:HGNC:14868]	-
ENSG00000112164	181.837925163791	228.826962080304	175.670104861062	0	0	0	195.444997368386	0	10.1350747046939	2.29302283604655e-17	2.75712362290122e-16	GLP1R	6	39048798	39087743	+	3105	protein_coding	glucagon like peptide 1 receptor [Source:HGNC Symbol;Acc:HGNC:4324]	-
ENSG00000256087	342.863075760642	338.451041588543	386.474230694336	0	0	0.846352374738209	355.92944934784	0.28211745824607	10.0393036909264	2.78318717071917e-17	3.32576944335294e-16	ZNF432	19	52031379	52095738	-	5985	protein_coding	zinc finger protein 432 [Source:HGNC Symbol;Acc:HGNC:20810]	zf-C2H2
ENSG00000157514	73.3924155781566	72.3731787044683	80.0274922144837	3.82736307796863	2.08123216651881	5.92446662316746	75.2643621657029	3.94435395588497	4.21582947512779	2.7949341924733e-17	3.33821616264834e-16	TSC22D3	X	107713221	107777342	-	4766	protein_coding	TSC22 domain family member 3 [Source:HGNC Symbol;Acc:HGNC:3051]	TSC22
ENSG00000177842	130.353693340308	169.225520794271	140.536083888849	0	1.0406160832594	1.69270474947642	146.705099341143	0.911106944245274	7.28592519680119	3.38512070194075e-17	4.03160481700275e-16	ZNF620	3	40477131	40518736	+	3783	protein_coding	zinc finger protein 620 [Source:HGNC Symbol;Acc:HGNC:28742]	zf-C2H2
ENSG00000250312	156.643513845916	213.926601758796	194.213060374174	0	0	0	188.261058659629	0	10.0821603062702	3.52952563537875e-17	4.19363154839269e-16	ZNF718	4	124480	202303	+	4921	protein_coding	zinc finger protein 718 [Source:HGNC Symbol;Acc:HGNC:26889]	-
ENSG00000166106	87.6327350186945	73.4374901560046	92.7147775655604	1.91368153898431	9.36554474933463	10.1562284968585	84.5950009134198	7.14515159505915	3.55706659983268	3.79545955108472e-17	4.49682175060496e-16	ADAMTS15	11	130448974	130476641	+	5673	protein_coding	ADAM metallopeptidase with thrombospondin type 1 motif 15 [Source:HGNC Symbol;Acc:HGNC:16305]	-
ENSG00000087903	996.82236083765	820.584129134486	697.800694309218	414.312053190104	410.002736804205	425.715244493319	838.402394760451	416.676678162543	1.00709912659676	3.81345855572284e-17	4.51601357387348e-16	RFX2	19	5993164	6199572	-	9094	protein_coding	regulatory factor X2 [Source:HGNC Symbol;Acc:HGNC:9983]	RFX
ENSG00000196132	307.809981753164	295.878583527091	348.412374641106	117.691414647535	144.645635573057	128.645560960208	317.366979973787	130.327537060267	1.28701544230969	3.83864463137267e-17	4.54369441453938e-16	MYT1	20	64102394	64242253	+	6427	protein_coding	myelin transcription factor 1 [Source:HGNC Symbol;Acc:HGNC:7622]	zf-C2HC
ENSG00000106236	186.219561914726	160.711029181981	211.78007086028	0	0	0	186.236887318996	0	10.0669070729477	3.84831914009756e-17	4.5508505738768e-16	NPTX2	7	98617297	98629868	+	3016	protein_coding	neuronal pentraxin 2 [Source:HGNC Symbol;Acc:HGNC:7953]	-
ENSG00000101188	112.827146336569	86.2092275744401	58.5567016203539	5.74104461695294	9.36554474933463	5.07811424842926	85.8643585104544	6.72823453823894	3.69198751761402	6.1165405307057e-17	7.14888488309228e-16	NTSR1	20	62708837	62762771	+	4237	protein_coding	neurotensin receptor 1 [Source:HGNC Symbol;Acc:HGNC:8039]	-
ENSG00000109787	352.721758450245	348.029844652369	340.604814425059	173.18817927808	134.239474740463	143.879903705496	347.118805842558	150.43585257468	1.20535442587201	6.87502494122032e-17	8.02043607328781e-16	KLF3	4	38664196	38701042	+	6297	protein_coding	Kruppel like factor 3 [Source:HGNC Symbol;Acc:HGNC:16516]	zf-C2H2
ENSG00000178665	133.639920903509	160.711029181981	119.06529329472	30.618904623749	36.4215629140791	26.2369236168845	137.80541446007	31.0924637182375	2.15522042093843	7.04315247604039e-17	8.20893821580135e-16	ZNF713	7	55887475	55942530	+	6461	protein_coding	zinc finger protein 713 [Source:HGNC Symbol;Acc:HGNC:22043]	zf-C2H2
ENSG00000240498	145.68942196858	200.090552888824	184.453610104115	0	0	0	176.744528320506	0	9.99119093793386	7.20087949540407e-17	8.38887410607176e-16	CDKN2B-AS1	9	21994778	22121097	+	8024	antisense	CDKN2B antisense RNA 1 [Source:HGNC Symbol;Acc:HGNC:34341]	-
ENSG00000129422	279.329342872089	312.907566751672	344.508594533082	137.785070806871	113.427153075275	129.491913334946	312.248501385614	126.901379072364	1.29812512288178	8.27042049528955e-17	9.59032301723775e-16	MTUS1	8	17643795	17800917	-	12010	protein_coding	microtubule associated scaffold protein 1 [Source:HGNC Symbol;Acc:HGNC:29789]	-
ENSG00000212939	88.7281442064281	109.624079508239	68.3161518904129	5.74104461695294	8.32492866607523	12.6952856210731	88.8894585350266	8.92041963470044	3.29694608272258	8.4728080858933e-17	9.81593406052544e-16	Z97192.1	22	49548681	49556473	+	3894	lincRNA	novel transcript	-
ENSG00000111728	77.7740523290913	88.3378504775127	103.450172862625	4.78420384746079	15.609241248891	9.3098761221203	89.8540252230765	9.90110707282405	3.20060133848189	8.67708125756622e-17	1.00386786025035e-15	ST8SIA1	12	22063773	22437041	-	14483	protein_coding	ST8 alpha-N-acetyl-neuraminide alpha-2,8-sialyltransferase 1 [Source:HGNC Symbol;Acc:HGNC:10869]	-
ENSG00000198182	329.718165507838	343.772598846224	362.075605019189	154.051363888237	106.142840492459	154.882484577092	345.188789791084	138.358896319263	1.31382808699017	8.79975077640258e-17	1.01759035949161e-15	ZNF607	19	37696363	37719790	-	4740	protein_coding	zinc finger protein 607 [Source:HGNC Symbol;Acc:HGNC:28192]	zf-C2H2
ENSG00000112787	5586.58685744177	4793.65877771949	3803.25777024199	1638.11139737057	1816.91568137092	1907.67825265992	4727.83446846775	1787.56844380047	1.40298803136016	1.05319549122173e-16	1.21398204553417e-15	FBRSL1	12	132489551	132585188	+	9378	protein_coding	fibrosin like 1 [Source:HGNC Symbol;Acc:HGNC:29308]	-
ENSG00000249042	70.1061880149556	95.7880306382668	69.2920969174188	6.6978853864451	2.08123216651881	0	78.3954385235471	2.92637251765464	4.78475059887896	1.25604027898607e-16	1.43985385180661e-15	AC008771.1	5	80482293	80488063	-	1261	antisense	uncharacterized LOC105379049 [Source:NCBI gene;Acc:105379049]	-
ENSG00000196867	170.883833286454	159.646717730445	162.982819509985	0	0	0	164.504456842295	0	9.88678567883563	1.39312080479529e-16	1.59045316458241e-15	ZFP28	19	56538948	56556810	+	6974	protein_coding	ZFP28 zinc finger protein [Source:HGNC Symbol;Acc:HGNC:17801]	zf-C2H2
ENSG00000130589	362.580441139848	326.743615621644	318.158078803923	105.252484644137	145.686251656316	152.343427452878	335.827378521805	134.427387917777	1.31878135477105	1.43569871929289e-16	1.63831643663804e-15	HELZ2	20	63558086	63574239	-	12066	protein_coding	helicase with zinc finger 2 [Source:HGNC Symbol;Acc:HGNC:30021]	-
ENSG00000123119	174.170060849655	147.939291763545	205.924400698245	48.7988792441	44.7464915801543	55.0129043579836	176.011251103815	49.519425060746	1.82634265116204	1.54355293124411e-16	1.7573942179512e-15	NECAB1	8	90791550	90959408	+	6408	protein_coding	N-terminal EF-hand calcium binding protein 1 [Source:HGNC Symbol;Acc:HGNC:20983]	-
ENSG00000180257	200.459881355264	228.826962080304	235.202751508422	82.2883061763255	79.0868223277146	77.018066101177	221.496531647996	79.4643982017391	1.48054968548502	1.65945410845374e-16	1.8833677804632e-15	ZNF816	19	52949379	52962911	-	3310	protein_coding	zinc finger protein 816 [Source:HGNC Symbol;Acc:HGNC:26995]	zf-C2H2
ENSG00000146021	460.071858848146	518.319676898177	478.21306323289	243.9943962205	212.285680984918	261.522883794107	485.534866326404	239.267653666508	1.01765924094061	1.83273073743221e-16	2.07626704409551e-15	KLHL3	5	137617500	137736090	-	11854	protein_coding	kelch like family member 3 [Source:HGNC Symbol;Acc:HGNC:6354]	-
ENSG00000255026	232.22674779954	204.347798694969	177.621994915074	54.539923861053	75.9649740779364	62.6300757306275	204.732180469861	64.378324556539	1.67138582923974	1.95772641405743e-16	2.21587066414208e-15	AC136475.3	11	287305	288987	+	860	antisense	novel transcript	-
ENSG00000267313	73.3924155781566	88.3378504775127	109.305843024661	11.4820892339059	14.5686251656316	7.61717137264388	90.3453696934433	11.2226285907271	3.03091280606951	2.05526521581358e-16	2.31998929536617e-15	KC6	18	41465783	41632185	-	5180	lincRNA	keratoconus gene 6 [Source:NCBI gene;Acc:641516]	-
ENSG00000269416	134.735330091243	157.518094827372	178.59793994208	0	0	0	156.950454953565	0	9.82044067722964	2.58028541084119e-16	2.89310320405537e-15	LINC01224	19	23399233	23416075	-	3296	lincRNA	long intergenic non-protein coding RNA 1224 [Source:HGNC Symbol;Acc:HGNC:49676]	-
ENSG00000255389	99.6822360837649	100.045276444412	130.77663361879	22.9641784678118	21.8529377484475	15.2343427452878	110.168048715656	20.0171529871823	2.47226751440593	2.63576951934039e-16	2.95267401000874e-15	Z97989.1	6	111599875	111602295	+	2421	antisense	chromosome 6 open reading frame 3	-
ENSG00000164112	153.357286282715	146.874980312009	165.910654591003	0	0	0	155.380973728576	0	9.80518266926114	2.6484005622162e-16	2.9654992366744e-15	TMEM155	4	121758930	121765427	-	3027	protein_coding	transmembrane protein 155 [Source:HGNC Symbol;Acc:HGNC:26418]	-
ENSG00000197093	387.774852457723	448.075121096781	463.573887827802	220.073376983196	208.123216651881	174.348589196071	433.141287127435	200.848394277049	1.11257212757793	2.85591574410133e-16	3.19216036958777e-15	GAL3ST4	7	100159244	100168750	-	3397	protein_coding	galactose-3-O-sulfotransferase 4 [Source:HGNC Symbol;Acc:HGNC:24145]	-
ENSG00000267260	64.6291420762872	73.4374901560046	76.1237121064601	3.82736307796863	7.28431258281582	3.38540949895284	71.3967814462506	4.83236171991243	3.91551838626667	2.94475377362742e-16	3.28706338006778e-15	AC020928.1	19	36773153	36777078	+	2050	lincRNA	uncharacterized LOC728485 [Source:NCBI gene;Acc:728485]	-
ENSG00000054793	372.439123829451	378.894876746922	347.4364296141	177.972383125541	170.661037654542	169.270474947642	366.256810063491	172.634631909242	1.08480635348933	3.16011641364853e-16	3.522757328317e-15	ATP9A	20	51596514	51768634	-	8317	protein_coding	ATPase phospholipid transporting 9A (putative) [Source:HGNC Symbol;Acc:HGNC:13540]	-
ENSG00000165802	242.085430489143	277.785288850974	273.264607561652	90.8998731017549	119.670849574831	94.7914659706794	264.37844230059	101.787396215755	1.38205729153874	3.7918298806914e-16	4.20268126679195e-15	NSMF	9	137447573	137459334	-	4912	protein_coding	NMDA receptor synaptonuclear signaling and neuronal migration factor [Source:HGNC Symbol;Acc:HGNC:29843]	-
ENSG00000186603	93.1097809573629	73.4374901560046	61.4845367013716	1.91368153898431	4.16246433303761	0.846352374738209	76.010602604913	2.30749941558671	5.10175053234776	4.54577546939196e-16	5.02499516629744e-15	HPDL	1	45326905	45328533	+	1629	protein_coding	4-hydroxyphenylpyruvate dioxygenase like [Source:HGNC Symbol;Acc:HGNC:28242]	-
ENSG00000197016	117.208783087504	145.810668860473	179.573884969085	0	0	0	147.531112305687	0	9.73168078415515	5.8180024166364e-16	6.4031213959664e-15	ZNF470	19	56567511	56588911	+	9627	protein_coding	zinc finger protein 470 [Source:HGNC Symbol;Acc:HGNC:22220]	zf-C2H2
ENSG00000145736	280.424752059822	328.872238524716	304.49484842584	118.648255417027	142.564403406538	127.79920858547	304.597279670126	129.670622469678	1.23421247344267	6.73538487562099e-16	7.37715822927187e-15	GTF2H2	5	71032670	71067689	-	8676	protein_coding	general transcription factor IIH subunit 2 [Source:HGNC Symbol;Acc:HGNC:4656]	-
ENSG00000124459	394.347307584125	379.959188198458	464.549832854808	193.281835437416	205.001368402102	190.429284316097	412.952109545797	196.237496051872	1.07585027128089	7.12433513145825e-16	7.79636011200854e-15	ZNF45	19	43912629	43935278	-	4393	protein_coding	zinc finger protein 45 [Source:HGNC Symbol;Acc:HGNC:13111]	zf-C2H2
ENSG00000214872	87.6327350186945	102.173899347485	86.859107403525	13.3957707728902	16.6498573321505	14.3879903705496	92.2219139232347	14.8112061585301	2.64214877142914	7.29446193275113e-16	7.96862779604807e-15	SMTNL1	11	57542641	57550274	+	1649	protein_coding	smoothelin like 1 [Source:HGNC Symbol;Acc:HGNC:32394]	-
ENSG00000115850	262.898205056083	263.949239981002	247.890036859498	107.166166183122	109.264688742237	100.715932593847	258.245827298861	105.715595839735	1.28984614980306	7.46710152132976e-16	8.15367176134058e-15	LCT	2	135787840	135837180	-	6586	protein_coding	lactase [Source:HGNC Symbol;Acc:HGNC:6530]	-
ENSG00000197472	118.304192275238	158.582406278908	144.439863996873	22.9641784678118	29.1372503312633	42.3176187369105	140.442154183673	31.4730158453285	2.14736713944685	8.4126239640799e-16	9.16617872576247e-15	ZNF695	1	246945547	247008093	-	3756	protein_coding	zinc finger protein 695 [Source:HGNC Symbol;Acc:HGNC:30954]	zf-C2H2
ENSG00000101306	95.3005993328302	88.3378504775127	99.5463927546017	12.438930003398	8.32492866607523	20.312456993717	94.3949475216482	13.6921052210634	2.75946768324103	9.06893572519482e-16	9.84707710577481e-15	MYLK2	20	31819308	31834689	+	2976	protein_coding	myosin light chain kinase 2 [Source:HGNC Symbol;Acc:HGNC:16243]	-
ENSG00000242779	125.972056589373	141.553423054328	149.319589131903	0	0	0	138.948356258534	0	9.64417359920644	9.20053019626923e-16	9.98130183316716e-15	ZNF702P	19	52968251	53037898	-	4769	transcribed_processed_pseudogene	zinc finger protein 702, pseudogene [Source:HGNC Symbol;Acc:HGNC:25775]	-
ENSG00000130054	147.880240344047	121.331505475138	146.391754050885	0	0	0	138.53449995669	0	9.63932028274215	9.77952342604603e-16	1.05911056378276e-14	FAM155B	X	69505241	69532508	+	4013	protein_coding	family with sequence similarity 155 member B [Source:HGNC Symbol;Acc:HGNC:30701]	-
ENSG00000113205	108.445509585634	102.173899347485	74.1718220524483	0	4.16246433303761	0	94.9304103285224	1.38748811101254	6.22910716607831	9.95959553296779e-16	1.07768488360599e-14	PCDHB3	5	141100473	141103827	+	3355	protein_coding	protocadherin beta 3 [Source:HGNC Symbol;Acc:HGNC:8688]	-
ENSG00000231645	128.162874964841	130.910308538965	155.175259293938	0	0	0	138.082814265914	0	9.6354506340792	1.00473114130194e-15	1.08670403131243e-14	KRT17P6	17	20512560	20517479	-	1553	transcribed_unprocessed_pseudogene	keratin 17 pseudogene 6 [Source:HGNC Symbol;Acc:HGNC:50724]	-
ENSG00000181191	237.703793738209	229.89127353184	241.058421670457	91.8567138712471	100.939760076162	77.018066101177	236.217829646835	89.9381800161954	1.39895385777794	1.01885075535054e-15	1.10150063128027e-14	PJA1	X	69160851	69165793	-	3117	protein_coding	praja ring finger ubiquitin ligase 1 [Source:HGNC Symbol;Acc:HGNC:16648]	-
ENSG00000183780	85.4419166432271	74.5018016075409	54.6529215123303	2.87052230847647	2.08123216651881	6.77081899790567	71.5322132543661	3.90752449096698	4.14445776121239	1.06104340544799e-15	1.14612793692706e-14	SLC35F3	1	233904933	234324516	+	3195	protein_coding	solute carrier family 35 member F3 [Source:HGNC Symbol;Acc:HGNC:23616]	-
ENSG00000100234	100.777645271499	89.402161929049	83.9312723225073	1.91368153898431	2.08123216651881	0	91.3703598410183	1.33163790183437	6.17955942335567	1.15988967308627e-15	1.24967151118341e-14	TIMP3	22	32801701	32863043	+	4603	protein_coding	TIMP metallopeptidase inhibitor 3 [Source:HGNC Symbol;Acc:HGNC:11822]	-
ENSG00000175906	196.078244604329	116.009948217456	137.608248807832	37.3167900101941	33.2997146643009	34.7004473642666	149.898813876539	35.1056506795872	2.09221048078668	1.36432800854751e-15	1.46552784198666e-14	ARL4D	17	43398959	43401137	+	1612	protein_coding	ADP ribosylation factor like GTPase 4D [Source:HGNC Symbol;Acc:HGNC:656]	-
ENSG00000153904	129.258284152574	126.653062732819	143.463918969867	0	0	0	133.12508861842	0	9.58227441986865	1.44581473515174e-15	1.54709578443156e-14	DDAH1	1	85318481	85578363	-	4568	protein_coding	dimethylarginine dimethylaminohydrolase 1 [Source:HGNC Symbol;Acc:HGNC:2715]	-
ENSG00000125144	123.781238213906	109.624079508239	176.646049888068	0	0	0	136.683789203404	0	9.62164005537509	1.46834725586932e-15	1.57053671094731e-14	MT1G	16	56666731	56668065	-	750	protein_coding	metallothionein 1G [Source:HGNC Symbol;Acc:HGNC:7399]	-
ENSG00000185215	55.8658685744177	83.0162932198313	71.2439869714306	3.82736307796863	3.12184824977821	6.77081899790567	70.0420495885599	4.57334344188417	3.90648843008738	1.49978945571865e-15	1.6028001332908e-14	TNFAIP2	14	103123442	103137439	+	5029	protein_coding	TNF alpha induced protein 2 [Source:HGNC Symbol;Acc:HGNC:11895]	-
ENSG00000142798	191.696607853394	155.3894719243	121.993128375737	37.3167900101941	42.6652594136355	41.4712663621723	156.359736051144	40.484438595334	1.9474239355015	1.79539917393423e-15	1.91382074290771e-14	HSPG2	1	21822245	21937297	-	18104	protein_coding	heparan sulfate proteoglycan 2 [Source:HGNC Symbol;Acc:HGNC:5273]	-
ENSG00000225742	140.212376029911	122.395816926674	127.848798537773	0	0	0	130.152330498119	0	9.54869733490684	1.86237790260399e-15	1.98437394023421e-14	LINC02036	3	194203016	194250153	-	970	lincRNA	long intergenic non-protein coding RNA 2036 [Source:HGNC Symbol;Acc:HGNC:52876]	-
ENSG00000163191	273.85229693342	203.283487243433	233.25086145441	0.956840769492157	0	0	236.795548543754	0.318946923164052	9.45022795515826	2.34341350499648e-15	2.48635776363459e-14	S100A11	1	152032506	152047907	-	680	protein_coding	S100 calcium binding protein A11 [Source:HGNC Symbol;Acc:HGNC:10488]	-
ENSG00000196458	303.42834500223	319.293435460889	328.893474100988	116.734573878043	149.848715989354	148.958017953925	317.205084854702	138.513769273774	1.19547153364976	2.60744818603578e-15	2.76065915585265e-14	ZNF605	12	132918308	132956306	-	10824	protein_coding	zinc finger protein 605 [Source:HGNC Symbol;Acc:HGNC:28068]	zf-C2H2
ENSG00000072133	196.078244604329	240.534388047203	263.505157291593	0.956840769492157	0	0	233.372596647708	0.318946923164052	9.43086729411771	2.69743879776297e-15	2.84872252317856e-14	RPS6KA6	X	84058346	84187907	-	8502	protein_coding	ribosomal protein S6 kinase A6 [Source:HGNC Symbol;Acc:HGNC:10435]	-
ENSG00000242516	121.590419838439	123.460128378211	130.77663361879	0	0	0	125.27572727848	0	9.49435164933381	2.75417712961168e-15	2.9049735393154e-14	LINC00960	3	75672391	75679303	+	3181	lincRNA	long intergenic non-protein coding RNA 960 [Source:HGNC Symbol;Acc:HGNC:48710]	-
ENSG00000184898	216.891019171269	220.312470468014	271.31271750764	94.7272361797236	87.4117509937899	85.4815898485591	236.172069048974	89.2068590073575	1.40689705236407	2.80932113757442e-15	2.96088144711079e-14	RBM43	2	151247940	151261879	-	4717	protein_coding	RNA binding motif protein 43 [Source:HGNC Symbol;Acc:HGNC:24790]	-
ENSG00000185291	190.60119866566	120.267194023602	170.790379726032	39.2304715491784	47.8683398299325	39.7785616126958	160.552924138431	42.2924576639356	1.92846396555639	2.8355916780498e-15	2.98582327744942e-14	IL3RA	X	1336616	1382689	+	1710	protein_coding	interleukin 3 receptor subunit alpha [Source:HGNC Symbol;Acc:HGNC:6012]	-
ENSG00000179299	124.87664740164	94.7237191867305	113.209623132684	0.956840769492157	1.0406160832594	0.846352374738209	110.936663240351	0.947936409163257	6.88050025091401	2.93066765579183e-15	3.0833475730944e-14	NSUN7	4	40749897	40809985	+	4728	protein_coding	NOP2/Sun RNA methyltransferase family member 7 [Source:HGNC Symbol;Acc:HGNC:25857]	-
ENSG00000209082	191.696607853394	154.325160472763	97.5945027005899	14.3526115423824	30.1778664145227	34.7004473642666	147.872090342249	26.4103084403905	2.47769251183176	3.1569768333281e-15	3.31172283285384e-14	MT-TL1	MT	3230	3304	+	75	Mt_tRNA	mitochondrially encoded tRNA leucine 1 (UUA/G) [Source:HGNC Symbol;Acc:HGNC:7490]	-
ENSG00000072609	161.025150596851	162.839652085054	142.487973942861	45.9283569356235	42.6652594136355	50.7811424842926	155.450925541589	46.4582529445172	1.73726008287133	3.15888544678998e-15	3.31233966456464e-14	CHFR	12	132822187	132956304	-	17127	protein_coding	checkpoint with forkhead and ring finger domains [Source:HGNC Symbol;Acc:HGNC:20455]	-
ENSG00000137177	127.067465777107	126.653062732819	117.113403240708	0	0	0	123.611310583545	0	9.47416603822605	3.21223299094164e-15	3.3640596191565e-14	KIF13A	6	17759183	17987623	-	11126	protein_coding	kinesin family member 13A [Source:HGNC Symbol;Acc:HGNC:14566]	-
ENSG00000083635	230.035929424073	255.434748368712	220.563576103333	89.9430323322628	99.8991439929027	85.4815898485591	235.344751298706	91.7745887245749	1.36128513383153	3.22155273799816e-15	3.37241176020325e-14	NUFIP1	13	44939249	44989483	-	3492	protein_coding	NUFIP1, FMR1 interacting protein 1 [Source:HGNC Symbol;Acc:HGNC:8057]	-
ENSG00000165238	312.191618504099	279.913911754046	219.587631076327	104.295643874645	94.6960635766057	108.333103966491	270.564387111491	102.441603805914	1.39690719717585	3.22634997050836e-15	3.37582193024049e-14	WNK2	9	93184916	93320572	+	13198	protein_coding	WNK lysine deficient protein kinase 2 [Source:HGNC Symbol;Acc:HGNC:14542]	-
ENSG00000267383	129.258284152574	118.138571120529	121.993128375737	0	0	0	123.129994549614	0	9.46881146379842	3.343253095546e-15	3.48816448180053e-14	AC011447.3	19	20125377	20321305	-	3684	antisense	novel transcript, antisense to ZNF486 and ZNF90	-
ENSG00000184489	136.92614846671	167.096897891199	142.487973942861	43.0578346271471	43.7058754968949	42.3176187369105	148.837006766923	43.0271096203175	1.7910562992188	3.57693689966475e-15	3.72732577139141e-14	PTP4A3	8	141391993	141432454	+	2877	protein_coding	protein tyrosine phosphatase type IVA, member 3 [Source:HGNC Symbol;Acc:HGNC:9636]	-
ENSG00000170549	158.834332221384	134.103242893574	87.8350524305309	0	0	0	126.924209181829	0	9.51051797046694	3.76041017417147e-15	3.91039004927732e-14	IRX1	5	3596054	3601403	+	1858	protein_coding	iroquois homeobox 1 [Source:HGNC Symbol;Acc:HGNC:14358]	Homeobox
ENSG00000196456	580.566869498851	551.313331895802	454.790382584749	229.641784678118	295.53496764567	242.056779175128	528.890194659801	255.744510499639	1.04966258943231	3.81271174377266e-15	3.96210074588278e-14	ZNF775	7	150379335	150398631	+	2385	protein_coding	zinc finger protein 775 [Source:HGNC Symbol;Acc:HGNC:28501]	zf-C2H2
ENSG00000171606	442.545311844407	451.26805545139	511.395194151091	264.088052379835	218.529377484475	218.358912682458	468.402853815629	233.658780848923	1.00463877783771	3.96833251582148e-15	4.1180685213833e-14	ZNF274	19	58183029	58213562	+	8333	protein_coding	zinc finger protein 274 [Source:HGNC Symbol;Acc:HGNC:13068]	zf-C2H2
ENSG00000128285	67.9153696394882	79.8233588652224	57.580756593348	1.91368153898431	4.16246433303761	0.846352374738209	68.4398283660195	2.30749941558671	4.95074956370964	4.8573030742268e-15	5.02188275794544e-14	MCHR1	22	40678750	40682814	+	2961	protein_coding	melanin concentrating hormone receptor 1 [Source:HGNC Symbol;Acc:HGNC:4479]	-
ENSG00000147100	100.777645271499	84.0806046713676	71.2439869714306	16.2662930813667	9.36554474933463	9.3098761221203	85.3674123047656	11.6472379842739	2.87444128324508	4.89310233051276e-15	5.05472786877764e-14	SLC16A2	X	74421461	74533917	+	4324	protein_coding	solute carrier family 16 member 2 [Source:HGNC Symbol;Acc:HGNC:10923]	-
ENSG00000169126	129.258284152574	136.231865796646	108.329897997655	34.4462677017177	31.2184824977821	22.0051617431934	124.606682648958	29.2233039808977	2.09978249540571	5.0877677069445e-15	5.24933729434726e-14	ARMC4	10	27812164	27999048	-	4773	protein_coding	armadillo repeat containing 4 [Source:HGNC Symbol;Acc:HGNC:25583]	-
ENSG00000069188	132.544511715775	113.881325314384	109.305843024661	21.0504969288275	31.2184824977821	29.6223331158373	118.57722668494	27.2971041808156	2.11832950122105	6.29793414506067e-15	6.45808602724496e-14	SDK2	17	73334384	73644089	-	11607	protein_coding	sidekick cell adhesion molecule 2 [Source:HGNC Symbol;Acc:HGNC:19308]	-
ENSG00000278970	233.322156987274	185.190192567316	221.539521130339	0	1.0406160832594	0	213.350623561643	0.346872027753134	9.30030314490025	6.56826586524924e-15	6.71881094747885e-14	HEIH	5	180829954	180831605	-	1652	TEC	hepatocellular carcinoma up-regulated EZH2-associated long non-coding RNA [Source:HGNC Symbol;Acc:HGNC:45049]	-
ENSG00000130940	204.841518106198	245.855945304885	160.054984428967	61.2378092474981	69.72127757838	66.0154852295803	203.584149280017	65.6581906851528	1.63177272573993	7.78323208138171e-15	7.9357328075291e-14	CASZ1	1	10636604	10796650	-	11336	protein_coding	castor zinc finger 1 [Source:HGNC Symbol;Acc:HGNC:26002]	Others
ENSG00000211770	95.3005993328302	89.402161929049	67.340206863407	15.3094523118745	11.4467769158534	5.92446662316746	84.0143227084288	10.8935652836318	2.96335549033791	8.83656763474946e-15	8.99873282236241e-14	TRBJ2-6	7	142797239	142797291	+	53	TR_J_gene	T cell receptor beta joining 2-6 [Source:HGNC Symbol;Acc:HGNC:12174]	-
ENSG00000205683	331.908983883305	376.76625384385	398.185571018407	177.972383125541	173.78288590432	181.965760568715	368.953602915187	177.907009866192	1.05257913668402	1.06230938130393e-14	1.07569010504098e-13	DPF3	14	72619296	72894116	-	6889	protein_coding	double PHD fingers 3 [Source:HGNC Symbol;Acc:HGNC:17427]	-
ENSG00000268970	67.9153696394882	61.7300641891053	62.4604817283775	2.87052230847647	6.24369649955642	5.07811424842926	64.035305185657	4.73077768548738	3.76450241009366	1.07165410336523e-14	1.08427705609547e-13	AC022150.2	19	52597699	52598887	-	644	sense_intronic	novel transcript, sense intronic to ZNF83	-
ENSG00000276672	270.566069370219	311.843255300135	346.460484587094	131.087185420426	108.224072658978	146.41896082971	309.623269752483	128.576739636371	1.26417574519532	1.08545135864638e-14	1.09779399103098e-13	AL161891.1	13	33846190	33850825	+	4636	sense_intronic	novel transcript, sense intronic to RFC3	-
ENSG00000040608	191.696607853394	181.997258212707	170.790379726032	53.5830830915608	60.3557328290454	70.2472471032714	181.494748597378	61.3953543412925	1.55886458647564	1.10504932424462e-14	1.1162644845229e-13	RTN4R	22	20241415	20283246	-	3339	protein_coding	reticulon 4 receptor [Source:HGNC Symbol;Acc:HGNC:18601]	-
ENSG00000167554	109.540918773368	127.717374184356	122.969073402743	26.7915415457804	28.0966342480039	33.8540949895284	120.075788786822	29.5807569277709	2.01620752576149	1.13456224954315e-14	1.14515454096746e-13	ZNF610	19	52336245	52367778	+	3546	protein_coding	zinc finger protein 610 [Source:HGNC Symbol;Acc:HGNC:26687]	zf-C2H2
ENSG00000112874	87.6327350186945	133.038931442037	114.18556815969	0	0	0	111.619078206807	0	9.32806841833215	1.16835025045507e-14	1.17878362759107e-13	NUDT12	5	103548855	103562793	-	4304	protein_coding	nudix hydrolase 12 [Source:HGNC Symbol;Acc:HGNC:18826]	-
ENSG00000102755	398.72894433506	417.210089002229	416.728526531519	201.893402362845	184.189046736914	228.515141179317	410.889186622936	204.865863426359	1.00050741669835	1.19462248669477e-14	1.20383773448285e-13	FLT1	13	28300344	28495145	-	12567	protein_coding	fms related tyrosine kinase 1 [Source:HGNC Symbol;Acc:HGNC:3763]	-
ENSG00000138032	394.347307584125	511.933808188959	539.697599934262	210.504969288275	249.747859982257	227.668788804578	481.992905235782	229.307206025037	1.07410777585464	1.22198426100633e-14	1.2309160335165e-13	PPM1B	2	44167969	44244384	+	7103	protein_coding	protein phosphatase, Mg2+/Mn2+ dependent 1B [Source:HGNC Symbol;Acc:HGNC:9276]	-
ENSG00000198133	134.735330091243	123.460128378211	127.848798537773	35.4031084712098	21.8529377484475	38.0858568632194	128.681419002409	31.7806343609589	2.00538965127083	1.26958381877019e-14	1.27681240346407e-13	TMEM229B	14	67447084	67533739	-	6377	protein_coding	transmembrane protein 229B [Source:HGNC Symbol;Acc:HGNC:20130]	-
ENSG00000112541	56.9612777621514	69.1802443498594	64.4123717823893	0.956840769492157	2.08123216651881	5.07811424842926	63.5179646314667	2.70539572814674	4.50297857432226	1.34050979303793e-14	1.34672707798892e-13	PDE10A	6	165327287	165988078	-	22022	protein_coding	phosphodiesterase 10A [Source:HGNC Symbol;Acc:HGNC:8772]	-
ENSG00000186026	108.445509585634	122.395816926674	95.6426126465781	0	0	0	108.827979719629	0	9.28999867537749	1.35143036290246e-14	1.35694861338349e-13	ZNF284	19	44072144	44089613	+	4351	protein_coding	zinc finger protein 284 [Source:HGNC Symbol;Acc:HGNC:13078]	zf-C2H2
ENSG00000182871	130.353693340308	143.6820459574	98.5704477275958	24.8778600067961	30.1778664145227	32.161390240052	124.202062341768	29.0723722204569	2.0907354535087	1.36730879990768e-14	1.37234250977528e-13	COL18A1	21	45405137	45513720	+	8525	protein_coding	collagen type XVIII alpha 1 chain [Source:HGNC Symbol;Acc:HGNC:2195]	-
ENSG00000067646	140.212376029911	155.3894719243	163.958764536991	49.7557200135922	45.7871076634137	24.5442188674081	153.186870830401	40.0290155148047	1.94936825440947	1.39444526600117e-14	1.39790072589294e-13	ZFY	Y	2935281	2982506	+	5527	protein_coding	zinc finger protein Y-linked [Source:HGNC Symbol;Acc:HGNC:12870]	zf-C2H2
ENSG00000221923	72.2970063904229	74.5018016075409	69.2920969174188	7.65472615593726	10.406160832594	8.46352374738209	72.0303016384609	8.84147024530446	3.03236818138101	1.51484947193783e-14	1.51497027333112e-13	ZNF880	19	52369917	52385795	+	3719	protein_coding	zinc finger protein 880 [Source:HGNC Symbol;Acc:HGNC:37249]	zf-C2H2
ENSG00000125611	190.60119866566	219.248159016477	175.670104861062	0	0	0.846352374738209	195.173154181067	0.28211745824607	9.17114089525296	1.62471179040427e-14	1.62160848097573e-13	CHCHD5	2	112584240	112589275	+	3759	protein_coding	coiled-coil-helix-coiled-coil-helix domain containing 5 [Source:HGNC Symbol;Acc:HGNC:17840]	-
ENSG00000132622	72.2970063904229	74.5018016075409	71.2439869714306	7.65472615593726	8.32492866607523	11.0025808715967	72.6809316564648	8.9940785645364	3.00346317867235	1.67303496004693e-14	1.66784828568748e-13	HSPA12B	20	3732667	3753111	+	3151	protein_coding	heat shock protein family A (Hsp70) member 12B [Source:HGNC Symbol;Acc:HGNC:16193]	-
ENSG00000137267	224.558883485405	211.797978855723	157.12714934795	57.4104461695294	77.0055901611958	55.0129043579836	197.828003896359	63.1429802295696	1.65211056645381	1.75684593831781e-14	1.75000833299791e-13	TUBB2A	6	3153669	3157526	-	1727	protein_coding	tubulin beta 2A class IIa [Source:HGNC Symbol;Acc:HGNC:12412]	-
ENSG00000243244	115.017964712036	133.038931442037	162.006874482979	39.2304715491784	38.5027950805979	30.4686854905755	136.687923545684	36.0673173734506	1.92983275063213	2.06126393690017e-14	2.03866806251302e-13	STON1	2	48529383	48598513	+	7709	protein_coding	stonin 1 [Source:HGNC Symbol;Acc:HGNC:17003]	-
ENSG00000102032	205.936927293932	141.553423054328	143.463918969867	50.7125607830843	46.8277237466731	44.8566758611251	163.651423106042	47.4656534636275	1.7851142672562	2.14389470122851e-14	2.11538815484711e-13	RENBP	X	153935263	153944691	-	2057	protein_coding	renin binding protein [Source:HGNC Symbol;Acc:HGNC:9959]	-
ENSG00000107742	310.000800128632	295.878583527091	264.481102318599	114.820892339059	137.361322990241	130.338265709684	290.12016199144	127.506827012995	1.18571961614151	2.18763266378511e-14	2.15600009717321e-13	SPOCK2	10	72059035	72089032	-	6569	protein_coding	SPARC (osteonectin), cwcv and kazal like domains proteoglycan 2 [Source:HGNC Symbol;Acc:HGNC:13564]	-
ENSG00000204147	82.1556890800261	102.173899347485	128.824743564779	0	0	0	104.384777330763	0	9.23278498629037	2.44224725406627e-14	2.40504301635219e-13	ASAH2B	10	50739318	50816495	+	6467	protein_coding	N-acylsphingosine amidohydrolase 2B [Source:HGNC Symbol;Acc:HGNC:23456]	-
ENSG00000139211	92.0143717696292	97.9166535413394	82.9553272955014	12.438930003398	19.7717055819287	17.7733998695024	90.96211753549	16.6613451516097	2.4499633718608	2.99918939600924e-14	2.93735526867255e-13	AMIGO2	12	47075707	47079951	-	3956	protein_coding	adhesion molecule with Ig like domain 2 [Source:HGNC Symbol;Acc:HGNC:24073]	-
ENSG00000265194	106.254691210167	109.624079508239	86.859107403525	0	0	0	100.912626040644	0	9.18077403599222	3.02069936605741e-14	2.9549602768897e-13	AL359922.2	9	21858910	21861926	-	3017	antisense	novel transcript, antisense MTAP	-
ENSG00000165246	100.777645271499	97.9166535413394	101.498282808613	0	0	0	100.064193873817	0	9.16984902060704	3.04338888271031e-14	2.97367666365953e-13	NLGN4Y	Y	14522573	14845650	+	8589	protein_coding	neuroligin 4 Y-linked [Source:HGNC Symbol;Acc:HGNC:15529]	-
ENSG00000251226	71.2015972026892	64.9229985437142	57.580756593348	6.6978853864451	5.20308041629702	5.92446662316746	64.5684507799172	5.94181080863653	3.43719946616428	3.13431521415255e-14	3.05775551152759e-13	AP001999.1	11	134735596	134763810	+	3684	lincRNA	novel transcript	-
ENSG00000253910	50.3888226357493	78.7590474136861	63.4364267553834	2.87052230847647	7.28431258281582	3.38540949895284	64.1947656016063	4.51341479674838	3.86019361839559	3.46469017406781e-14	3.37088281404069e-13	PCDHGB2	5	141360042	141512979	+	4769	protein_coding	protocadherin gamma subfamily B, 2 [Source:HGNC Symbol;Acc:HGNC:8709]	-
ENSG00000107736	167.597605723253	169.225520794271	174.694159834056	63.1514907864824	57.2338845792672	57.5519614821982	170.505762117193	59.3124456159826	1.52388246776771	3.49252890294049e-14	3.39665024984697e-13	CDH23	10	71396934	71815947	+	18587	protein_coding	cadherin related 23 [Source:HGNC Symbol;Acc:HGNC:13733]	-
ENSG00000140563	220.17724673447	235.212830789522	241.058421670457	88.9861915627706	85.330518827271	105.794046842276	232.149499731483	93.3702524107726	1.30990654991281	3.6909740348354e-14	3.58586782436022e-13	MCTP2	15	94231538	94483952	+	12978	protein_coding	multiple C2 and transmembrane domain containing 2 [Source:HGNC Symbol;Acc:HGNC:25636]	-
ENSG00000151376	104.0638728347	105.366833702094	85.8831623765191	0	0	0	98.4379563044374	0	9.14501924083561	3.8736945596429e-14	3.75425065475128e-13	ME3	11	86441108	86672636	-	3838	protein_coding	malic enzyme 3 [Source:HGNC Symbol;Acc:HGNC:6985]	-
ENSG00000105245	527.987228487634	486.390333352088	392.329900856371	227.728103139133	242.463547399441	225.976084055102	468.902487565365	232.055911531225	1.01423163096942	4.04987915764695e-14	3.92045808692013e-13	NUMBL	19	40665905	40690972	-	5823	protein_coding	NUMB like, endocytic adaptor protein [Source:HGNC Symbol;Acc:HGNC:8061]	-
ENSG00000235750	425.018764840668	342.708287394688	444.054987287684	217.20285467472	170.661037654542	160.80695120026	403.92734650768	182.890281176507	1.14490040729151	4.52884153491222e-14	4.36893859148724e-13	KIAA0040	1	175156987	175192999	-	4783	protein_coding	KIAA0040 [Source:HGNC Symbol;Acc:HGNC:28950]	-
ENSG00000237172	211.4139732326	179.868635309634	162.006874482979	38.2736307796863	63.4775810788236	66.8618376043185	184.429827675071	56.2043498209428	1.71077424300131	4.70521276341603e-14	4.53559364073793e-13	B3GNT9	16	67148105	67151214	-	2917	protein_coding	UDP-GlcNAc:betaGal beta-1,3-N-acetylglucosaminyltransferase 9 [Source:HGNC Symbol;Acc:HGNC:28714]	-
ENSG00000121310	73.3924155781566	83.0162932198313	67.340206863407	1.91368153898431	2.08123216651881	0	74.5829718871316	1.33163790183437	5.88573279401866	5.26911922014134e-14	5.06748651378777e-13	ECHDC2	1	52895910	52927212	-	11572	protein_coding	enoyl-CoA hydratase domain containing 2 [Source:HGNC Symbol;Acc:HGNC:23408]	-
ENSG00000125618	74.4878247658903	63.8586870921779	88.8109974575368	0	4.16246433303761	0	75.7191697718683	1.38748811101254	5.9042173368103	5.80264256648499e-14	5.55079637118904e-13	PAX8	2	113215997	113278950	-	7400	protein_coding	paired box 8 [Source:HGNC Symbol;Acc:HGNC:8622]	PAX
ENSG00000257599	69.0107788272219	73.4374901560046	94.6666676195722	1.91368153898431	15.609241248891	7.61717137264388	79.0383122009329	8.38003138683975	3.26367172112687	5.80798663982724e-14	5.55379035074902e-13	OVCH1-AS1	12	29389289	29487488	+	6810	antisense	OVCH1 antisense RNA 1 [Source:HGNC Symbol;Acc:HGNC:44484]	-
ENSG00000092377	98.5868268960313	107.495456605166	77.099657133466	0	0	0	94.3939802115545	0	9.0841780532777	6.51021649888928e-14	6.20164262153972e-13	TBL1Y	Y	6910686	7091683	+	2407	protein_coding	transducin beta like 1 Y-linked [Source:HGNC Symbol;Acc:HGNC:18502]	-
ENSG00000242419	90.9189625818955	107.495456605166	81.9793822684955	0	0	0	93.4646004851857	0	9.07048887460554	6.87196166085184e-14	6.53631180801994e-13	PCDHGC4	5	141484997	141512979	+	4974	protein_coding	protocadherin gamma subfamily C, 4 [Source:HGNC Symbol;Acc:HGNC:8717]	-
ENSG00000179978	94.2051901450965	127.717374184356	106.378007943643	21.0504969288275	31.2184824977821	21.1588093684552	109.433524091032	24.4759295983549	2.17068557412476	6.95740788942382e-14	6.61256933241865e-13	AC140134.1	5	70094659	70128434	-	3544	unprocessed_pseudogene	NLR family, apoptosis inhibitory protein (NAIP) pseudogene	-
ENSG00000099139	311.096209316365	304.393075139381	288.879727993746	146.3966377323	142.564403406538	138.801789457066	301.456337483164	142.587610198635	1.08015751093608	7.19572662783897e-14	6.83648542725216e-13	PCSK5	9	75890644	76362339	+	12705	protein_coding	proprotein convertase subtilisin/kexin type 5 [Source:HGNC Symbol;Acc:HGNC:8747]	-
ENSG00000131115	373.534533017185	283.106846108655	338.652924371047	146.3966377323	161.295492905207	146.41896082971	331.764767832296	151.370363822406	1.13346802089471	7.74761161576633e-14	7.34690338550666e-13	ZNF227	19	44207547	44237268	+	5069	protein_coding	zinc finger protein 227 [Source:HGNC Symbol;Acc:HGNC:13020]	zf-C2H2
ENSG00000141542	258.516568305149	196.897618534215	213.731960914292	63.1514907864824	75.9649740779364	97.3305230948941	223.048715917885	78.8156626531043	1.49449962715091	7.8443313611013e-14	7.4330003475309e-13	RAB40B	17	82654973	82698728	-	6194	protein_coding	RAB40B, member RAS oncogene family [Source:HGNC Symbol;Acc:HGNC:18284]	-
ENSG00000280079	77.7740523290913	105.366833702094	92.7147775655604	0	0	0	91.9518878655817	0	9.04822982143619	8.22488377873453e-14	7.77890403236122e-13	AC011447.7	19	20220597	20222186	-	1590	TEC	TEC	-
ENSG00000140557	136.92614846671	140.489111602791	132.728523672802	0	2.08123216651881	0	136.714594580768	0.693744055506269	7.76404307603999	1.03080606689004e-13	9.68339991375883e-13	ST8SIA2	15	92393828	92468728	+	5903	protein_coding	ST8 alpha-N-acetyl-neuraminide alpha-2,8-sialyltransferase 2 [Source:HGNC Symbol;Acc:HGNC:10870]	-
ENSG00000236017	294.66507150036	336.32241868547	301.567013344823	134.914548498394	159.214260738689	142.187198956019	310.851501176884	145.438669397701	1.09764676215206	1.04327227121213e-13	9.79683830271163e-13	ASMTL-AS1	X	1401769	1414028	+	1335	antisense	ASMTL antisense RNA 1 [Source:HGNC Symbol;Acc:HGNC:25811]	-
ENSG00000176956	108.445509585634	84.0806046713676	73.1958770254424	0	3.12184824977821	0	88.5739970941481	1.0406160832594	6.54639262341877	1.19794952956717e-13	1.11948472804038e-12	LY6H	8	143157914	143160711	-	1881	protein_coding	lymphocyte antigen 6 family member H [Source:HGNC Symbol;Acc:HGNC:6728]	-
ENSG00000131127	159.929741409117	162.839652085054	153.223369239926	0	1.0406160832594	0	158.664254244699	0.346872027753134	8.8727292822854	1.22180582281668e-13	1.14092828175309e-12	ZNF141	4	337814	384864	+	5744	protein_coding	zinc finger protein 141 [Source:HGNC Symbol;Acc:HGNC:12926]	zf-C2H2
ENSG00000176728	87.6327350186945	81.951981768295	85.8831623765191	12.438930003398	18.7310894986693	16.080695120026	85.1559597211695	15.7502382073644	2.43844584373605	1.22822971740667e-13	1.14650010316316e-12	TTTY14	Y	18872501	19077416	-	3239	lincRNA	testis-specific transcript, Y-linked 14 [Source:HGNC Symbol;Acc:HGNC:18495]	-
ENSG00000164002	211.4139732326	244.791633853349	284.975947885723	104.295643874645	104.06160832594	93.9451135959412	247.06051832389	100.767455265509	1.29762601909054	1.49922021597349e-13	1.39117430473722e-12	EXO5	1	40508741	40516556	+	3092	protein_coding	exonuclease 5 [Source:HGNC Symbol;Acc:HGNC:26115]	-
ENSG00000184470	326.431937944637	382.087811101531	293.759453128776	163.619771583159	150.889332072613	151.497075078139	334.093067391648	155.335392911304	1.10396153250115	1.53474529556071e-13	1.42256029206407e-12	TXNRD2	22	19875517	19941992	-	8373	protein_coding	thioredoxin reductase 2 [Source:HGNC Symbol;Acc:HGNC:18155]	-
ENSG00000215045	112.827146336569	120.267194023602	76.1237121064601	22.0073376983196	18.7310894986693	22.8515141179317	103.072684155544	21.1966471049735	2.2745632179916	1.66383129930761e-13	1.53653227721773e-12	GRID2IP	7	6497462	6551436	-	4134	protein_coding	Grid2 interacting protein [Source:HGNC Symbol;Acc:HGNC:18464]	-
ENSG00000204314	136.92614846671	134.103242893574	114.18556815969	42.1009938576549	29.1372503312633	35.5467997390048	128.404986506658	35.595014642641	1.84619768311089	1.78455082725903e-13	1.64377906167135e-12	PRRT1	6	32148359	32153083	-	3139	protein_coding	proline rich transmembrane protein 1 [Source:HGNC Symbol;Acc:HGNC:13943]	-
ENSG00000132793	48.198004260282	69.1802443498594	70.2680419444247	3.82736307796863	6.24369649955642	6.77081899790567	62.5487635181887	5.61395952514357	3.47386916891059	1.84465200705031e-13	1.6972693191796e-12	LPIN3	20	41340920	41360582	+	4568	protein_coding	lipin 3 [Source:HGNC Symbol;Acc:HGNC:14451]	-
ENSG00000149600	267.279841807018	279.913911754046	298.639178263805	143.526115423824	123.833313907869	110.872161090705	281.94431060829	126.077196807466	1.16420357900641	1.85470778111982e-13	1.70464567849202e-12	COMMD7	20	32702691	32743997	-	2584	protein_coding	COMM domain containing 7 [Source:HGNC Symbol;Acc:HGNC:16223]	-
ENSG00000260400	115.017964712036	109.624079508239	115.161513186696	30.618904623749	28.0966342480039	31.3150378653137	113.26785246899	30.0101922456889	1.91363683430137	1.8708217322044e-13	1.71819665643173e-12	AL513534.1	10	68698500	68700794	+	2295	sense_overlapping	novel transcript, overlapping to TET1	-
ENSG00000138028	58.0566869498851	74.5018016075409	53.6769764853244	7.65472615593726	5.20308041629702	4.23176187369105	62.0784883475835	5.69652281530844	3.45361982558324	1.96748423960398e-13	1.80367104158432e-12	CGREF1	2	27098889	27119115	-	4039	protein_coding	cell growth regulator with EF-hand domain 1 [Source:HGNC Symbol;Acc:HGNC:16962]	-
ENSG00000179008	247.562476427812	306.521698042454	294.735398155781	132.044026189918	124.873929991128	125.260151461255	282.939857542016	127.392702547434	1.15208555225849	1.99825396779274e-13	1.83120957326187e-12	C14orf39	14	60396469	60515543	-	3464	protein_coding	chromosome 14 open reading frame 39 [Source:HGNC Symbol;Acc:HGNC:19849]	-
ENSG00000187595	201.555290542997	172.41845514888	185.429555131121	68.8925354034353	49.9495719964513	76.1717137264388	186.467766940999	65.0046070421085	1.51199978646712	2.14056449090794e-13	1.9580466287729e-12	ZNF385C	17	42025576	42098479	-	5198	protein_coding	zinc finger protein 385C [Source:HGNC Symbol;Acc:HGNC:33722]	-
ENSG00000178467	78.869461516825	85.1449161229039	84.9072173495132	1.91368153898431	0	0.846352374738209	82.973864996414	0.920011304574175	6.46381143322499	2.2605764978045e-13	2.0663185028401e-12	P4HTM	3	48989886	49007154	+	7641	protein_coding	prolyl 4-hydroxylase, transmembrane [Source:HGNC Symbol;Acc:HGNC:28858]	-
ENSG00000186446	79.9648707045587	74.5018016075409	93.6907225925663	0	0	0	82.7191316348886	0	8.89620407879944	2.37495862764477e-13	2.16929032405631e-12	ZNF501	3	44729596	44737083	+	3910	protein_coding	zinc finger protein 501 [Source:HGNC Symbol;Acc:HGNC:23717]	zf-C2H2
ENSG00000260197	95.3005993328302	105.366833702094	114.18556815969	24.8778600067961	6.24369649955642	24.5442188674081	104.951000398205	18.5552584579202	2.47850414900578	2.88136011872741e-13	2.6146987879132e-12	AC010889.1	Y	19691941	19694606	-	2666	lincRNA	novel transcript	-
ENSG00000114993	143.498603593112	143.6820459574	137.608248807832	46.8851977051157	46.8277237466731	44.0103234863869	141.596299452781	45.9077483127252	1.62620867222295	2.95640708406516e-13	2.67795603042695e-12	RTKN	2	74425836	74442422	-	5190	protein_coding	rhotekin [Source:HGNC Symbol;Acc:HGNC:10466]	-
ENSG00000018869	54.770459386684	57.4728183829601	58.5567016203539	2.87052230847647	0	5.07811424842926	56.9333264633327	2.64954551896858	4.35098018175948	2.99200297966916e-13	2.70824318787665e-12	ZNF582	19	56375846	56393545	-	3350	protein_coding	zinc finger protein 582 [Source:HGNC Symbol;Acc:HGNC:26421]	zf-C2H2
ENSG00000166839	143.498603593112	195.833307082679	191.285225293156	61.2378092474981	63.4775810788236	59.2446662316746	176.872378656316	61.3200188526654	1.53103003796612	3.12924897497369e-13	2.82635299929024e-12	ANKDD1A	15	64911902	64958700	+	5042	protein_coding	ankyrin repeat and death domain containing 1A [Source:HGNC Symbol;Acc:HGNC:28002]	-
ENSG00000139800	102.968463646966	93.6594077351942	83.9312723225073	21.0504969288275	21.8529377484475	17.7733998695024	93.5197145682225	20.2256115155924	2.21358571130226	3.20293547611695e-13	2.8908250310171e-12	ZIC5	13	99962964	99971909	-	4639	protein_coding	Zic family member 5 [Source:HGNC Symbol;Acc:HGNC:20322]	zf-C2H2
ENSG00000162999	62.4383237008198	84.0806046713676	97.5945027005899	0	0	0	81.3711436909257	0	8.87334806689281	3.26784198115889e-13	2.94622618876446e-12	DUSP19	2	183078559	183100005	+	5376	protein_coding	dual specificity phosphatase 19 [Source:HGNC Symbol;Acc:HGNC:18894]	-
ENSG00000197808	190.60119866566	237.341453692594	234.226806481416	58.3672869390216	86.3711349105305	94.7914659706794	220.723152946557	79.8432959400772	1.46509215186583	3.2922864239433e-13	2.96719827830923e-12	ZNF461	19	36637192	36666853	-	4204	protein_coding	zinc finger protein 461 [Source:HGNC Symbol;Acc:HGNC:21629]	zf-C2H2
ENSG00000137731	256.325749929681	214.990913210332	228.37113631938	101.425121566169	96.7772957431245	99.0232278443705	233.229266486465	99.0752150512212	1.23422333677674	3.39393466623659e-13	3.05661290120453e-12	FXYD2	11	117800844	117828698	-	5595	protein_coding	FXYD domain containing ion transport regulator 2 [Source:HGNC Symbol;Acc:HGNC:4026]	-
ENSG00000174059	132.544511715775	147.939291763545	196.164950428186	48.7988792441	55.1526524127484	43.1639711116487	158.882917969169	49.0385009228323	1.70345130088746	3.41516554279924e-13	3.07352644938969e-12	CD34	1	207880972	207911402	-	9219	protein_coding	CD34 molecule [Source:HGNC Symbol;Acc:HGNC:1662]	-
ENSG00000175229	85.4419166432271	78.7590474136861	72.2199319984365	0	0	0	78.8069653517832	0	8.82436461300993	3.84817177136673e-13	3.45330391303829e-12	GAL3ST3	11	66041952	66049180	-	2481	protein_coding	galactose-3-O-sulfotransferase 3 [Source:HGNC Symbol;Acc:HGNC:24144]	-
ENSG00000170421	60.2475053253524	52.1512611252786	55.6288665393362	5.74104461695294	3.12184824977821	1.69270474947642	56.0092109966558	3.51853253873586	4.0136725545632	3.95622959089316e-13	3.54773509470083e-12	KRT8	12	52897187	52949954	-	6881	protein_coding	keratin 8 [Source:HGNC Symbol;Acc:HGNC:6446]	-
ENSG00000237254	55.8658685744177	53.2155725768149	59.5326466473598	1.91368153898431	6.24369649955642	0.846352374738209	56.2046959328642	3.00124347109298	4.29812668809166	4.68691234818055e-13	4.17165136682274e-12	TRBV30	7	142812586	142813399	-	447	TR_V_gene	T cell receptor beta variable 30 (gene/pseudogene) [Source:HGNC Symbol;Acc:HGNC:12214]	-
ENSG00000125266	44.9117766970809	64.9229985437142	57.580756593348	4.78420384746079	2.08123216651881	2.53905712421463	55.8051772780477	3.13483104606474	4.15345692347562	4.87489312410198e-13	4.33128123764527e-12	EFNB2	13	106489731	106535662	-	5019	protein_coding	ephrin B2 [Source:HGNC Symbol;Acc:HGNC:3227]	-
ENSG00000164976	345.053894136109	369.316073683095	298.639178263805	150.224000810269	165.457957238245	172.655884446595	337.669715361003	162.779280831703	1.05056919005054	4.97567444016136e-13	4.41769438258857e-12	MYORG	9	34366670	34376853	-	6398	protein_coding	myogenesis regulating glycosidase (putative) [Source:HGNC Symbol;Acc:HGNC:19918]	-
ENSG00000224189	92.0143717696292	81.951981768295	88.8109974575368	14.3526115423824	17.6904734154099	21.1588093684552	87.5924503318203	17.7339647754158	2.29772377772883	5.15668286943227e-13	4.57516518327203e-12	HAGLR	2	176164051	176188958	-	5110	antisense	HOXD antisense growth-associated long non-coding RNA [Source:HGNC Symbol;Acc:HGNC:43755]	-
ENSG00000253731	48.198004260282	62.7943756406416	65.3883168093952	1.91368153898431	8.32492866607523	1.69270474947642	58.7935655701063	3.97710498484532	3.94633094311683	5.36207749019232e-13	4.75235433247363e-12	PCDHGA6	5	141373914	141512979	+	7910	protein_coding	protocadherin gamma subfamily A, 6 [Source:HGNC Symbol;Acc:HGNC:8704]	-
ENSG00000273906	89.8235533941618	61.7300641891053	79.0515471874778	0	0	0	76.868388256915	0	8.78908037059261	5.58745980093363e-13	4.94861111324214e-12	AC011297.1	Y	6918682	6920791	+	2110	sense_intronic	novel transcript, sense intronic to TBL1Y	-
ENSG00000226067	82.1556890800261	75.5661130590772	76.1237121064601	14.3526115423824	14.5686251656316	13.5416379958113	77.9485047485211	14.1542915679418	2.46313578459533	5.80866475036009e-13	5.13908039747907e-12	LINC00623	1	120913275	121009291	+	2075	lincRNA	long intergenic non-protein coding RNA 623 [Source:HGNC Symbol;Acc:HGNC:44252]	-
ENSG00000141314	74.4878247658903	84.0806046713676	46.8453612962832	7.65472615593726	9.36554474933463	6.77081899790567	68.471263577847	7.93036330105919	3.11763627974843	5.87348608472905e-13	5.19276623113056e-12	RHBDL3	17	32266176	32324661	+	5404	protein_coding	rhomboid like 3 [Source:HGNC Symbol;Acc:HGNC:16502]	-
ENSG00000271147	65.7245512640208	77.6947359621498	83.9312723225073	0	0	0	75.7835198495593	0	8.76993777736113	5.89784536826411e-13	5.21246502913321e-12	ARMCX5-GPRASP2	X	102599512	102714671	+	2711	processed_transcript	ARMCX5-GPRASP2 readthrough [Source:HGNC Symbol;Acc:HGNC:42000]	-
ENSG00000156381	387.774852457723	378.894876746922	298.639178263805	177.015542356049	173.78288590432	162.499655949736	355.10296915615	171.099361403369	1.05295218216406	7.27669074623511e-13	6.39726453897894e-12	ANKRD9	14	102501760	102509799	-	7215	protein_coding	ankyrin repeat domain 9 [Source:HGNC Symbol;Acc:HGNC:20096]	-
ENSG00000185436	59.1520961376188	52.1512611252786	51.7250864313126	0	4.16246433303761	3.38540949895284	54.3428145647367	2.51595794399682	4.43595035488857	9.81042360887886e-13	8.56474225401669e-12	IFNLR1	1	24154157	24187959	-	4923	protein_coding	interferon lambda receptor 1 [Source:HGNC Symbol;Acc:HGNC:18584]	-
ENSG00000166173	202.650699730731	177.740012406562	203.972510644233	76.5472615593726	82.2086705774928	75.3253613517006	194.787740927175	78.027097829522	1.32200675660784	1.07057134693303e-12	9.29780835310744e-12	LARP6	15	70829130	70854159	-	5554	protein_coding	La ribonucleoprotein domain family member 6 [Source:HGNC Symbol;Acc:HGNC:24012]	-
ENSG00000162959	204.841518106198	196.897618534215	175.670104861062	68.8925354034353	86.3711349105305	68.554542353795	192.469747167158	74.6060708892536	1.370884722972	1.11181576459507e-12	9.6293380551014e-12	MEMO1	2	31865060	32011230	-	5220	protein_coding	mediator of cell motility 1 [Source:HGNC Symbol;Acc:HGNC:14014]	-
ENSG00000164932	314.382436879566	269.270797238683	264.481102318599	139.698752345855	131.117626490685	125.260151461255	282.711445478949	132.025510099265	1.09852560188734	1.22094802319657e-12	1.05417618994204e-11	CTHRC1	8	103371515	103382997	+	1776	protein_coding	collagen triple helix repeat containing 1 [Source:HGNC Symbol;Acc:HGNC:18831]	-
ENSG00000119673	66.8199604517545	46.8297038675971	48.7972513502949	1.91368153898431	2.08123216651881	2.53905712421463	54.1489718898822	2.17799027657258	4.62454803728317	1.25607981105198e-12	1.08153085550312e-11	ACOT2	14	73567620	73575658	+	2393	protein_coding	acyl-CoA thioesterase 2 [Source:HGNC Symbol;Acc:HGNC:18431]	-
ENSG00000167371	95.3005993328302	63.8586870921779	78.0756021604719	12.438930003398	12.4873929991128	16.080695120026	79.07829619516	13.6690060408456	2.52363265367163	1.28612488229643e-12	1.10702073774053e-11	PRRT2	16	29811382	29815892	+	3755	protein_coding	proline rich transmembrane protein 2 [Source:HGNC Symbol;Acc:HGNC:30500]	-
ENSG00000120832	92.0143717696292	85.1449161229039	78.0756021604719	14.3526115423824	19.7717055819287	18.6197522442406	85.078296684335	17.5813564561839	2.27454416055115	1.43193485971375e-12	1.22957172719412e-11	MTERF2	12	106977291	106987166	-	3626	protein_coding	mitochondrial transcription termination factor 2 [Source:HGNC Symbol;Acc:HGNC:30779]	-
ENSG00000139679	86.5373258309608	116.009948217456	112.233678105678	28.7052230847647	23.9341699149663	26.2369236168845	104.926984051365	26.2921055388718	1.99609967783629	1.53138037442761e-12	1.31092431916018e-11	LPAR6	13	48389567	48444704	-	4348	protein_coding	lysophosphatidic acid receptor 6 [Source:HGNC Symbol;Acc:HGNC:15520]	-
ENSG00000161714	350.530940074778	304.393075139381	288.879727993746	152.137682349253	150.889332072613	157.421541701307	314.601247735968	153.482852041058	1.03346419992112	1.53717433637072e-12	1.31498658611359e-11	PLCD3	17	45108967	45133354	-	6740	protein_coding	phospholipase C delta 3 [Source:HGNC Symbol;Acc:HGNC:9061]	-
ENSG00000146938	59.1520961376188	67.0516214467868	45.8694162692773	2.87052230847647	1.0406160832594	0.846352374738209	57.3577112845609	1.58583025549136	5.18855264956941	1.64616559560433e-12	1.40439202275332e-11	NLGN4X	X	5840637	6228863	-	7441	protein_coding	neuroligin 4 X-linked [Source:HGNC Symbol;Acc:HGNC:14287]	-
ENSG00000163132	205.936927293932	166.032586439663	210.804125833274	79.4177838678491	75.9649740779364	72.786304227486	194.257879855623	76.0563540577572	1.35447065344329	1.72850136767205e-12	1.47281920729539e-11	MSX1	4	4859666	4863936	+	2120	protein_coding	msh homeobox 1 [Source:HGNC Symbol;Acc:HGNC:7391]	Homeobox
ENSG00000165060	173.074651661922	204.347798694969	180.549829996091	75.5904207898804	74.924357994677	68.554542353795	185.990760117661	73.0231070461175	1.35075022170822	1.72872169136338e-12	1.47281920729539e-11	FXN	9	69035259	69120427	+	9606	protein_coding	frataxin [Source:HGNC Symbol;Acc:HGNC:3951]	-
ENSG00000198752	56.9612777621514	55.3441954798875	44.8934712422714	1.91368153898431	2.08123216651881	4.23176187369105	52.3996481614368	2.74222519306472	4.22096908701031	1.80905164918787e-12	1.53968895367934e-11	CDC42BPB	14	102932379	103057462	-	8009	protein_coding	CDC42 binding protein kinase beta [Source:HGNC Symbol;Acc:HGNC:1738]	-
ENSG00000111859	210.318564044867	237.341453692594	191.285225293156	89.9430323322628	85.330518827271	90.5597040969884	212.981747676872	88.6110850855074	1.2630626749273	2.00343229730538e-12	1.69878596622764e-11	NEDD9	6	11183298	11382348	-	10359	protein_coding	neural precursor cell expressed, developmentally down-regulated 9 [Source:HGNC Symbol;Acc:HGNC:7733]	-
ENSG00000172031	72.2970063904229	60.665752737569	67.340206863407	0	0	0	66.7676553304663	0	8.58589977803089	2.10495898241726e-12	1.78186234211913e-11	EPHX4	1	92029982	92063536	+	2251	protein_coding	epoxide hydrolase 4 [Source:HGNC Symbol;Acc:HGNC:23758]	-
ENSG00000215190	106.254691210167	116.009948217456	114.18556815969	26.7915415457804	30.1778664145227	36.393152113743	112.150069195771	31.1208533580154	1.84420496729614	2.1579330612051e-12	1.82608896899953e-11	LINC00680	6	57946074	57961501	-	2969	transcribed_unprocessed_pseudogene	long intergenic non-protein coding RNA 680 [Source:HGNC Symbol;Acc:HGNC:44417]	-
ENSG00000229676	61.3429145130861	83.0162932198313	56.6048115663421	0	0	0	66.9880064330865	0	8.5899041172042	2.35129581148581e-12	1.98369329107592e-11	ZNF492	19	22634324	22667670	+	4245	protein_coding	zinc finger protein 492 [Source:HGNC Symbol;Acc:HGNC:23707]	zf-C2H2
ENSG00000143631	76.6786431413577	52.1512611252786	56.6048115663421	0	4.16246433303761	0	61.8115719443261	1.38748811101254	5.6062443525872	2.63101806388479e-12	2.20854066527303e-11	FLG	1	152302175	152325203	-	12747	protein_coding	filaggrin [Source:HGNC Symbol;Acc:HGNC:3748]	-
ENSG00000214145	97.4914177082976	101.109587895948	108.329897997655	0	1.0406160832594	0.846352374738209	102.310301200634	0.628989485999204	7.3498928823766	2.93901537968628e-12	2.46049344970932e-11	LINC00887	3	194296465	194312803	-	4153	lincRNA	long intergenic non-protein coding RNA 887 [Source:HGNC Symbol;Acc:HGNC:48574]	-
ENSG00000115457	16981.0332282475	13429.481895485	12394.5018429749	6640.47494027557	7421.67390580606	6762.35547415829	14268.3389889025	6941.50144007998	1.03949794643764	2.97835137312417e-12	2.49045995992692e-11	IGFBP2	2	216632828	216664436	+	4767	protein_coding	insulin like growth factor binding protein 2 [Source:HGNC Symbol;Acc:HGNC:5471]	-
ENSG00000233836	58.0566869498851	64.9229985437142	69.2920969174188	0	0	0	64.090594137006	0	8.52788825782662	3.17471957155415e-12	2.64586026214682e-11	AC139769.1	19	23762944	23833314	+	3242	transcribed_unprocessed_pseudogene	zinc finger protein pseudogene	-
ENSG00000183971	89.8235533941618	94.7237191867305	77.099657133466	19.1368153898431	19.7717055819287	19.4661046189788	87.2156432381195	19.4582085302502	2.16333619110618	3.27212325611493e-12	2.72571888109846e-11	NPW	16	2009926	2020755	+	1168	protein_coding	neuropeptide W [Source:HGNC Symbol;Acc:HGNC:30509]	-
ENSG00000110723	215.795609983535	219.248159016477	216.65979599531	96.6409177187079	103.020992242681	77.018066101177	217.234521665107	92.2266586875219	1.24177609161855	3.38264663213257e-12	2.80845888206386e-11	EXPH5	11	108505431	108593738	-	10843	protein_coding	exophilin 5 [Source:HGNC Symbol;Acc:HGNC:30578]	-
ENSG00000162654	111.731737148835	133.038931442037	92.7147775655604	0	1.0406160832594	0	112.495148718811	0.346872027753134	8.37568662760275	3.94283819178109e-12	3.25953419664645e-11	GBP4	1	89181148	89198932	-	6127	protein_coding	guanylate binding protein 4 [Source:HGNC Symbol;Acc:HGNC:20480]	-
ENSG00000145087	271.661478557953	301.200140784772	272.288662534646	133.00086695941	116.549001325053	148.958017953925	281.71676062579	132.835962079463	1.07994493788855	4.41655149089749e-12	3.64154978615026e-11	STXBP5L	3	120908072	121424761	+	11085	protein_coding	syntaxin binding protein 5 like [Source:HGNC Symbol;Acc:HGNC:30757]	-
ENSG00000198908	102.968463646966	110.688390959775	84.9072173495132	1.91368153898431	0	0	99.5213573187514	0.637893846328105	7.30718163206922	4.42525076242866e-12	3.64752348416812e-11	BHLHB9	X	102720688	102753540	+	5518	protein_coding	basic helix-loop-helix family member b9 [Source:HGNC Symbol;Acc:HGNC:29353]	-
ENSG00000175874	48.198004260282	64.9229985437142	42.9415811882596	4.78420384746079	3.12184824977821	2.53905712421463	52.0208613307519	3.48170307381787	3.90949493748674	4.50298782202243e-12	3.71037912457183e-11	CREG2	2	101345551	101387595	-	7150	protein_coding	cellular repressor of E1A stimulated genes 2 [Source:HGNC Symbol;Acc:HGNC:14272]	-
ENSG00000147408	81.0602798922924	81.951981768295	77.099657133466	18.179974620351	18.7310894986693	8.46352374738209	80.0373062646844	15.1248626221341	2.4234103382965	4.64055520894298e-12	3.81495921831229e-11	CSGALNACT1	8	19404161	19758029	-	6580	protein_coding	chondroitin sulfate N-acetylgalactosaminyltransferase 1 [Source:HGNC Symbol;Acc:HGNC:24290]	-
ENSG00000187372	59.1520961376188	50.022638222206	44.8934712422714	0.956840769492157	2.08123216651881	5.07811424842926	51.356068534032	2.70539572814674	4.19663466688864	4.67589316415179e-12	3.841492051859e-11	PCDHB13	5	141213919	141218979	+	5061	protein_coding	protocadherin beta 13 [Source:HGNC Symbol;Acc:HGNC:8684]	-
ENSG00000197863	139.116966842177	142.617734505864	179.573884969085	47.8420384746079	56.1932684960078	55.8592567327218	153.769528772376	53.2981879011125	1.53022015249242	4.71440982232344e-12	3.87059990715275e-11	ZNF790	19	36817428	36850787	-	3851	protein_coding	zinc finger protein 790 [Source:HGNC Symbol;Acc:HGNC:33114]	zf-C2H2
ENSG00000248121	210.318564044867	206.476421598042	144.439863996873	57.4104461695294	79.0868223277146	60.9373709811511	187.078283213261	65.8115464927984	1.50982900956352	4.76651275785862e-12	3.91081691176349e-11	SMURF2P1	17	30600796	30615980	+	570	transcribed_unprocessed_pseudogene	SMAD specific E3 ubiquitin protein ligase 2 pseudogene 1 [Source:HGNC Symbol;Acc:HGNC:44402]	-
ENSG00000164116	191.696607853394	256.499059820248	221.539521130339	93.7703954102314	88.4523670770493	99.0232278443705	223.24506293466	93.7486634438837	1.24999601573336	4.92204732825172e-12	4.03447029696763e-11	GUCY1A1	4	155666711	155732349	+	5766	protein_coding	guanylate cyclase 1 soluble subunit alpha 1 [Source:HGNC Symbol;Acc:HGNC:4685]	-
ENSG00000134146	279.329342872089	257.563371271784	318.158078803923	142.569274654331	106.142840492459	139.648141831805	285.016930982599	129.453418992865	1.13559349601537	5.78694713016727e-12	4.70954600645215e-11	DPH6	15	35217345	35546193	-	9345	protein_coding	diphthamine biosynthesis 6 [Source:HGNC Symbol;Acc:HGNC:30543]	-
ENSG00000164136	203.746108918465	227.762650628768	212.756015887286	96.6409177187079	82.2086705774928	99.0232278443705	214.754925144839	92.6242720468571	1.20979775466344	5.86556707878845e-12	4.77198032663548e-11	IL15	4	141636599	141733987	+	7860	protein_coding	interleukin 15 [Source:HGNC Symbol;Acc:HGNC:5977]	-
ENSG00000177455	52.5796410112167	59.6014412860327	58.5567016203539	3.82736307796863	9.36554474933463	5.92446662316746	56.9125946392011	6.37245815015691	3.17493011418636	6.05990618866099e-12	4.92689034113435e-11	CD19	16	28931939	28939346	+	2711	protein_coding	CD19 molecule [Source:HGNC Symbol;Acc:HGNC:1633]	-
ENSG00000267481	82.1556890800261	81.951981768295	70.2680419444247	17.2231338508588	17.6904734154099	11.8489332463349	78.1252375975819	15.5875135042012	2.33552597876618	6.59371157088044e-12	5.3401186186898e-11	AC011477.2	19	19788755	19790531	-	921	sense_intronic	novel transcript, sense intronic to ZNF506	-
ENSG00000124491	70.1061880149556	58.5371298344964	69.2920969174188	1.91368153898431	0	0.846352374738209	65.9784715889569	0.920011304574175	6.1334140933392	6.90989174714762e-12	5.59438040032139e-11	F13A1	6	6144085	6321013	-	4690	protein_coding	coagulation factor XIII A chain [Source:HGNC Symbol;Acc:HGNC:3531]	-
ENSG00000177106	167.597605723253	144.746357408937	152.24742421292	40.1873123186706	68.6806614951206	45.7030282358633	154.863795781703	51.5236673498848	1.59563055478072	6.97372238942155e-12	5.63877836787464e-11	EPS8L2	11	694438	727727	+	5693	protein_coding	EPS8 like 2 [Source:HGNC Symbol;Acc:HGNC:21296]	-
ENSG00000269981	54.770459386684	43.6367695129882	51.7250864313126	1.91368153898431	2.08123216651881	5.07811424842926	50.0441051103283	3.02434265131079	4.00743839466167	7.2596753755506e-12	5.86621062401933e-11	AL627309.7	1	137682	137965	-	284	processed_pseudogene	novel pseudogene	-
ENSG00000124145	70.1061880149556	48.9583267706697	59.5326466473598	0	0	0	59.5323871443284	0	8.42012699249141	7.38265421809704e-12	5.96366290171691e-11	SDC4	20	45325288	45348424	-	2613	protein_coding	syndecan 4 [Source:HGNC Symbol;Acc:HGNC:10661]	-
ENSG00000003989	49.2934134480156	65.9873099952505	61.4845367013716	0	0	0	58.9217533815459	0	8.40645229580744	7.83942169959772e-12	6.32245579000997e-11	SLC7A2	8	17497088	17570573	+	7905	protein_coding	solute carrier family 7 member 2 [Source:HGNC Symbol;Acc:HGNC:11060]	-
ENSG00000235111	67.9153696394882	126.653062732819	51.7250864313126	5.74104461695294	14.5686251656316	11.8489332463349	82.0978396012068	10.7195343429732	2.93966490730295	7.92213107105208e-12	6.38505435488844e-11	Z97192.3	22	49612657	49615716	-	2975	sense_intronic	novel transcript	-
ENSG00000284428	174.170060849655	235.212830789522	178.59793994208	80.3746246373412	69.72127757838	79.5571232253917	195.993610527086	76.551008480371	1.35357074837512	8.6268732937293e-12	6.93078910804991e-11	IPO5P1	19	23259906	23274251	-	5091	processed_transcript	importin 5 pseudogene 1 [Source:NCBI gene;Acc:100132815]	-
ENSG00000230847	46.0071858848146	46.8297038675971	55.6288665393362	2.87052230847647	5.20308041629702	1.69270474947642	49.4885854305827	3.25543582474997	3.96884681491827	8.96890683489967e-12	7.19865987945451e-11	OCLNP1	5	71074225	71093193	-	679	unprocessed_pseudogene	OCLN pseudogene 1 [Source:HGNC Symbol;Acc:HGNC:53916]	-
ENSG00000272325	541.132138740438	393.79523706843	355.243989830147	205.720765440814	219.569993567734	190.429284316097	430.057121879672	205.240014441548	1.0673665657497	9.38901037254528e-12	7.5310252051225e-11	NUDT3	6	34279679	34392674	-	9905	protein_coding	nudix hydrolase 3 [Source:HGNC Symbol;Acc:HGNC:8050]	-
ENSG00000163046	56.9612777621514	57.4728183829601	55.6288665393362	0	0	0	56.6876542281492	0	8.34977940485288	1.0685282036287e-11	8.53257701477713e-11	ANKRD30BL	2	132147591	132257969	-	4947	protein_coding	ankyrin repeat domain 30B like [Source:HGNC Symbol;Acc:HGNC:35167]	-
ENSG00000142789	64.6291420762872	39.379523706843	71.2439869714306	0	0	0	58.4175509181869	0	8.39452511734182	1.10441694251862e-11	8.81635447239085e-11	CELA3A	1	22001656	22012539	+	1224	protein_coding	chymotrypsin like elastase family member 3A [Source:HGNC Symbol;Acc:HGNC:15944]	-
ENSG00000117013	71.2015972026892	65.9873099952505	70.2680419444247	13.3957707728902	12.4873929991128	11.8489332463349	69.1523163807882	12.5773656727793	2.46091237617591	1.11796229504265e-11	8.91880734232184e-11	KCNQ4	1	40783814	40840452	+	4381	protein_coding	potassium voltage-gated channel subfamily Q member 4 [Source:HGNC Symbol;Acc:HGNC:6298]	-
ENSG00000183604	189.505789477927	195.833307082679	171.766324753038	81.3314654068334	73.8837419114176	74.4790089769624	185.701807104548	76.5647387650711	1.2774507185811	1.13234929774635e-11	9.02497142868575e-11	SMG1P5	16	30267553	30335374	-	4791	transcribed_unprocessed_pseudogene	SMG1 pseudogene 5 [Source:HGNC Symbol;Acc:HGNC:49862]	-
ENSG00000140859	75.583233953624	60.665752737569	54.6529215123303	8.61156692542942	12.4873929991128	6.77081899790567	63.6339694011744	9.28992630748264	2.79296208548165	1.27005933995548e-11	1.00681505577634e-10	KIFC3	16	57758217	57863053	-	9600	protein_coding	kinesin family member C3 [Source:HGNC Symbol;Acc:HGNC:6326]	-
ENSG00000178233	90.9189625818955	65.9873099952505	52.7010314583185	12.438930003398	10.406160832594	10.1562284968585	69.8691013451548	11.0004397776169	2.66567795899071	1.31963280825143e-11	1.04497613628982e-10	TMEM151B	6	44270466	44307506	+	5459	protein_coding	transmembrane protein 151B [Source:HGNC Symbol;Acc:HGNC:21315]	-
ENSG00000116016	95.3005993328302	133.038931442037	99.5463927546017	27.7483823152726	26.0154020814851	34.7004473642666	109.295307843156	29.4880772536747	1.88244599022781	1.40495007817201e-11	1.11023811785477e-10	EPAS1	2	46293667	46386703	+	7302	protein_coding	endothelial PAS domain protein 1 [Source:HGNC Symbol;Acc:HGNC:3374]	Others
ENSG00000130635	48.198004260282	51.0869496737423	67.340206863407	0	0	0	55.5417202658104	0	8.32237589762848	1.46659571478038e-11	1.15679576014044e-10	COL5A1	9	134641774	134844843	+	11189	protein_coding	collagen type V alpha 1 chain [Source:HGNC Symbol;Acc:HGNC:2209]	-
ENSG00000206535	86.5373258309608	70.2445558013957	67.340206863407	16.2662930813667	9.36554474933463	16.080695120026	74.7073628319212	13.9041776502424	2.41177765421311	1.53477749930529e-11	1.20697160647287e-10	LNP1	3	100401193	100456319	+	2249	protein_coding	leukemia NUP98 fusion partner 1 [Source:HGNC Symbol;Acc:HGNC:28014]	-
ENSG00000184828	122.685829026172	68.1159328983231	83.9312723225073	10.5252484644137	17.6904734154099	23.6978664926699	91.5776780823342	17.3045294574978	2.39246118394198	1.60934475890454e-11	1.26418995436403e-10	ZBTB7C	18	48026673	48410752	-	7648	protein_coding	zinc finger and BTB domain containing 7C [Source:HGNC Symbol;Acc:HGNC:31700]	ZBTB
ENSG00000188883	99.6822360837649	120.267194023602	72.2199319984365	0.956840769492157	0	0	97.389787368601	0.318946923164052	8.1671331137372	1.71814219809628e-11	1.34670133164534e-10	KLRG2	7	139452690	139483712	-	2197	protein_coding	killer cell lectin like receptor G2 [Source:HGNC Symbol;Acc:HGNC:24778]	-
ENSG00000171004	116.11337389977	93.6594077351942	77.099657133466	0	0	0.846352374738209	95.6241462561435	0.28211745824607	8.14062177640258	1.87726734782553e-11	1.46638491492245e-10	HS6ST2	X	132626016	132961395	-	5002	protein_coding	heparan sulfate 6-O-sulfotransferase 2 [Source:HGNC Symbol;Acc:HGNC:19133]	-
ENSG00000283236	48.198004260282	67.0516214467868	47.8213063232891	0	0	0	54.3569773434526	0	8.28877406139778	1.87868562035962e-11	1.46703588822727e-10	AC074141.1	19	51860242	51863236	-	2995	transcribed_unprocessed_pseudogene	novel zinc finger protein pseudogene	-
ENSG00000174177	423.923355652934	313.971878203208	376.714780424277	163.619771583159	202.920136235584	190.429284316097	371.536671426806	185.65639737828	1.00129801148233	1.89470253725806e-11	1.47862255878988e-10	CTU2	16	88706463	88715386	+	3532	protein_coding	cytosolic thiouridylase subunit 2 [Source:HGNC Symbol;Acc:HGNC:28005]	-
ENSG00000267565	87.6327350186945	80.8876703167587	117.113403240708	0	1.0406160832594	0	95.211269525387	0.346872027753134	8.13803727020061	1.89610743119894e-11	1.47925868085013e-10	AC011477.3	19	19892433	19895847	-	403	antisense	novel transcript, antisense to ZNF253	-
ENSG00000107159	107.350100397901	97.9166535413394	94.6666676195722	28.7052230847647	26.0154020814851	28.7759807410991	99.9778071862708	27.8322019691163	1.8416853721723	1.93922988617806e-11	1.5119603358756e-10	CA9	9	35673856	35681159	+	1670	protein_coding	carbonic anhydrase 9 [Source:HGNC Symbol;Acc:HGNC:1383]	-
ENSG00000120875	53.6750501989504	53.2155725768149	42.9415811882596	5.74104461695294	0	4.23176187369105	49.9440679880083	3.32426883021466	3.8667313621962	2.05536374729675e-11	1.5995232240055e-10	DUSP4	8	29333064	29350668	-	7257	protein_coding	dual specificity phosphatase 4 [Source:HGNC Symbol;Acc:HGNC:3070]	-
ENSG00000013563	151.166467907248	159.646717730445	186.405500158127	71.7630577119118	61.3963489123048	55.8592567327218	165.73956193194	63.0062211189795	1.39918172338408	2.09973173144363e-11	1.63253165803066e-10	DNASE1L1	X	154401238	154412112	-	4130	protein_coding	deoxyribonuclease 1 like 1 [Source:HGNC Symbol;Acc:HGNC:2957]	-
ENSG00000271550	124.87664740164	157.518094827372	121.017183348731	48.7988792441	31.2184824977821	46.5493806106015	134.470641859248	42.1889141174945	1.66456944870614	2.10843419922191e-11	1.6387897919084e-10	BNIP3P11	7	64678954	64687393	-	563	processed_pseudogene	BCL2 interacting protein 3 pseudogene 11 [Source:HGNC Symbol;Acc:HGNC:49724]	-
ENSG00000112195	134.735330091243	127.717374184356	148.343644104897	52.6262423220686	47.8683398299325	43.1639711116487	136.932116126832	47.8861844212166	1.51932442803938	2.12876905144666e-11	1.65387360140963e-10	TREML2	6	41190277	41201194	-	3302	protein_coding	triggering receptor expressed on myeloid cells like 2 [Source:HGNC Symbol;Acc:HGNC:21092]	-
ENSG00000204920	46.0071858848146	60.665752737569	52.7010314583185	0	0	0	53.1246566935674	0	8.2565747347874	2.18263033967702e-11	1.69435884183779e-10	ZNF155	19	43967862	43998325	+	3454	protein_coding	zinc finger protein 155 [Source:HGNC Symbol;Acc:HGNC:12940]	zf-C2H2
ENSG00000204110	48.198004260282	46.8297038675971	51.7250864313126	5.74104461695294	4.16246433303761	2.53905712421463	48.9175981863972	4.14752202473506	3.57809694054393	2.2964211784155e-11	1.77993930769522e-10	LINC02520	6	37507348	37535616	+	537	lincRNA	long intergenic non-protein coding RNA 2520 [Source:HGNC Symbol;Acc:HGNC:53511]	-
ENSG00000212916	44.9117766970809	44.7010809645245	72.2199319984365	0	0	0	53.944263220014	0	8.28109022310823	2.30988228604346e-11	1.78981981768743e-10	MAP10	1	232804892	232808407	+	3516	protein_coding	microtubule associated protein 10 [Source:HGNC Symbol;Acc:HGNC:29265]	-
ENSG00000109794	214.700200795801	271.399420141756	204.948455671239	91.8567138712471	83.2492866607522	113.41121821492	230.349358869599	96.1724062489731	1.2538620758143	2.38396759228925e-11	1.84551466511725e-10	FAM149A	4	186104419	186172667	+	5218	protein_coding	family with sequence similarity 149 member A [Source:HGNC Symbol;Acc:HGNC:24527]	-
ENSG00000175183	216.891019171269	233.084207886449	236.178696535428	109.079847722106	99.8991439929027	110.025808715967	228.717974531049	106.334933476992	1.1036696571701	2.51194296827077e-11	1.94039277887796e-10	CSRP2	12	76858715	76879060	-	5873	protein_coding	cysteine and glycine rich protein 2 [Source:HGNC Symbol;Acc:HGNC:2470]	-
ENSG00000187653	9231.01322503173	9107.3130907961	1702.04812709829	280.354345461202	277.844494230261	274.21816941518	6680.12481430871	277.472336368881	4.58944469469873	2.62585587493673e-11	2.02589101984507e-10	TMSB4XP8	4	90838903	90839037	-	135	processed_pseudogene	TMSB4X pseudogene 8 [Source:HGNC Symbol;Acc:HGNC:11885]	-
ENSG00000129596	53.6750501989504	41.5081466099156	53.6769764853244	0	1.0406160832594	3.38540949895284	49.6200577647301	1.47534186073741	4.99583975993331	2.7836641804026e-11	2.14368636698981e-10	CDO1	5	115804733	115816954	-	2189	protein_coding	cysteine dioxygenase type 1 [Source:HGNC Symbol;Acc:HGNC:1795]	-
ENSG00000163629	52.5796410112167	43.6367695129882	54.6529215123303	0.956840769492157	4.16246433303761	6.77081899790567	50.2897773455117	3.96337470014515	3.63682699520592	2.92513122958378e-11	2.24711000001288e-10	PTPN13	4	86594315	86815171	+	9496	protein_coding	protein tyrosine phosphatase, non-receptor type 13 [Source:HGNC Symbol;Acc:HGNC:9646]	-
ENSG00000174885	75.583233953624	73.4374901560046	44.8934712422714	5.74104461695294	13.5280090823722	7.61717137264388	64.6380651173	8.96207502398969	2.86520207827789	3.57199063969443e-11	2.72898779240986e-10	NLRP6	11	278365	285359	+	3207	protein_coding	NLR family pyrin domain containing 6 [Source:HGNC Symbol;Acc:HGNC:22944]	-
ENSG00000125355	43.8163675093472	42.5724580614519	60.5085916743657	0	3.12184824977821	1.69270474947642	48.9658057483883	1.60485099975154	4.96229675642377	3.58016709895958e-11	2.73356928998795e-10	TMEM255A	X	120258650	120311556	-	3858	protein_coding	transmembrane protein 255A [Source:HGNC Symbol;Acc:HGNC:26086]	-
ENSG00000109063	210.318564044867	228.826962080304	229.347081346386	97.5977584882	100.939760076162	110.025808715967	222.830869157186	102.854442426776	1.11390370919658	3.61646303710495e-11	2.7570858935157e-10	MYH3	17	10628526	10657309	-	6684	protein_coding	myosin heavy chain 3 [Source:HGNC Symbol;Acc:HGNC:7573]	-
ENSG00000185869	89.8235533941618	90.4664733805853	95.6426126465781	17.2231338508588	24.9747859982257	27.9296283663609	91.9775464737751	23.3758494051485	1.97223293185472	3.67454108394225e-11	2.79796112530175e-10	ZNF829	19	36888124	36916291	-	7742	protein_coding	zinc finger protein 829 [Source:HGNC Symbol;Acc:HGNC:34032]	zf-C2H2
ENSG00000198947	39.4347307584125	48.9583267706697	48.7972513502949	2.87052230847647	3.12184824977821	1.69270474947642	45.7301029597924	2.5616917692437	4.18260087590467	3.67591513329568e-11	2.79815791724802e-10	DMD	X	31097677	33339441	-	18910	protein_coding	dystrophin [Source:HGNC Symbol;Acc:HGNC:2928]	-
ENSG00000236975	44.9117766970809	54.2798840283512	59.5326466473598	3.82736307796863	6.24369649955642	7.61717137264388	52.9081024575973	5.89607698338964	3.15690431670678	3.81822005108164e-11	2.90383854824832e-10	AL137793.1	1	229092815	229094905	-	599	lincRNA	novel transcript	-
ENSG00000138061	88.7281442064281	72.3731787044683	71.2439869714306	13.3957707728902	20.8123216651881	15.2343427452878	77.4484366274423	16.4808117277887	2.23953498944069	3.95776118323147e-11	3.00631635365874e-10	CYP1B1	2	38066973	38109902	-	6014	protein_coding	cytochrome P450 family 1 subfamily B member 1 [Source:HGNC Symbol;Acc:HGNC:2597]	-
ENSG00000282458	54.770459386684	70.2445558013957	84.9072173495132	12.438930003398	8.32492866607523	15.2343427452878	69.974077512531	11.999400471587	2.53030565096325	4.08538806564293e-11	3.09950706178028e-10	WASH5P	19	60951	71626	-	6331	transcribed_processed_pseudogene	WAS protein family homolog 5, pseudogene [Source:HGNC Symbol;Acc:HGNC:33884]	-
ENSG00000102043	63.5337328885535	50.022638222206	61.4845367013716	0	3.12184824977821	0	58.3469692707104	1.0406160832594	5.94321277319997	4.27925682748824e-11	3.24364822445029e-10	MTMR8	X	64268081	64395431	-	2782	protein_coding	myotubularin related protein 8 [Source:HGNC Symbol;Acc:HGNC:16825]	-
ENSG00000138772	122.685829026172	118.138571120529	150.295534158908	42.1009938576549	48.9089559131919	41.4712663621723	130.373311435203	44.160405377673	1.56707889491843	4.50189026220638e-11	3.40622659296109e-10	ANXA3	4	78551519	78610451	+	5123	protein_coding	annexin A3 [Source:HGNC Symbol;Acc:HGNC:541]	-
ENSG00000079215	50.3888226357493	42.5724580614519	50.7491414043067	0	6.24369649955642	3.38540949895284	47.903474033836	3.20970199950309	3.92566256377303	4.85517317569481e-11	3.66799559014389e-10	SLC1A3	5	36606355	36688334	+	6265	protein_coding	solute carrier family 1 member 3 [Source:HGNC Symbol;Acc:HGNC:10941]	-
ENSG00000223459	197.173653792063	193.704684179606	172.742269780044	80.3746246373412	75.9649740779364	84.6352374738209	187.873535917238	80.3249453963662	1.22257816180592	4.89057534269347e-11	3.69362874873344e-10	TCAF1P1	7	143598039	143604839	+	2233	unprocessed_pseudogene	TRPM8 channel associated factor 1 pseudogene 1 [Source:HGNC Symbol;Acc:HGNC:33604]	-
ENSG00000169084	278.233933684355	317.164812557817	267.408937399616	124.38930003398	158.173644655429	142.187198956019	287.602561213929	141.583381215143	1.02347243432807	5.23435601316775e-11	3.94377042722359e-10	DHRSX	X	2219516	2502805	-	3620	protein_coding	dehydrogenase/reductase X-linked [Source:HGNC Symbol;Acc:HGNC:18399]	-
ENSG00000196436	40.5301399461462	47.8940153191334	45.8694162692773	1.91368153898431	2.08123216651881	3.38540949895284	44.7645238448523	2.46010773481865	4.16297636902363	5.50700749072918e-11	4.14546104089044e-10	NPIPB15	16	74377878	74392080	+	1702	protein_coding	nuclear pore complex interacting protein family member B15 [Source:HGNC Symbol;Acc:HGNC:34409]	-
ENSG00000213186	279.329342872089	308.650320945526	307.422683506858	145.439796962808	129.036394324166	170.963179697118	298.467449108158	148.479790328031	1.00288903774385	5.66891539074162e-11	4.26605868078552e-10	TRIM59	3	160432445	160485773	-	7865	protein_coding	tripartite motif containing 59 [Source:HGNC Symbol;Acc:HGNC:30834]	-
ENSG00000169169	40.5301399461462	57.4728183829601	53.6769764853244	4.78420384746079	6.24369649955642	5.07811424842926	50.5599782714769	5.36867153181549	3.24319894596105	5.77354433152350e-11	4.34088845693263e-10	CPT1C	19	49690898	49713731	+	5864	protein_coding	carnitine palmitoyltransferase 1C [Source:HGNC Symbol;Acc:HGNC:18540]	-
ENSG00000280213	153.357286282715	160.711029181981	143.463918969867	62.1946500169902	59.315116745786	56.70560910746	152.510744811521	59.4051252900787	1.36076412068453	5.97302100718112e-11	4.48683177304932e-10	UCKL1-AS1	20	63953384	63956985	+	3602	antisense	UCKL1 antisense RNA 1 [Source:HGNC Symbol;Acc:HGNC:31967]	-
ENSG00000010704	60.2475053253524	47.8940153191334	35.1340209722124	0	0	0	47.7585138722327	0	8.1001532822162	7.57833296546082e-11	5.64034858871479e-10	HFE	6	26087281	26098343	+	5675	protein_coding	homeostatic iron regulator [Source:HGNC Symbol;Acc:HGNC:4886]	-
ENSG00000278212	60.2475053253524	37.2509008037704	44.8934712422714	0	0	0	47.4639591237981	0	8.09267866517402	7.65769276810207e-11	5.69603351155208e-10	AC134878.2	Y	11153858	11159013	-	1265	unprocessed_pseudogene	MAFF interacting protein (pseudogene)	-
ENSG00000182986	109.540918773368	117.074259668993	106.378007943643	24.8778600067961	40.5840272471167	35.5467997390048	110.997728795335	33.6695623309725	1.72302721534426	7.76192525837907e-11	5.77014254092069e-10	ZNF320	19	52863790	52897693	-	8310	protein_coding	zinc finger protein 320 [Source:HGNC Symbol;Acc:HGNC:13842]	zf-C2H2
ENSG00000242265	37.2439123829451	56.4085069314238	46.8453612962832	0	0	0	46.832593536884	0	8.07493812539849	8.17848288868557e-11	6.0672199885836e-10	PEG10	7	94656325	94669695	+	6689	protein_coding	paternally expressed 10 [Source:HGNC Symbol;Acc:HGNC:14005]	-
ENSG00000087842	47.1025950725483	53.2155725768149	39.037801080236	0	0	0	46.451989576533	0	8.06140023926021	8.41269378414271e-11	6.23175385392402e-10	PIR	X	15384799	15493564	-	2512	protein_coding	pirin [Source:HGNC Symbol;Acc:HGNC:30048]	-
ENSG00000186648	192.792017041128	208.605044501114	212.756015887286	94.7272361797236	65.5588132453424	98.1768754696323	204.717692476509	86.1543082982327	1.24251369523762	8.44608202318741e-11	6.25463918823698e-10	CARMIL3	14	24052000	24069728	+	6665	protein_coding	capping protein regulator and myosin 1 linker 3 [Source:HGNC Symbol;Acc:HGNC:20272]	-
ENSG00000176593	61.3429145130861	102.173899347485	81.0034372414896	0.956840769492157	0	0	81.5067503673534	0.318946923164052	7.91256306879916	8.59682527369316e-11	6.35688595267606e-10	AC008969.1	19	58002061	58011232	+	8787	processed_transcript	uncharacterized LOC100128398 [Source:NCBI gene;Acc:100128398]	-
ENSG00000198453	98.5868268960313	94.7237191867305	96.618557673584	27.7483823152726	29.1372503312633	27.9296283663609	96.6430345854486	28.2717536709656	1.77422410613661	9.82487043180536e-11	7.22872983779824e-10	ZNF568	19	36916329	36998700	+	9437	protein_coding	zinc finger protein 568 [Source:HGNC Symbol;Acc:HGNC:25392]	zf-C2H2
ENSG00000213222	85.4419166432271	100.045276444412	78.0756021604719	23.9210192373039	26.0154020814851	13.5416379958113	87.8542650827037	21.1593531048668	2.06821247594596	1.07020750087641e-10	7.85340682767179e-10	AC093724.1	2	131723253	131724279	-	1027	processed_pseudogene	translocase of outer mitochondrial membrane 40 (TOMM40) pseudogene	-
ENSG00000204792	42.7209583216136	63.8586870921779	32.2061858911947	0	0	0	46.2619437683287	0	8.0548791736625	1.20163648521083e-10	8.78444952551966e-10	LINC01291	2	74918148	74938418	+	4176	lincRNA	long intergenic non-protein coding RNA 1291 [Source:HGNC Symbol;Acc:HGNC:50358]	-
ENSG00000256229	36.1485031952115	57.4728183829601	41.9656361612537	0	0	0	45.1956525798084	0	8.02307026218252	1.21771358025516e-10	8.89161339736827e-10	ZNF486	19	20167228	20200490	+	4261	protein_coding	zinc finger protein 486 [Source:HGNC Symbol;Acc:HGNC:20807]	zf-C2H2
ENSG00000146013	52.5796410112167	30.8650320945526	57.580756593348	0.956840769492157	5.20308041629702	3.38540949895284	47.0084765663725	3.181776894914	3.90201063125138	1.35559308697224e-10	9.86256660401363e-10	GFRA3	5	138252379	138274671	-	2039	protein_coding	GDNF family receptor alpha 3 [Source:HGNC Symbol;Acc:HGNC:4245]	-
ENSG00000178031	54.770459386684	32.9936549976252	45.8694162692773	2.87052230847647	2.08123216651881	0.846352374738209	44.5445102178622	1.9327022832445	4.55732362992392	1.39471829383052e-10	1.01398041292339e-09	ADAMTSL1	9	17906563	18910950	+	13652	protein_coding	ADAMTS like 1 [Source:HGNC Symbol;Acc:HGNC:14632]	-
ENSG00000116157	87.6327350186945	56.4085069314238	74.1718220524483	0.956840769492157	1.0406160832594	0	72.7376880008555	0.665818950917187	6.852778435413	1.44189504087769e-10	1.04706460380122e-09	GPX7	1	52602372	52609051	+	1691	protein_coding	glutathione peroxidase 7 [Source:HGNC Symbol;Acc:HGNC:4559]	-
ENSG00000180264	79.9648707045587	74.5018016075409	71.2439869714306	0	0	0.846352374738209	75.2368864278434	0.28211745824607	7.79596542263095	1.45849628149319e-10	1.05728334486741e-09	ADGRD2	9	124451425	124478589	+	5555	protein_coding	adhesion G protein-coupled receptor D2 [Source:HGNC Symbol;Acc:HGNC:18651]	-
ENSG00000143878	41.6255491338799	56.4085069314238	39.037801080236	0.956840769492157	0	3.38540949895284	45.6906190485132	1.44741675614833	4.88009769204759	1.49945898423189e-10	1.08572258205844e-09	RHOB	2	20447074	20449445	+	2372	protein_coding	ras homolog family member B [Source:HGNC Symbol;Acc:HGNC:668]	-
ENSG00000261172	101.873054459232	84.0806046713676	72.2199319984365	18.179974620351	12.4873929991128	27.0832759916227	86.0578637096788	19.2502145370288	2.14007714572352	1.62105328229397e-10	1.17072440041743e-09	AC133919.2	16	90110574	90168225	-	952	lincRNA	novel transcript	-
ENSG00000167083	84.3465074554934	97.9166535413394	151.271479185914	22.9641784678118	17.6904734154099	38.0858568632194	111.178213394249	26.2468362488137	2.06955859087957	1.64053027533856e-10	1.18410878751199e-09	GNGT2	17	49202791	49210574	-	1689	protein_coding	G protein subunit gamma transducin 2 [Source:HGNC Symbol;Acc:HGNC:4412]	-
ENSG00000141449	44.9117766970809	53.2155725768149	39.037801080236	2.87052230847647	6.24369649955642	3.38540949895284	45.7217167847106	4.16654276899524	3.47722102653898	2.03136320392312e-10	1.45407111531963e-09	GREB1L	18	21242242	21525417	+	10572	protein_coding	GREB1 like retinoic acid receptor coactivator [Source:HGNC Symbol;Acc:HGNC:31042]	-
ENSG00000159958	251.944113178747	239.470076595667	208.852235779262	115.777733108551	115.508385241794	104.947694467538	233.422141851225	112.077937605961	1.05898818688661	2.29800496781236e-10	1.63978835284978e-09	TNFRSF13C	22	41922023	41926818	-	3944	protein_coding	TNF receptor superfamily member 13C [Source:HGNC Symbol;Acc:HGNC:17755]	-
ENSG00000214300	227.845111048606	284.171157560192	226.419246265369	127.259822342457	107.183456575719	115.950275339135	246.145171624722	116.797851419103	1.07393359652675	2.35998506506939e-10	1.68066852362494e-09	SPDYE3	7	100307702	100322196	+	4131	protein_coding	speedy/RINGO cell cycle regulator family member E3 [Source:HGNC Symbol;Acc:HGNC:35462]	-
ENSG00000211746	72.2970063904229	73.4374901560046	67.340206863407	0	1.0406160832594	0	71.0249011366115	0.346872027753134	7.71297792483939	2.43570186934781e-10	1.73213139458411e-09	TRBV19	7	142618849	142619532	+	552	TR_V_gene	T cell receptor beta variable 19 [Source:HGNC Symbol;Acc:HGNC:12194]	-
ENSG00000187815	81.0602798922924	62.7943756406416	85.8831623765191	9.56840769492157	19.7717055819287	19.4661046189788	76.5792726364843	16.2687392986097	2.23416825469039	2.48740587539909e-10	1.76839892762925e-09	ZFP69	1	40477215	40496343	+	3248	protein_coding	ZFP69 zinc finger protein [Source:HGNC Symbol;Acc:HGNC:24708]	zf-C2H2
ENSG00000203799	157.73892303365	179.868635309634	177.621994915074	83.2451469458177	69.72127757838	60.0910186064129	171.743184419453	71.0191477102035	1.27789776986689	2.65004262570108e-10	1.87869895810725e-09	CCDC162P	6	109165831	109355063	+	10012	transcribed_unitary_pseudogene	coiled-coil domain containing 162, pseudogene [Source:HGNC Symbol;Acc:HGNC:21565]	-
ENSG00000139318	107.350100397901	106.43114515363	115.161513186696	23.9210192373039	41.6246433303761	36.393152113743	109.647586246076	33.9796048938077	1.69292305148419	2.6787403616328e-10	1.89797078391169e-09	DUSP6	12	89347232	89353271	-	4632	protein_coding	dual specificity phosphatase 6 [Source:HGNC Symbol;Acc:HGNC:3072]	-
ENSG00000132481	189.505789477927	143.6820459574	149.319589131903	70.8062169424196	62.4369649955642	55.0129043579836	160.835808189077	62.7520287653225	1.35943825957317	2.7150690478973e-10	1.92153955585102e-09	TRIM47	17	75874161	75878575	-	3142	protein_coding	tripartite motif containing 47 [Source:HGNC Symbol;Acc:HGNC:19020]	-
ENSG00000278090	279.329342872089	213.926601758796	274.240552588658	120.561936956012	131.117626490685	118.489332463349	255.832165739847	123.389631970015	1.05405770217021	2.71865168394339e-10	1.92353234236017e-09	LUNAR1	15	99028538	99031053	+	2516	lincRNA	leukemia-associated non-coding IGF1R activator RNA 1 [Source:HGNC Symbol;Acc:HGNC:51199]	-
ENSG00000178404	75.583233953624	94.7237191867305	60.5085916743657	15.3094523118745	18.7310894986693	17.7733998695024	76.9385149382401	17.2713138933487	2.15438345302381	2.90155717360068e-10	2.04774499235375e-09	CEP295NL	17	78870910	78903217	-	2758	protein_coding	CEP295 N-terminal like [Source:HGNC Symbol;Acc:HGNC:44659]	-
ENSG00000223669	36.1485031952115	48.9583267706697	37.0859110262242	0	0	0	40.7309136640351	0	7.87264536284065	3.04700796280776e-10	2.14677117199844e-09	AL357033.2	20	62732566	62735347	-	739	antisense	novel transcript	-
ENSG00000187783	56.9612777621514	73.4374901560046	79.0515471874778	0	1.0406160832594	0	69.8167717018779	0.346872027753134	7.69013134151523	3.06156492597805e-10	2.15642155218707e-09	TMEM72	10	44911200	44937002	+	3157	protein_coding	transmembrane protein 72 [Source:HGNC Symbol;Acc:HGNC:31658]	-
ENSG00000253537	40.5301399461462	37.2509008037704	40.9896911342478	0	0	0	39.5902439613881	0	7.83226114071039	3.67319767030685e-10	2.57349564152615e-09	PCDHGA7	5	141382739	141512979	+	5443	protein_coding	protocadherin gamma subfamily A, 7 [Source:HGNC Symbol;Acc:HGNC:8705]	-
ENSG00000189420	85.4419166432271	91.5307848321216	77.099657133466	21.0504969288275	24.9747859982257	22.8515141179317	84.6907862029383	22.9589323483283	1.88419422254032	3.76192004600483e-10	2.63344902578546e-09	ZFP92	X	153418322	153426481	+	6105	protein_coding	ZFP92 zinc finger protein [Source:HGNC Symbol;Acc:HGNC:12865]	zf-C2H2
ENSG00000269983	49.2934134480156	48.9583267706697	30.2542958371829	2.87052230847647	0	2.53905712421463	42.8353453519561	1.80319314423037	4.51633281988139	3.90973480571887e-10	2.72992363304464e-09	AC146944.4	5	70449636	70450353	+	718	lincRNA	novel transcript	-
ENSG00000197927	82.1556890800261	94.7237191867305	85.8831623765191	25.8347007762882	27.0560181647445	21.1588093684552	87.5875235477586	24.6831761031627	1.83347425972996	4.65385832795062e-10	3.22542344795958e-09	C2orf27A	2	131722375	131767404	+	2566	transcribed_unprocessed_pseudogene	chromosome 2 open reading frame 27A [Source:HGNC Symbol;Acc:HGNC:25077]	-
ENSG00000089692	102.968463646966	80.8876703167587	57.580756593348	22.0073376983196	16.6498573321505	15.2343427452878	80.4789635190242	17.9638459252526	2.16345049493979	5.07134454763733e-10	3.50604917155015e-09	LAG3	12	6772512	6778455	+	3056	protein_coding	lymphocyte activating 3 [Source:HGNC Symbol;Acc:HGNC:6476]	-
ENSG00000187260	63.5337328885535	53.2155725768149	43.9175262152655	3.82736307796863	11.4467769158534	6.77081899790567	53.5556105602113	7.34831966390925	2.88031668967278	5.10269878780552e-10	3.52675367858193e-09	WDR86	7	151375909	151410727	-	4044	protein_coding	WD repeat domain 86 [Source:HGNC Symbol;Acc:HGNC:28020]	-
ENSG00000184557	132.544511715775	96.8523420898031	112.233678105678	35.4031084712098	44.7464915801543	31.3150378653137	113.876843970419	37.1548793055593	1.62297559285376	6.08470833242515e-10	4.17555825975069e-09	SOCS3	17	78356778	78360077	-	2734	protein_coding	suppressor of cytokine signaling 3 [Source:HGNC Symbol;Acc:HGNC:19391]	-
ENSG00000262209	40.5301399461462	36.1865893522341	49.7731963773008	2.87052230847647	5.20308041629702	0	42.1633085585604	2.69120090825783	4.04756020776458	6.27151808736496e-10	4.29787477233027e-09	PCDHGB3	5	141370264	141512979	+	4757	protein_coding	protocadherin gamma subfamily B, 3 [Source:HGNC Symbol;Acc:HGNC:8710]	-
ENSG00000188611	42.7209583216136	28.73640919148	41.9656361612537	0	0	0	37.8076678914491	0	7.76606557701341	6.53218383352086e-10	4.46674577187487e-09	ASAH2	10	50182778	50248610	-	6985	protein_coding	N-acylsphingosine amidohydrolase 2 [Source:HGNC Symbol;Acc:HGNC:18860]	-
ENSG00000160216	323.145710381436	292.685649172482	237.154641562433	110.99352926109	164.417341154986	122.72109433704	284.328667038784	132.710654917705	1.10187931155923	6.57054353085405e-10	4.49175178089074e-09	AGPAT3	21	43865186	43986536	+	11296	protein_coding	1-acylglycerol-3-phosphate O-acyltransferase 3 [Source:HGNC Symbol;Acc:HGNC:326]	-
ENSG00000214107	36.1485031952115	30.8650320945526	45.8694162692773	0	0	0	37.6276505196805	0	7.76043025531846	6.66999461138958e-10	4.55725428610388e-09	MAGEB1	X	30243730	30252038	+	1969	protein_coding	MAGE family member B1 [Source:HGNC Symbol;Acc:HGNC:6808]	-
ENSG00000101438	60.2475053253524	46.8297038675971	59.5326466473598	4.78420384746079	10.406160832594	11.0025808715967	55.5366186134365	8.73098185055051	2.66488681337086	7.23112543358476e-10	4.92856217731448e-09	SLC32A1	20	38724462	38729372	+	2574	protein_coding	solute carrier family 32 member 1 [Source:HGNC Symbol;Acc:HGNC:11018]	-
ENSG00000120327	43.8163675093472	45.7653924160608	37.0859110262242	2.87052230847647	1.0406160832594	0	42.2225569838774	1.30371279724529	5.06374338410487	8.40268046239387e-10	5.70381681617762e-09	PCDHB14	5	141222932	141227759	+	4828	protein_coding	protocadherin beta 14 [Source:HGNC Symbol;Acc:HGNC:8685]	-
ENSG00000272108	28.4806388810757	34.0579664491615	48.7972513502949	0	0	0	37.1119522268441	0	7.74161261876493	8.43068431002569e-10	5.72127770194979e-09	AC244517.1	5	141118680	141120765	+	2086	lincRNA	novel transcript	-
ENSG00000013583	269.470660182485	240.534388047203	236.178696535428	121.518777725504	106.142840492459	140.494494206543	248.727914921705	122.718704141502	1.0134913927775	9.69707551379586e-10	6.54878966174011e-09	HEBP1	12	12974864	13000273	-	3442	protein_coding	heme binding protein 1 [Source:HGNC Symbol;Acc:HGNC:17176]	-
ENSG00000277161	242.085430489143	210.733667404187	246.914091832492	126.302981572965	112.386536992016	107.486751591753	233.244396575274	115.392090052244	1.0168617794834	1.0005082634782e-09	6.74227519198288e-09	PIGW	17	36535020	36539310	+	2799	protein_coding	phosphatidylinositol glycan anchor biosynthesis class W [Source:HGNC Symbol;Acc:HGNC:23213]	-
ENSG00000234663	197.173653792063	254.370436917175	211.78007086028	112.907210800075	78.0462062444552	106.640399217014	221.108053856506	99.197938753848	1.15189206987886	1.0170737319024e-09	6.85206643663066e-09	LINC01934	2	181086076	181409321	+	14668	lincRNA	long intergenic non-protein coding RNA 1934 [Source:HGNC Symbol;Acc:HGNC:52757]	-
ENSG00000214110	78.869461516825	88.3378504775127	68.3161518904129	17.2231338508588	26.0154020814851	16.080695120026	78.5078212949169	19.7730770174566	2.0001848168473	1.09320844640049e-09	7.34525964441925e-09	LDHAP4	9	14921337	14922334	-	998	processed_pseudogene	lactate dehydrogenase A pseudogene 4 [Source:HGNC Symbol;Acc:HGNC:6539]	-
ENSG00000178445	96.3960085205639	120.267194023602	114.18556815969	30.618904623749	45.7871076634137	33.0077426147902	110.282923567952	36.4712516339843	1.60424256989843	1.13136012783865e-09	7.58534475446376e-09	GLDC	9	6532464	6645783	-	8939	protein_coding	glycine decarboxylase [Source:HGNC Symbol;Acc:HGNC:4313]	-
ENSG00000253250	216.891019171269	167.096897891199	171.766324753038	88.9861915627706	83.2492866607522	60.9373709811511	185.251413938502	77.7242830682247	1.25748938257439	1.19320496320056e-09	7.98504986312605e-09	C8orf88	8	90958637	90985257	-	894	protein_coding	chromosome 8 open reading frame 88 [Source:HGNC Symbol;Acc:HGNC:44672]	-
ENSG00000147883	36.1485031952115	45.7653924160608	25.3745707021534	0	0	0	35.7628221044752	0	7.68326202053948	1.25267646111182e-09	8.36964064933583e-09	CDKN2B	9	22002903	22009363	-	4058	protein_coding	cyclin dependent kinase inhibitor 2B [Source:HGNC Symbol;Acc:HGNC:1788]	-
ENSG00000227512	86.5373258309608	88.3378504775127	54.6529215123303	7.65472615593726	19.7717055819287	19.4661046189788	76.509365940268	15.6308454522816	2.28709272223035	1.2627546089103e-09	8.43248431860705e-09	AL592301.1	9	136542881	136543835	+	864	antisense	novel transcript	-
ENSG00000232000	40.5301399461462	32.9936549976252	31.2302408641888	0	0	0	34.9180119359867	0	7.64963946272891	1.29101441512595e-09	8.61431858478028e-09	CLCN3P1	9	14987302	15146401	-	2803	transcribed_unprocessed_pseudogene	chloride voltage-gated channel 3 pseudogene 1 [Source:HGNC Symbol;Acc:HGNC:49775]	-
ENSG00000277400	44.9117766970809	28.73640919148	32.2061858911947	0	0	0	35.2847905932519	0	7.66461243147643	1.29879668463082e-09	8.66163744852706e-09	AC145212.1	GL000194.1	53590	115018	-	2179	protein_coding	MaFF-interacting protein [Source:UniProtKB/Swiss-Prot;Acc:Q8WZ33]	-
ENSG00000215105	104.0638728347	72.3731787044683	69.2920969174188	18.179974620351	20.8123216651881	23.6978664926699	81.9097161521956	20.8967209260696	1.96465150090928	1.43766549185302e-09	9.55725572930229e-09	TTC3P1	X	75740831	75746911	-	6081	processed_pseudogene	tetratricopeptide repeat domain 3 pseudogene 1 [Source:HGNC Symbol;Acc:HGNC:23318]	-
ENSG00000183150	32.8622756320104	43.6367695129882	51.7250864313126	2.87052230847647	6.24369649955642	3.38540949895284	42.7413771921038	4.16654276899524	3.38288829447323	1.47185115829463e-09	9.77415164213555e-09	GPR19	12	12660891	12696207	-	2623	protein_coding	G protein-coupled receptor 19 [Source:HGNC Symbol;Acc:HGNC:4473]	-
ENSG00000279039	35.0530940074778	38.3152122553067	28.3024057831711	0	0	0	33.8902373486519	0	7.60642258572078	1.73496618552834e-09	1.1457720343713e-08	AC011447.6	19	20207192	20209789	-	2598	TEC	TEC	-
ENSG00000164604	43.8163675093472	68.1159328983231	63.4364267553834	4.78420384746079	6.24369649955642	15.2343427452878	58.4562423876846	8.75408103076832	2.71011857694907	1.78008620702606e-09	1.17402372454976e-08	GPR85	7	113078331	113087778	-	7396	protein_coding	G protein-coupled receptor 85 [Source:HGNC Symbol;Acc:HGNC:4536]	-
ENSG00000268516	118.304192275238	152.196537569691	125.896908483761	50.7125607830843	52.0308041629702	50.7811424842926	132.132546109563	51.1748358101157	1.36885224953963	1.95754776721464e-09	1.287004275158e-08	AC020915.3	19	58257270	58278808	-	2708	antisense	uncharacterized LOC105372482 [Source:NCBI gene;Acc:105372482]	-
ENSG00000135736	253.03952236648	176.675700955025	162.006874482979	81.3314654068334	81.1680544942334	88.0206469727738	197.240699268162	83.5067222912802	1.23640454943641	2.3231214609426e-09	1.51859610329326e-08	CCDC102A	16	57512178	57536599	-	2582	protein_coding	coiled-coil domain containing 102A [Source:HGNC Symbol;Acc:HGNC:28097]	-
ENSG00000138162	41.6255491338799	40.4438351583793	32.2061858911947	3.82736307796863	2.08123216651881	2.53905712421463	38.091856727818	2.81588412290069	3.75297782384853	2.47561386303059e-09	1.6153316054249e-08	TACC2	10	121989174	122254545	+	18844	protein_coding	transforming acidic coiled-coil containing protein 2 [Source:HGNC Symbol;Acc:HGNC:11523]	-
ENSG00000204420	52.5796410112167	64.9229985437142	56.6048115663421	13.3957707728902	7.28431258281582	12.6952856210731	58.0358170404243	11.1251229922597	2.37057632452147	2.63061705288732e-09	1.71024201452876e-08	MPIG6B	6	31718594	31726714	+	2937	protein_coding	megakaryocyte and platelet inhibitory receptor G6b [Source:HGNC Symbol;Acc:HGNC:13937]	-
ENSG00000138650	29.5760480688094	35.1222779006978	31.2302408641888	0	0	0	31.9761889445653	0	7.52392171737869	2.84481711026593e-09	1.84471827196717e-08	PCDH10	4	133149315	133208606	+	10161	protein_coding	protocadherin 10 [Source:HGNC Symbol;Acc:HGNC:13404]	-
ENSG00000253485	48.198004260282	29.8007206430163	36.1099659992183	2.87052230847647	1.0406160832594	0.846352374738209	38.0362303008389	1.58583025549136	4.59555504284696	2.91775402602809e-09	1.88713528831451e-08	PCDHGA5	5	141364232	141512979	+	5733	protein_coding	protocadherin gamma subfamily A, 5 [Source:HGNC Symbol;Acc:HGNC:8703]	-
ENSG00000198153	19.7173653792063	31.9293435460889	47.8213063232891	0	0	0	33.1560050828614	0	7.57996810732299	3.23035580454554e-09	2.08073405982566e-08	ZNF849P	19	22685167	22686732	+	1566	unprocessed_pseudogene	zinc finger protein 849, pseudogene [Source:HGNC Symbol;Acc:HGNC:34389]	-
ENSG00000277147	112.827146336569	145.810668860473	147.367699077891	49.7557200135922	61.3963489123048	45.7030282358633	135.335171424978	52.2850323872534	1.37935656475302	3.24245308431442e-09	2.08798994251025e-08	LINC00869	1	149606334	149679523	+	8611	transcribed_unprocessed_pseudogene	long intergenic non-protein coding RNA 869 [Source:HGNC Symbol;Acc:HGNC:29050]	-
ENSG00000135605	107.350100397901	128.781685635892	118.089348267714	46.8851977051157	44.7464915801543	42.3176187369105	118.073711433836	44.6497693407268	1.40470824107699	3.74742270526272e-09	2.40206635045744e-08	TEC	4	48135783	48269864	-	4030	protein_coding	tec protein tyrosine kinase [Source:HGNC Symbol;Acc:HGNC:11719]	-
ENSG00000153930	52.5796410112167	46.8297038675971	48.7972513502949	9.56840769492157	4.16246433303761	9.3098761221203	49.4021987430362	7.68024938335983	2.66620749317625	3.79139052163646e-09	2.42838756546695e-08	ANKFN1	17	55882301	56511659	+	7498	protein_coding	ankyrin repeat and fibronectin type III domain containing 1 [Source:HGNC Symbol;Acc:HGNC:26766]	-
ENSG00000131080	65.7245512640208	31.9293435460889	65.3883168093952	0	0	0.846352374738209	54.3474038731683	0.28211745824607	7.32814456679026	3.83326952921192e-09	2.45458428214688e-08	EDA2R	X	66595637	66639298	-	3579	protein_coding	ectodysplasin A2 receptor [Source:HGNC Symbol;Acc:HGNC:17756]	-
ENSG00000138738	38.3393215706788	64.9229985437142	57.580756593348	0	0	1.69270474947642	53.6143589025803	0.56423491649214	6.42707182106969	3.88853034774888e-09	2.48742969095224e-08	PRDM5	4	120684919	120922870	-	9517	protein_coding	PR/SET domain 5 [Source:HGNC Symbol;Acc:HGNC:9349]	zf-C2H2
ENSG00000213707	125.972056589373	212.86229030726	239.106531616445	85.158828484802	69.72127757838	67.7081899790567	192.646959504359	74.1960986807462	1.37952301124887	4.06213095105697e-09	2.59516985518112e-08	HMGB1P10	22	26560526	26561088	+	563	processed_pseudogene	high mobility group box 1 pseudogene 10 [Source:HGNC Symbol;Acc:HGNC:4994]	-
ENSG00000142233	65.7245512640208	70.2445558013957	45.8694162692773	9.56840769492157	9.36554474933463	16.080695120026	60.6128411115646	11.6715491880941	2.35799751114772	4.18583550027101e-09	2.6660519557592e-08	NTN5	19	48661407	48673081	-	3115	protein_coding	netrin 5 [Source:HGNC Symbol;Acc:HGNC:25208]	-
ENSG00000273297	14.2403194405378	36.1865893522341	50.7491414043067	0	0	0	33.7253500656929	0	7.60473157097566	4.22265175468284e-09	2.68720506919661e-08	AC009275.1	7	134416290	134432453	-	1205	lincRNA	uncharacterized LOC105375519 [Source:NCBI gene;Acc:105375519]	-
ENSG00000159167	66.8199604517545	80.8876703167587	69.2920969174188	18.179974620351	22.8935538317069	15.2343427452878	72.3332425619773	18.7692903991152	1.95648559981033	4.26094210204066e-09	2.70770078042523e-08	STC1	8	23841915	23854807	-	4149	protein_coding	stanniocalcin 1 [Source:HGNC Symbol;Acc:HGNC:11373]	-
ENSG00000170231	44.9117766970809	26.6077862884074	41.9656361612537	2.87052230847647	2.08123216651881	3.38540949895284	37.8283997155807	2.77905465798271	3.75006276557666	4.53293286699211e-09	2.87398943806613e-08	FABP6	5	160187367	160238735	+	1164	protein_coding	fatty acid binding protein 6 [Source:HGNC Symbol;Acc:HGNC:3561]	-
ENSG00000056972	189.505789477927	164.968274988126	181.525775023097	72.719898481404	81.1680544942334	92.2524088464648	178.66661316305	82.0467872740341	1.11966841094499	4.60289943158412e-09	2.91613850828474e-08	TRAF3IP2	6	111556454	111606278	-	6553	protein_coding	TRAF3 interacting protein 2 [Source:HGNC Symbol;Acc:HGNC:1343]	-
ENSG00000221986	26.2898205056083	36.1865893522341	28.3024057831711	0	0	0	30.2596052136712	0	7.44414873969255	5.040157275478e-09	3.18708911745307e-08	MYBPHL	1	109292365	109307041	-	1789	protein_coding	myosin binding protein H like [Source:HGNC Symbol;Acc:HGNC:30434]	-
ENSG00000214338	31.7668664442767	32.9936549976252	43.9175262152655	2.87052230847647	3.12184824977821	1.69270474947642	36.2260158857225	2.5616917692437	3.84650142289854	5.58244785631841e-09	3.51541443967307e-08	SOGA3	6	127472794	127519191	-	4325	protein_coding	SOGA family member 3 [Source:HGNC Symbol;Acc:HGNC:21494]	-
ENSG00000274565	38.3393215706788	58.5371298344964	53.6769764853244	9.56840769492157	9.36554474933463	5.92446662316746	50.1844759634999	8.28613968914122	2.61304498145855	6.21025211543687e-09	3.90096527822158e-08	AC080038.1	17	62626437	62627590	-	1154	antisense	novel transcript	-
ENSG00000150625	33.9576848197441	24.4791633853349	30.2542958371829	0	0	0	29.5637146807539	0	7.4105188932388	6.22042957657858e-09	3.90637993589744e-08	GPM6A	4	175632934	176002664	-	7040	protein_coding	glycoprotein M6A [Source:HGNC Symbol;Acc:HGNC:4460]	-
ENSG00000248213	181.837925163791	155.3894719243	146.391754050885	53.5830830915608	67.6400454118612	81.2498279748681	161.206383712992	67.4909854927634	1.25049842129316	6.32663643932727e-09	3.97009495049303e-08	CICP16	4	118635970	118638782	-	2813	processed_pseudogene	capicua transcriptional repressor pseudogene 16 [Source:HGNC Symbol;Acc:HGNC:38550]	-
ENSG00000141753	46.0071858848146	31.9293435460889	36.1099659992183	0	4.16246433303761	0	38.0154984767073	1.38748811101254	4.89799676629939	6.4959653118524e-09	4.07227697955216e-08	IGFBP4	17	40443461	40457731	+	2200	protein_coding	insulin like growth factor binding protein 4 [Source:HGNC Symbol;Acc:HGNC:5473]	-
ENSG00000161544	38.3393215706788	29.8007206430163	21.4707905941298	0	0	0	29.8702776026083	0	7.42285816194302	6.62131727171966e-09	4.14774924598583e-08	CYGB	17	76527356	76551175	-	2949	protein_coding	cytoglobin [Source:HGNC Symbol;Acc:HGNC:16505]	-
ENSG00000160145	33.9576848197441	39.379523706843	32.2061858911947	1.91368153898431	3.12184824977821	0.846352374738209	35.1811314725939	1.96062738783358	4.21216985224553	6.64775218888462e-09	4.16326892388524e-08	KALRN	3	124080023	124726325	+	24490	protein_coding	kalirin RhoGEF kinase [Source:HGNC Symbol;Acc:HGNC:4814]	-
ENSG00000157617	174.170060849655	177.740012406562	171.766324753038	91.8567138712471	70.7618936616394	80.4034756001299	174.558799336418	81.0073610443388	1.10553757357031	6.93077096442245e-09	4.33510217779661e-08	C2CD2	21	41885112	41953890	-	8602	protein_coding	C2 calcium dependent domain containing 2 [Source:HGNC Symbol;Acc:HGNC:1266]	-
ENSG00000036448	134.735330091243	174.547078051953	153.223369239926	71.7630577119118	66.5994293286018	61.7837233558893	154.168592461041	66.7154034654676	1.21050031486448	7.0056091048667e-09	4.37972800519109e-08	MYOM2	8	2045040	2165552	+	7062	protein_coding	myomesin 2 [Source:HGNC Symbol;Acc:HGNC:7614]	-
ENSG00000198440	117.208783087504	124.524439829747	134.680413726814	46.8851977051157	56.1932684960078	47.3957329853397	125.471212214688	50.1580663954877	1.32736253060145	7.09712255029106e-09	4.43362460289914e-08	ZNF583	19	56397966	56436035	+	8060	protein_coding	zinc finger protein 583 [Source:HGNC Symbol;Acc:HGNC:26427]	zf-C2H2
ENSG00000162877	32.8622756320104	52.1512611252786	27.3264607561652	1.91368153898431	4.16246433303761	1.69270474947642	37.4466658378181	2.58961687383278	3.88621820442176	7.18389515762712e-09	4.48559766849896e-08	PM20D1	1	205828022	205850132	-	2614	protein_coding	peptidase M20 domain containing 1 [Source:HGNC Symbol;Acc:HGNC:26518]	-
ENSG00000101197	42.7209583216136	41.5081466099156	61.4845367013716	0	1.0406160832594	0	48.5712138776336	0.346872027753134	7.16746832150639	7.57403679781318e-09	4.72097393048584e-08	BIRC7	20	63235883	63240507	+	1562	protein_coding	baculoviral IAP repeat containing 7 [Source:HGNC Symbol;Acc:HGNC:13702]	-
ENSG00000127377	29.5760480688094	30.8650320945526	25.3745707021534	0	0	0	28.6052169551718	0	7.36221436408941	8.11429658041551e-09	5.03894000569403e-08	CRYGN	7	151428835	151440813	-	3081	protein_coding	crystallin gamma N [Source:HGNC Symbol;Acc:HGNC:20458]	-
ENSG00000188283	213.604791608068	334.193795782398	304.49484842584	143.526115423824	148.808099906095	128.645560960208	284.097811938769	140.326592096709	1.02076587707106	8.27558169662799e-09	5.13274332628149e-08	ZNF383	19	37217926	37248738	+	8417	protein_coding	zinc finger protein 383 [Source:HGNC Symbol;Acc:HGNC:18609]	zf-C2H2
ENSG00000249378	25.1944113178747	25.5434748368712	35.1340209722124	0	0	0	28.6239690423194	0	7.36615820602489	8.52452264826421e-09	5.28061440019172e-08	LINC01060	4	188400736	188681051	+	3202	lincRNA	long intergenic non-protein coding RNA 1060 [Source:HGNC Symbol;Acc:HGNC:49081]	-
ENSG00000240764	42.7209583216136	50.022638222206	47.8213063232891	0	0	0.846352374738209	46.8549676223695	0.28211745824607	7.11371176015691	9.22379177744726e-09	5.69269550595306e-08	PCDHGC5	5	141489121	141512979	+	4990	protein_coding	protocadherin gamma subfamily C, 5 [Source:HGNC Symbol;Acc:HGNC:8718]	-
ENSG00000137747	61.3429145130861	42.5724580614519	40.0137461072419	4.78420384746079	11.4467769158534	0.846352374738209	47.9763728939266	5.69244437935081	3.12864474624544	9.82565728884725e-09	6.04778248144458e-08	TMPRSS13	11	117900643	117929459	-	5367	protein_coding	transmembrane serine protease 13 [Source:HGNC Symbol;Acc:HGNC:29808]	-
ENSG00000099834	235.512975362741	289.492714817873	196.164950428186	89.9430323322628	137.361322990241	104.1013420928	240.390213536267	110.468565805101	1.12435463079279	1.04294795379976e-08	6.3958974516395e-08	CDHR5	11	616565	626078	-	3873	protein_coding	cadherin related family member 5 [Source:HGNC Symbol;Acc:HGNC:7521]	-
ENSG00000188389	47.1025950725483	54.2798840283512	38.0618560532301	0.956840769492157	0	0	46.4814450513765	0.318946923164052	7.10035204876057	1.06220883846015e-08	6.51083139937868e-08	PDCD1	2	241849881	241858908	-	2114	protein_coding	programmed cell death 1 [Source:HGNC Symbol;Acc:HGNC:8760]	-
ENSG00000154760	41.6255491338799	42.5724580614519	37.0859110262242	4.78420384746079	3.12184824977821	6.77081899790567	40.4279727405186	4.89229036504822	3.02115558544702	1.07379232362064e-08	6.58022454460127e-08	SLFN13	17	35435096	35448837	-	9329	protein_coding	schlafen family member 13 [Source:HGNC Symbol;Acc:HGNC:26481]	-
ENSG00000081818	49.2934134480156	36.1865893522341	53.6769764853244	0	0	0.846352374738209	46.3856597618581	0.28211745824607	7.09980152476122	1.09574776586248e-08	6.70330377155186e-08	PCDHB4	5	141121799	141125623	+	3825	protein_coding	protocadherin beta 4 [Source:HGNC Symbol;Acc:HGNC:8689]	-
ENSG00000250942	134.735330091243	136.231865796646	159.079039401962	65.0651723254667	61.3963489123048	60.0910186064129	143.348745096617	62.1841799480614	1.20690143745067	1.14831261289269e-08	7.00778028140499e-08	ENPP7P11	4	9677308	9677934	+	627	processed_pseudogene	ectonucleotide pyrophosphatase/phosphodiesterase 7 pseudogene 11 [Source:HGNC Symbol;Acc:HGNC:48694]	-
ENSG00000077264	36.1485031952115	45.7653924160608	30.2542958371829	0.956840769492157	1.0406160832594	5.92446662316746	37.389397149485	2.64064115863968	3.75238410728697	1.20375760280027e-08	7.32831266830977e-08	PAK3	X	110944285	111227361	+	10312	protein_coding	p21 (RAC1) activated kinase 3 [Source:HGNC Symbol;Acc:HGNC:8592]	-
ENSG00000145936	42.7209583216136	32.9936549976252	42.9415811882596	5.74104461695294	3.12184824977821	5.07811424842926	39.5520648358328	4.64700237172014	3.0774192394395	1.23221143150459e-08	7.49425972963097e-08	KCNMB1	5	170374671	170389677	-	6079	protein_coding	potassium calcium-activated channel subfamily M regulatory beta subunit 1 [Source:HGNC Symbol;Acc:HGNC:6285]	-
ENSG00000196381	32.8622756320104	40.4438351583793	34.1580759452065	0	0	3.38540949895284	35.8213955785321	1.12846983298428	4.85713764658553	1.29327858752768e-08	7.84284659873533e-08	ZNF781	19	37667751	37692322	-	3617	protein_coding	zinc finger protein 781 [Source:HGNC Symbol;Acc:HGNC:26745]	zf-C2H2
ENSG00000276557	51.484231823483	45.7653924160608	40.9896911342478	0.956840769492157	0	0.846352374738209	46.0797717912639	0.601064381410122	6.20081648590011	1.33442231299787e-08	8.07673273518645e-08	TRBV18	7	142615716	142616415	+	428	TR_V_gene	T cell receptor beta variable 18 [Source:HGNC Symbol;Acc:HGNC:12193]	-
ENSG00000187867	29.5760480688094	30.8650320945526	21.4707905941298	0	0	0	27.3039569191639	0	7.29417413925462	1.33773083325979e-08	8.09480452589194e-08	PALM3	19	14053365	14059159	-	2533	protein_coding	paralemmin 3 [Source:HGNC Symbol;Acc:HGNC:33274]	-
ENSG00000271524	18.6219561914726	23.4148519337986	42.9415811882596	0	0	0	28.3261297711769	0	7.35323840619688	1.36659695029286e-08	8.26748304564531e-08	BNIP3P17	19	20221869	20222463	+	595	processed_pseudogene	BCL2 interacting protein 3 pseudogene 17 [Source:HGNC Symbol;Acc:HGNC:49697]	-
ENSG00000019144	113.922555524303	108.559768056702	105.402062916637	41.1441530881628	40.5840272471167	44.0103234863869	109.294795499214	41.9128346072221	1.38028851940636	1.46884141789622e-08	8.85186940020973e-08	PHLDB1	11	118606440	118658038	+	21722	protein_coding	pleckstrin homology like domain family B member 1 [Source:HGNC Symbol;Acc:HGNC:23697]	-
ENSG00000215113	23.0035929424073	65.9873099952505	9.75945027005899	0	0	0	32.9167844025723	0	7.56313316838954	1.47151101413033e-08	8.86462985433151e-08	CXorf49B	X	71763424	71767204	+	1756	protein_coding	chromosome X open reading frame 49B [Source:HGNC Symbol;Acc:HGNC:34229]	-
ENSG00000251536	43.8163675093472	48.9583267706697	23.4226806481416	1.91368153898431	1.0406160832594	0	38.7324583093862	0.984765874081239	5.35146748139454	1.53651705613052e-08	9.24951114625219e-08	AC055717.1	12	129852208	129854944	-	1986	lincRNA	novel transcript	-
ENSG00000069696	116.11337389977	146.874980312009	106.378007943643	50.7125607830843	39.5434111638573	50.7811424842926	123.122120718474	47.0123714770781	1.38332549127502	1.5668996022119e-08	9.42695510258549e-08	DRD4	11	637293	640706	+	1477	protein_coding	dopamine receptor D4 [Source:HGNC Symbol;Acc:HGNC:3025]	-
ENSG00000231453	46.0071858848146	29.8007206430163	36.1099659992183	1.91368153898431	0	0.846352374738209	37.3059575090164	0.920011304574175	5.31101473582304	1.61156282119305e-08	9.6863692022919e-08	LINC01305	2	174326027	174330643	+	3435	lincRNA	long intergenic non-protein coding RNA 1305 [Source:HGNC Symbol;Acc:HGNC:27690]	-
ENSG00000113520	50.3888226357493	31.9293435460889	59.5326466473598	6.6978853864451	9.36554474933463	5.92446662316746	47.2836042763994	7.32929891964906	2.7048946326169	1.65651599405456e-08	9.94464675990343e-08	IL4	5	132673986	132682676	+	818	protein_coding	interleukin 4 [Source:HGNC Symbol;Acc:HGNC:6014]	-
ENSG00000136931	28.4806388810757	38.3152122553067	42.9415811882596	0.956840769492157	6.24369649955642	0	36.579144108214	2.40017908968286	4.02638197069818	1.6969050440004e-08	1.01749395920674e-07	NR5A1	9	124481236	124507430	-	3422	protein_coding	nuclear receptor subfamily 5 group A member 1 [Source:HGNC Symbol;Acc:HGNC:7983]	SF-like
ENSG00000135378	23.0035929424073	28.73640919148	27.3264607561652	0	0	0	26.3554876300175	0	7.24563183627602	1.71867999771024e-08	1.03030429499446e-07	PRRG4	11	32829943	32858123	+	5530	protein_coding	proline rich and Gla domain 4 [Source:HGNC Symbol;Acc:HGNC:30799]	-
ENSG00000254221	23.0035929424073	29.8007206430163	25.3745707021534	0	0	0	26.059628095859	0	7.2288294979657	1.92763500408562e-08	1.15226265901991e-07	PCDHGB1	5	141350102	141512979	+	4773	protein_coding	protocadherin gamma subfamily B, 1 [Source:HGNC Symbol;Acc:HGNC:8708]	-
ENSG00000186417	23.0035929424073	40.4438351583793	40.0137461072419	3.82736307796863	2.08123216651881	0.846352374738209	34.4870580693428	2.25164920640855	3.9657976754541	2.18580368910767e-08	1.30131327154518e-07	GLDN	15	51341629	51408013	+	7144	protein_coding	gliomedin [Source:HGNC Symbol;Acc:HGNC:29514]	-
ENSG00000230426	133.639920903509	108.559768056702	146.391754050885	62.1946500169902	48.9089559131919	41.4712663621723	129.530481003699	50.8582907641181	1.35342496611506	2.21028104384578e-08	1.31432596353105e-07	ERVMER61-1	1	187070700	187686622	+	10142	lincRNA	endogenous retrovirus group MER61 member 1 [Source:HGNC Symbol;Acc:HGNC:27919]	-
ENSG00000069493	146.784831156313	175.611389503489	140.536083888849	80.3746246373412	57.2338845792672	64.3227804801039	154.310768182884	67.3104298989041	1.19490334822359	2.46399191199695e-08	1.45827855442915e-07	CLEC2D	12	9664969	9699555	+	6957	protein_coding	C-type lectin domain family 2 member D [Source:HGNC Symbol;Acc:HGNC:14351]	-
ENSG00000254528	17.5265470037389	35.1222779006978	25.3745707021534	0	0	0	26.00779853553	0	7.22647639389372	2.47729829232025e-08	1.46580787374325e-07	AP000757.1	11	117833719	117838942	+	1464	antisense	novel transcript, antisense to FXYD6	-
ENSG00000106246	199.36447216753	187.318815470388	181.525775023097	107.166166183122	82.2086705774928	90.5597040969884	189.403020887005	93.311513619201	1.01951848352347	2.74126822679894e-08	1.61400210480214e-07	PTCD1	7	99416739	99466163	-	5805	protein_coding	pentatricopeptide repeat domain 1 [Source:HGNC Symbol;Acc:HGNC:22198]	-
ENSG00000278048	39.4347307584125	72.3731787044683	59.5326466473598	17.2231338508588	6.24369649955642	7.61717137264388	57.1135187034135	10.3613339076864	2.46349105870987	2.78811270186518e-08	1.64004321735887e-07	RF00004	17	43251829	43252019	-	191	snRNA		-
ENSG00000133678	196.078244604329	196.897618534215	191.285225293156	114.820892339059	90.5335992435681	80.4034756001299	194.7536961439	95.2526557275856	1.03418768866219	2.89280243892589e-08	1.69804050487103e-07	TMEM254	10	80078646	80092557	+	2996	protein_coding	transmembrane protein 254 [Source:HGNC Symbol;Acc:HGNC:25804]	-
ENSG00000213279	52.5796410112167	84.0806046713676	26.3505157291593	5.74104461695294	10.406160832594	7.61717137264388	54.3369204705812	7.92145894073029	2.78278166421201	2.94049316760079e-08	1.72482342445657e-07	Z97192.2	22	49572264	49575426	-	2379	lincRNA	novel transcript	-
ENSG00000198342	99.6822360837649	109.624079508239	110.281788051667	34.4462677017177	15.609241248891	47.3957329853397	106.529367881223	32.4837473119828	1.6962000315547	3.48684404217096e-08	2.02916524978497e-07	ZNF442	19	12345949	12365905	-	6569	protein_coding	zinc finger protein 442 [Source:HGNC Symbol;Acc:HGNC:20877]	zf-C2H2
ENSG00000124191	97.4914177082976	75.5661130590772	73.1958770254424	18.179974620351	27.0560181647445	29.6223331158373	82.0844692642724	24.9527753003109	1.71286203651121	3.76917350316668e-08	2.1878826615697e-07	TOX2	20	43914864	44069616	+	3223	protein_coding	TOX high mobility group box family member 2 [Source:HGNC Symbol;Acc:HGNC:16095]	HMG
ENSG00000107551	175.265470037389	180.932946761171	154.199314266932	90.8998731017549	72.8431258281582	79.5571232253917	170.132577021831	81.1000407184349	1.06661914118365	3.86185396041359e-08	2.23960742277673e-07	RASSF4	10	44959407	44995891	+	9481	protein_coding	Ras association domain family member 4 [Source:HGNC Symbol;Acc:HGNC:20793]	-
ENSG00000120594	28.4806388810757	17.0289832245808	27.3264607561652	0	0	0	24.2786942872739	0	7.12708145619909	4.16347480281517e-08	2.40285952609779e-07	PLXDC2	10	19816239	20289856	+	12567	protein_coding	plexin domain containing 2 [Source:HGNC Symbol;Acc:HGNC:21013]	-
ENSG00000204219	46.0071858848146	32.9936549976252	32.2061858911947	5.74104461695294	3.12184824977821	4.23176187369105	37.0690089245448	4.36488491347407	3.07802279878424	4.23526138407977e-08	2.44316527220535e-07	TCEA3	1	23381061	23424740	-	3515	protein_coding	transcription elongation factor A3 [Source:HGNC Symbol;Acc:HGNC:11615]	-
ENSG00000251026	35.0530940074778	53.2155725768149	37.0859110262242	5.74104461695294	5.20308041629702	7.61717137264388	41.7848592035056	6.18709880196461	2.74272509156216	4.32924531530734e-08	2.4956591817637e-07	LINC02163	5	104079911	104105403	+	574	lincRNA	long intergenic non-protein coding RNA 2163 [Source:HGNC Symbol;Acc:HGNC:53024]	-
ENSG00000227755	134.735330091243	110.688390959775	136.632303780826	60.2809684780059	47.8683398299325	51.6274948590308	127.352008277281	53.2589343889897	1.25729926311371	4.42703552980218e-08	2.55027343037433e-07	AP000344.1	22	23446598	23460833	+	795	transcribed_processed_pseudogene	MAD1 mitotic arrest deficient-like 1 (yeast)(MAD1L1) pseudogene	-
ENSG00000136048	26.2898205056083	40.4438351583793	28.3024057831711	0.956840769492157	3.12184824977821	0.846352374738209	31.6786871490529	1.64168046466953	4.32318852472618	4.96081817528052e-08	2.84860900806744e-07	DRAM1	12	101877351	102012130	+	4180	protein_coding	DNA damage regulated autophagy modulator 1 [Source:HGNC Symbol;Acc:HGNC:25645]	-
ENSG00000253953	41.6255491338799	42.5724580614519	31.2302408641888	0	0	0.846352374738209	38.4760826865069	0.28211745824607	6.82740170784899	5.05190825029467e-08	2.89892387860652e-07	PCDHGB4	5	141387698	141512979	+	6906	protein_coding	protocadherin gamma subfamily B, 4 [Source:HGNC Symbol;Acc:HGNC:8711]	-
ENSG00000131885	31.7668664442767	40.4438351583793	41.9656361612537	0.956840769492157	0	0	38.0587792546366	0.318946923164052	6.81457684820585	5.35347199232177e-08	3.06425797607062e-07	KRT17P1	17	16840895	16845881	-	2183	transcribed_unprocessed_pseudogene	keratin 17 pseudogene 1 [Source:HGNC Symbol;Acc:HGNC:6428]	-
ENSG00000239713	111.731737148835	112.817013862848	127.848798537773	44.0146753966392	54.112036329489	47.3957329853397	117.465849849819	48.5074815704893	1.27968187849601	5.35500620148781e-08	3.06443681372843e-07	APOBEC3G	22	39077005	39087743	+	5437	protein_coding	apolipoprotein B mRNA editing enzyme catalytic subunit 3G [Source:HGNC Symbol;Acc:HGNC:17357]	-
ENSG00000274929	19.7173653792063	24.4791633853349	25.3745707021534	0	0	0	23.1903664888982	0	7.0615544976507	5.49578806982168e-08	3.14141650791402e-07	AL157813.1	13	48532013	48532599	-	587	sense_intronic	novel transcript, sense intronic to RCBTB2	-
ENSG00000198417	35.0530940074778	36.1865893522341	37.0859110262242	6.6978853864451	4.16246433303761	1.69270474947642	36.1085314619787	4.18435148965304	3.1336951522251	5.62001790990733e-08	3.21023204774074e-07	MT1F	16	56657694	56660698	+	1889	protein_coding	metallothionein 1F [Source:HGNC Symbol;Acc:HGNC:7398]	-
ENSG00000229921	44.9117766970809	37.2509008037704	35.1340209722124	0.956840769492157	0	0.846352374738209	39.0988994910212	0.601064381410122	5.96435356771637	6.44208930756357e-08	3.66146576053273e-07	KIF25-AS1	6	167992822	167997077	-	3088	lincRNA	KIF25 antisense RNA 1 [Source:HGNC Symbol;Acc:HGNC:20953]	-
ENSG00000229891	54.770459386684	39.379523706843	36.1099659992183	3.82736307796863	7.28431258281582	9.3098761221203	43.4199830309151	6.80718392763492	2.65974899833276	6.46048507691168e-08	3.67108941321021e-07	LINC01315	22	42364400	42369236	-	1267	lincRNA	long intergenic non-protein coding RNA 1315 [Source:HGNC Symbol;Acc:HGNC:50513]	-
ENSG00000151882	21.9081837546736	21.286229030726	24.3986256751475	0	0	0	22.5310128201824	0	7.01953647813796	6.92064496774648e-08	3.92013588710518e-07	CCL28	5	43376645	43412391	-	4524	protein_coding	C-C motif chemokine ligand 28 [Source:HGNC Symbol;Acc:HGNC:17700]	-
ENSG00000133019	26.2898205056083	38.3152122553067	47.8213063232891	0.956840769492157	0	0	37.4754463614014	0.318946923164052	6.79378556761253	6.98738227612675e-08	3.95615174378806e-07	CHRM3	1	239386565	239915452	+	12170	protein_coding	cholinergic receptor muscarinic 3 [Source:HGNC Symbol;Acc:HGNC:1952]	-
ENSG00000061656	176.360879225123	157.518094827372	152.24742421292	82.2883061763255	81.1680544942334	71.0935994780096	162.042132755138	78.1833200495228	1.0531939310783	7.2793630434984e-08	4.11218432110421e-07	SPAG4	20	35615892	35621049	+	2240	protein_coding	sperm associated antigen 4 [Source:HGNC Symbol;Acc:HGNC:11214]	-
ENSG00000251595	47.1025950725483	68.1159328983231	53.6769764853244	19.1368153898431	4.16246433303761	8.46352374738209	56.2985014853986	10.5876011567543	2.40452519183283	7.50858475200241e-08	4.23499713851416e-07	ABCA11P	4	425435	474129	-	2790	transcribed_processed_pseudogene	ATP binding cassette subfamily A member 11, pseudogene [Source:HGNC Symbol;Acc:HGNC:31]	-
ENSG00000275964	48.198004260282	29.8007206430163	60.5085916743657	8.61156692542942	6.24369649955642	8.46352374738209	46.169105525888	7.77292905745598	2.56534754414103	7.66190400830197e-08	4.31468065415873e-07	AL355001.2	13	19863858	19865048	+	1191	lincRNA	novel transcript	-
ENSG00000162374	16.4311378160052	24.4791633853349	26.3505157291593	0	0	0	22.4202723101664	0	7.01370835876331	8.09849100140713e-08	4.5513410552833e-07	ELAVL4	1	50048014	50203786	+	6963	protein_coding	ELAV like RNA binding protein 4 [Source:HGNC Symbol;Acc:HGNC:3315]	-
ENSG00000227986	76.6786431413577	56.4085069314238	80.0274922144837	20.0936561593353	23.9341699149663	18.6197522442406	71.0382140957551	20.8825261061807	1.77318340156453	8.17231122308602e-08	4.58871524731237e-07	TRIM60P18	7	64355078	64356199	+	828	unprocessed_pseudogene	tripartite motif containing 60 pseudogene 18 [Source:HGNC Symbol;Acc:HGNC:38490]	-
ENSG00000204282	63.5337328885535	74.5018016075409	55.6288665393362	12.438930003398	23.9341699149663	14.3879903705496	64.5548003451435	16.920363429638	1.94314353574526	8.68739748881696e-08	4.86703828042231e-07	TNRC6C-AS1	17	78107398	78111799	-	4402	processed_transcript	TNRC6C antisense RNA 1 [Source:HGNC Symbol;Acc:HGNC:44360]	-
ENSG00000226363	55.8658685744177	80.8876703167587	81.9793822684955	10.5252484644137	29.1372503312633	16.9270474947642	72.9109737198906	18.8631820968137	1.96445670578136	8.89633338158118e-08	4.97520253905951e-07	HAGLROS	2	176177717	176179008	+	1121	lincRNA	HAGLR opposite strand lncRNA [Source:HGNC Symbol;Acc:HGNC:50646]	-
ENSG00000174599	17.5265470037389	19.1576061276534	30.2542958371829	0	0	0	22.3128163228584	0	7.00792057820677	8.99173537870781e-08	5.02743439074341e-07	TRAM1L1	4	117083554	117085576	-	2023	protein_coding	translocation associated membrane protein 1 like 1 [Source:HGNC Symbol;Acc:HGNC:28371]	-
ENSG00000124243	124.87664740164	127.717374184356	124.920963456755	51.6694015525765	62.4369649955642	51.6274948590308	125.838328347583	55.2446204690571	1.19150539678241	9.19833909708773e-08	5.13608061516372e-07	BCAS4	20	50794894	50882676	+	7583	protein_coding	breast carcinoma amplified sequence 4 [Source:HGNC Symbol;Acc:HGNC:14367]	-
ENSG00000280623	16.4311378160052	43.6367695129882	36.1099659992183	2.87052230847647	1.0406160832594	0.846352374738209	32.0592911094039	1.58583025549136	4.35111074224785	9.66275569911533e-08	5.37744039150678e-07	PCAT14	22	23536881	23547797	+	4911	lincRNA	prostate cancer associated transcript 14 [Source:HGNC Symbol;Acc:HGNC:48977]	-
ENSG00000170681	72.2970063904229	74.5018016075409	75.1477670794542	27.7483823152726	21.8529377484475	21.1588093684552	73.9821916924727	23.5867098107251	1.65095896996085	9.73041707910626e-08	5.41149270904974e-07	CAVIN4	9	100578079	100587906	+	2615	protein_coding	caveolae associated protein 4 [Source:HGNC Symbol;Acc:HGNC:33742]	-
ENSG00000177359	155.548104658183	181.997258212707	194.213060374174	85.158828484802	100.939760076162	68.554542353795	177.252807748355	84.8843769715863	1.0701554866178	1.063552825306e-07	5.89525568272378e-07	AC024940.1	12	31111652	31201235	-	7202	transcribed_unprocessed_pseudogene	alpha-2-macroglobulin like 1 pseudogene [Source:NCBI gene;Acc:144203]	-
ENSG00000267920	27.385229693342	21.286229030726	16.5910654591003	0	0	0	21.7541747277228	0	6.96574401165831	1.08084116635841e-07	5.98976096654916e-07	SNX6P1	19	23126569	23127792	-	1224	processed_pseudogene	sorting nexin 6 pseudogene 1 [Source:HGNC Symbol;Acc:HGNC:41511]	-
ENSG00000260160	16.4311378160052	25.5434748368712	22.4467356211357	0	0	0	21.473782758004	0	6.95043446932357	1.15956821465742e-07	6.40905464081916e-07	AC011468.1	19	52058490	52063703	-	675	sense_overlapping	novel transcript	-
ENSG00000268903	38.3393215706788	29.8007206430163	41.9656361612537	0.956840769492157	0	0.846352374738209	36.7018927916496	0.601064381410122	5.87560261878187	1.18891909085033e-07	6.56115921599733e-07	AL627309.6	1	135141	135895	-	755	processed_pseudogene	novel pseudogene	-
ENSG00000150051	30.6714572565431	11.7074259668993	24.3986256751475	0	0	0	22.2591696328633	0	7.00107093242281	1.20861425558934e-07	6.66105531942253e-07	MKX	10	27672875	27746060	-	4106	protein_coding	mohawk homeobox [Source:HGNC Symbol;Acc:HGNC:23729]	Others
ENSG00000166313	138.021557654444	92.5950962836579	102.474227835619	35.4031084712098	40.5840272471167	49.9347901095543	111.030293924574	41.9739752759603	1.39707712018259	1.25943499148563e-07	6.93048452313353e-07	APBB1	11	6395124	6419414	-	5244	protein_coding	amyloid beta precursor protein binding family B member 1 [Source:HGNC Symbol;Acc:HGNC:581]	-
ENSG00000125798	43.8163675093472	38.3152122553067	15.6151204320944	0.956840769492157	0	3.38540949895284	32.5822333989161	1.44741675614833	4.39838756140382	1.30007583318499e-07	7.14628578740873e-07	FOXA2	20	22581005	22585455	-	2603	protein_coding	forkhead box A2 [Source:HGNC Symbol;Acc:HGNC:5022]	Fork
ENSG00000272841	49.2934134480156	60.665752737569	42.9415811882596	13.3957707728902	8.32492866607523	11.8489332463349	50.9669157912814	11.1898775617668	2.17855281988075	1.30678449639158e-07	7.18158824243946e-07	AL139393.2	6	160990318	160992342	-	2025	antisense	novel transcript, antisense to MAP3K4	-
ENSG00000160191	72.2970063904229	78.7590474136861	65.3883168093952	17.2231338508588	21.8529377484475	27.0832759916227	72.1481235378347	22.053115863643	1.70247316557405	1.31774663381393e-07	7.23707490022358e-07	PDE9A	21	42653636	42775509	+	5266	protein_coding	phosphodiesterase 9A [Source:HGNC Symbol;Acc:HGNC:8795]	-
ENSG00000255201	36.1485031952115	36.1865893522341	49.7731963773008	9.56840769492157	4.16246433303761	5.92446662316746	40.7027629749155	6.55177955037555	2.63213555704654	1.43397314227712e-07	7.84618550492906e-07	AC087623.1	8	38421889	38426096	+	534	antisense	novel transcript	-
ENSG00000238086	66.8199604517545	67.0516214467868	36.1099659992183	14.3526115423824	12.4873929991128	11.8489332463349	56.6605159659199	12.8963125959434	2.13362873279353	1.56784148991424e-07	8.55999134741597e-07	PPP1R26P1	13	48316863	48320475	-	3613	processed_pseudogene	protein phosphatase 1 regulatory subunit 26 pseudogene 1 [Source:HGNC Symbol;Acc:HGNC:42015]	-
ENSG00000183023	33.9576848197441	39.379523706843	33.1821309182006	1.91368153898431	0	0	35.5064464815959	0.637893846328105	5.81952339975327	1.58202787483806e-07	8.63368650058493e-07	SLC8A1	2	40097270	40611053	-	21922	protein_coding	solute carrier family 8 member A1 [Source:HGNC Symbol;Acc:HGNC:11068]	-
ENSG00000090238	47.1025950725483	39.379523706843	61.4845367013716	5.74104461695294	11.4467769158534	12.6952856210731	49.3222184935876	9.96103571795984	2.30459498626336	1.60025477253016e-07	8.72556308795683e-07	YPEL3	16	30092314	30096915	-	3181	protein_coding	yippee like 3 [Source:HGNC Symbol;Acc:HGNC:18327]	-
ENSG00000165028	58.0566869498851	29.8007206430163	42.9415811882596	2.87052230847647	5.20308041629702	11.0025808715967	43.5996629270537	6.35872786545674	2.7484217357344	1.60619762752472e-07	8.75606365867749e-07	NIPSNAP3B	9	104764157	104777457	+	2178	protein_coding	nipsnap homolog 3B [Source:HGNC Symbol;Acc:HGNC:23641]	-
ENSG00000264575	40.5301399461462	34.0579664491615	30.2542958371829	4.78420384746079	4.16246433303761	5.07811424842926	34.9474674108302	4.67492747630922	2.89419836001858	1.61156231764115e-07	8.7829688495773e-07	LINC00526	18	5236724	5238598	-	1875	lincRNA	long intergenic non-protein coding RNA 526 [Source:HGNC Symbol;Acc:HGNC:28278]	-
ENSG00000183087	166.502196535519	188.383126921925	166.886599618009	79.4177838678491	80.127438410974	99.8695802191087	173.923974358484	86.4716008326439	1.00336217986061	1.61876024822554e-07	8.81496842075402e-07	GAS6	13	113820549	113864067	-	6006	protein_coding	growth arrest specific 6 [Source:HGNC Symbol;Acc:HGNC:4168]	-
ENSG00000108797	92.0143717696292	105.366833702094	96.618557673584	41.1441530881628	36.4215629140791	38.0858568632194	97.9999210484356	38.5505242884871	1.34541387348058	1.62140051855856e-07	8.82168499056093e-07	CNTNAP1	17	42682613	42699814	+	6045	protein_coding	contactin associated protein 1 [Source:HGNC Symbol;Acc:HGNC:8011]	-
ENSG00000270479	17.5265470037389	18.0932946761171	26.3505157291593	0	0	0	20.6567858030051	0	6.89598687120131	1.63585442154084e-07	8.89646587187496e-07	BNIP3P37	19	23123188	23124088	-	901	processed_pseudogene	BCL2 interacting protein 3 pseudogene 37 [Source:HGNC Symbol;Acc:HGNC:49717]	-
ENSG00000245688	31.7668664442767	38.3152122553067	49.7731963773008	5.74104461695294	7.28431258281582	6.77081899790567	39.9517583589614	6.59872539922481	2.60240008921063	1.64645065376335e-07	8.94827200383365e-07	AC008659.1	5	178438681	178443094	-	1458	sense_intronic	novel transcript	-
ENSG00000188681	25.1944113178747	21.286229030726	15.6151204320944	0	0	0	20.6985869268983	0	6.89401717997284	1.64794714752454e-07	8.95446498141477e-07	TEKT4P2	21	9068361	9129752	-	2309	transcribed_unprocessed_pseudogene	tektin 4 pseudogene 2 [Source:HGNC Symbol;Acc:HGNC:40046]	-
ENSG00000187193	157.73892303365	111.752702411311	152.24742421292	61.2378092474981	71.8025097448988	49.0884377348161	140.579683219294	60.7095855757377	1.2185021444832	1.69755312822354e-07	9.20406994425053e-07	MT1X	16	56682424	56684196	+	1773	protein_coding	metallothionein 1X [Source:HGNC Symbol;Acc:HGNC:7405]	-
ENSG00000205045	28.4806388810757	13.8360488699719	20.4948455671239	0	0	0	20.9371777727238	0	6.91192235306407	1.70295918559216e-07	9.23138584245136e-07	SLFN12L	17	35464249	35537861	-	4811	protein_coding	schlafen family member 12 like [Source:HGNC Symbol;Acc:HGNC:33920]	-
ENSG00000257027	89.8235533941618	108.559768056702	87.8350524305309	22.0073376983196	31.2184824977821	44.8566758611251	95.4061246271317	32.6941653524089	1.53508524233887	1.81502012706374e-07	9.80282834345665e-07	AC010186.3	12	9658567	9662085	+	2508	sense_intronic	novel transcript	-
ENSG00000150054	101.873054459232	122.395816926674	116.137458213702	54.539923861053	48.9089559131919	32.161390240052	113.468776533203	45.203423338099	1.33630270098915	1.89272269528203e-07	1.0207110437124e-06	MPP7	10	28050993	28334486	-	6167	protein_coding	membrane palmitoylated protein 7 [Source:HGNC Symbol;Acc:HGNC:26542]	-
ENSG00000176485	26.2898205056083	15.9646717730445	18.5429555131121	0	0	0	20.2658159305883	0	6.86454659236187	2.00952382994141e-07	1.08114278641335e-06	PLA2G16	11	63573195	63616883	-	3116	protein_coding	phospholipase A2 group XVI [Source:HGNC Symbol;Acc:HGNC:17825]	-
ENSG00000099958	37.2439123829451	51.0869496737423	39.037801080236	5.74104461695294	7.28431258281582	10.1562284968585	42.4562210456411	7.72719523220909	2.44545949187889	2.0868886279146e-07	1.12084241039302e-06	DERL3	22	23834503	23839128	-	3796	protein_coding	derlin 3 [Source:HGNC Symbol;Acc:HGNC:14236]	-
ENSG00000263731	115.017964712036	146.874980312009	101.498282808613	55.4967646305451	33.2997146643009	53.3201996085072	121.130409277553	47.3722263011177	1.34613019810716	2.12822389866154e-07	1.14230926227753e-06	AC145207.5	17	81878425	81881106	-	2682	lincRNA	novel transcript	-
ENSG00000167861	146.784831156313	136.231865796646	122.969073402743	56.4536054000373	68.6806614951206	61.7837233558893	135.328590118568	62.3059967503491	1.11963823354903	2.17497598724161e-07	1.16565700239303e-06	HID1	17	74950743	74973166	-	6196	protein_coding	HID1 domain containing [Source:HGNC Symbol;Acc:HGNC:15736]	-
ENSG00000269289	18.6219561914726	26.6077862884074	42.9415811882596	0.956840769492157	2.08123216651881	1.69270474947642	29.3904412227132	1.57692589516246	4.23081204715051	2.18139600133685e-07	1.1687011905475e-06	AC011503.1	19	23919081	23957930	-	2233	antisense	uncharacterized LOC100505851 [Source:NCBI gene;Acc:100505851]	-
ENSG00000171132	167.597605723253	185.190192567316	146.391754050885	79.4177838678491	91.5742153268275	75.3253613517006	166.393184113818	82.1057868487924	1.02138024545133	2.23466451203615e-07	1.19585780437147e-06	PRKCE	2	45651345	46187990	+	9908	protein_coding	protein kinase C epsilon [Source:HGNC Symbol;Acc:HGNC:9401]	-
ENSG00000152229	47.1025950725483	44.7010809645245	48.7972513502949	9.56840769492157	12.4873929991128	9.3098761221203	46.8669757957892	10.4552256053849	2.17280524694552	2.24937166122121e-07	1.20316866406794e-06	PSTPIP2	18	45983536	46072272	-	4120	protein_coding	proline-serine-threonine phosphatase interacting protein 2 [Source:HGNC Symbol;Acc:HGNC:9581]	-
ENSG00000169213	162.120559784585	161.775340633517	160.054984428967	64.1083315559745	92.6148314100869	79.5571232253917	161.31696161569	78.760095397151	1.03676026081038	2.41527886065993e-07	1.28756693694096e-06	RAB3B	1	51907956	51990764	-	12844	protein_coding	RAB3B, member RAS oncogene family [Source:HGNC Symbol;Acc:HGNC:9778]	-
ENSG00000065320	65.7245512640208	43.6367695129882	36.1099659992183	5.74104461695294	14.5686251656316	7.61717137264388	48.4904289254091	9.30894705174282	2.39571093402116	2.57412676021244e-07	1.36923928873003e-06	NTN1	17	9021542	9244000	+	6383	protein_coding	netrin 1 [Source:HGNC Symbol;Acc:HGNC:8029]	-
ENSG00000251600	14.2403194405378	26.6077862884074	18.5429555131121	0	0	0	19.7970204140191	0	6.83243280982953	2.59655927195503e-07	1.38009959014995e-06	AC139713.2	4	143559457	144188367	+	12703	processed_transcript	uncharacterized LOC101927636 [Source:NCBI gene;Acc:101927636]	-
ENSG00000279693	39.4347307584125	27.6720977399437	27.3264607561652	0.956840769492157	0	0	31.4777630848405	0.318946923164052	6.53776279871845	2.60118646257967e-07	1.3819732864737e-06	AC099521.2	16	68367325	68370262	-	2938	TEC	novel transcript	-
ENSG00000265678	81.0602798922924	70.2445558013957	58.5567016203539	13.3957707728902	22.8935538317069	25.3905712421463	69.9538457713473	20.5599652822478	1.76040610105773	2.66216235875756e-07	1.41279915876924e-06	AC129510.1	17	82153430	82154815	+	555	antisense	novel transcript, antisense CCDC57	-
ENSG00000157657	55.8658685744177	37.2509008037704	47.8213063232891	3.82736307796863	12.4873929991128	11.0025808715967	46.9793585671591	9.10577898289273	2.36817834629794	2.82399363981791e-07	1.49464883886712e-06	ZNF618	9	113876282	114056591	+	10384	protein_coding	zinc finger protein 618 [Source:HGNC Symbol;Acc:HGNC:29416]	zf-C2H2
ENSG00000253957	25.1944113178747	24.4791633853349	44.8934712422714	0	0	0.846352374738209	31.5223486484936	0.28211745824607	6.54497444371527	2.96000201458429e-07	1.56368770827616e-06	IGHV3-22	14	106257762	106258223	-	359	IG_V_pseudogene	immunoglobulin heavy variable 3-22 (pseudogene) [Source:HGNC Symbol;Acc:HGNC:5587]	-
ENSG00000161132	36.1485031952115	45.7653924160608	37.0859110262242	7.65472615593726	6.24369649955642	7.61717137264388	39.6666022124988	7.17186467604585	2.46187211625633	2.96885782421826e-07	1.56768193572721e-06	AC007663.1	22	20299760	20313216	+	1240	unprocessed_pseudogene	proline dehydrogenase (oxidase) 1 (PRODH) pseudogene	-
ENSG00000043591	105.159282022433	101.109587895948	78.0756021604719	22.9641784678118	44.7464915801543	33.0077426147902	94.7814906929512	33.5728042209188	1.50133759573952	2.98148286969892e-07	1.57368588673797e-06	ADRB1	10	114044056	114046908	+	2853	protein_coding	adrenoceptor beta 1 [Source:HGNC Symbol;Acc:HGNC:285]	-
ENSG00000232818	20.8127745669399	32.9936549976252	32.2061858911947	0.956840769492157	4.16246433303761	0.846352374738209	28.6708718185866	1.98855249242266	3.91166132274213	3.10510156333239e-07	1.63446290475348e-06	RPS2P32	7	23490473	23491364	+	892	processed_pseudogene	ribosomal protein S2 pseudogene 32 [Source:HGNC Symbol;Acc:HGNC:30518]	-
ENSG00000249437	46.0071858848146	40.4438351583793	37.0859110262242	6.6978853864451	3.12184824977821	11.0025808715967	41.1789773564727	6.94077150260668	2.53520592877946	3.11252715860803e-07	1.63802782610589e-06	NAIP	5	70968483	71025114	-	9513	protein_coding	NLR family apoptosis inhibitory protein [Source:HGNC Symbol;Acc:HGNC:7634]	-
ENSG00000178015	24.099002130141	20.2219175791897	13.6632303780826	0	0	0	19.3280500291377	0	6.79477881434566	3.11454399315278e-07	1.63874538360097e-06	GPR150	5	95620078	95622142	+	2065	protein_coding	G protein-coupled receptor 150 [Source:HGNC Symbol;Acc:HGNC:23628]	-
ENSG00000197956	17.5265470037389	14.9003603215082	25.3745707021534	0	0	0	19.2671593424668	0	6.7956349846443	3.11767161666427e-07	1.64004696915212e-06	S100A6	1	153534599	153536244	-	971	protein_coding	S100 calcium binding protein A6 [Source:HGNC Symbol;Acc:HGNC:10496]	-
ENSG00000229131	9.85868268960313	18.0932946761171	33.1821309182006	0	0	0	20.3780360946403	0	6.87902843354152	3.16659230719916e-07	1.66473419092788e-06	AC016710.1	2	139469775	139477747	+	466	lincRNA	novel transcript	-
ENSG00000131746	53.6750501989504	56.4085069314238	68.3161518904129	18.179974620351	16.6498573321505	16.080695120026	59.4665696735957	16.9701756908425	1.81209638234018	3.24485190963886e-07	1.70373405060837e-06	TNS4	17	40475828	40501597	-	4847	protein_coding	tensin 4 [Source:HGNC Symbol;Acc:HGNC:24352]	-
ENSG00000183114	61.3429145130861	25.5434748368712	12.6872853510767	0.956840769492157	1.0406160832594	0.846352374738209	33.1912249003447	0.947936409163257	5.13356322424805	3.30900844199029e-07	1.73451514612331e-06	FAM43B	1	20552439	20555010	+	2572	protein_coding	family with sequence similarity 43 member B [Source:HGNC Symbol;Acc:HGNC:31791]	-
ENSG00000165646	79.9648707045587	103.238210799021	74.1718220524483	38.2736307796863	24.9747859982257	11.8489332463349	85.791634518676	25.0324500080823	1.78781979754273	3.35373903108362e-07	1.75686053420299e-06	SLC18A2	10	117241073	117279430	+	4145	protein_coding	solute carrier family 18 member A2 [Source:HGNC Symbol;Acc:HGNC:10935]	-
ENSG00000075461	27.385229693342	31.9293435460889	27.3264607561652	4.78420384746079	0	0	28.8803446651987	1.59473461582026	4.19519762650945	3.46661186204528e-07	1.81371628543637e-06	CACNG4	17	66964910	67033398	+	3380	protein_coding	calcium voltage-gated channel auxiliary subunit gamma 4 [Source:HGNC Symbol;Acc:HGNC:1408]	-
ENSG00000232909	56.9612777621514	46.8297038675971	56.6048115663421	10.5252484644137	14.5686251656316	16.080695120026	53.4652643986969	13.7248562500238	1.95816717453653	3.68594145936863e-07	1.92245339330181e-06	AL157823.2	6	35733867	35736947	-	669	antisense	novel transcript	-
ENSG00000234284	10.9540918773368	21.286229030726	25.3745707021534	0	0	0	19.204963870072	0	6.79168304688287	3.81353930661229e-07	1.98487638282734e-06	ZNF879	5	179023752	179035064	+	3883	protein_coding	zinc finger protein 879 [Source:HGNC Symbol;Acc:HGNC:37273]	zf-C2H2
ENSG00000117122	36.1485031952115	34.0579664491615	25.3745707021534	0	0	1.69270474947642	31.8603467821755	0.56423491649214	5.67718498240096	4.72808262421147e-07	2.43811201440115e-06	MFAP2	1	16974502	16980835	-	2915	protein_coding	microfibril associated protein 2 [Source:HGNC Symbol;Acc:HGNC:7033]	-
ENSG00000146426	104.0638728347	103.238210799021	83.9312723225073	32.5325861627333	27.0560181647445	48.2420853600779	97.0777853187426	35.9435632291853	1.41997266370095	4.81852429176218e-07	2.48372844812945e-06	TIAM2	6	154832697	155257723	+	11532	protein_coding	T cell lymphoma invasion and metastasis 2 [Source:HGNC Symbol;Acc:HGNC:11806]	-
ENSG00000188368	53.6750501989504	71.308867252932	45.8694162692773	9.56840769492157	19.7717055819287	14.3879903705496	56.9511112403865	14.5760345491333	1.97198257020495	5.08323234526436e-07	2.61426355718517e-06	PRR19	19	42302098	42310821	+	2575	protein_coding	proline rich 19 [Source:HGNC Symbol;Acc:HGNC:33728]	-
ENSG00000272275	30.6714572565431	23.4148519337986	27.3264607561652	2.87052230847647	0	2.53905712421463	27.1375899821689	1.80319314423037	3.86327800433544	5.11272430765629e-07	2.62727619513696e-06	AC092687.3	2	10767875	10770058	-	393	lincRNA	novel transcript	-
ENSG00000175265	1636.54132647412	1211.18643184831	1804.52235493391	812.357813298842	713.862633115951	535.741053209287	1550.75003775211	687.320499874693	1.17449499575684	5.61966351230049e-07	2.87540596114894e-06	GOLGA8A	15	34379068	34437466	-	6750	protein_coding	golgin A8 family member A [Source:HGNC Symbol;Acc:HGNC:31972]	-
ENSG00000157343	70.1061880149556	64.9229985437142	79.0515471874778	24.8778600067961	24.9747859982257	23.6978664926699	71.3602445820492	24.5168374992305	1.54384237585865	6.12566624036298e-07	3.12538569244883e-06	ARMC12	6	35737032	35749079	+	1418	protein_coding	armadillo repeat containing 12 [Source:HGNC Symbol;Acc:HGNC:21099]	-
ENSG00000210077	60.2475053253524	45.7653924160608	24.3986256751475	6.6978853864451	10.406160832594	5.92446662316746	43.4705078055202	7.6761709474022	2.51218657880821	6.50709816347895e-07	3.31392966774374e-06	MT-TV	MT	1602	1670	+	69	Mt_tRNA	mitochondrially encoded tRNA valine [Source:HGNC Symbol;Acc:HGNC:7500]	-
ENSG00000175170	39.4347307584125	55.3441954798875	47.8213063232891	13.3957707728902	2.08123216651881	11.8489332463349	47.533410853863	9.10864539524798	2.35968391939277	6.53292405620142e-07	3.32640684485676e-06	FAM182B	20	25763466	25868225	-	3854	lincRNA	family with sequence similarity 182 member B [Source:HGNC Symbol;Acc:HGNC:34503]	-
ENSG00000141576	131.449102528042	85.1449161229039	102.474227835619	48.7988792441	43.7058754968949	34.7004473642666	106.356082162188	42.4017340350872	1.33024813194284	6.55796168146294e-07	3.33847767189879e-06	RNF157	17	76142453	76240373	-	7805	protein_coding	ring finger protein 157 [Source:HGNC Symbol;Acc:HGNC:29402]	-
ENSG00000262576	18.6219561914726	30.8650320945526	29.278350810177	1.91368153898431	0	1.69270474947642	26.2551130320674	1.20212876282024	4.39941977435045	6.92223036912054e-07	3.51535497303668e-06	PCDHGA4	5	141355025	141512979	+	4887	protein_coding	protocadherin gamma subfamily A, 4 [Source:HGNC Symbol;Acc:HGNC:8702]	-
ENSG00000136717	79.9648707045587	75.5661130590772	79.0515471874778	34.4462677017177	26.0154020814851	24.5442188674081	78.1941769837046	28.3352962168703	1.46657190597441	6.99140865790759e-07	3.54904901755997e-06	BIN1	2	127048027	127107355	-	6929	protein_coding	bridging integrator 1 [Source:HGNC Symbol;Acc:HGNC:1052]	-
ENSG00000174640	18.6219561914726	11.7074259668993	22.4467356211357	0	0	0	17.5920392598358	0	6.66370650841625	7.0742463240718e-07	3.58746959766213e-06	SLCO2A1	3	133928145	134052184	-	9834	protein_coding	solute carrier organic anion transporter family member 2A1 [Source:HGNC Symbol;Acc:HGNC:10955]	-
ENSG00000152104	113.922555524303	104.302522250557	145.415809023879	61.2378092474981	41.6246433303761	53.3201996085072	121.213628932913	52.0608840621271	1.21768919428535	7.11438966702514e-07	3.60636866670018e-06	PTPN14	1	214348696	214552449	-	18756	protein_coding	protein tyrosine phosphatase, non-receptor type 14 [Source:HGNC Symbol;Acc:HGNC:9647]	-
ENSG00000237975	16.4311378160052	14.9003603215082	20.4948455671239	0	0	0	17.2754479015458	0	6.63718774795238	7.18473725722664e-07	3.64129278411313e-06	FLG-AS1	1	152168125	152445456	+	7691	antisense	FLG antisense RNA 1 [Source:HGNC Symbol;Acc:HGNC:27913]	-
ENSG00000183793	145.68942196858	140.489111602791	182.501720050103	80.3746246373412	74.924357994677	78.7107708506535	156.226751207158	78.0032511608906	1.00318939654909	7.25250768578004e-07	3.67489692474212e-06	NPIPA5	16	15363624	15381047	-	1520	protein_coding	nuclear pore complex interacting protein family member A5 [Source:HGNC Symbol;Acc:HGNC:41980]	-
ENSG00000258168	14.2403194405378	24.4791633853349	13.6632303780826	0	0	0	17.4609044013184	0	6.64990187688552	7.71913250328526e-07	3.89952228494261e-06	AC025569.1	12	70468080	70543040	+	6368	antisense	uncharacterized LOC105369827 [Source:NCBI gene;Acc:105369827]	-
ENSG00000226342	16.4311378160052	15.9646717730445	18.5429555131121	0	0	0	16.9795883673873	0	6.61150831094324	8.02213500381519e-07	4.04282077889678e-06	NMD3P1	7	63908966	63910453	-	1488	processed_pseudogene	NMD3 ribosome export adaptor pseudogene 1 [Source:HGNC Symbol;Acc:HGNC:22672]	-
ENSG00000169071	38.3393215706788	24.4791633853349	23.4226806481416	0.956840769492157	1.0406160832594	5.07811424842926	28.7470552013851	2.35852370039361	3.54242259663963	8.14158368320017e-07	4.10054622373547e-06	ROR2	9	91563091	91950162	-	5818	protein_coding	receptor tyrosine kinase like orphan receptor 2 [Source:HGNC Symbol;Acc:HGNC:10257]	-
ENSG00000185442	132.544511715775	122.395816926674	114.18556815969	56.4536054000373	62.4369649955642	54.1665519832454	123.041965600713	57.6857074596156	1.09464364936911	8.96262822458769e-07	4.49331683248268e-06	FAM174B	15	92617443	92809884	-	4657	protein_coding	family with sequence similarity 174 member B [Source:HGNC Symbol;Acc:HGNC:34339]	-
ENSG00000268105	9.85868268960313	21.286229030726	20.4948455671239	0	0	0	17.213252429151	0	6.63283535482132	9.33042450286019e-07	4.66465432291687e-06	AC124856.1	19	23125665	23128543	+	896	processed_pseudogene	ribosomal protein L5 (RPL5) pseudogene	-
ENSG00000108551	46.0071858848146	34.0579664491615	33.1821309182006	5.74104461695294	3.12184824977821	10.1562284968585	37.7490944173922	6.33970712119655	2.54046726276919	1.015194754404e-06	5.05923203456411e-06	RASD1	17	17494437	17496395	-	1748	protein_coding	ras related dexamethasone induced 1 [Source:HGNC Symbol;Acc:HGNC:15828]	-
ENSG00000043039	21.9081837546736	28.73640919148	24.3986256751475	0.956840769492157	1.0406160832594	2.53905712421463	25.0144062071004	1.5121713256554	4.00672284794985	1.04346342185727e-06	5.19391735404327e-06	BARX2	11	129375940	129452279	+	3660	protein_coding	BARX homeobox 2 [Source:HGNC Symbol;Acc:HGNC:956]	Homeobox
ENSG00000120149	12.0495010650705	21.286229030726	16.5910654591003	0	0	0	16.6422651849656	0	6.58244422605341	1.07514215626086e-06	5.34417668714523e-06	MSX2	5	174724533	174730893	+	2270	protein_coding	msh homeobox 2 [Source:HGNC Symbol;Acc:HGNC:7392]	Homeobox
ENSG00000161940	23.0035929424073	32.9936549976252	22.4467356211357	0	0	0.846352374738209	26.1479945203894	0.28211745824607	6.27103664577029	1.08957441078073e-06	5.40948245669086e-06	BCL6B	17	7023020	7030290	+	4373	protein_coding	B cell CLL/lymphoma 6B [Source:HGNC Symbol;Acc:HGNC:1002]	ZBTB
ENSG00000136155	15.3357286282715	17.0289832245808	16.5910654591003	0	0	0	16.3185924373175	0	6.55371251299655	1.11332560065134e-06	5.523028622535e-06	SCEL	13	77535674	77645263	+	4205	protein_coding	sciellin [Source:HGNC Symbol;Acc:HGNC:10573]	-
ENSG00000177103	59.1520961376188	59.6014412860327	57.580756593348	10.5252484644137	15.609241248891	23.6978664926699	58.7780980056665	16.6107854019915	1.80997293894817	1.13819446245559e-06	5.63970634281136e-06	DSCAML1	11	117427773	117817525	-	7035	protein_coding	DS cell adhesion molecule like 1 [Source:HGNC Symbol;Acc:HGNC:14656]	-
ENSG00000180891	32.8622756320104	43.6367695129882	54.6529215123303	8.61156692542942	10.406160832594	10.1562284968585	43.7173222191097	9.72465208496065	2.17165755540165	1.1413709487112e-06	5.65432868567536e-06	CUEDC1	17	57861243	57955323	-	5577	protein_coding	CUE domain containing 1 [Source:HGNC Symbol;Acc:HGNC:31350]	-
ENSG00000234928	72.2970063904229	74.5018016075409	70.2680419444247	30.618904623749	23.9341699149663	22.8515141179317	72.3556166474628	25.8015295522157	1.48911394933015	1.15089271972569e-06	5.69699845986971e-06	LINC01659	22	23433564	23435071	+	1083	lincRNA	long intergenic non-protein coding RNA 1659 [Source:HGNC Symbol;Acc:HGNC:52447]	-
ENSG00000211715	50.3888226357493	41.5081466099156	27.3264607561652	7.65472615593726	10.406160832594	2.53905712421463	39.7411433339434	6.86664803758197	2.56193046850958	1.17352440230377e-06	5.80330028757552e-06	TRBV5-3	7	142389202	142389668	+	343	TR_V_gene	T cell receptor beta variable 5-3 (non-functional) [Source:HGNC Symbol;Acc:HGNC:12220]	-
ENSG00000258317	40.5301399461462	55.3441954798875	36.1099659992183	9.56840769492157	9.36554474933463	11.0025808715967	43.9947671417506	9.97884443861764	2.13435589103889	1.22370605839767e-06	6.03598728745924e-06	AC034102.6	12	56120033	56129619	-	1294	antisense	novel transcript, antisense to ZC3H10 and ESYT1	-
ENSG00000158023	148.975649531781	209.669355952651	178.59793994208	81.3314654068334	111.345920908756	74.4790089769624	179.080981808837	89.052131764184	1.01455676346171	1.26285495608719e-06	6.21686516360726e-06	WDR66	12	121917862	122003927	+	16115	protein_coding	WD repeat domain 66 [Source:HGNC Symbol;Acc:HGNC:28506]	-
ENSG00000197580	42.7209583216136	46.8297038675971	53.6769764853244	9.56840769492157	13.5280090823722	13.5416379958113	47.742546224845	12.2126849243684	1.96736699383575	1.27807221661955e-06	6.28684199593088e-06	BCO2	11	112175467	112224699	+	6789	protein_coding	beta-carotene oxygenase 2 [Source:HGNC Symbol;Acc:HGNC:18503]	-
ENSG00000007264	17.5265470037389	15.9646717730445	14.6391754050885	0	0	0	16.0434647272906	0	6.52796056253048	1.29952016149938e-06	6.38483147712583e-06	MATK	19	3777970	3802129	-	4141	protein_coding	megakaryocyte-associated tyrosine kinase [Source:HGNC Symbol;Acc:HGNC:6906]	-
ENSG00000015413	74.4878247658903	69.1802443498594	83.9312723225073	23.9210192373039	30.1778664145227	29.6223331158373	75.8664471460857	27.9070729225547	1.44386640001045	1.30284470716475e-06	6.39991205348733e-06	DPEP1	16	89613308	89638456	+	2737	protein_coding	dipeptidase 1 [Source:HGNC Symbol;Acc:HGNC:3002]	-
ENSG00000272282	17.5265470037389	17.0289832245808	13.6632303780826	0	0	0	16.0729202021341	0	6.53013338374171	1.30405330255803e-06	6.4045946612024e-06	LINC02084	3	27712910	27714005	+	1096	lincRNA	long intergenic non-protein coding RNA 2084 [Source:HGNC Symbol;Acc:HGNC:52934]	-
ENSG00000070540	159.929741409117	135.16755434511	194.213060374174	66.978853864451	92.6148314100869	81.2498279748681	163.1034520428	80.2811710831353	1.02627931137822	1.32326962617977e-06	6.49642763042494e-06	WIPI1	17	68420948	68457513	-	3402	protein_coding	WD repeat domain, phosphoinositide interacting 1 [Source:HGNC Symbol;Acc:HGNC:25471]	-
ENSG00000074410	24.099002130141	30.8650320945526	29.278350810177	0	0	1.69270474947642	28.0807950116235	0.56423491649214	5.49886442228158	1.34703878475809e-06	6.6002005859157e-06	CA12	15	63321378	63382161	-	7313	protein_coding	carbonic anhydrase 12 [Source:HGNC Symbol;Acc:HGNC:1371]	-
ENSG00000248477	30.6714572565431	23.4148519337986	32.2061858911947	1.91368153898431	3.12184824977821	5.07811424842926	28.7641650271788	3.37121467906393	3.07162704450902	1.34826556366006e-06	6.60492126322687e-06	AC139495.1	5	69607099	69624049	+	1073	transcribed_unprocessed_pseudogene	NLR family, apoptosis inhibitory protein (NAIP) pseudogene	-
ENSG00000167851	54.770459386684	36.1865893522341	33.1821309182006	4.78420384746079	13.5280090823722	5.07811424842926	41.3797265523729	7.79677572608743	2.43245487805055	1.42311718781029e-06	6.95259550149155e-06	CD300A	17	74466399	74484796	+	2703	protein_coding	CD300a molecule [Source:HGNC Symbol;Acc:HGNC:19319]	-
ENSG00000166317	29.5760480688094	25.5434748368712	19.518900540118	0.956840769492157	3.12184824977821	0	24.8794744819328	1.35956300642346	4.28390532350939	1.4562855204628e-06	7.10771617517961e-06	SYNPO2L	10	73644881	73663803	-	5147	protein_coding	synaptopodin 2 like [Source:HGNC Symbol;Acc:HGNC:23532]	-
ENSG00000232445	25.1944113178747	20.2219175791897	29.278350810177	1.91368153898431	0	0.846352374738209	24.8982265690804	0.920011304574175	4.73100644380927	1.46229503317699e-06	7.13427037972094e-06	AC006329.1	7	101308346	101310985	+	705	antisense	novel transcript	-
ENSG00000176381	10.9540918773368	18.0932946761171	18.5429555131121	0	0	0	15.863447355522	0	6.51467010722278	1.59073485103476e-06	7.74583799915626e-06	PRR18	6	166305300	166308448	-	3149	protein_coding	proline rich 18 [Source:HGNC Symbol;Acc:HGNC:28574]	-
ENSG00000189410	85.4419166432271	61.7300641891053	58.5567016203539	27.7483823152726	17.6904734154099	22.0051617431934	68.5762274842288	22.4813391579586	1.60355350444992	1.72207450500852e-06	8.35617580472504e-06	SH2D5	1	20719732	20732837	-	4423	protein_coding	SH2 domain containing 5 [Source:HGNC Symbol;Acc:HGNC:28819]	-
ENSG00000164078	25.1944113178747	22.3505404822623	24.3986256751475	0	1.0406160832594	2.53905712421463	23.9811924917615	1.19322440249134	4.27049129054472	1.78965529108262e-06	8.66733616739412e-06	MST1R	3	49887002	49903873	-	5252	protein_coding	macrophage stimulating 1 receptor [Source:HGNC Symbol;Acc:HGNC:7381]	-
ENSG00000213612	30.6714572565431	23.4148519337986	21.4707905941298	2.87052230847647	1.0406160832594	2.53905712421463	25.1856999281571	2.1500651719835	3.52555706728954	1.84196337621942e-06	8.90518993876937e-06	FAM220CP	9	97121659	97122489	+	831	processed_pseudogene	family with sequence similarity 220 member C, pseudogene [Source:HGNC Symbol;Acc:HGNC:43640]	-
ENSG00000205611	16.4311378160052	15.9646717730445	13.6632303780826	0	0	0	15.3530133223774	0	6.46438175628346	1.87309147583879e-06	9.04508752330558e-06	LINC01597	20	30278906	30288479	-	4472	lincRNA	long intergenic non-protein coding RNA 1597 [Source:HGNC Symbol;Acc:HGNC:51594]	-
ENSG00000231826	27.385229693342	21.286229030726	22.4467356211357	1.91368153898431	1.0406160832594	1.69270474947642	23.7060647817346	1.54900079057338	3.92053012443079	1.92690889718005e-06	9.28722693294968e-06	LINC01819	2	43027853	43039547	-	2759	lincRNA	long intergenic non-protein coding RNA 1819 [Source:HGNC Symbol;Acc:HGNC:52624]	-
ENSG00000205918	105.159282022433	122.395816926674	108.329897997655	32.5325861627333	67.6400454118612	28.7759807410991	111.961665648921	42.9828707718979	1.39502528021542	1.97924307555045e-06	9.52482249059023e-06	PDPK2P	16	2616121	2643296	-	4426	transcribed_unprocessed_pseudogene	3-phosphoinositide dependent protein kinase 2, pseudogene [Source:HGNC Symbol;Acc:HGNC:49897]	-
ENSG00000236194	79.9648707045587	102.173899347485	62.4604817283775	29.6620638542569	18.7310894986693	35.5467997390048	81.533083926807	27.979984363977	1.52963550094744	2.01240524712212e-06	9.67512907960841e-06	AC099811.1	17	42270517	42272683	-	1496	sense_intronic	novel transcript, sense intronic to STAT5B	-
ENSG00000198223	20.8127745669399	13.8360488699719	11.7113403240708	0	0	0	15.4533879203275	0	6.47212221210527	2.03633999888435e-06	9.77521145493152e-06	CSF2RA	X	1268800	1310381	+	3830	protein_coding	colony stimulating factor 2 receptor alpha subunit [Source:HGNC Symbol;Acc:HGNC:2435]	-
ENSG00000253409	51.484231823483	37.2509008037704	40.0137461072419	5.74104461695294	7.28431258281582	14.3879903705496	42.9162929114984	9.13778252343944	2.20859607365955	2.06118162742535e-06	9.89067487642674e-06	TRBV7-4	7	142455174	142455635	+	347	TR_V_gene	T cell receptor beta variable 7-4 (gene/pseudogene) [Source:HGNC Symbol;Acc:HGNC:12238]	-
ENSG00000158716	28.4806388810757	24.4791633853349	26.3505157291593	1.91368153898431	0	0	26.4367726651899	0.637893846328105	5.39341778037077	2.14276020686444e-06	1.02644597991929e-05	DUSP23	1	159780932	159782543	+	825	protein_coding	dual specificity phosphatase 23 [Source:HGNC Symbol;Acc:HGNC:21480]	-
ENSG00000159917	117.208783087504	129.845997087428	121.017183348731	51.6694015525765	54.112036329489	68.554542353795	122.690654507888	58.1119934119535	1.07286645205903	2.17553223604032e-06	1.04075337677595e-05	ZNF235	19	44228729	44305046	-	5989	protein_coding	zinc finger protein 235 [Source:HGNC Symbol;Acc:HGNC:12866]	zf-C2H2
ENSG00000135362	25.1944113178747	18.0932946761171	36.1099659992183	1.91368153898431	4.16246433303761	1.69270474947642	26.4658906644033	2.58961687383278	3.38784197889592	2.17838472438696e-06	1.04191925356739e-05	PRR5L	11	36296288	36465204	+	6616	protein_coding	proline rich 5 like [Source:HGNC Symbol;Acc:HGNC:25878]	-
ENSG00000268201	32.8622756320104	27.6720977399437	19.518900540118	1.91368153898431	4.16246433303761	2.53905712421463	26.6844246373574	2.87173433207885	3.23015896411306	2.2065001294928e-06	1.05456242850493e-05	AC020915.2	19	58266635	58267685	+	550	sense_intronic	novel transcript, sense intronic to ZNF544	-
ENSG00000278716	8.76327350186945	20.2219175791897	17.5670104861062	0	0	0	15.5174005223884	0	6.48280807281203	2.20819385718265e-06	1.05517085779873e-05	AC133540.1	16	85489813	85490831	+	1019	lincRNA	novel transcript	-
ENSG00000280011	26.2898205056083	35.1222779006978	31.2302408641888	5.74104461695294	6.24369649955642	1.69270474947642	30.8807797568316	4.55914862199526	2.79329286345162	2.21254641020897e-06	1.05644563222656e-05	AL031595.2	22	44210442	44229512	-	19071	antisense	novel transcript, antisense to PARVG	-
ENSG00000275895	250.848703991013	545.991774638121	280.096222750693	76.5472615593726	111.345920908756	100.715932593847	358.978900459942	96.2030383539919	1.89995148474202	2.2451320936961e-06	1.07017109794918e-05	U2AF1L5	21	6484623	6499261	-	11119	protein_coding	U2 small nuclear RNA auxiliary factor 1 like 5 [Source:HGNC Symbol;Acc:HGNC:51830]	-
ENSG00000169814	128.162874964841	105.366833702094	100.522337781608	54.539923861053	33.2997146643009	55.0129043579836	111.350682149514	47.6175142944458	1.21626360587757	2.32509114859565e-06	1.1063922631204e-05	BTD	3	15601341	15647640	+	5840	protein_coding	biotinidase [Source:HGNC Symbol;Acc:HGNC:1122]	-
ENSG00000181458	20.8127745669399	9.57880306382668	15.6151204320944	0	0	0	15.3355660209537	0	6.46302131323428	2.33708428890111e-06	1.11156776685034e-05	TMEM45A	3	100492619	100577444	+	6005	protein_coding	transmembrane protein 45A [Source:HGNC Symbol;Acc:HGNC:25480]	-
ENSG00000113430	18.6219561914726	9.57880306382668	17.5670104861062	0	0	0	15.2559232471351	0	6.45682738159618	2.34238388780698e-06	1.11356468297905e-05	IRX4	5	1877413	1887236	-	2815	protein_coding	iroquois homeobox 4 [Source:HGNC Symbol;Acc:HGNC:6129]	Homeobox
ENSG00000115461	35.0530940074778	26.6077862884074	34.1580759452065	0.956840769492157	3.12184824977821	8.46352374738209	31.9396520803639	4.18073758888415	2.89156670259388	2.3621019052429e-06	1.1227257909286e-05	IGFBP5	2	216672105	216695525	-	6442	protein_coding	insulin like growth factor binding protein 5 [Source:HGNC Symbol;Acc:HGNC:5474]	-
ENSG00000167614	104.0638728347	86.2092275744401	85.8831623765191	44.9715161661314	33.2997146643009	36.393152113743	92.0520875952196	38.2214609813918	1.26588287019831	2.37278297888141e-06	1.12716179311181e-05	TTYH1	19	54415219	54436900	+	7068	protein_coding	tweety family member 1 [Source:HGNC Symbol;Acc:HGNC:13476]	-
ENSG00000140044	76.6786431413577	60.665752737569	68.3161518904129	27.7483823152726	9.36554474933463	25.3905712421463	68.5535159231132	20.8348327689178	1.70342852030178	2.38949533762646e-06	1.13439250678321e-05	JDP2	14	75427716	75474111	+	6235	protein_coding	Jun dimerization protein 2 [Source:HGNC Symbol;Acc:HGNC:17546]	TF_bZIP
ENSG00000215221	14.2403194405378	13.8360488699719	16.5910654591003	0	0	0	14.88914458987	0	6.42216808639036	2.38981341433796e-06	1.13439250678321e-05	UBA52P6	9	22012155	22012536	+	382	processed_pseudogene	ubiquitin A-52 residue ribosomal protein fusion product 1 pseudogene 6 [Source:HGNC Symbol;Acc:HGNC:36763]	-
ENSG00000201635	25.1944113178747	24.4791633853349	22.4467356211357	2.87052230847647	0	0	24.0401034414484	0.956840769492157	4.66911435721055	2.40913641283442e-06	1.14313203758443e-05	RF00019	3	45903187	45903298	+	112	misc_RNA		-
ENSG00000079482	17.5265470037389	18.0932946761171	9.75945027005899	0	0	0	15.1264306499716	0	6.44093825074901	2.49743753416742e-06	1.18256991187441e-05	OPHN1	X	68042344	68433913	-	8224	protein_coding	oligophrenin 1 [Source:HGNC Symbol;Acc:HGNC:8148]	-
ENSG00000244302	19.7173653792063	24.4791633853349	26.3505157291593	1.91368153898431	0	0.846352374738209	23.5156814979001	0.920011304574175	4.64878910561107	2.54885627100535e-06	1.20592704523041e-05	PEX5L-AS2	3	179898229	179921895	+	630	antisense	PEX5L antisense RNA 2 [Source:HGNC Symbol;Acc:HGNC:41252]	-
ENSG00000260257	127.067465777107	136.231865796646	108.329897997655	44.9715161661314	60.3557328290454	66.8618376043185	123.876409857136	57.3963621998318	1.10575783214859	2.55025459585454e-06	1.20592704523041e-05	AL035071.1	20	32856621	32858751	+	2131	lincRNA	novel transcript	-
ENSG00000137203	88.7281442064281	68.1159328983231	61.4845367013716	25.8347007762882	27.0560181647445	26.2369236168845	72.7762046020409	26.3758808526391	1.46253900801921	2.5541370104641e-06	1.20713895791333e-05	TFAP2A	6	10393186	10419659	-	8274	protein_coding	transcription factor AP-2 alpha [Source:HGNC Symbol;Acc:HGNC:11742]	AP-2
ENSG00000277977	9.85868268960313	24.4791633853349	11.7113403240708	0	0	0	15.3497287996696	0	6.46432853277547	2.71625277548114e-06	1.2782186137827e-05	AC010332.1	19	52392659	52392755	+	97	unprocessed_pseudogene	novel zinc finger pseudogene	-
ENSG00000159712	25.1944113178747	22.3505404822623	27.3264607561652	0	3.12184824977821	3.38540949895284	24.9571375187674	2.16908591624368	3.51323088444958	2.72911303977489e-06	1.28402951160446e-05	ANKRD18CP	9	97156570	97221235	-	2980	unprocessed_pseudogene	ankyrin repeat domain 18C, pseudogene [Source:HGNC Symbol;Acc:HGNC:43601]	-
ENSG00000187554	63.5337328885535	86.2092275744401	81.9793822684955	27.7483823152726	36.4215629140791	21.1588093684552	77.2407809104964	28.442918199269	1.45357226866585	2.92430224270951e-06	1.37097848320822e-05	TLR5	1	223109406	223143282	-	7765	protein_coding	toll like receptor 5 [Source:HGNC Symbol;Acc:HGNC:11851]	-
ENSG00000270270	19.7173653792063	8.51449161229039	16.5910654591003	0	0	0	14.940974150199	0	6.42617900200075	3.00181393599034e-06	1.40469211086772e-05	BNIP3P10	19	19870723	19871299	-	577	processed_pseudogene	BCL2 interacting protein 3 pseudogene 10 [Source:HGNC Symbol;Acc:HGNC:49690]	-
ENSG00000162542	37.2439123829451	18.0932946761171	23.4226806481416	0.956840769492157	2.08123216651881	4.23176187369105	26.2532959024013	2.42327826990067	3.4012908574929	3.03520973987968e-06	1.4195250922182e-05	TMCO4	1	19682213	19799945	-	4054	protein_coding	transmembrane and coiled-coil domains 4 [Source:HGNC Symbol;Acc:HGNC:27393]	-
ENSG00000214783	96.3960085205639	108.559768056702	132.728523672802	57.4104461695294	42.6652594136355	52.473847233769	112.56143341669	50.849850938978	1.14538995333762	3.18964304744398e-06	1.48786734082183e-05	POLR2J4	7	43940895	44019175	-	6492	processed_transcript	RNA polymerase II subunit J4, pseudogene [Source:HGNC Symbol;Acc:HGNC:28195]	-
ENSG00000256463	16.4311378160052	39.379523706843	15.6151204320944	0	0	0.846352374738209	23.8085939849809	0.28211745824607	6.13502704109183	3.21998497455871e-06	1.50146241182156e-05	SALL3	18	78980275	79002677	+	7397	protein_coding	spalt like transcription factor 3 [Source:HGNC Symbol;Acc:HGNC:10527]	zf-C2H2
ENSG00000124713	119.399601462971	124.524439829747	120.041238321726	56.4536054000373	66.5994293286018	55.8592567327218	121.321759871481	59.6374304871203	1.02795004729223	3.34061392255715e-06	1.55482053081422e-05	GNMT	6	42960758	42963880	+	1072	protein_coding	glycine N-methyltransferase [Source:HGNC Symbol;Acc:HGNC:4415]	-
ENSG00000169435	18.6219561914726	18.0932946761171	7.80756021604719	0	0	0	14.8409370278789	0	6.41249889987449	3.39359895318336e-06	1.57772472555598e-05	RASSF6	4	73571550	73620631	-	6632	protein_coding	Ras association domain family member 6 [Source:HGNC Symbol;Acc:HGNC:20796]	-
ENSG00000224277	8.76327350186945	19.1576061276534	15.6151204320944	0	0	0	14.5120000205391	0	6.3856952900648	3.62162810731733e-06	1.67844930132545e-05	AP000345.1	22	23567064	23573507	+	612	antisense	novel transcript	-
ENSG00000092850	30.6714572565431	30.8650320945526	21.4707905941298	0.956840769492157	4.16246433303761	5.07811424842926	27.6690933150752	3.39913978365301	3.00950909495148	3.69484394285205e-06	1.71048497184598e-05	TEKT2	1	36084075	36088275	+	1978	protein_coding	tektin 2 [Source:HGNC Symbol;Acc:HGNC:11725]	-
ENSG00000117480	55.8658685744177	77.6947359621498	71.2439869714306	20.0936561593353	30.1778664145227	22.0051617431934	68.2681971693327	24.0922281056838	1.51048595703131	3.71583963346156e-06	1.71956992041481e-05	FAAH	1	46394265	46413848	+	2776	protein_coding	fatty acid amide hydrolase [Source:HGNC Symbol;Acc:HGNC:3553]	-
ENSG00000155974	41.6255491338799	51.0869496737423	52.7010314583185	14.3526115423824	16.6498573321505	10.1562284968585	48.4711767553136	13.7195657904638	1.83428613117006	4.10788891041163e-06	1.89226941507703e-05	GRIP1	12	66347431	67069162	-	6570	protein_coding	glutamate receptor interacting protein 1 [Source:HGNC Symbol;Acc:HGNC:18708]	-
ENSG00000236703	85.4419166432271	113.881325314384	82.9553272955014	44.0146753966392	31.2184824977821	42.3176187369105	94.0928564177041	39.1835922104439	1.25785620232014	4.30953000402792e-06	1.97933769567897e-05	MYB-AS1	6	135195083	135195995	-	449	antisense	MYB antisense RNA 1 [Source:HGNC Symbol;Acc:HGNC:37457]	-
ENSG00000236384	18.6219561914726	30.8650320945526	18.5429555131121	1.91368153898431	1.0406160832594	1.69270474947642	22.6766479330458	1.54900079057338	3.85671849892066	4.33852516723582e-06	1.99192546667781e-05	LINC00479	21	41711520	41715775	-	2114	lincRNA	long intergenic non-protein coding RNA 479 [Source:HGNC Symbol;Acc:HGNC:19727]	-
ENSG00000142449	24.099002130141	22.3505404822623	26.3505157291593	1.91368153898431	0	0	24.2666861138542	0.637893846328105	5.27053660841456	4.39390511807439e-06	2.01550709896748e-05	FBN3	19	8065402	8149846	-	10113	protein_coding	fibrillin 3 [Source:HGNC Symbol;Acc:HGNC:18794]	-
ENSG00000113721	23.0035929424073	21.286229030726	23.4226806481416	0	0	2.53905712421463	22.5708342070916	0.846352374738209	4.60856151318437	4.53252653943965e-06	2.07529811358571e-05	PDGFRB	5	150113837	150155872	-	7137	protein_coding	platelet derived growth factor receptor beta [Source:HGNC Symbol;Acc:HGNC:8804]	-
ENSG00000134470	35.0530940074778	31.9293435460889	34.1580759452065	9.56840769492157	6.24369649955642	3.38540949895284	33.7135044995911	6.39917123114361	2.4129964789665	4.60885749707969e-06	2.1075544893665e-05	IL15RA	10	5943639	5978187	-	3634	protein_coding	interleukin 15 receptor subunit alpha [Source:HGNC Symbol;Acc:HGNC:5978]	-
ENSG00000053438	64.6291420762872	44.7010809645245	43.9175262152655	13.3957707728902	12.4873929991128	17.7733998695024	51.082583085359	14.5521878805018	1.80036357463115	4.62548745856929e-06	2.11438812531137e-05	NNAT	20	37521206	37523693	+	1332	protein_coding	neuronatin [Source:HGNC Symbol;Acc:HGNC:7860]	-
ENSG00000074660	27.385229693342	29.8007206430163	19.518900540118	1.91368153898431	0	5.07811424842926	25.5682836254921	2.33059859580452	3.38037011382787	4.66486337052293e-06	2.13044615913067e-05	SCARF1	17	1633858	1645747	-	4961	protein_coding	scavenger receptor class F member 1 [Source:HGNC Symbol;Acc:HGNC:16820]	-
ENSG00000239419	62.4383237008198	69.1802443498594	39.037801080236	17.2231338508588	12.4873929991128	20.312456993717	56.8854563769717	16.6743279478962	1.75712205818059	4.71225213423178e-06	2.1501311266291e-05	RN7SL535P	7	143290615	143290910	+	296	misc_RNA	RNA, 7SL, cytoplasmic 535, pseudogene [Source:HGNC Symbol;Acc:HGNC:46551]	-
ENSG00000241859	55.8658685744177	74.5018016075409	75.1477670794542	8.61156692542942	27.0560181647445	27.0832759916227	68.5051457538043	20.9169536939322	1.71067480309746	4.71818362930043e-06	2.15244601291585e-05	ANOS2P	Y	13751656	13915824	+	2369	transcribed_unprocessed_pseudogene	anosmin 2, pseudogene [Source:HGNC Symbol;Acc:HGNC:6214]	-
ENSG00000198155	12.0495010650705	11.7074259668993	17.5670104861062	0	0	0	13.7746458393586	0	6.31133510398582	4.7538392650035e-06	2.16713552244307e-05	ZNF876P	4	212610	255985	+	2804	transcribed_unprocessed_pseudogene	zinc finger protein 876, pseudogene [Source:HGNC Symbol;Acc:HGNC:32472]	-
ENSG00000149970	115.017964712036	125.588751281283	178.59793994208	13.3957707728902	3.12184824977821	26.2369236168845	139.7348853118	14.2515142131843	3.28060785806769	4.82430050749005e-06	2.19805822577412e-05	CNKSR2	X	21372801	21654695	+	31865	protein_coding	connector enhancer of kinase suppressor of Ras 2 [Source:HGNC Symbol;Acc:HGNC:19701]	-
ENSG00000253333	36.1485031952115	28.73640919148	50.7491414043067	9.56840769492157	8.32492866607523	7.61717137264388	38.5446845969994	8.50350257788023	2.18631558566086	4.92339239839733e-06	2.24076443724554e-05	AC146944.3	5	70495100	70500903	-	371	unprocessed_pseudogene	glucuronidase, beta (GUSB) pseudogene	-
ENSG00000181754	52.5796410112167	50.022638222206	65.3883168093952	18.179974620351	10.406160832594	22.0051617431934	55.996865347606	16.8637657320462	1.71785069811668	5.00466899766171e-06	2.27610349590845e-05	AMIGO1	1	109504175	109509738	-	5144	protein_coding	adhesion molecule with Ig like domain 1 [Source:HGNC Symbol;Acc:HGNC:20824]	-
ENSG00000076716	98.5868268960313	106.43114515363	91.7388325385545	42.1009938576549	53.0714202462296	38.0858568632194	98.9189348627385	44.4194236557013	1.16098523346962	5.16066341203632e-06	2.34407388085286e-05	GPC4	X	133300103	133415490	-	4960	protein_coding	glypican 4 [Source:HGNC Symbol;Acc:HGNC:4452]	-
ENSG00000125514	112.827146336569	143.6820459574	116.137458213702	61.2378092474981	60.3557328290454	62.6300757306275	124.215550169224	61.4078726023903	1.01525952942267	5.1975052056622e-06	2.35952625463203e-05	LINC00029	20	63034217	63037028	-	1790	lincRNA	long intergenic non-protein coding RNA 29 [Source:HGNC Symbol;Acc:HGNC:16184]	-
ENSG00000070669	42.7209583216136	58.5371298344964	57.580756593348	17.2231338508588	17.6904734154099	14.3879903705496	52.9462815831527	16.4338658789394	1.69446225533256	5.30827119096982e-06	2.40806760737756e-05	ASNS	7	97852118	97872542	-	4455	protein_coding	asparagine synthetase (glutamine-hydrolyzing) [Source:HGNC Symbol;Acc:HGNC:753]	-
ENSG00000169282	64.6291420762872	71.308867252932	56.6048115663421	28.7052230847647	16.6498573321505	21.1588093684552	64.1809402985204	22.1712965951235	1.5289470516368	5.55474673854677e-06	2.51306200750776e-05	KCNAB1	3	156037701	156539138	+	6852	protein_coding	potassium voltage-gated channel subfamily A member regulatory beta subunit 1 [Source:HGNC Symbol;Acc:HGNC:6228]	-
ENSG00000099256	59.1520961376188	57.4728183829601	51.7250864313126	14.3526115423824	22.8935538317069	17.7733998695024	56.1166669839638	18.3398550811972	1.61812977898937	5.79545379139782e-06	2.61676997292241e-05	PRTFDC1	10	24848607	24952604	-	2329	protein_coding	phosphoribosyl transferase domain containing 1 [Source:HGNC Symbol;Acc:HGNC:23333]	-
ENSG00000130147	16.4311378160052	27.6720977399437	18.5429555131121	0	0	0.846352374738209	20.882063689687	0.28211745824607	5.94707744118133	5.93790272547846e-06	2.67867762878509e-05	SH3BP4	2	234951973	235055714	+	7129	protein_coding	SH3 domain binding protein 4 [Source:HGNC Symbol;Acc:HGNC:10826]	-
ENSG00000075234	92.0143717696292	71.308867252932	72.2199319984365	29.6620638542569	31.2184824977821	33.8540949895284	78.5143903403326	31.5782137805224	1.31053044009768	6.03601384915826e-06	2.71951319138831e-05	TTC38	22	46267961	46294008	+	3578	protein_coding	tetratricopeptide repeat domain 38 [Source:HGNC Symbol;Acc:HGNC:26082]	-
ENSG00000249267	10.9540918773368	20.2219175791897	9.75945027005899	0	0	0	13.6451532421952	0	6.29371748363499	6.06443364767466e-06	2.73182695314253e-05	LINC00939	12	125958688	125983374	-	6471	lincRNA	long intergenic non-protein coding RNA 939 [Source:HGNC Symbol;Acc:HGNC:48631]	-
ENSG00000145908	26.2898205056083	19.1576061276534	19.518900540118	1.91368153898431	0	0.846352374738209	21.6554423911266	0.920011304574175	4.52738631373036	6.06840985540033e-06	2.73312723995603e-05	ZNF300	5	150894392	150904983	-	4411	protein_coding	zinc finger protein 300 [Source:HGNC Symbol;Acc:HGNC:13091]	zf-C2H2
ENSG00000162687	8.76327350186945	15.9646717730445	15.6151204320944	0	0	0	13.4476885690028	0	6.27635192546532	6.16513725798563e-06	2.77420116083236e-05	KCNT2	1	196225779	196609225	-	7100	protein_coding	potassium sodium-activated channel subfamily T member 2 [Source:HGNC Symbol;Acc:HGNC:18866]	-
ENSG00000233885	113.922555524303	102.173899347485	130.77663361879	53.5830830915608	61.3963489123048	53.3201996085072	115.624362830193	56.0998772041243	1.04750025324197	6.20219652398125e-06	2.7903765599013e-05	YEATS2-AS1	3	183806457	183810783	-	3271	antisense	YEATS2 antisense RNA 1 [Source:HGNC Symbol;Acc:HGNC:41101]	-
ENSG00000198835	49.2934134480156	46.8297038675971	39.037801080236	15.3094523118745	12.4873929991128	9.3098761221203	45.0536394652829	12.3689071443692	1.87094819418316	6.38163887632996e-06	2.86750745783067e-05	GJC2	1	228149852	228159826	+	2243	protein_coding	gap junction protein gamma 2 [Source:HGNC Symbol;Acc:HGNC:17494]	-
ENSG00000136514	23.0035929424073	20.2219175791897	26.3505157291593	1.91368153898431	0	0	23.1920087502521	0.637893846328105	5.20541322100937	6.50480516241667e-06	2.92128062817789e-05	RTP4	3	187368332	187372076	+	1554	protein_coding	receptor transporter protein 4 [Source:HGNC Symbol;Acc:HGNC:23992]	-
ENSG00000102001	26.2898205056083	18.0932946761171	21.4707905941298	1.91368153898431	0	2.53905712421463	21.9513019252851	1.48424622106631	3.82454704109336	6.54501578091975e-06	2.9377610203477e-05	CACNA1F	X	49205063	49233371	-	6928	protein_coding	calcium voltage-gated channel subunit alpha1 F [Source:HGNC Symbol;Acc:HGNC:1393]	-
ENSG00000205456	10.9540918773368	13.8360488699719	14.6391754050885	0	0	0	13.1431053841324	0	6.2425292168901	6.59794713855708e-06	2.95993042620799e-05	TP53TG3D	16	32252719	32255922	+	2922	protein_coding	TP53 target 3D [Source:HGNC Symbol;Acc:HGNC:44657]	-
ENSG00000118971	28.4806388810757	23.4148519337986	25.3745707021534	4.78420384746079	2.08123216651881	3.38540949895284	25.7566871723425	3.41694850431081	2.90389290750522	6.6459559122968e-06	2.97933630370381e-05	CCND2	12	4273772	4305350	+	7157	protein_coding	cyclin D2 [Source:HGNC Symbol;Acc:HGNC:1583]	-
ENSG00000100385	23.0035929424073	20.2219175791897	17.5670104861062	0.956840769492157	0	0	20.2641736692344	0.318946923164052	5.90260312922995	6.74575237270355e-06	3.0213743037884e-05	IL2RB	22	37125838	37175054	-	4700	protein_coding	interleukin 2 receptor subunit beta [Source:HGNC Symbol;Acc:HGNC:6009]	-
ENSG00000250241	26.2898205056083	31.9293435460889	23.4226806481416	5.74104461695294	1.0406160832594	4.23176187369105	27.2139482332796	3.6711408579678	2.86534211528227	6.75719208056392e-06	3.02541756095509e-05	AC105383.1	4	133075311	133149116	-	3274	lincRNA	uncharacterized LOC101927359 [Source:NCBI gene;Acc:101927359]	-
ENSG00000274276	371.343714641718	292.685649172482	150.295534158908	32.5325861627333	80.127438410974	49.9347901095543	271.441632657703	54.1982715610872	2.32599395209382	6.96161642988577e-06	3.1141655661565e-05	CBSL	21	6444869	6468040	-	4004	protein_coding	cystathionine-beta-synthase like [Source:HGNC Symbol;Acc:HGNC:51829]	-
ENSG00000101955	12.0495010650705	19.1576061276534	8.78350524305309	0	0	0	13.330204145259	0	6.25935438042248	7.20975213885087e-06	3.21770468232487e-05	SRPX	X	38149336	38220924	-	1987	protein_coding	sushi repeat containing protein X-linked [Source:HGNC Symbol;Acc:HGNC:11309]	-
ENSG00000147912	84.3465074554934	85.1449161229039	117.113403240708	44.9715161661314	44.7464915801543	35.5467997390048	95.534942273035	41.7549358284302	1.20123417279494	7.65626776550742e-06	3.40849322141386e-05	FBXO10	9	37510892	37576349	-	5997	protein_coding	F-box protein 10 [Source:HGNC Symbol;Acc:HGNC:13589]	-
ENSG00000238097	8.76327350186945	13.8360488699719	16.5910654591003	0	0	0	13.0634626103139	0	6.23529461091718	7.6730789428063e-06	3.41537118089561e-05	LINC02037	3	194247648	194257772	+	1195	lincRNA	long intergenic non-protein coding RNA 2037 [Source:HGNC Symbol;Acc:HGNC:52877]	-
ENSG00000135898	30.6714572565431	42.5724580614519	37.0859110262242	11.4820892339059	3.12184824977821	8.46352374738209	36.7766087814064	7.68915374368873	2.24272234270977	8.35979818489982e-06	3.70263920313716e-05	GPR55	2	230907318	230961066	-	4130	protein_coding	G protein-coupled receptor 55 [Source:HGNC Symbol;Acc:HGNC:4511]	-
ENSG00000152804	44.9117766970809	41.5081466099156	33.1821309182006	7.65472615593726	10.406160832594	11.8489332463349	39.867351408399	9.96994007828874	1.99254956164674	8.78541611826514e-06	3.88155376216886e-05	HHEX	10	92689951	92695646	+	2525	protein_coding	hematopoietically expressed homeobox [Source:HGNC Symbol;Acc:HGNC:4901]	Homeobox
ENSG00000101162	47.1025950725483	43.6367695129882	42.9415811882596	11.4820892339059	12.4873929991128	14.3879903705496	44.560315257932	12.7858242011894	1.79634110203808	8.86816375658643e-06	3.9160437208222e-05	TUBB1	20	59019254	59026654	+	3496	protein_coding	tubulin beta 1 class VI [Source:HGNC Symbol;Acc:HGNC:16257]	-
ENSG00000114737	95.3005993328302	106.43114515363	97.5945027005899	47.8420384746079	48.9089559131919	44.8566758611251	99.7754157290166	47.2025567496416	1.08158923312473	9.11634952939506e-06	4.01856377673615e-05	CISH	3	50606490	50611831	-	5112	protein_coding	cytokine inducible SH2 containing protein [Source:HGNC Symbol;Acc:HGNC:1984]	-
ENSG00000124104	72.2970063904229	59.6014412860327	65.3883168093952	29.6620638542569	22.8935538317069	21.1588093684552	65.7622548286169	24.5714756848063	1.42228816857838	9.27925965502922e-06	4.08750247045035e-05	SNX21	20	45833810	45843275	+	4066	protein_coding	sorting nexin family member 21 [Source:HGNC Symbol;Acc:HGNC:16154]	-
ENSG00000203930	27.385229693342	24.4791633853349	21.4707905941298	5.74104461695294	1.0406160832594	1.69270474947642	24.4450612242689	2.82478848322959	3.11130476041107	1.01007863298548e-05	4.43225897000379e-05	LINC00632	X	140709562	140793215	+	28876	antisense	long intergenic non-protein coding RNA 632 [Source:HGNC Symbol;Acc:HGNC:27865]	-
ENSG00000210194	25.1944113178747	31.9293435460889	27.3264607561652	6.6978853864451	3.12184824977821	4.23176187369105	28.1500718733763	4.68383183663812	2.58284117566095	1.01109685467058e-05	4.43517511522342e-05	MT-TE	MT	14674	14742	-	69	Mt_tRNA	mitochondrially encoded tRNA glutamic acid [Source:HGNC Symbol;Acc:HGNC:7479]	-
ENSG00000132437	61.3429145130861	47.8940153191334	66.3642618364011	16.2662930813667	10.406160832594	27.0832759916227	58.5337305562069	17.9185766351945	1.68898772479521	1.01568832609813e-05	4.45297930347724e-05	DDC	7	50458436	50565457	-	3136	protein_coding	dopa decarboxylase [Source:HGNC Symbol;Acc:HGNC:2719]	-
ENSG00000124159	25.1944113178747	18.0932946761171	20.4948455671239	0	3.12184824977821	1.69270474947642	21.2608505203719	1.60485099975154	3.75246374493402	1.02131394816624e-05	4.47686061655112e-05	MATN4	20	45293445	45308529	-	2467	protein_coding	matrilin 4 [Source:HGNC Symbol;Acc:HGNC:6910]	-
ENSG00000113209	8.76327350186945	24.4791633853349	6.83161518904129	0	0	0	13.3580173587485	0	6.26223009494269	1.08516972702499e-05	4.74185140997227e-05	PCDHB5	5	141135218	141138625	+	3408	protein_coding	protocadherin beta 5 [Source:HGNC Symbol;Acc:HGNC:8690]	-
ENSG00000271820	20.8127745669399	22.3505404822623	20.4948455671239	3.82736307796863	0	0	21.2193868721087	1.27578769265621	4.07232930823622	1.10065378033427e-05	4.80365375297446e-05	AL109910.2	6	170266669	170276762	-	1953	lincRNA	uncharacterized LOC285804 [Source:NCBI gene;Acc:285804]	-
ENSG00000254319	8.76327350186945	12.7717374184356	15.6151204320944	0	0	0	12.3833771174665	0	6.15802463218831	1.12950170178604e-05	4.92612792283035e-05	AC246817.2	8	2666079	2728451	-	1674	lincRNA	uncharacterized LOC101927815 [Source:NCBI gene;Acc:101927815]	-
ENSG00000239944	90.9189625818955	106.43114515363	91.7388325385545	42.1009938576549	41.6246433303761	49.9347901095543	96.3629800913599	44.5534757658618	1.10860834428652	1.15052554847431e-05	5.01346105052684e-05	TRBV8-2	7	142386378	142386647	+	270	TR_V_pseudogene	T cell receptor beta variable 8-2 (pseudogene) [Source:HGNC Symbol;Acc:HGNC:12245]	-
ENSG00000077942	24.099002130141	23.4148519337986	17.5670104861062	1.91368153898431	0	0	21.6936215166819	0.637893846328105	5.10592288035882	1.15146332891052e-05	5.01667591032373e-05	FBLN1	22	45502238	45601135	+	7285	protein_coding	fibulin 1 [Source:HGNC Symbol;Acc:HGNC:3600]	-
[truncated: 835 more rows]
