# Supplementary material for: CCR9 overexpression promotes T-ALL progression by enhancing cholesterol biosynthesis
Source: Front Pharmacol. 2023 Sep 6;14:1257289. doi: 10.3389/fphar.2023.1257289 (PMC10512069; doi:10.3389/fphar.2023.1257289)
Supplement: Supplementary file 3 [file Table4.xls]

## Sheet: GOMJ1_GOenrich_significant
Category	GOID	Description	GeneRatio	BgRatio	pvalue	padj	geneID	geneName	Count
BP	GO:0051962	positive regulation of nervous system development	115/2490	492/17310	4.72e-08	9.32e-05	ENSG00000273749/ENSG00000148400/ENSG00000077782/ENSG00000127603/ENSG00000114315/ENSG00000183049/ENSG00000004399/ENSG00000044524/ENSG00000118513/ENSG00000035862/ENSG00000214078/ENSG00000135919/ENSG00000088305/ENSG00000072071/ENSG00000112655/ENSG00000027075/ENSG00000196628/ENSG00000174405/ENSG00000188157/ENSG00000107954/ENSG00000133216/ENSG00000244405/ENSG00000014123/ENSG00000138623/ENSG00000118707…	CYFIP1/NOTCH1/FGFR1/MACF1/HES1/CAMK1D/PLXND1/EPHA3/MYB/TIMP2/CPNE1/SERPINE2/DNMT3B/ADGRL1/PTK7/PRKCH/TCF4/LIG4/AGRN/NEURL1/EPHB2/ETV5/UFL1/SEMA7A/TGIF2/ARHGEF2/RASAL1/TRAK1/SMO/RND2/ADGRB2/TP73/ATP8A2/IRX3/IL1RAP/PLXNB1/KIT/NDRG4/TMEM106B/PLAG1/PAX6/METRN/FZD1/FZD3/GDPD5/PTPRD/VEGFA/SHANK1/MAPT/ITGA3/WASF3/PACSIN1/GPRASP2/SOX11/CSF1/HEYL/SPINT1/CDH4/SHTN1/NSMF/PROX1/AMIGO2/SYT3/NUMBL/ADCYAP1/SLIT…	115
BP	GO:0061564	axon development	112/2490	497/17310	5.12e-07	0.000379385	ENSG00000273749/ENSG00000148400/ENSG00000076864/ENSG00000127603/ENSG00000106070/ENSG00000127152/ENSG00000110400/ENSG00000004399/ENSG00000152192/ENSG00000044524/ENSG00000008300/ENSG00000182175/ENSG00000162494/ENSG00000133104/ENSG00000166963/ENSG00000197122/ENSG00000154096/ENSG00000133216/ENSG00000111962/ENSG00000173898/ENSG00000138623/ENSG00000162738/ENSG00000170340/ENSG00000118200/ENSG00000182606…	CYFIP1/NOTCH1/RAP1GAP/MACF1/GRB10/BCL11B/NECTIN1/PLXND1/POU4F1/EPHA3/CELSR3/RGMA/LRRC38/SPART/MAP1A/SRC/THY1/EPHB2/UST/SPTBN2/SEMA7A/VANGL2/B3GNT2/CAMSAP2/TRAK1/RND2/GAB2/ATP8A2/SEMA3F/BRSK2/NRXN3/PLXNB1/PTPRF/PAX6/METRN/COL25A1/ROBO3/JUN/PTK2/FZD3/SEMA4A/DOK2/VEGFA/NEFH/MAPT/SPTB/ZSWIM6/FOXB1/PTCH1/CTTN/CDH4/SHTN1/TCTN1/RTN4R/NUMBL/EFNB2/SLITRK5/APP/PLXNB2/GFRA3/BARHL2/ADCY1/PAK3/SEMA4G/ZSWIM5/A…	112
BP	GO:0050769	positive regulation of neurogenesis	106/2490	429/17310	7.35e-09	3.16e-05	ENSG00000273749/ENSG00000148400/ENSG00000077782/ENSG00000127603/ENSG00000114315/ENSG00000183049/ENSG00000004399/ENSG00000044524/ENSG00000118513/ENSG00000035862/ENSG00000214078/ENSG00000135919/ENSG00000088305/ENSG00000112655/ENSG00000027075/ENSG00000196628/ENSG00000174405/ENSG00000107954/ENSG00000133216/ENSG00000244405/ENSG00000014123/ENSG00000138623/ENSG00000118707/ENSG00000116584/ENSG00000111344…	CYFIP1/NOTCH1/FGFR1/MACF1/HES1/CAMK1D/PLXND1/EPHA3/MYB/TIMP2/CPNE1/SERPINE2/DNMT3B/PTK7/PRKCH/TCF4/LIG4/NEURL1/EPHB2/ETV5/UFL1/SEMA7A/TGIF2/ARHGEF2/RASAL1/TRAK1/SMO/RND2/TP73/ATP8A2/IRX3/IL1RAP/PLXNB1/KIT/NDRG4/TMEM106B/PLAG1/PAX6/METRN/FZD1/FZD3/GDPD5/PTPRD/VEGFA/SHANK1/MAPT/ITGA3/PACSIN1/GPRASP2/SOX11/CSF1/HEYL/SPINT1/CDH4/SHTN1/NSMF/PROX1/SYT3/NUMBL/ADCYAP1/NEDD4L/SERPINI1/BHLHB9/APP/PLXNB2/MA…	106
BP	GO:0042110	T cell activation	105/2490	457/17310	4.38e-07	0.000371	ENSG00000135046/ENSG00000173585/ENSG00000081237/ENSG00000072274/ENSG00000114315/ENSG00000168610/ENSG00000173757/ENSG00000081059/ENSG00000127152/ENSG00000177425/ENSG00000013725/ENSG00000118513/ENSG00000152495/ENSG00000178562/ENSG00000116824/ENSG00000108175/ENSG00000111913/ENSG00000158473/ENSG00000204592/ENSG00000197471/ENSG00000174405/ENSG00000005844/ENSG00000197122/ENSG00000122122/ENSG00000154096…	ANXA1/CCR9/PTPRC/TFRC/HES1/STAT3/STAT5B/TCF7/BCL11B/PAWR/CD6/MYB/CAMK4/CD28/CD2/ZMIZ1/RIPOR2/CD1D/HLA-E/SPN/LIG4/ITGAL/SRC/SASH3/THY1/SIT1/PREX1/JAK3/PRNP/ZFP36L2/EGR1/RORA/CD4/CD7/BLK/TMIGD2/KIT/DPP4/GSN/CARD11/CCDC88B/CD8A/SYK/CYP26B1/SEMA4A/IL7R/IL4R/PIK3R6/MAD1L1/F2RL1/SMAD3/IL20RB/LMO1/ICOS/CD40LG/DOCK8/SLAMF6/JAG2/YES1/RUNX2/EFNB2/LY9/IGFBP2/IL15/SDC4/TREML2/HFE/TNFRSF13C/ADAM8/HLA-DQB1/LAG…	105
CC	GO:0098552	side of membrane	105/2636	461/18317	7.1e-07	0.000470765	ENSG00000128322/ENSG00000165029/ENSG00000069424/ENSG00000135046/ENSG00000081237/ENSG00000072274/ENSG00000143851/ENSG00000197728/ENSG00000010278/ENSG00000089486/ENSG00000186470/ENSG00000160179/ENSG00000135919/ENSG00000155926/ENSG00000178562/ENSG00000206503/ENSG00000116824/ENSG00000188404/ENSG00000204592/ENSG00000231925/ENSG00000197122/ENSG00000154096/ENSG00000177398/ENSG00000061938/ENSG00000105639…	IGLL1/ABCA1/KCNAB2/ANXA1/PTPRC/TFRC/PTPN7/RPS26/CD9/CDIP1/BTN3A2/ABCG1/SERPINE2/SLA/CD28/HLA-A/CD2/SELL/HLA-E/TAPBP/SRC/THY1/UMODL1/TNK2/JAK3/PRNP/SEMA7A/RASAL1/CD79A/JUP/CD4/BLK/THADA/KIT/ITGA1/MCAM/CD8A/SYK/PTK2/IL7R/RGS19/BTNL9/ANTXR2/ITGA3/SPTB/CYTH3/ICOS/SNX9/CD40LG/GNAS/RPS28/S1PR1/NPTX2/YES1/NTSR1/RTN4R/FER/CNR2/SNAP25/CD34/STAC3/CD19/HFE/GFRA3/GNGT2/P2RX1/TNFRSF13C/HLA-DQB1/LAG3/ERMAP/TEC…	105
BP	GO:0002694	regulation of leukocyte activation	104/2490	476/17310	5.65e-06	0.00155722	ENSG00000128322/ENSG00000095002/ENSG00000135046/ENSG00000081237/ENSG00000072274/ENSG00000004468/ENSG00000114315/ENSG00000173757/ENSG00000177425/ENSG00000013725/ENSG00000118513/ENSG00000152495/ENSG00000178562/ENSG00000116824/ENSG00000108175/ENSG00000111913/ENSG00000158473/ENSG00000204592/ENSG00000197471/ENSG00000168918/ENSG00000197122/ENSG00000122122/ENSG00000154096/ENSG00000137078/ENSG00000105639…	IGLL1/MSH2/ANXA1/PTPRC/TFRC/CD38/HES1/STAT5B/PAWR/CD6/MYB/CAMK4/CD28/CD2/ZMIZ1/RIPOR2/CD1D/HLA-E/SPN/INPP5D/SRC/SASH3/THY1/SIT1/JAK3/PRNP/ZFP36L2/RORA/THOC1/CD4/GAB2/TMIGD2/DPP4/GSN/CARD11/CCDC88B/SYK/CYP26B1/IL7R/ADGRE2/IL4R/PIK3R6/MAD1L1/F2RL1/IL20RB/LMO1/ICOS/SOX11/CD40LG/DOCK8/TSLP/YES1/FER/CNR2/EFNB2/IGFBP2/IL15/SDC4/SLC7A2/APP/HFE/TNFRSF13C/ADAM8/HLA-DQB1/LAG3/LGALS1/SIRPG/PDCD1/PAK3/CD226/…	104
BP	GO:0048568	embryonic organ development	103/2490	433/17310	9.46e-08	9.34e-05	ENSG00000162367/ENSG00000148400/ENSG00000077782/ENSG00000114315/ENSG00000081059/ENSG00000136720/ENSG00000111913/ENSG00000187079/ENSG00000112655/ENSG00000119042/ENSG00000064393/ENSG00000102678/ENSG00000071246/ENSG00000133216/ENSG00000162738/ENSG00000128602/ENSG00000112559/ENSG00000120093/ENSG00000132932/ENSG00000130726/ENSG00000157404/ENSG00000103034/ENSG00000007372/ENSG00000075275/ENSG00000115170…	TAL1/NOTCH1/FGFR1/HES1/TCF7/HS6ST1/RIPOR2/TEAD1/PTK7/SATB2/HIPK2/FGF9/VASH1/EPHB2/VANGL2/SMO/MDFI/HOXB3/ATP8A2/TRIM28/KIT/NDRG4/PAX6/CELSR1/ACVR1/FZD3/SPRY2/VEGFA/CCDC40/SMAD3/PTCH1/SOX11/IRX5/GNAS/TEAD3/SPINT1/WHRN/FLVCR1/HOXA1/GSC/NKX3-2/TEAD4/RUNX2/PROX1/PAX8/PCSK5/KRT8/CTHRC1/PLCD3/MSX1/EFEMP1/KCNQ4/EPAS1/HOXA3/SIX1/HOXA5/TWIST1/HOXA7/ZNF568/NPHP3/SOCS3/HOXA6/PPP1R13L/NR2F2/HOXB7/HMX3/SHOX2/S…	103
BP	GO:0002521	leukocyte differentiation	103/2490	484/17310	2.03e-05	0.00316706	ENSG00000162367/ENSG00000095002/ENSG00000135046/ENSG00000173585/ENSG00000081237/ENSG00000072274/ENSG00000168610/ENSG00000173757/ENSG00000136997/ENSG00000081059/ENSG00000127152/ENSG00000139687/ENSG00000152192/ENSG00000117322/ENSG00000118513/ENSG00000152495/ENSG00000100060/ENSG00000178562/ENSG00000116824/ENSG00000123360/ENSG00000108175/ENSG00000158473/ENSG00000197471/ENSG00000174405/ENSG00000168918…	TAL1/MSH2/ANXA1/CCR9/PTPRC/TFRC/STAT3/STAT5B/MYC/TCF7/BCL11B/RB1/POU4F1/CR2/MYB/CAMK4/MFNG/CD28/CD2/PDE1B/ZMIZ1/CD1D/SPN/LIG4/INPP5D/SRC/SASH3/PREX1/SLC9B2/JAK3/ZFP36L2/EGR1/PRXL2A/KLF10/DOCK10/RORA/CD79A/CD4/GAB2/BLK/CEBPE/KIT/CARD11/IFI16/L3MBTL3/JUN/CD8A/SYK/OSTM1/CYP26B1/SEMA4A/IL7R/CD109/TMEM64/VEGFA/IL4R/PIK3R6/F2RL1/TESC/CD40LG/CSF1/GNAS/TRIB1/SLAMF6/JAG2/MT1G/RUNX2/FOS/LY9/IL15/APP/PIR/HO…	103
BP	GO:0007409	axonogenesis	102/2490	457/17310	2.59e-06	0.00102273	ENSG00000273749/ENSG00000148400/ENSG00000076864/ENSG00000127603/ENSG00000106070/ENSG00000127152/ENSG00000110400/ENSG00000004399/ENSG00000152192/ENSG00000008300/ENSG00000162494/ENSG00000133104/ENSG00000166963/ENSG00000197122/ENSG00000154096/ENSG00000133216/ENSG00000111962/ENSG00000173898/ENSG00000138623/ENSG00000162738/ENSG00000170340/ENSG00000182606/ENSG00000108830/ENSG00000033327/ENSG00000132932…	CYFIP1/NOTCH1/RAP1GAP/MACF1/GRB10/BCL11B/NECTIN1/PLXND1/POU4F1/CELSR3/LRRC38/SPART/MAP1A/SRC/THY1/EPHB2/UST/SPTBN2/SEMA7A/VANGL2/B3GNT2/TRAK1/RND2/GAB2/ATP8A2/SEMA3F/BRSK2/NRXN3/PLXNB1/PAX6/METRN/COL25A1/ROBO3/PTK2/FZD3/SEMA4A/DOK2/VEGFA/NEFH/MAPT/SPTB/ZSWIM6/FOXB1/PTCH1/CTTN/CDH4/SHTN1/TCTN1/RTN4R/NUMBL/EFNB2/SLITRK5/APP/PLXNB2/GFRA3/BARHL2/ADCY1/PAK3/SEMA4G/ZSWIM5/APBB1/SHOX2/SPTBN4/EPHB1/NTN1/…	102
BP	GO:0010975	regulation of neuron projection development	100/2490	449/17310	3.57e-06	0.00124543	ENSG00000273749/ENSG00000100968/ENSG00000077782/ENSG00000127603/ENSG00000183049/ENSG00000004399/ENSG00000044524/ENSG00000182175/ENSG00000099365/ENSG00000112655/ENSG00000133104/ENSG00000107954/ENSG00000154096/ENSG00000133216/ENSG00000111962/ENSG00000124126/ENSG00000138623/ENSG00000111344/ENSG00000118200/ENSG00000182606/ENSG00000006740/ENSG00000108830/ENSG00000132932/ENSG00000001617/ENSG00000107130…	CYFIP1/NFATC4/FGFR1/MACF1/CAMK1D/PLXND1/EPHA3/RGMA/STX1B/PTK7/SPART/NEURL1/THY1/EPHB2/UST/PREX1/SEMA7A/RASAL1/CAMSAP2/TRAK1/ARHGAP44/RND2/ATP8A2/SEMA3F/NCS1/IL1RAP/PLXNB1/NDRG4/PTPRF/TMEM106B/METRN/PTK2/FZD1/SEMA4A/PTPRD/VEGFA/SHANK1/MAPT/KIAA0319/ITGA3/ID1/ZSWIM6/PACSIN1/GPRASP2/SRCIN1/CTTN/CDH4/SHTN1/NSMF/RTN4R/SYT3/SNAP25/ADCYAP1/EFNB2/NEDD4L/SERPINI1/BHLHB9/PLXNB2/MAGI2/LGALS1/DNM3/NEGR1/BARH…	100
BP	GO:0001501	skeletal system development	100/2490	496/17310	0.000230552	0.0162594	ENSG00000162367/ENSG00000081237/ENSG00000077782/ENSG00000162337/ENSG00000166341/ENSG00000161642/ENSG00000134532/ENSG00000183688/ENSG00000119042/ENSG00000197122/ENSG00000154122/ENSG00000102678/ENSG00000164038/ENSG00000145545/ENSG00000155090/ENSG00000038427/ENSG00000112559/ENSG00000120093/ENSG00000113658/ENSG00000164050/ENSG00000157404/ENSG00000136378/ENSG00000107679/ENSG00000162496/ENSG00000003137…	TAL1/PTPRC/FGFR1/LRP5/DCHS1/ZNF385A/SOX5/RFLNB/SATB2/SRC/ANKH/FGF9/SLC9B2/SRD5A1/KLF10/VCAN/MDFI/HOXB3/SMAD5/PLXNB1/KIT/ADAMTS7/PLEKHA1/DHRS3/CYP26B1/FGFR3/GDF10/NAB2/CD44/SERPINH1/PDGFC/SMAD3/COL11A2/KIAA1217/SOX11/IRX5/GNAS/HOXD13/AXIN2/JAG2/PITX1/FLVCR1/HOXA1/BMP10/GSC/NKX3-2/TEAD4/RUNX2/HOXA13/PCSK5/MSX1/CSGALNACT1/EFEMP1/HOXA3/SIX1/HOXA5/TWIST1/HOXA7/CSRNP1/HOXA6/MPIG6B/STC1/COL27A1/IGFBP4/H…	100
CC	GO:0015629	actin cytoskeleton	100/2636	487/18317	0.000117411	0.00864929	ENSG00000169994/ENSG00000082074/ENSG00000116574/ENSG00000135046/ENSG00000167549/ENSG00000133454/ENSG00000136068/ENSG00000099204/ENSG00000277443/ENSG00000158164/ENSG00000198336/ENSG00000177425/ENSG00000087274/ENSG00000110031/ENSG00000115935/ENSG00000183688/ENSG00000184009/ENSG00000197122/ENSG00000172725/ENSG00000105048/ENSG00000148935/ENSG00000173898/ENSG00000162738/ENSG00000107863/ENSG00000116584…	MYO7B/FYB1/RHOU/ANXA1/CORO6/MYO18B/FLNB/ABLIM1/MARCKS/TMSB15A/MYL4/PAWR/ADD1/LPXN/WIPF1/RFLNB/ACTG1/SRC/CORO1B/TNNT1/GAS2/SPTBN2/VANGL2/ARHGAP21/ARHGEF2/LSP1/ARHGAP32/JUP/KLHL2/NCOA5/MTSS1/ADD2/PTPN12/GSN/CIB2/FSCN1/BMF/ZYX/RAB22A/PTK2/PLEKHH2/SCNN1D/MICALL2/ZNF268/MYO1C/MYL5/SPTB/RHOQ/CDC42EP4/FBLIM1/MYO1D/SRCIN1/CTTN/YES1/FLT1/FER/SORBS1/KPTN/RTKN/MYO5B/CDC42BPB/SORBS2/SPECC1/MYH3/HFE/ADAM8/MYH…	100
BP	GO:0050878	regulation of body fluid levels	98/2490	499/17310	0.000678056	0.0371281	ENSG00000126561/ENSG00000060237/ENSG00000173757/ENSG00000024422/ENSG00000010278/ENSG00000132475/ENSG00000135919/ENSG00000161642/ENSG00000027075/ENSG00000088387/ENSG00000184009/ENSG00000107954/ENSG00000197122/ENSG00000133216/ENSG00000130158/ENSG00000138185/ENSG00000114302/ENSG00000123405/ENSG00000141506/ENSG00000003436/ENSG00000165025/ENSG00000104783/ENSG00000003137/ENSG00000112715/ENSG00000151012…	STAT5A/WNK1/STAT5B/EHD2/CD9/H3F3B/SERPINE2/ZNF385A/PRKCH/DOCK9/ACTG1/NEURL1/SRC/EPHB2/DOCK6/ENTPD1/PRKAR2A/NFE2/PIK3R5/TFPI/SYK/KCNN4/CYP26B1/VEGFA/SLC7A11/PIK3R6/PDGFC/F2RL1/PLEK/SERPINB2/FOXB1/CD40LG/DOCK8/GNAS/GBA/F8/NOS3/CD34/MYO5B/FLG/F13A1/CDO1/NLRP6/PROS1/RHOB/P2RX1/C1GALT1C1/P2RY1/MPIG6B/TEC/ITGA2/KALRN/ADCY1/ADAMTS18/MERTK/CHRM3/ALOX12/FOXA2/GAS6/PRKCE/CYP4F12/ADORA1/DGKG/TMPRSS6/CFTR/FB…	98
CC	GO:0031012	extracellular matrix	97/2636	477/18317	0.000212469	0.0117389	ENSG00000166482/ENSG00000108679/ENSG00000163520/ENSG00000091136/ENSG00000035862/ENSG00000135919/ENSG00000092758/ENSG00000162494/ENSG00000100448/ENSG00000145808/ENSG00000188157/ENSG00000102678/ENSG00000100473/ENSG00000108055/ENSG00000038427/ENSG00000154734/ENSG00000132205/ENSG00000101439/ENSG00000170275/ENSG00000136378/ENSG00000213420/ENSG00000114270/ENSG00000107821/ENSG00000185761/ENSG00000182534…	MFAP4/LGALS3BP/FBLN2/LAMB1/TIMP2/SERPINE2/COL9A3/LRRC38/CTSG/ADAMTS19/AGRN/FGF9/COCH/SMC3/VCAN/ADAMTS1/EMILIN2/CST3/CRTAP/ADAMTS7/GPC2/COL7A1/KAZALD1/ADAMTSL5/MXRA7/VEGFA/GDF10/COL11A2/COL4A5/CD248/APLP1/ADAMTS15/TIMP3/HSPG2/COL18A1/SPOCK2/CTHRC1/SLITRK5/EFEMP1/SSC5D/COL5A1/SDC3/ADAMTSL1/LGALS1/EFEMP2/EMID1/COL27A1/PRSS2/ADAMTS18/GLDN/NTN1/ADAMTS3/MFAP2/FBN3/GPC4/MMP25/WNT10A/FBLN1/PODN/NTN3/FN1/…	97
CC	GO:0098794	postsynapse	95/2636	450/18317	5.94e-05	0.00562208	ENSG00000069424/ENSG00000273749/ENSG00000176171/ENSG00000107954/ENSG00000197122/ENSG00000178695/ENSG00000133216/ENSG00000166900/ENSG00000171867/ENSG00000181418/ENSG00000135905/ENSG00000116584/ENSG00000134909/ENSG00000006740/ENSG00000061337/ENSG00000107130/ENSG00000107282/ENSG00000075340/ENSG00000109738/ENSG00000082458/ENSG00000177707/ENSG00000131018/ENSG00000169398/ENSG00000161681/ENSG00000159217…	KCNAB2/CYFIP1/BNIP3/NEURL1/SRC/KCTD12/EPHB2/STX3/PRNP/DDN/DOCK10/ARHGEF2/ARHGAP32/ARHGAP44/LZTS1/NCS1/APBA1/ADD2/GLRB/DLG3/NECTIN3/SYNE1/PTK2/SHANK1/IGF2BP1/NEFH/MAPT/NETO1/PTCH1/KCNN2/DRP2/SRCIN1/CTTN/DAGLB/NTSR1/NSMF/NLGN4Y/SNAP25/CAMK2N1/GRID2IP/KPTN/NLGN4X/CPEB4/APP/DMD/GRID1/CHRNA7/HOMER3/P2RX1/GABRB2/MAGI2/P2RY1/DNM3/KCNC3/LPAR1/GRIN2D/ABHD17C/FRMPD4/GPM6A/KALRN/DRD4/GRIN3B/CHRM3/APBB1/SLC8…	95
BP	GO:0007389	pattern specification process	94/2490	427/17310	1.14e-05	0.00218329	ENSG00000148400/ENSG00000077782/ENSG00000137834/ENSG00000205336/ENSG00000114315/ENSG00000162337/ENSG00000166341/ENSG00000100060/ENSG00000164056/ENSG00000146122/ENSG00000119042/ENSG00000064393/ENSG00000198363/ENSG00000162738/ENSG00000096872/ENSG00000128602/ENSG00000112559/ENSG00000120093/ENSG00000179029/ENSG00000001617/ENSG00000113658/ENSG00000177508/ENSG00000103034/ENSG00000184937/ENSG00000007372…	NOTCH1/FGFR1/SMAD6/ADGRG1/HES1/LRP5/DCHS1/MFNG/SPRY1/DAAM2/SATB2/HIPK2/ASPH/VANGL2/IFT74/SMO/MDFI/HOXB3/TMEM107/SEMA3F/SMAD5/IRX3/NDRG4/WT1/PAX6/CELSR1/ACVR1/CYP26B1/CXXC4/CCDC40/SMAD3/CFAP53/FOXB1/AR/PTCH1/DPCD/MNS1/HOXD13/AXIN2/GSC/TCTN1/NKX3-2/IRX1/ARMC4/LRRC6/PAX8/PCSK5/MSX1/BICC1/HOXA3/SIX1/HOXA5/HOXA7/DUSP6/NPHP3/HOXA6/STC1/TBX6/LRP2/WLS/NR2F2/HOXB7/HOXD8/FOXA2/DNAI1/COBL/ROR2/MSX2/DSCAML1/…	94
MF	GO:0000982	transcription factor activity, RNA polymerase II proximal promoter sequence-specific DNA binding	94/2499	415/17252	4.45e-06	0.00246139	ENSG00000100968/ENSG00000157554/ENSG00000114315/ENSG00000168610/ENSG00000173757/ENSG00000136997/ENSG00000127152/ENSG00000139687/ENSG00000152192/ENSG00000118513/ENSG00000101057/ENSG00000187079/ENSG00000126003/ENSG00000196628/ENSG00000141905/ENSG00000119042/ENSG00000135457/ENSG00000120738/ENSG00000181418/ENSG00000155090/ENSG00000120093/ENSG00000141510/ENSG00000078900/ENSG00000080839/ENSG00000133794…	NFATC4/ERG/HES1/STAT3/STAT5B/MYC/BCL11B/RB1/POU4F1/MYB/MYBL2/TEAD1/PLAGL2/TCF4/NFIC/SATB2/TFCP2/EGR1/DDN/KLF10/HOXB3/TP53/TP73/RBL1/ARNTL/CEBPE/TCFL5/WT1/PLAG1/PAX6/SP2/CEBPZ/IFI16/JUN/CARF/TSHZ3/NFIL3/AR/SOX11/NFE2L3/HEYL/HOXD13/MEIS2/PITX1/GSC/NKX3-2/RUNX2/PROX1/PAX8/FOS/MSX1/FOXO1/EPAS1/SIX1/HOXA5/HOXA7/EBF4/BARHL2/PRDM5/FOSB/HOXB7/TOX2/EBF1/SIX4/NR2F1/FOXD1/JDP2/TFAP2A/HHEX/EBF3/DLX4/HESX1/TL…	94
BP	GO:0048732	gland development	93/2490	430/17310	2.63e-05	0.0037144	ENSG00000126561/ENSG00000135046/ENSG00000148400/ENSG00000077782/ENSG00000132646/ENSG00000114315/ENSG00000197081/ENSG00000173757/ENSG00000128309/ENSG00000127152/ENSG00000110492/ENSG00000004399/ENSG00000162337/ENSG00000112972/ENSG00000135919/ENSG00000111276/ENSG00000107954/ENSG00000197122/ENSG00000163348/ENSG00000244405/ENSG00000170430/ENSG00000213626/ENSG00000145545/ENSG00000128602/ENSG00000120093…	STAT5A/ANXA1/NOTCH1/FGFR1/PCNA/HES1/IGF2R/STAT5B/MPST/BCL11B/MDK/PLXND1/LRP5/HMGCS1/SERPINE2/CDKN1B/NEURL1/SRC/PYGO2/ETV5/MGMT/LBH/SRD5A1/SMO/HOXB3/CST3/LMO4/ZDHHC21/WT1/PLAG1/PAX6/JUN/PPDPF/VEGFA/CCDC40/CRIP1/MAD1L1/SMAD3/WDR35/FOXB1/AR/PTCH1/QDPR/NFKBIA/CSF1/HOXD13/PCK2/PITX1/CPS1/FA2H/PROX1/PAX8/ADCYAP1/MSX1/CCKBR/HOXA3/CDO1/SIX1/HOXA5/HFE/NPHP3/ITGA2/KALRN/NR5A1/WLS/SIX4/HOXB13/NTN1/COBL/MSX2…	93
MF	GO:0000987	proximal promoter sequence-specific DNA binding	92/2499	451/17252	0.000338085	0.0415845	ENSG00000162367/ENSG00000100968/ENSG00000137834/ENSG00000157554/ENSG00000114315/ENSG00000168610/ENSG00000173757/ENSG00000136997/ENSG00000127152/ENSG00000118513/ENSG00000122779/ENSG00000101057/ENSG00000187079/ENSG00000196628/ENSG00000141905/ENSG00000119042/ENSG00000101493/ENSG00000135457/ENSG00000181418/ENSG00000155090/ENSG00000183878/ENSG00000120093/ENSG00000141510/ENSG00000078900/ENSG00000113658…	TAL1/NFATC4/SMAD6/ERG/HES1/STAT3/STAT5B/MYC/BCL11B/MYB/TRIM24/MYBL2/TEAD1/TCF4/NFIC/SATB2/ZNF516/TFCP2/DDN/KLF10/UTY/HOXB3/TP53/TP73/SMAD5/ARNTL/CEBPE/NFE2/TCFL5/ZNF395/PLAG1/PAX6/SP2/CEBPZ/IFI16/JUN/CARF/NFIL3/SMAD3/AR/NFE2L3/LMO2/HOXD13/MEIS2/PITX1/RFX2/GSC/NKX3-2/RUNX2/PAX8/HSF4/FOS/SIX1/HOXA5/TWIST1/HOXA7/PRDM5/CREB3L3/FOSB/HOXB7/TOX2/FOXA2/SIX4/NR2F1/FOXD1/JDP2/TFAP2A/HHEX/EBF3/DLX4/HESX1/TL…	92
BP	GO:0050900	leukocyte migration	91/2490	408/17310	9.11e-06	0.00186016	ENSG00000136732/ENSG00000128322/ENSG00000135046/ENSG00000173757/ENSG00000183049/ENSG00000110876/ENSG00000116824/ENSG00000111913/ENSG00000188404/ENSG00000197471/ENSG00000123454/ENSG00000005844/ENSG00000168918/ENSG00000197122/ENSG00000154096/ENSG00000124126/ENSG00000141510/ENSG00000157404/ENSG00000075340/ENSG00000117091/ENSG00000213949/ENSG00000165025/ENSG00000147443/ENSG00000112715/ENSG00000127507…	GYPC/IGLL1/ANXA1/STAT5B/CAMK1D/SELPLG/CD2/RIPOR2/SELL/SPN/DBH/ITGAL/INPP5D/SRC/THY1/PREX1/TP53/KIT/ADD2/CD48/ITGA1/SYK/DOK2/VEGFA/ADGRE2/SLC7A11/CD44/F2RL1/ITGA3/MCOLN2/DOCK8/CSF1/S1PR1/SLC7A8/GCSAM/YES1/MTUS1/IL16/FLT1/FER/CNR2/CD34/SDC4/APP/SDC3/PROS1/HOXA7/ADAM8/ITGA2/SIRPG/MERTK/SPNS2/CCL28/CXADR/GAS6/ADORA1/ROR2/CD300A/CX3CR1/CD244/FN1/CXCL12/SLC16A8/L1CAM/JAM2/SDC1/STAP1/SELP/CYP19A1/ITGAM/…	91
BP	GO:0043062	extracellular structure organization	90/2490	395/17310	4.13e-06	0.00135836	ENSG00000166482/ENSG00000165029/ENSG00000148400/ENSG00000163520/ENSG00000091136/ENSG00000160179/ENSG00000035862/ENSG00000092758/ENSG00000100448/ENSG00000126003/ENSG00000188157/ENSG00000005844/ENSG00000038427/ENSG00000101439/ENSG00000181404/ENSG00000197635/ENSG00000184937/ENSG00000075618/ENSG00000213949/ENSG00000114270/ENSG00000107821/ENSG00000100979/ENSG00000169398/ENSG00000026508/ENSG00000149257…	MFAP4/ABCA1/NOTCH1/FBLN2/LAMB1/ABCG1/TIMP2/COL9A3/CTSG/PLAGL2/AGRN/ITGAL/VCAN/CST3/WASHC1/DPP4/WT1/FSCN1/ITGA1/COL7A1/KAZALD1/PLTP/PTK2/CD44/SERPINH1/SMAD3/ITGA3/COL11A2/SOAT2/COL4A5/ADAM15/LIPC/SPINT1/HSPG2/COL18A1/SPOCK2/CD34/CSGALNACT1/SDC4/COL5A1/APP/CYP1B1/ADAM8/NPHP3/FGFR4/EFEMP2/COL27A1/ITGA2/PRSS2/PHLDB1/GAS6/ADAMTS3/MFAP2/TMPRSS6/MATN4/FBLN1/FN1/LOXL3/COL6A1/FBLN5/COL16A1/ADAMTSL2/JAM2/P…	90
BP	GO:0051249	regulation of lymphocyte activation	88/2490	408/17310	4.77e-05	0.00556596	ENSG00000128322/ENSG00000095002/ENSG00000135046/ENSG00000081237/ENSG00000072274/ENSG00000004468/ENSG00000114315/ENSG00000173757/ENSG00000177425/ENSG00000013725/ENSG00000118513/ENSG00000152495/ENSG00000178562/ENSG00000116824/ENSG00000108175/ENSG00000111913/ENSG00000158473/ENSG00000204592/ENSG00000197471/ENSG00000168918/ENSG00000197122/ENSG00000122122/ENSG00000154096/ENSG00000137078/ENSG00000105639…	IGLL1/MSH2/ANXA1/PTPRC/TFRC/CD38/HES1/STAT5B/PAWR/CD6/MYB/CAMK4/CD28/CD2/ZMIZ1/RIPOR2/CD1D/HLA-E/SPN/INPP5D/SRC/SASH3/THY1/SIT1/JAK3/PRNP/ZFP36L2/THOC1/CD4/TMIGD2/DPP4/GSN/CARD11/CCDC88B/SYK/CYP26B1/IL7R/IL4R/PIK3R6/MAD1L1/IL20RB/LMO1/ICOS/SOX11/CD40LG/DOCK8/YES1/EFNB2/IGFBP2/IL15/SDC4/HFE/TNFRSF13C/ADAM8/HLA-DQB1/LAG3/LGALS1/SIRPG/PDCD1/PAK3/IL4/MERTK/GAS6/TNFSF13/CD300A/TNFRSF4/NFAM1/HLA-DOA/LO…	88
MF	GO:0004857	enzyme inhibitor activity	88/2499	396/17252	1.93e-05	0.00711426	ENSG00000135046/ENSG00000148400/ENSG00000060237/ENSG00000166401/ENSG00000035862/ENSG00000135919/ENSG00000058668/ENSG00000141564/ENSG00000130303/ENSG00000111276/ENSG00000128513/ENSG00000177398/ENSG00000061938/ENSG00000114302/ENSG00000234465/ENSG00000101439/ENSG00000100767/ENSG00000101255/ENSG00000142784/ENSG00000003436/ENSG00000114270/ENSG00000265972/ENSG00000136158/ENSG00000156535/ENSG00000196975…	ANXA1/NOTCH1/WNK1/SERPINB8/TIMP2/SERPINE2/ATP2B4/RPTOR/BST2/CDKN1B/POT1/UMODL1/TNK2/PRKAR2A/PINLYP/CST3/PAPLN/TRIB3/WDTC1/TFPI/COL7A1/TXNIP/SPRY2/CD109/ANXA4/SERPINH1/FRY/SERPINB2/TESC/LRRC3/SPINT1/SH3BP5/TRIB1/PHACTR2/TIMP3/RTN4R/RENBP/SPOCK2/PPP1R1C/CAMK2N1/RTKN/DUSP19/SPINK2/CAMK2N2/SERPINI1/SERPINB9/APP/ANXA3/PROS1/SOCS3/CDKN2B/NOL3/BIRC7/SSPO/AC024940.1/GAS6/INCA1/NAIP/SH3RF2/DPEP1/CISH/PODN…	88
MF	GO:0000978	RNA polymerase II proximal promoter sequence-specific DNA binding	88/2499	436/17252	0.000640563	0.0490467	ENSG00000162367/ENSG00000100968/ENSG00000137834/ENSG00000157554/ENSG00000114315/ENSG00000168610/ENSG00000173757/ENSG00000136997/ENSG00000127152/ENSG00000118513/ENSG00000122779/ENSG00000101057/ENSG00000196628/ENSG00000141905/ENSG00000119042/ENSG00000135457/ENSG00000181418/ENSG00000155090/ENSG00000183878/ENSG00000120093/ENSG00000141510/ENSG00000078900/ENSG00000113658/ENSG00000133794/ENSG00000092067…	TAL1/NFATC4/SMAD6/ERG/HES1/STAT3/STAT5B/MYC/BCL11B/MYB/TRIM24/MYBL2/TCF4/NFIC/SATB2/TFCP2/DDN/KLF10/UTY/HOXB3/TP53/TP73/SMAD5/ARNTL/CEBPE/TCFL5/ZNF395/PLAG1/PAX6/SP2/CEBPZ/IFI16/JUN/CARF/NFIL3/SMAD3/AR/NFE2L3/LMO2/HOXD13/MEIS2/PITX1/RFX2/GSC/NKX3-2/RUNX2/PAX8/HSF4/FOS/SIX1/HOXA5/TWIST1/HOXA7/PRDM5/CREB3L3/FOSB/HOXB7/TOX2/FOXA2/SIX4/NR2F1/FOXD1/JDP2/TFAP2A/HHEX/EBF3/DLX4/HESX1/TLX1/ZBTB7B/NEUROG2/…	88
BP	GO:0018212	peptidyl-tyrosine modification	87/2490	383/17310	6.74e-06	0.00159677	ENSG00000126561/ENSG00000077782/ENSG00000114315/ENSG00000168610/ENSG00000173757/ENSG00000044524/ENSG00000155926/ENSG00000122779/ENSG00000055332/ENSG00000107954/ENSG00000197122/ENSG00000102678/ENSG00000154096/ENSG00000113070/ENSG00000133216/ENSG00000108984/ENSG00000061938/ENSG00000112742/ENSG00000105639/ENSG00000171867/ENSG00000116584/ENSG00000141510/ENSG00000010610/ENSG00000136573/ENSG00000157404…	STAT5A/FGFR1/HES1/STAT3/STAT5B/EPHA3/SLA/TRIM24/EIF2AK2/NEURL1/SRC/FGF9/THY1/HBEGF/EPHB2/MAP2K6/TNK2/TTK/JAK3/PRNP/ARHGEF2/TP53/CD4/BLK/KIT/DLG3/SYK/PTK2/FGFR3/VEGFA/CD44/PDGFC/FLT4/SRCIN1/SH3BP5/TSLP/YES1/IL3RA/FLT1/FER/EPHA10/EFEMP1/IL15/ZFYVE28/APP/PRAG1/NTF3/SOCS3/FGFR4/TEC/MERTK/GAS6/EPHB1/PRKCE/ADORA1/ROR2/MATK/CD300A/MST1R/CSF2RA/PDGFRB/LIF/STAP2/DMTN/STAP1/EPHA5/TPST1/FGF17/FGF22/NTRK3/CD…	87
BP	GO:0018108	peptidyl-tyrosine phosphorylation	86/2490	380/17310	8.83e-06	0.00186016	ENSG00000126561/ENSG00000077782/ENSG00000114315/ENSG00000168610/ENSG00000173757/ENSG00000044524/ENSG00000155926/ENSG00000122779/ENSG00000055332/ENSG00000107954/ENSG00000197122/ENSG00000102678/ENSG00000154096/ENSG00000113070/ENSG00000133216/ENSG00000108984/ENSG00000061938/ENSG00000112742/ENSG00000105639/ENSG00000171867/ENSG00000116584/ENSG00000141510/ENSG00000010610/ENSG00000136573/ENSG00000157404…	STAT5A/FGFR1/HES1/STAT3/STAT5B/EPHA3/SLA/TRIM24/EIF2AK2/NEURL1/SRC/FGF9/THY1/HBEGF/EPHB2/MAP2K6/TNK2/TTK/JAK3/PRNP/ARHGEF2/TP53/CD4/BLK/KIT/DLG3/SYK/PTK2/FGFR3/VEGFA/CD44/PDGFC/FLT4/SRCIN1/SH3BP5/TSLP/YES1/IL3RA/FLT1/FER/EPHA10/EFEMP1/IL15/ZFYVE28/APP/PRAG1/NTF3/SOCS3/FGFR4/TEC/MERTK/GAS6/EPHB1/PRKCE/ADORA1/ROR2/MATK/CD300A/MST1R/CSF2RA/PDGFRB/LIF/STAP2/DMTN/STAP1/EPHA5/FGF17/FGF22/NTRK3/CD24/HCK…	86
BP	GO:0048608	reproductive structure development	86/2490	432/17310	0.000916834	0.0460282	ENSG00000095002/ENSG00000135046/ENSG00000148400/ENSG00000205336/ENSG00000114315/ENSG00000173757/ENSG00000104899/ENSG00000081059/ENSG00000112972/ENSG00000135919/ENSG00000136720/ENSG00000092758/ENSG00000100918/ENSG00000111276/ENSG00000197122/ENSG00000102678/ENSG00000071246/ENSG00000102230/ENSG00000177398/ENSG00000180530/ENSG00000145545/ENSG00000154734/ENSG00000112559/ENSG00000101439/ENSG00000106268…	MSH2/ANXA1/NOTCH1/ADGRG1/HES1/STAT5B/AMH/TCF7/HMGCS1/SERPINE2/HS6ST1/COL9A3/REC8/CDKN1B/SRC/FGF9/VASH1/PCYT1B/UMODL1/NRIP1/SRD5A1/ADAMTS1/MDFI/CST3/NUDT1/TRIM28/KIT/TAF4/WT1/PLAG1/PLEKHA1/SYCP2/PTK2/STC2/VEGFA/CRIP1/AR/PTCH1/ADAM15/IRX5/TEX19/SPINT1/HOXD13/ZFY/LRRC6/ADCYAP1/NOS3/KRT8/PLCD3/GDF9/EPAS1/ZNF568/STOX2/BCL2L2/MSH4/SOCS3/STC1/NR5A1/LRP2/NR2F2/MERTK/SIX4/HOXB13/ROR2/FSTL3/NKX2-1/HEY2/TLR…	86
BP	GO:0061458	reproductive system development	86/2490	435/17310	0.00113885	0.0485575	ENSG00000095002/ENSG00000135046/ENSG00000148400/ENSG00000205336/ENSG00000114315/ENSG00000173757/ENSG00000104899/ENSG00000081059/ENSG00000112972/ENSG00000135919/ENSG00000136720/ENSG00000092758/ENSG00000100918/ENSG00000111276/ENSG00000197122/ENSG00000102678/ENSG00000071246/ENSG00000102230/ENSG00000177398/ENSG00000180530/ENSG00000145545/ENSG00000154734/ENSG00000112559/ENSG00000101439/ENSG00000106268…	MSH2/ANXA1/NOTCH1/ADGRG1/HES1/STAT5B/AMH/TCF7/HMGCS1/SERPINE2/HS6ST1/COL9A3/REC8/CDKN1B/SRC/FGF9/VASH1/PCYT1B/UMODL1/NRIP1/SRD5A1/ADAMTS1/MDFI/CST3/NUDT1/TRIM28/KIT/TAF4/WT1/PLAG1/PLEKHA1/SYCP2/PTK2/STC2/VEGFA/CRIP1/AR/PTCH1/ADAM15/IRX5/TEX19/SPINT1/HOXD13/ZFY/LRRC6/ADCYAP1/NOS3/KRT8/PLCD3/GDF9/EPAS1/ZNF568/STOX2/BCL2L2/MSH4/SOCS3/STC1/NR5A1/LRP2/NR2F2/MERTK/SIX4/HOXB13/ROR2/FSTL3/NKX2-1/HEY2/TLR…	86
MF	GO:0005216	ion channel activity	86/2499	423/17252	0.000579205	0.0490467	ENSG00000069424/ENSG00000165125/ENSG00000162494/ENSG00000138449/ENSG00000055118/ENSG00000137726/ENSG00000138172/ENSG00000170049/ENSG00000160991/ENSG00000164626/ENSG00000107130/ENSG00000136546/ENSG00000100346/ENSG00000109738/ENSG00000082458/ENSG00000104783/ENSG00000162572/ENSG00000185101/ENSG00000100342/ENSG00000102057/ENSG00000170456/ENSG00000171365/ENSG00000153898/ENSG00000080709/ENSG00000184156…	KCNAB2/TRPV6/LRRC38/SLC40A1/KCNH2/FXYD6/CALHM2/KCNAB3/ORAI2/KCNK5/NCS1/SCN7A/CACNA1I/GLRB/DLG3/KCNN4/SCNN1D/ANO9/APOL1/KCND1/DENND5B/CLCN5/MCOLN2/KCNN2/KCNQ3/ANO5/CACNA1H/FAM155B/KCNA3/FXYD2/ASIC3/TRPM5/KCNQ4/KCNH8/GRID1/CHRNA7/P2RX1/GABRB2/KCNC3/GRIN2D/GPM6A/KCNMB1/GRIN3B/CACNA1A/SLC26A11/GAS6/CACNG4/CFTR/TTYH1/KCNAB1/KCNT2/CACNA1F/CACNA2D4/KCNMA1/GRIK5/CHRNA6/SLC26A10/KCNJ4/KCNS1/KCNH4/KCNJ10/G…	86
BP	GO:0022407	regulation of cell-cell adhesion	85/2490	382/17310	1.95e-05	0.00316706	ENSG00000135046/ENSG00000081237/ENSG00000072274/ENSG00000114315/ENSG00000173757/ENSG00000010278/ENSG00000197971/ENSG00000177425/ENSG00000013725/ENSG00000118513/ENSG00000135919/ENSG00000178562/ENSG00000108175/ENSG00000111913/ENSG00000158473/ENSG00000204592/ENSG00000197471/ENSG00000197122/ENSG00000122122/ENSG00000154096/ENSG00000130707/ENSG00000105639/ENSG00000171867/ENSG00000010610/ENSG00000167664…	ANXA1/PTPRC/TFRC/HES1/STAT5B/CD9/MBP/PAWR/CD6/MYB/SERPINE2/CD28/ZMIZ1/RIPOR2/CD1D/HLA-E/SPN/SRC/SASH3/THY1/ASS1/JAK3/PRNP/CD4/TMIGD2/DPP4/CARD11/CCDC88B/SYK/PTK2/IL7R/IL4R/PIK3R6/CD44/MAD1L1/IL20RB/ICOS/CD40LG/DOCK8/YES1/PODXL/EFNB2/IGFBP2/IL15/SDC4/HFE/TNFRSF13C/ADAM8/HLA-DQB1/LAG3/LGALS1/SIRPG/PDCD1/ADAMTS18/PAK3/IL4/CCL28/ALOX12/FOXA2/CCM2L/CD300A/FSTL3/CXCL12/LOXL3/HLA-DRB1/JAG1/EFNB3/ZBTB7B/…	85
MF	GO:0003779	actin binding	85/2499	410/17252	0.000326353	0.0415845	ENSG00000169994/ENSG00000273749/ENSG00000167549/ENSG00000127603/ENSG00000133454/ENSG00000136068/ENSG00000099204/ENSG00000277443/ENSG00000158164/ENSG00000198336/ENSG00000177425/ENSG00000087274/ENSG00000146122/ENSG00000178209/ENSG00000115935/ENSG00000166963/ENSG00000172725/ENSG00000173898/ENSG00000130592/ENSG00000109466/ENSG00000162614/ENSG00000170873/ENSG00000075340/ENSG00000181404/ENSG00000148180…	MYO7B/CYFIP1/CORO6/MACF1/MYO18B/FLNB/ABLIM1/MARCKS/TMSB15A/MYL4/PAWR/ADD1/DAAM2/PLEC/WIPF1/MAP1A/CORO1B/SPTBN2/LSP1/KLHL2/NEXN/MTSS1/ADD2/WASHC1/GSN/FSCN1/SYNE3/SYNE1/PTK2/PLEKHH2/MICALL2/MYO1C/MAPT/EPB41L1/SNTB1/SPTB/WASF3/MYO1D/GCSAM/SHTN1/KLHL3/PHACTR2/SORBS1/KPTN/NOS3/MYO5B/SPIRE1/EPS8L2/MYH3/DMD/MYH15/MYBPHL/MYOM2/SPTBN4/PRKCE/PSTPIP2/TNS4/COBL/BIN1/SYNPO2L/OPHN1/PLS3/MYO1A/SYN1/KCNMA1/S100A…	85
CC	GO:0043235	receptor complex	84/2636	375/18317	1.73e-05	0.00386303	ENSG00000106123/ENSG00000148400/ENSG00000077782/ENSG00000072274/ENSG00000114757/ENSG00000165409/ENSG00000004399/ENSG00000162337/ENSG00000117322/ENSG00000044524/ENSG00000013725/ENSG00000005844/ENSG00000133216/ENSG00000153071/ENSG00000141293/ENSG00000105369/ENSG00000010610/ENSG00000155093/ENSG00000164050/ENSG00000157404/ENSG00000198286/ENSG00000082458/ENSG00000213949/ENSG00000153563/ENSG00000165025…	EPHB6/NOTCH1/FGFR1/TFRC/PEX5L/TSHR/PLXND1/LRP5/CR2/EPHA3/CD6/ITGAL/EPHB2/DAB2/SKAP1/CD79A/CD4/PTPRN2/PLXNB1/KIT/CARD11/DLG3/ITGA1/CD8A/SYK/ACVR1/FGFR3/SHANK1/IL4R/CD44/SMAD3/ITGA3/GPR160/FLT4/GPR63/FLT1/SORBS1/IFNLR1/EPHA10/SLITRK5/APP/CPT1C/CHRNA7/HFE/PLXNB2/GFRA3/GABRB2/FGFR4/GRIN2D/ITGA2/LRP2/MERTK/GRIN3B/NR3C2/EPHB1/CACNG4/ROR2/MST1R/PDGFRB/TLR7/DLG2/GRIK5/CHRNA6/GFRA4/ITGA10/LIFR/EPHA5/GRIN2…	84
BP	GO:0045785	positive regulation of cell adhesion	83/2490	386/17310	8.62e-05	0.00836875	ENSG00000135046/ENSG00000081237/ENSG00000072274/ENSG00000163520/ENSG00000205336/ENSG00000114315/ENSG00000173757/ENSG00000013725/ENSG00000147459/ENSG00000118513/ENSG00000178562/ENSG00000108175/ENSG00000158473/ENSG00000204592/ENSG00000197122/ENSG00000122122/ENSG00000154096/ENSG00000166900/ENSG00000124126/ENSG00000105639/ENSG00000096872/ENSG00000141293/ENSG00000173801/ENSG00000010610/ENSG00000167664…	ANXA1/PTPRC/TFRC/FBLN2/ADGRG1/HES1/STAT5B/CD6/DOCK5/MYB/CD28/ZMIZ1/CD1D/HLA-E/SRC/SASH3/THY1/STX3/PREX1/JAK3/IFT74/SKAP1/JUP/CD4/TMIGD2/DPP4/CARD11/CCDC88B/SYK/IL7R/VEGFA/IL4R/PIK3R6/CD44/SMAD3/ITGA3/CYTH3/ICOS/CD40LG/DOCK8/CSF1/YES1/PODXL/SPOCK2/EFNB2/IGFBP2/IL15/SDC4/TNFRSF13C/ADAM8/HLA-DQB1/LGALS1/ITGA2/SIRPG/PDCD1/PRSS2/PAK3/IL4/CCL28/FOXA2/PRKCE/FSTL3/FN1/CXCL12/HLA-DRB1/COL16A1/EFNB3/DMTN/T…	83
CC	GO:0005578	proteinaceous extracellular matrix	83/2636	373/18317	2.49e-05	0.00412979	ENSG00000166482/ENSG00000108679/ENSG00000163520/ENSG00000091136/ENSG00000035862/ENSG00000092758/ENSG00000162494/ENSG00000145808/ENSG00000188157/ENSG00000102678/ENSG00000100473/ENSG00000108055/ENSG00000038427/ENSG00000154734/ENSG00000132205/ENSG00000101439/ENSG00000170275/ENSG00000136378/ENSG00000213420/ENSG00000114270/ENSG00000107821/ENSG00000185761/ENSG00000112715/ENSG00000204248/ENSG00000188153…	MFAP4/LGALS3BP/FBLN2/LAMB1/TIMP2/COL9A3/LRRC38/ADAMTS19/AGRN/FGF9/COCH/SMC3/VCAN/ADAMTS1/EMILIN2/CST3/CRTAP/ADAMTS7/GPC2/COL7A1/KAZALD1/ADAMTSL5/VEGFA/COL11A2/COL4A5/CD248/APLP1/ADAMTS15/TIMP3/HSPG2/COL18A1/SPOCK2/CTHRC1/SLITRK5/EFEMP1/COL5A1/ADAMTSL1/LGALS1/EFEMP2/EMID1/COL27A1/ADAMTS18/GLDN/NTN1/ADAMTS3/MFAP2/FBN3/GPC4/MMP25/WNT10A/FBLN1/PODN/NTN3/FN1/LINGO4/COL6A1/FBLN5/GPC5/COL16A1/ADAMTSL2/F…	83
BP	GO:0030099	myeloid cell differentiation	82/2490	395/17310	0.000316137	0.0210426	ENSG00000162367/ENSG00000072274/ENSG00000168610/ENSG00000173757/ENSG00000136997/ENSG00000139687/ENSG00000152192/ENSG00000132475/ENSG00000152495/ENSG00000161642/ENSG00000123360/ENSG00000087274/ENSG00000198646/ENSG00000168918/ENSG00000197122/ENSG00000064393/ENSG00000164038/ENSG00000105639/ENSG00000122378/ENSG00000155090/ENSG00000010610/ENSG00000033327/ENSG00000113658/ENSG00000092067/ENSG00000123405…	TAL1/TFRC/STAT3/STAT5B/MYC/RB1/POU4F1/H3F3B/CAMK4/ZNF385A/PDE1B/ADD1/NCOA6/INPP5D/SRC/HIPK2/SLC9B2/JAK3/PRXL2A/KLF10/CD4/GAB2/SMAD5/CEBPE/NFE2/KIT/IFI16/L3MBTL3/JUN/L3MBTL1/OSTM1/CD109/TMEM64/VEGFA/F2RL1/TESC/NFKBIA/HSPA1B/CSF1/GNAS/TRIB1/MEIS2/FLVCR1/MT1G/P4HTM/FOS/EPAS1/APP/HOXA5/PIR/HOXA7/CDKN2B/MPIG6B/IL4/HOXB7/ROR2/FSTL3/GPR55/HHEX/PPARG/LIF/JAG1/KLF2/DMTN/RHEX/DLL1/RAB7B/HIST1H3G/MAFB/GATA2…	82
BP	GO:0001655	urogenital system development	81/2490	316/17310	8.15e-08	9.34e-05	ENSG00000135046/ENSG00000148400/ENSG00000077782/ENSG00000137834/ENSG00000114315/ENSG00000115758/ENSG00000128309/ENSG00000104899/ENSG00000136997/ENSG00000166341/ENSG00000103811/ENSG00000164056/ENSG00000111276/ENSG00000133216/ENSG00000163348/ENSG00000120738/ENSG00000162738/ENSG00000145545/ENSG00000154734/ENSG00000128602/ENSG00000078900/ENSG00000113658/ENSG00000177508/ENSG00000106392/ENSG00000170873…	ANXA1/NOTCH1/FGFR1/SMAD6/HES1/ODC1/MPST/AMH/MYC/DCHS1/CTSH/SPRY1/CDKN1B/EPHB2/PYGO2/EGR1/VANGL2/SRD5A1/ADAMTS1/SMO/TP73/SMAD5/IRX3/C1GALT1/MTSS1/WT1/PLAG1/HPGD/VEGFA/CRIP1/SMAD3/ITGA3/FOXB1/AR/PTCH1/SOX11/HEYL/HOXD13/KLHL3/PODXL/IRX1/PROX1/PAX8/PCSK5/CD34/EFNB2/SDC4/MME/SIX1/GREB1L/NPHP3/MAGI2/HOXB7/SIX4/HOXB13/FOXD1/FSTL3/TFAP2A/PDGFRB/ENPEP/LIF/JAG1/KLF15/SDC1/DLL1/CYP19A1/FAT4/SMAD7/GATA2/COL4…	81
BP	GO:0030198	extracellular matrix organization	81/2490	341/17310	2.31e-06	0.000975407	ENSG00000166482/ENSG00000148400/ENSG00000163520/ENSG00000091136/ENSG00000035862/ENSG00000092758/ENSG00000100448/ENSG00000188157/ENSG00000005844/ENSG00000038427/ENSG00000101439/ENSG00000181404/ENSG00000197635/ENSG00000184937/ENSG00000075618/ENSG00000213949/ENSG00000114270/ENSG00000107821/ENSG00000169398/ENSG00000026508/ENSG00000149257/ENSG00000166949/ENSG00000005884/ENSG00000204248/ENSG00000188153…	MFAP4/NOTCH1/FBLN2/LAMB1/TIMP2/COL9A3/CTSG/AGRN/ITGAL/VCAN/CST3/WASHC1/DPP4/WT1/FSCN1/ITGA1/COL7A1/KAZALD1/PTK2/CD44/SERPINH1/SMAD3/ITGA3/COL11A2/COL4A5/ADAM15/SPINT1/HSPG2/COL18A1/SPOCK2/CSGALNACT1/COL5A1/APP/CYP1B1/ADAM8/NPHP3/FGFR4/EFEMP2/COL27A1/ITGA2/PRSS2/PHLDB1/GAS6/ADAMTS3/MFAP2/TMPRSS6/MATN4/FBLN1/FN1/LOXL3/COL6A1/FBLN5/COL16A1/ADAMTSL2/JAM2/P3H4/ITGA10/LAMC1/COL4A6/ITGAM/SCUBE1/COL4A4/A…	81
BP	GO:0007015	actin filament organization	81/2490	386/17310	0.00024008	0.0164431	ENSG00000116574/ENSG00000273749/ENSG00000277443/ENSG00000158164/ENSG00000177425/ENSG00000087274/ENSG00000115935/ENSG00000183688/ENSG00000197122/ENSG00000172725/ENSG00000124126/ENSG00000173898/ENSG00000116584/ENSG00000108830/ENSG00000163219/ENSG00000075340/ENSG00000181404/ENSG00000148180/ENSG00000075618/ENSG00000159840/ENSG00000152527/ENSG00000164877/ENSG00000175175/ENSG00000197879/ENSG00000161681…	RHOU/CYFIP1/MARCKS/TMSB15A/PAWR/ADD1/WIPF1/RFLNB/SRC/CORO1B/PREX1/SPTBN2/ARHGEF2/RND2/ARHGAP25/ADD2/WASHC1/GSN/FSCN1/ZYX/PLEKHH2/MICALL2/PPM1E/MYO1C/SHANK1/F2RL1/SMAD3/PLEK/FRY/ID1/SPTB/RHOQ/CDC42EP4/WASF3/PACSIN1/CTTN/S1PR1/SHTN1/PROX1/FER/SORBS1/KPTN/NEDD9/SPIRE1/SORBS2/EPS8L2/SDC4/KANK4/RHOB/GPR65/LPAR1/MYBPHL/MYOM2/PAK3/SPTBN4/PRKCE/PALM2/COBL/CGNL1/SYNPO2L/PLS3/RFLNA/CXCL12/MICAL2/DMTN/IGSF2…	81
BP	GO:0007159	leukocyte cell-cell adhesion	80/2490	329/17310	1e-06	0.000538653	ENSG00000135046/ENSG00000081237/ENSG00000072274/ENSG00000114315/ENSG00000173757/ENSG00000177425/ENSG00000013725/ENSG00000118513/ENSG00000110876/ENSG00000178562/ENSG00000108175/ENSG00000111913/ENSG00000158473/ENSG00000188404/ENSG00000204592/ENSG00000197471/ENSG00000005844/ENSG00000197122/ENSG00000122122/ENSG00000154096/ENSG00000130707/ENSG00000105639/ENSG00000171867/ENSG00000010610/ENSG00000167664…	ANXA1/PTPRC/TFRC/HES1/STAT5B/PAWR/CD6/MYB/SELPLG/CD28/ZMIZ1/RIPOR2/CD1D/SELL/HLA-E/SPN/ITGAL/SRC/SASH3/THY1/ASS1/JAK3/PRNP/CD4/TMIGD2/ADD2/DPP4/CARD11/CCDC88B/SYK/IL7R/IL4R/PIK3R6/CD44/MAD1L1/IL20RB/ICOS/CD40LG/DOCK8/YES1/EFNB2/IGFBP2/IL15/SDC4/HFE/TNFRSF13C/ADAM8/HLA-DQB1/LAG3/LGALS1/SIRPG/PDCD1/PAK3/IL4/CCL28/NT5E/CD300A/CXCL12/LOXL3/HLA-DRB1/EFNB3/ZBTB7B/ADORA2A/SELP/TNFSF4/SIRPB1/SMAD7/KLF4/C…	80
BP	GO:0031346	positive regulation of cell projection organization	80/2490	352/17310	1.53e-05	0.00274019	ENSG00000273749/ENSG00000077782/ENSG00000127603/ENSG00000183049/ENSG00000004399/ENSG00000044524/ENSG00000111913/ENSG00000112655/ENSG00000188157/ENSG00000107954/ENSG00000197122/ENSG00000172725/ENSG00000138623/ENSG00000111344/ENSG00000225190/ENSG00000182606/ENSG00000108830/ENSG00000132932/ENSG00000196083/ENSG00000164050/ENSG00000157404/ENSG00000181404/ENSG00000103034/ENSG00000106460/ENSG00000075618…	CYFIP1/FGFR1/MACF1/CAMK1D/PLXND1/EPHA3/RIPOR2/PTK7/AGRN/NEURL1/SRC/CORO1B/SEMA7A/RASAL1/PLEKHM1/TRAK1/RND2/ATP8A2/IL1RAP/PLXNB1/KIT/WASHC1/NDRG4/TMEM106B/FSCN1/METRN/FZD1/PTPRD/VEGFA/SHANK1/MAPT/F2RL1/ITGA3/RHOQ/CDC42EP4/PACSIN1/GPRASP2/MNS1/CDH4/SHTN1/SYT3/ADCYAP1/NEDD4L/SERPINI1/BHLHB9/EPS8L2/PLXNB2/MAGI2/DNM3/NEGR1/LPAR1/ITGA2/GPM6A/KALRN/PAK3/APBB1/SHOX2/NTN1/COBL/ITPKA/GRIP1/SCARF1/AMIGO1/UN…	80
BP	GO:0001558	regulation of cell growth	80/2490	395/17310	0.000807827	0.0419786	ENSG00000273749/ENSG00000127603/ENSG00000004468/ENSG00000066735/ENSG00000139687/ENSG00000132475/ENSG00000135919/ENSG00000141564/ENSG00000130303/ENSG00000133104/ENSG00000111276/ENSG00000113070/ENSG00000118193/ENSG00000138623/ENSG00000111344/ENSG00000068831/ENSG00000141510/ENSG00000108830/ENSG00000130766/ENSG00000001617/ENSG00000213445/ENSG00000106009/ENSG00000184937/ENSG00000107821/ENSG00000196189…	CYFIP1/MACF1/CD38/KIF26A/RB1/H3F3B/SERPINE2/RPTOR/BST2/SPART/CDKN1B/HBEGF/KIF14/SEMA7A/RASAL1/RASGRP2/TP53/RND2/SESN2/SEMA3F/SIPA1/BRAT1/WT1/KAZALD1/SEMA4A/VEGFA/MAPT/SMAD3/LAMTOR2/ADAM15/HSPA1B/CTTN/BLZF1/CDH4/SHTN1/BMP10/RTN4R/SYT3/FXYD2/MSX1/FXN/IGFBP2/NEDD4L/GDF9/BARHL2/IGFBP4/PRSS2/SEMA4G/OSGIN1/APBB1/NTN1/IGFBP5/SH3BP4/CISH/UNC13A/RIMS2/FN1/CXCL12/L1CAM/PPARG/FBLN5/CDKN1A/TNFRSF12A/ENPP1/SG…	80
CC	GO:0033267	axon part	80/2636	353/18317	1.75e-05	0.00386303	ENSG00000069424/ENSG00000273749/ENSG00000110400/ENSG00000197971/ENSG00000140521/ENSG00000035862/ENSG00000072071/ENSG00000100321/ENSG00000154096/ENSG00000166900/ENSG00000124126/ENSG00000197457/ENSG00000160991/ENSG00000182606/ENSG00000155093/ENSG00000075618/ENSG00000082458/ENSG00000021574/ENSG00000158555/ENSG00000104833/ENSG00000121297/ENSG00000159217/ENSG00000134369/ENSG00000186868/ENSG00000005884…	KCNAB2/CYFIP1/NECTIN1/MBP/POLG/TIMP2/ADGRL1/SYNGR1/THY1/STX3/PREX1/STMN3/ORAI2/TRAK1/PTPRN2/FSCN1/DLG3/SPAST/GDPD5/TUBB4A/TSHZ3/IGF2BP1/NAV1/MAPT/ITGA3/PTCH1/PACSIN1/MYO1D/CBARP/CTTN/WHRN/KCNQ3/NPTX2/BLVRB/NTSR1/SHTN1/RTN4R/AP3B2/SNAP25/ADCYAP1/PRRT2/CPEB4/APP/SLC32A1/GPRIN1/ITGA2/GPM6A/PCDHGB1/CHRM3/CXADR/APBB1/CNTNAP1/SPTBN4/SLC18A2/ADORA1/TIAM2/COBL/CPLX1/BIN1/OPHN1/KCNAB1/GJC2/SYN1/UNC13A/DLG…	80
CC	GO:0031252	cell leading edge	80/2636	386/18317	0.000400445	0.0151834	ENSG00000273749/ENSG00000127603/ENSG00000099204/ENSG00000004399/ENSG00000111913/ENSG00000115935/ENSG00000197122/ENSG00000172725/ENSG00000154096/ENSG00000166900/ENSG00000108798/ENSG00000181418/ENSG00000116584/ENSG00000068831/ENSG00000006740/ENSG00000109466/ENSG00000143013/ENSG00000170873/ENSG00000035115/ENSG00000197635/ENSG00000140368/ENSG00000148180/ENSG00000075618/ENSG00000107679/ENSG00000124209…	CYFIP1/MACF1/ABLIM1/PLXND1/RIPOR2/WIPF1/SRC/CORO1B/THY1/STX3/ABI3/DDN/ARHGEF2/RASGRP2/ARHGAP44/KLHL2/LMO4/MTSS1/SH3YL1/DPP4/PSTPIP1/GSN/FSCN1/PLEKHA1/RAB22A/PTK2/PLEKHH2/SPRY2/MYO1C/ADGRE2/IGF2BP1/CD44/MAPT/PLEK/FGD5/TESC/CYTH3/WASF3/PACSIN1/SNX9/DOCK8/JCAD/MYO1D/SRCIN1/CTTN/PDE4A/SHTN1/S100A11/PODXL/FER/KPTN/CDC42BPB/NEDD9/SORBS2/EPS8L2/SPRY4/APP/PTPN13/DYSF/KCNC3/AMPH/WLS/FRMD4B/APBB1/PDE9A/S10…	80
CC	GO:0098793	presynapse	79/2636	380/18317	0.000393136	0.0151834	ENSG00000069424/ENSG00000273749/ENSG00000110400/ENSG00000140521/ENSG00000099365/ENSG00000138449/ENSG00000072071/ENSG00000100321/ENSG00000178695/ENSG00000166900/ENSG00000164038/ENSG00000006740/ENSG00000155093/ENSG00000107282/ENSG00000105514/ENSG00000167964/ENSG00000131094/ENSG00000104290/ENSG00000100505/ENSG00000140022/ENSG00000061918/ENSG00000003147/ENSG00000196517/ENSG00000124507/ENSG00000099625…	KCNAB2/CYFIP1/NECTIN1/POLG/STX1B/SLC40A1/ADGRL1/SYNGR1/KCTD12/STX3/SLC9B2/ARHGAP44/PTPRN2/APBA1/RAB3D/RAB26/C1QL1/FZD3/TRIM9/STON2/GUCY1B1/ICA1/SLC6A9/PACSIN1/CBARP/BLVRB/NTSR1/SLC2A8/NUFIP1/SYT3/SNAP25/SYN2/ADCYAP1/RAB40B/SV2C/FCHO2/PRRT2/APP/MME/SLC30A3/NTF3/PLD2/SLC32A1/KCNC3/ITGA2/AMPH/CHRM3/APBB1/RAB3B/SLC18A2/ADORA1/CPLX1/OTOF/OPHN1/SYN1/UNC13A/DDC/RIMS2/CHAT/GRIK5/NMU/ADORA2A/RAB40A/KCNJ10…	79
BP	GO:0045666	positive regulation of neuron differentiation	77/2490	342/17310	3.08e-05	0.00411059	ENSG00000273749/ENSG00000077782/ENSG00000127603/ENSG00000183049/ENSG00000004399/ENSG00000044524/ENSG00000035862/ENSG00000214078/ENSG00000088305/ENSG00000112655/ENSG00000196628/ENSG00000107954/ENSG00000244405/ENSG00000138623/ENSG00000118707/ENSG00000116584/ENSG00000111344/ENSG00000182606/ENSG00000108830/ENSG00000132932/ENSG00000177508/ENSG00000196083/ENSG00000164050/ENSG00000103034/ENSG00000106460…	CYFIP1/FGFR1/MACF1/CAMK1D/PLXND1/EPHA3/TIMP2/CPNE1/DNMT3B/PTK7/TCF4/NEURL1/ETV5/SEMA7A/TGIF2/ARHGEF2/RASAL1/TRAK1/RND2/ATP8A2/IRX3/IL1RAP/PLXNB1/NDRG4/TMEM106B/METRN/FZD1/GDPD5/PTPRD/VEGFA/SHANK1/MAPT/ITGA3/PACSIN1/GPRASP2/SOX11/HEYL/CDH4/SHTN1/PROX1/SYT3/ADCYAP1/NEDD4L/SERPINI1/BHLHB9/PLXNB2/MAGI2/NEGR1/LPAR1/KALRN/PAK3/APBB1/SHOX2/NTN1/COBL/ITPKA/GRIP1/SCARF1/AMIGO1/UNC13A/RIMS2/FN1/CXCL12/L1CA…	77
CC	GO:0045177	apical part of cell	76/2636	368/18317	0.000613775	0.0191782	ENSG00000169994/ENSG00000152556/ENSG00000135046/ENSG00000148400/ENSG00000172005/ENSG00000168502/ENSG00000010278/ENSG00000166341/ENSG00000111913/ENSG00000130303/ENSG00000100427/ENSG00000071246/ENSG00000154096/ENSG00000089057/ENSG00000166900/ENSG00000164038/ENSG00000173898/ENSG00000162738/ENSG00000153291/ENSG00000197635/ENSG00000164638/ENSG00000115170/ENSG00000169398/ENSG00000104290/ENSG00000026508…	MYO7B/PFKM/ANXA1/NOTCH1/MAL/MTCL1/CD9/DCHS1/RIPOR2/BST2/MLC1/VASH1/THY1/SLC23A2/STX3/SLC9B2/SPTBN2/VANGL2/SLC25A27/DPP4/SLC29A4/ACVR1/PTK2/FZD3/CD44/CLCN5/GNAS/LCT/PODXL/CD34/MYO5B/IGFBP2/SORBS2/REEP6/APP/HFE/P2RY1/SLC9A3/STC1/SLC4A9/CDHR5/PRKG2/LRP2/CYP4F12/DPEP1/CFTR/SLC34A2/MYO1A/PDGFRB/ENPEP/RHCG/FN1/CYP4F2/KL/KCNMA1/JAG1/ACY3/DLL1/FAT4/ATP6V1B1/RAB27B/ANO1/DAB1/MYO6/TRPV5/CEACAM1/NHS/SLC22A4…	76
BP	GO:0050863	regulation of T cell activation	75/2490	315/17310	4.92e-06	0.00153439	ENSG00000135046/ENSG00000081237/ENSG00000072274/ENSG00000114315/ENSG00000173757/ENSG00000177425/ENSG00000013725/ENSG00000118513/ENSG00000152495/ENSG00000178562/ENSG00000116824/ENSG00000108175/ENSG00000111913/ENSG00000158473/ENSG00000204592/ENSG00000197471/ENSG00000197122/ENSG00000122122/ENSG00000154096/ENSG00000137078/ENSG00000105639/ENSG00000171867/ENSG00000010610/ENSG00000167664/ENSG00000197635…	ANXA1/PTPRC/TFRC/HES1/STAT5B/PAWR/CD6/MYB/CAMK4/CD28/CD2/ZMIZ1/RIPOR2/CD1D/HLA-E/SPN/SRC/SASH3/THY1/SIT1/JAK3/PRNP/CD4/TMIGD2/DPP4/GSN/CARD11/CCDC88B/SYK/CYP26B1/IL7R/IL4R/PIK3R6/MAD1L1/IL20RB/LMO1/ICOS/CD40LG/DOCK8/YES1/EFNB2/IGFBP2/IL15/SDC4/HFE/TNFRSF13C/ADAM8/HLA-DQB1/LAG3/LGALS1/SIRPG/PDCD1/PAK3/IL4/CD300A/HLA-DOA/LOXL3/HLA-DRB1/EFNB3/ZBTB7B/ADORA2A/TNFSF4/SIRPB1/SMAD7/CLEC4G/MAP3K8/CD24/TNF…	75
BP	GO:0050867	positive regulation of cell activation	74/2490	314/17310	8.36e-06	0.00183397	ENSG00000128322/ENSG00000095002/ENSG00000135046/ENSG00000081237/ENSG00000072274/ENSG00000004468/ENSG00000114315/ENSG00000173757/ENSG00000013725/ENSG00000118513/ENSG00000178562/ENSG00000116824/ENSG00000108175/ENSG00000158473/ENSG00000204592/ENSG00000168918/ENSG00000197122/ENSG00000122122/ENSG00000154096/ENSG00000105639/ENSG00000010610/ENSG00000033327/ENSG00000167664/ENSG00000197635/ENSG00000198286…	IGLL1/MSH2/ANXA1/PTPRC/TFRC/CD38/HES1/STAT5B/CD6/MYB/CD28/CD2/ZMIZ1/CD1D/HLA-E/INPP5D/SRC/SASH3/THY1/JAK3/CD4/GAB2/TMIGD2/DPP4/CARD11/CCDC88B/SYK/IL7R/IL4R/PIK3R6/F2RL1/PLEK/ICOS/CD40LG/DOCK8/TSLP/YES1/EFNB2/IGFBP2/IL15/APP/TNFRSF13C/ADAM8/HLA-DQB1/LGALS1/SIRPG/PDCD1/PAK3/CD226/IL4/GAS6/TNFSF13/PDGFRB/TNFRSF4/CDKN1A/HLA-DRB1/EFNB3/DMTN/STAP1/SELP/TNFSF4/SIRPB1/ITGAM/GATA2/SOX15/MAP3K8/CD24/TNFSF1…	74
BP	GO:0002250	adaptive immune response	74/2490	362/17310	0.000950457	0.0463424	ENSG00000158488/ENSG00000128322/ENSG00000095002/ENSG00000135046/ENSG00000081237/ENSG00000163961/ENSG00000072274/ENSG00000168610/ENSG00000078081/ENSG00000117322/ENSG00000013725/ENSG00000186470/ENSG00000152495/ENSG00000012817/ENSG00000178562/ENSG00000103811/ENSG00000204592/ENSG00000197471/ENSG00000158485/ENSG00000174405/ENSG00000168918/ENSG00000122122/ENSG00000137078/ENSG00000105639/ENSG00000069667…	CD1E/IGLL1/MSH2/ANXA1/PTPRC/RNF168/TFRC/STAT3/LAMP3/CR2/CD6/BTN3A2/CAMK4/KDM5D/CD28/CTSH/HLA-E/SPN/CD1B/LIG4/INPP5D/SASH3/SIT1/JAK3/RORA/SKAP1/CD79A/THOC1/CD4/CD7/CD48/UNC93B1/CD8A/SYK/SEMA4A/IL7R/C1R/OTUD7B/IL4R/C9/IL20RB/SUSD4/SIGLEC10/CD40LG/MCOLN2/SLAMF6/LY9/HFE/TNFRSF13C/HLA-DQB1/TEC/CD226/IL4/TNFSF13/LTA/CD244/SLC11A1/LOXL3/JAG1/ZBTB7B/LAT2/TNFSF4/SMAD7/P2RX7/TRPM4/C5/CLEC4G/CEACAM1/ZP3/RIP…	74
BP	GO:0048562	embryonic organ morphogenesis	73/2490	291/17310	8.52e-07	0.000505888	ENSG00000148400/ENSG00000077782/ENSG00000114315/ENSG00000081059/ENSG00000111913/ENSG00000112655/ENSG00000119042/ENSG00000064393/ENSG00000102678/ENSG00000133216/ENSG00000162738/ENSG00000128602/ENSG00000112559/ENSG00000120093/ENSG00000132932/ENSG00000103034/ENSG00000007372/ENSG00000075275/ENSG00000115170/ENSG00000104290/ENSG00000136158/ENSG00000141519/ENSG00000166949/ENSG00000176887/ENSG00000176842…	NOTCH1/FGFR1/HES1/TCF7/RIPOR2/PTK7/SATB2/HIPK2/FGF9/EPHB2/VANGL2/SMO/MDFI/HOXB3/ATP8A2/NDRG4/PAX6/CELSR1/ACVR1/FZD3/SPRY2/CCDC40/SMAD3/SOX11/IRX5/GNAS/WHRN/FLVCR1/HOXA1/GSC/NKX3-2/RUNX2/PROX1/PAX8/CTHRC1/MSX1/EFEMP1/KCNQ4/HOXA3/SIX1/HOXA5/TWIST1/HOXA7/NPHP3/HOXA6/HOXB7/HMX3/SHOX2/SIX4/NTN1/MFAP2/ROR2/DSCAML1/TFAP2A/CCDC39/CCDC39/HESX1/MICAL2/FOXN4/DLL1/VAX2/NEUROD1/ATP6V1B1/MAFB/GATA2/HOXC11/WNT5…	73
BP	GO:0060562	epithelial tube morphogenesis	73/2490	318/17310	2.48e-05	0.00358937	ENSG00000148400/ENSG00000100968/ENSG00000114315/ENSG00000136997/ENSG00000004399/ENSG00000162337/ENSG00000166341/ENSG00000103811/ENSG00000164056/ENSG00000112655/ENSG00000197122/ENSG00000244405/ENSG00000162738/ENSG00000206557/ENSG00000128602/ENSG00000177508/ENSG00000143013/ENSG00000170873/ENSG00000103034/ENSG00000184937/ENSG00000105538/ENSG00000075275/ENSG00000115170/ENSG00000157240/ENSG00000104290…	NOTCH1/NFATC4/HES1/MYC/PLXND1/LRP5/DCHS1/CTSH/SPRY1/PTK7/SRC/ETV5/VANGL2/TRIM71/SMO/IRX3/LMO4/MTSS1/NDRG4/WT1/RASIP1/CELSR1/ACVR1/FZD1/FZD3/SPRY2/VEGFA/CCDC40/SMAD3/AR/PTCH1/SOX11/CSF1/SPINT1/KLHL3/TCTN1/PODXL/IRX1/PROX1/PAX8/EFNB2/CTHRC1/SDC4/SIX1/HOXA5/TWIST1/PLXNB2/RHOB/NPHP3/LRP2/HOXB7/SIX4/NTN1/COBL/MSX2/FOXD1/NKX2-1/CCDC39/CCDC39/HHEX/HESX1/MICAL2/FOXN4/DLL1/FAT4/PBX1/WNT5A/PGF/RNF207/LGR4/…	73
BP	GO:1903037	regulation of leukocyte cell-cell adhesion	72/2490	296/17310	3.37e-06	0.00124543	ENSG00000135046/ENSG00000081237/ENSG00000072274/ENSG00000114315/ENSG00000173757/ENSG00000177425/ENSG00000013725/ENSG00000118513/ENSG00000178562/ENSG00000108175/ENSG00000111913/ENSG00000158473/ENSG00000204592/ENSG00000197471/ENSG00000197122/ENSG00000122122/ENSG00000154096/ENSG00000130707/ENSG00000105639/ENSG00000171867/ENSG00000010610/ENSG00000167664/ENSG00000197635/ENSG00000198286/ENSG00000168071…	ANXA1/PTPRC/TFRC/HES1/STAT5B/PAWR/CD6/MYB/CD28/ZMIZ1/RIPOR2/CD1D/HLA-E/SPN/SRC/SASH3/THY1/ASS1/JAK3/PRNP/CD4/TMIGD2/DPP4/CARD11/CCDC88B/SYK/IL7R/IL4R/PIK3R6/CD44/MAD1L1/IL20RB/ICOS/CD40LG/DOCK8/YES1/EFNB2/IGFBP2/IL15/SDC4/HFE/TNFRSF13C/ADAM8/HLA-DQB1/LAG3/LGALS1/SIRPG/PDCD1/PAK3/IL4/CCL28/CD300A/CXCL12/LOXL3/HLA-DRB1/EFNB3/ZBTB7B/ADORA2A/TNFSF4/SIRPB1/SMAD7/KLF4/CLEC4G/MAP3K8/CD24/TNFSF14/CEACAM1…	72
BP	GO:0050808	synapse organization	71/2490	304/17310	1.74e-05	0.00300726	ENSG00000273749/ENSG00000100968/ENSG00000110400/ENSG00000004399/ENSG00000152192/ENSG00000072071/ENSG00000188157/ENSG00000107954/ENSG00000133216/ENSG00000244405/ENSG00000173898/ENSG00000171867/ENSG00000135905/ENSG00000006740/ENSG00000121753/ENSG00000196083/ENSG00000112852/ENSG00000109738/ENSG00000169398/ENSG00000131094/ENSG00000157240/ENSG00000153707/ENSG00000161681/ENSG00000186868/ENSG00000005884…	CYFIP1/NFATC4/NECTIN1/PLXND1/POU4F1/ADGRL1/AGRN/NEURL1/EPHB2/ETV5/SPTBN2/PRNP/DOCK10/ARHGAP44/ADGRB2/IL1RAP/PCDHB2/GLRB/PTK2/C1QL1/FZD1/PTPRD/SHANK1/MAPT/ITGA3/COL4A5/PCDHGC3/GPRASP2/DRP2/SRCIN1/CTTN/PCDHB3/SDK2/SPOCK2/AMIGO2/NLGN4Y/NLGN4X/SLITRK5/BHLHB9/PCDHB13/APP/SIX1/CHRNA7/MAGI2/DNM3/PCDHB14/FRMPD4/GPM6A/KALRN/PCDHGC5/PCDHB4/PAK3/SIX4/EPHB1/ITPKA/AMIGO1/UNC13A/PCDHB5/L1CAM/PCDHB9/BAIAP2/CEL/…	71
BP	GO:0007599	hemostasis	71/2490	346/17310	0.00106989	0.0483802	ENSG00000024422/ENSG00000010278/ENSG00000132475/ENSG00000135919/ENSG00000161642/ENSG00000027075/ENSG00000088387/ENSG00000184009/ENSG00000197122/ENSG00000130158/ENSG00000138185/ENSG00000114302/ENSG00000123405/ENSG00000141506/ENSG00000003436/ENSG00000165025/ENSG00000151012/ENSG00000276231/ENSG00000145431/ENSG00000164251/ENSG00000115956/ENSG00000197632/ENSG00000102245/ENSG00000107099/ENSG00000087460…	EHD2/CD9/H3F3B/SERPINE2/ZNF385A/PRKCH/DOCK9/ACTG1/SRC/DOCK6/ENTPD1/PRKAR2A/NFE2/PIK3R5/TFPI/SYK/SLC7A11/PIK3R6/PDGFC/F2RL1/PLEK/SERPINB2/CD40LG/DOCK8/GNAS/F8/NOS3/CD34/F13A1/PROS1/RHOB/P2RX1/C1GALT1C1/P2RY1/MPIG6B/TEC/ITGA2/ADAMTS18/MERTK/ALOX12/FOXA2/GAS6/PRKCE/DGKG/TMPRSS6/FBLN1/CYP4F2/SERPINA10/ADORA2A/PRKCG/DMTN/SELP/KRT1/P2RX7/HIST1H3G/GATA2/SCUBE1/CEACAM1/HIST1H3E/GP5/HIST1H3B/KLKB1/GP6/HIS…	71
MF	GO:0022836	gated channel activity	71/2499	338/17252	0.00066459	0.0490467	ENSG00000069424/ENSG00000162494/ENSG00000055118/ENSG00000170049/ENSG00000164626/ENSG00000107130/ENSG00000136546/ENSG00000100346/ENSG00000109738/ENSG00000082458/ENSG00000104783/ENSG00000162572/ENSG00000185101/ENSG00000102057/ENSG00000171365/ENSG00000153898/ENSG00000080709/ENSG00000184156/ENSG00000171714/ENSG00000196557/ENSG00000130054/ENSG00000177272/ENSG00000213199/ENSG00000070985/ENSG00000117013…	KCNAB2/LRRC38/KCNH2/KCNAB3/KCNK5/NCS1/SCN7A/CACNA1I/GLRB/DLG3/KCNN4/SCNN1D/ANO9/KCND1/CLCN5/MCOLN2/KCNN2/KCNQ3/ANO5/CACNA1H/FAM155B/KCNA3/ASIC3/TRPM5/KCNQ4/KCNH8/GRID1/CHRNA7/P2RX1/GABRB2/KCNC3/GRIN2D/KCNMB1/GRIN3B/TMEM150C/CACNA1A/GAS6/CACNG4/CFTR/TTYH1/KCNAB1/KCNT2/CACNA1F/CACNA2D4/KCNMA1/GRIK5/CHRNA6/KCNJ4/KCNS1/KCNH4/KCNJ10/GRIN2C/GABRA3/P2RX7/GALNT8/SCN1A/TRPM4/KCNJ2/ANO1/KCNK12/ZACN/KCNQ2/S…	71
BP	GO:0003002	regionalization	70/2490	334/17310	0.000635443	0.0355129	ENSG00000148400/ENSG00000077782/ENSG00000137834/ENSG00000205336/ENSG00000114315/ENSG00000162337/ENSG00000164056/ENSG00000064393/ENSG00000162738/ENSG00000128602/ENSG00000112559/ENSG00000120093/ENSG00000179029/ENSG00000001617/ENSG00000177508/ENSG00000184937/ENSG00000007372/ENSG00000075275/ENSG00000115170/ENSG00000003137/ENSG00000168772/ENSG00000166949/ENSG00000171956/ENSG00000169083/ENSG00000185920…	NOTCH1/FGFR1/SMAD6/ADGRG1/HES1/LRP5/SPRY1/HIPK2/VANGL2/SMO/MDFI/HOXB3/TMEM107/SEMA3F/IRX3/WT1/PAX6/CELSR1/ACVR1/CYP26B1/CXXC4/SMAD3/FOXB1/AR/PTCH1/DPCD/MNS1/HOXD13/AXIN2/GSC/TCTN1/IRX1/PAX8/PCSK5/MSX1/HOXA3/SIX1/HOXA5/HOXA7/DUSP6/HOXA6/TBX6/LRP2/WLS/NR2F2/HOXB7/HOXD8/FOXA2/COBL/ROR2/MSX2/DSCAML1/FOXD1/NKX2-1/HEY2/HHEX/HOXC10/FOXN4/DLL1/VAX2/NEUROD1/SOX1/MAFB/HOXC11/EGR2/PBX1/WNT5A/SNAI1/EDN1/GPC3	70
BP	GO:0007596	blood coagulation	70/2490	341/17310	0.00114321	0.0485575	ENSG00000024422/ENSG00000010278/ENSG00000132475/ENSG00000135919/ENSG00000027075/ENSG00000088387/ENSG00000184009/ENSG00000197122/ENSG00000130158/ENSG00000138185/ENSG00000114302/ENSG00000123405/ENSG00000141506/ENSG00000003436/ENSG00000165025/ENSG00000151012/ENSG00000276231/ENSG00000145431/ENSG00000164251/ENSG00000115956/ENSG00000197632/ENSG00000102245/ENSG00000107099/ENSG00000087460/ENSG00000185010…	EHD2/CD9/H3F3B/SERPINE2/PRKCH/DOCK9/ACTG1/SRC/DOCK6/ENTPD1/PRKAR2A/NFE2/PIK3R5/TFPI/SYK/SLC7A11/PIK3R6/PDGFC/F2RL1/PLEK/SERPINB2/CD40LG/DOCK8/GNAS/F8/NOS3/CD34/F13A1/PROS1/RHOB/P2RX1/C1GALT1C1/P2RY1/MPIG6B/TEC/ITGA2/ADAMTS18/MERTK/ALOX12/FOXA2/GAS6/PRKCE/DGKG/TMPRSS6/FBLN1/CYP4F2/SERPINA10/ADORA2A/PRKCG/DMTN/SELP/KRT1/P2RX7/HIST1H3G/GATA2/SCUBE1/CEACAM1/HIST1H3E/GP5/HIST1H3B/KLKB1/GP6/HIST1H3H/F2…	70
BP	GO:0002696	positive regulation of leukocyte activation	69/2490	302/17310	4.79e-05	0.00556596	ENSG00000128322/ENSG00000095002/ENSG00000135046/ENSG00000081237/ENSG00000072274/ENSG00000004468/ENSG00000114315/ENSG00000173757/ENSG00000013725/ENSG00000118513/ENSG00000178562/ENSG00000116824/ENSG00000108175/ENSG00000158473/ENSG00000204592/ENSG00000168918/ENSG00000197122/ENSG00000122122/ENSG00000154096/ENSG00000105639/ENSG00000010610/ENSG00000033327/ENSG00000167664/ENSG00000197635/ENSG00000198286…	IGLL1/MSH2/ANXA1/PTPRC/TFRC/CD38/HES1/STAT5B/CD6/MYB/CD28/CD2/ZMIZ1/CD1D/HLA-E/INPP5D/SRC/SASH3/THY1/JAK3/CD4/GAB2/TMIGD2/DPP4/CARD11/CCDC88B/SYK/IL7R/IL4R/PIK3R6/F2RL1/ICOS/CD40LG/DOCK8/TSLP/YES1/EFNB2/IGFBP2/IL15/APP/TNFRSF13C/ADAM8/HLA-DQB1/LGALS1/SIRPG/PDCD1/PAK3/CD226/IL4/GAS6/TNFSF13/TNFRSF4/CDKN1A/HLA-DRB1/EFNB3/STAP1/TNFSF4/SIRPB1/ITGAM/GATA2/MAP3K8/CD24/TNFSF14/CCR7/SOCS1/ZP3/WNT5A/NPHS1…	69
BP	GO:0048638	regulation of developmental growth	69/2490	322/17310	0.000362225	0.0228279	ENSG00000126561/ENSG00000273749/ENSG00000148400/ENSG00000077782/ENSG00000127603/ENSG00000168610/ENSG00000173757/ENSG00000133104/ENSG00000188157/ENSG00000102678/ENSG00000122122/ENSG00000138623/ENSG00000111344/ENSG00000128602/ENSG00000108830/ENSG00000078900/ENSG00000132932/ENSG00000001617/ENSG00000184937/ENSG00000169398/ENSG00000196189/ENSG00000068078/ENSG00000113739/ENSG00000112715/ENSG00000186868…	STAT5A/CYFIP1/NOTCH1/FGFR1/MACF1/STAT3/STAT5B/SPART/AGRN/FGF9/SASH3/SEMA7A/RASAL1/SMO/RND2/TP73/ATP8A2/SEMA3F/WT1/PTK2/SEMA4A/FGFR3/STC2/VEGFA/MAPT/PIM1/AR/PTCH1/WWC3/CSF1/CTTN/CDH4/FLVCR1/SHTN1/BMP10/PROX1/RTN4R/SYT3/FXN/NEDD4L/APP/SIX1/DUSP6/BARHL2/SEMA4G/SPTBN4/SIX4/NTN1/ADRB1/HEY2/WWC1/UNC13A/RIMS2/FN1/CXCL12/L1CAM/TNFRSF12A/DLL1/COLQ/NTRK3/SOX15/ZP3/FGF13/WNT5A/MT3/PRKN/GHRL/SYT2/EDN1	69
CC	GO:0097060	synaptic membrane	69/2636	317/18317	0.000230423	0.0117516	ENSG00000110400/ENSG00000099365/ENSG00000072071/ENSG00000107954/ENSG00000178695/ENSG00000166900/ENSG00000181418/ENSG00000134909/ENSG00000061337/ENSG00000107130/ENSG00000109738/ENSG00000082458/ENSG00000177707/ENSG00000131018/ENSG00000108582/ENSG00000161681/ENSG00000166342/ENSG00000005884/ENSG00000102385/ENSG00000277363/ENSG00000164535/ENSG00000165802/ENSG00000165246/ENSG00000132639/ENSG00000162545…	NECTIN1/STX1B/ADGRL1/NEURL1/KCTD12/STX3/DDN/ARHGAP32/LZTS1/NCS1/GLRB/DLG3/NECTIN3/SYNE1/CPD/SHANK1/NETO1/ITGA3/DRP2/SRCIN1/DAGLB/NSMF/NLGN4Y/SNAP25/CAMK2N1/GRID2IP/FCHO2/PRRT2/NLGN4X/CPEB4/DMD/GRID1/CHRNA7/HOMER3/P2RX1/GABRB2/P2RY1/DNM3/KCNC3/GRIN2D/ABHD17C/GRIN3B/CHRM3/APBB1/SLC8A1/CACNG4/ADORA1/SH2D5/GRIP1/CNKSR2/UNC13A/RIMS2/DLG2/KCNMA1/GRIK5/CHRNA6/ADORA2A/PRKCG/KCNJ4/PSD3/BAIAP2/GRIN2C/GABRA…	69
BP	GO:0072001	renal system development	68/2490	280/17310	6.61e-06	0.00159677	ENSG00000148400/ENSG00000077782/ENSG00000137834/ENSG00000114315/ENSG00000115758/ENSG00000128309/ENSG00000136997/ENSG00000166341/ENSG00000103811/ENSG00000164056/ENSG00000163348/ENSG00000120738/ENSG00000162738/ENSG00000154734/ENSG00000128602/ENSG00000078900/ENSG00000113658/ENSG00000177508/ENSG00000106392/ENSG00000170873/ENSG00000184937/ENSG00000164120/ENSG00000112715/ENSG00000166949/ENSG00000005884…	NOTCH1/FGFR1/SMAD6/HES1/ODC1/MPST/MYC/DCHS1/CTSH/SPRY1/PYGO2/EGR1/VANGL2/ADAMTS1/SMO/TP73/SMAD5/IRX3/C1GALT1/MTSS1/WT1/HPGD/VEGFA/SMAD3/ITGA3/PTCH1/SOX11/HEYL/KLHL3/PODXL/IRX1/PROX1/PAX8/PCSK5/CD34/EFNB2/SDC4/MME/SIX1/GREB1L/NPHP3/MAGI2/HOXB7/SIX4/FOXD1/FSTL3/TFAP2A/PDGFRB/ENPEP/LIF/JAG1/KLF15/SDC1/DLL1/FAT4/SMAD7/COL4A4/SULF2/SMAD9/CD24/COL4A3/HOXC11/PBX1/WNT5A/NPHS1/PGF/LGR4/GPC3	68
BP	GO:0098742	cell-cell adhesion via plasma-membrane adhesion molecules	67/2490	244/17310	6.65e-08	9.34e-05	ENSG00000136732/ENSG00000067445/ENSG00000110400/ENSG00000197971/ENSG00000013725/ENSG00000166341/ENSG00000008300/ENSG00000072071/ENSG00000135535/ENSG00000188404/ENSG00000005844/ENSG00000112852/ENSG00000177707/ENSG00000075275/ENSG00000115170/ENSG00000153707/ENSG00000148600/ENSG00000240184/ENSG00000105767/ENSG00000179242/ENSG00000113205/ENSG00000069188/ENSG00000139211/ENSG00000253910/ENSG00000107736…	GYPC/TRO/NECTIN1/MBP/CD6/DCHS1/CELSR3/ADGRL1/CD164/SELL/ITGAL/PCDHB2/NECTIN3/CELSR1/ACVR1/PTPRD/CDHR1/PCDHGC3/CADM4/CDH4/PCDHB3/SDK2/AMIGO2/PCDHGB2/CDH23/PCDHGC4/PCDH19/CADM1/PCDHGA6/PCDHB13/PLXNB2/PCDHGA7/PCDHGB3/PCDHB14/PCDH10/PCDHGA5/PCDHGC5/CDHR5/PCDHB4/CD226/PCDHGB1/PCDHGB4/CXADR/CADM2/PCDHGA4/DSCAML1/SCARF1/AMIGO1/PCDHB5/MPZ/PCDHB9/CLDN2/SELP/PCDHGA8/FAT4/ITGAM/KLF4/PCDHGB6/FAT2/DAB1/CEACAM…	67
BP	GO:0042063	gliogenesis	67/2490	260/17310	8.54e-07	0.000505888	ENSG00000162367/ENSG00000135046/ENSG00000148400/ENSG00000205336/ENSG00000114315/ENSG00000168610/ENSG00000176171/ENSG00000010278/ENSG00000091136/ENSG00000118513/ENSG00000135919/ENSG00000146122/ENSG00000027075/ENSG00000244405/ENSG00000014123/ENSG00000162576/ENSG00000128602/ENSG00000078900/ENSG00000148180/ENSG00000181690/ENSG00000007372/ENSG00000103260/ENSG00000166886/ENSG00000186868/ENSG00000180758…	TAL1/ANXA1/NOTCH1/ADGRG1/HES1/STAT3/BNIP3/CD9/LAMB1/MYB/SERPINE2/DAAM2/PRKCH/ETV5/UFL1/MXRA8/SMO/TP73/GSN/PLAG1/PAX6/METRN/NAB2/MAPT/GPR157/WASF3/SOX11/CSF1/SPINT1/C16orf45/SLC45A3/FA2H/ADCYAP1/APP/P2RY1/LPAR1/LRP2/ZNF488/CNTNAP1/BIN1/ROR2/CDK5R2/NKX2-1/LTA/GJC2/PPARG/LIF/ADORA2A/KLF15/STAP1/KCNJ10/DLL1/APCDD1/ZNF365/NTRK3/DAB1/SOX10/ERBB3/BOK/EGR2/MT3/MATN2/ARHGEF10/LYN/CLU/VTN/FGF5	67
BP	GO:0001822	kidney development	67/2490	264/17310	1.53e-06	0.000697861	ENSG00000148400/ENSG00000077782/ENSG00000137834/ENSG00000114315/ENSG00000115758/ENSG00000128309/ENSG00000136997/ENSG00000166341/ENSG00000103811/ENSG00000164056/ENSG00000163348/ENSG00000120738/ENSG00000162738/ENSG00000154734/ENSG00000128602/ENSG00000078900/ENSG00000113658/ENSG00000177508/ENSG00000106392/ENSG00000170873/ENSG00000184937/ENSG00000164120/ENSG00000112715/ENSG00000166949/ENSG00000005884…	NOTCH1/FGFR1/SMAD6/HES1/ODC1/MPST/MYC/DCHS1/CTSH/SPRY1/PYGO2/EGR1/VANGL2/ADAMTS1/SMO/TP73/SMAD5/IRX3/C1GALT1/MTSS1/WT1/HPGD/VEGFA/SMAD3/ITGA3/PTCH1/SOX11/HEYL/KLHL3/PODXL/IRX1/PROX1/PAX8/PCSK5/CD34/EFNB2/SDC4/MME/SIX1/GREB1L/NPHP3/MAGI2/HOXB7/SIX4/FOXD1/FSTL3/TFAP2A/PDGFRB/ENPEP/LIF/JAG1/KLF15/SDC1/DLL1/FAT4/SMAD7/COL4A4/SULF2/SMAD9/CD24/COL4A3/HOXC11/PBX1/NPHS1/PGF/LGR4/GPC3	67
CC	GO:0098589	membrane region	67/2636	315/18317	0.000551216	0.0191782	ENSG00000165029/ENSG00000081237/ENSG00000205336/ENSG00000172005/ENSG00000024422/ENSG00000110876/ENSG00000058668/ENSG00000130303/ENSG00000132507/ENSG00000100427/ENSG00000177469/ENSG00000168918/ENSG00000197122/ENSG00000154096/ENSG00000171867/ENSG00000174136/ENSG00000114302/ENSG00000105369/ENSG00000128602/ENSG00000155254/ENSG00000010610/ENSG00000075340/ENSG00000117091/ENSG00000141458/ENSG00000197635…	ABCA1/PTPRC/ADGRG1/MAL/EHD2/SELPLG/ATP2B4/BST2/EIF5A/MLC1/CAVIN1/INPP5D/SRC/THY1/PRNP/RGMB/PRKAR2A/CD79A/SMO/MARVELD1/CD4/ADD2/CD48/NPC1/DPP4/CARD11/TFPI/ITGA1/CD8A/RGS19/MYO1C/SERPINH1/LAMTOR2/LIPE/RHOQ/PTCH1/MYO1D/S1PR1/NTSR1/PODXL/RTN4R/SORBS1/KCNA3/NOS3/STOM/SDC4/APP/DMD/CHRNA7/P2RX1/ADCY1/CD226/CAVIN4/CXADR/EPHB1/MYO1A/GRIP1/KCNMA1/RTN4RL1/LAT2/DLL1/ITGAM/CD24/HCK/SCN5A/ADRA1A/LYN	67
MF	GO:0005261	cation channel activity	67/2499	316/17252	0.0007155	0.0495037	ENSG00000069424/ENSG00000165125/ENSG00000162494/ENSG00000138449/ENSG00000055118/ENSG00000138172/ENSG00000170049/ENSG00000160991/ENSG00000164626/ENSG00000107130/ENSG00000136546/ENSG00000100346/ENSG00000104783/ENSG00000162572/ENSG00000102057/ENSG00000170456/ENSG00000153898/ENSG00000080709/ENSG00000184156/ENSG00000196557/ENSG00000130054/ENSG00000177272/ENSG00000213199/ENSG00000070985/ENSG00000117013…	KCNAB2/TRPV6/LRRC38/SLC40A1/KCNH2/CALHM2/KCNAB3/ORAI2/KCNK5/NCS1/SCN7A/CACNA1I/KCNN4/SCNN1D/KCND1/DENND5B/MCOLN2/KCNN2/KCNQ3/CACNA1H/FAM155B/KCNA3/ASIC3/TRPM5/KCNQ4/KCNH8/CHRNA7/P2RX1/KCNC3/GRIN2D/GPM6A/KCNMB1/GRIN3B/CACNA1A/GAS6/CACNG4/KCNAB1/KCNT2/CACNA1F/CACNA2D4/KCNMA1/GRIK5/CHRNA6/KCNJ4/KCNS1/KCNH4/KCNJ10/GRIN2C/P2RX7/GALNT8/SCN1A/TRPM4/KCNJ2/ANO1/KCNK12/TRPV5/ZACN/KCNQ2/TRPV3/SCN5A/SCN3B/SC…	67
CC	GO:0045121	membrane raft	66/2636	303/18317	0.000304766	0.0144328	ENSG00000165029/ENSG00000081237/ENSG00000205336/ENSG00000172005/ENSG00000024422/ENSG00000110876/ENSG00000058668/ENSG00000130303/ENSG00000100427/ENSG00000177469/ENSG00000168918/ENSG00000197122/ENSG00000154096/ENSG00000171867/ENSG00000174136/ENSG00000114302/ENSG00000105369/ENSG00000128602/ENSG00000155254/ENSG00000010610/ENSG00000075340/ENSG00000117091/ENSG00000141458/ENSG00000197635/ENSG00000198286…	ABCA1/PTPRC/ADGRG1/MAL/EHD2/SELPLG/ATP2B4/BST2/MLC1/CAVIN1/INPP5D/SRC/THY1/PRNP/RGMB/PRKAR2A/CD79A/SMO/MARVELD1/CD4/ADD2/CD48/NPC1/DPP4/CARD11/TFPI/ITGA1/CD8A/RGS19/MYO1C/SERPINH1/LAMTOR2/LIPE/RHOQ/PTCH1/MYO1D/S1PR1/NTSR1/PODXL/RTN4R/SORBS1/KCNA3/NOS3/STOM/SDC4/APP/DMD/CHRNA7/P2RX1/ADCY1/CD226/CAVIN4/CXADR/EPHB1/MYO1A/GRIP1/KCNMA1/RTN4RL1/LAT2/DLL1/ITGAM/CD24/HCK/SCN5A/ADRA1A/LYN	66
CC	GO:0098857	membrane microdomain	66/2636	304/18317	0.000335597	0.0148334	ENSG00000165029/ENSG00000081237/ENSG00000205336/ENSG00000172005/ENSG00000024422/ENSG00000110876/ENSG00000058668/ENSG00000130303/ENSG00000100427/ENSG00000177469/ENSG00000168918/ENSG00000197122/ENSG00000154096/ENSG00000171867/ENSG00000174136/ENSG00000114302/ENSG00000105369/ENSG00000128602/ENSG00000155254/ENSG00000010610/ENSG00000075340/ENSG00000117091/ENSG00000141458/ENSG00000197635/ENSG00000198286…	ABCA1/PTPRC/ADGRG1/MAL/EHD2/SELPLG/ATP2B4/BST2/MLC1/CAVIN1/INPP5D/SRC/THY1/PRNP/RGMB/PRKAR2A/CD79A/SMO/MARVELD1/CD4/ADD2/CD48/NPC1/DPP4/CARD11/TFPI/ITGA1/CD8A/RGS19/MYO1C/SERPINH1/LAMTOR2/LIPE/RHOQ/PTCH1/MYO1D/S1PR1/NTSR1/PODXL/RTN4R/SORBS1/KCNA3/NOS3/STOM/SDC4/APP/DMD/CHRNA7/P2RX1/ADCY1/CD226/CAVIN4/CXADR/EPHB1/MYO1A/GRIP1/KCNMA1/RTN4RL1/LAT2/DLL1/ITGAM/CD24/HCK/SCN5A/ADRA1A/LYN	66
BP	GO:0045165	cell fate commitment	64/2490	259/17310	6.71e-06	0.00159677	ENSG00000162367/ENSG00000148400/ENSG00000077782/ENSG00000198795/ENSG00000114315/ENSG00000168610/ENSG00000127152/ENSG00000152192/ENSG00000197471/ENSG00000134532/ENSG00000119042/ENSG00000116584/ENSG00000069667/ENSG00000128602/ENSG00000113658/ENSG00000143013/ENSG00000184937/ENSG00000007372/ENSG00000115170/ENSG00000125534/ENSG00000003137/ENSG00000136158/ENSG00000169083/ENSG00000185920/ENSG00000180447…	TAL1/NOTCH1/FGFR1/ZNF521/HES1/STAT3/BCL11B/POU4F1/SPN/SOX5/SATB2/ARHGEF2/RORA/SMO/SMAD5/LMO4/WT1/PAX6/ACVR1/PPDPF/CYP26B1/SPRY2/AR/PTCH1/GAS1/TEAD3/SLAMF6/JAG2/PITX1/GSC/RUNX2/PROX1/LY9/EPAS1/SIX1/DUSP6/BARHL2/TBX6/NR2F2/FOXA2/ROR2/DSCAML1/NKX2-1/HEY2/WNT10A/CHD5/LOXL3/PPARG/HOXC10/JAG1/FOXN4/ONECUT1/DLL1/NEUROD1/SOX1/GATA2/KLF4/NTRK3/OLIG3/FGF13/WNT5A/MYT1L/SOX18/GATA1	64
MF	GO:0001077	transcriptional activator activity, RNA polymerase II proximal promoter sequence-specific DNA binding	64/2499	279/17252	9.6e-05	0.0151797	ENSG00000157554/ENSG00000168610/ENSG00000173757/ENSG00000136997/ENSG00000127152/ENSG00000152192/ENSG00000118513/ENSG00000101057/ENSG00000126003/ENSG00000196628/ENSG00000141905/ENSG00000119042/ENSG00000135457/ENSG00000120738/ENSG00000155090/ENSG00000120093/ENSG00000078900/ENSG00000092067/ENSG00000184937/ENSG00000181690/ENSG00000007372/ENSG00000115816/ENSG00000177606/ENSG00000138380/ENSG00000169083…	ERG/STAT3/STAT5B/MYC/BCL11B/POU4F1/MYB/MYBL2/PLAGL2/TCF4/NFIC/SATB2/TFCP2/EGR1/KLF10/HOXB3/TP73/CEBPE/WT1/PLAG1/PAX6/CEBPZ/JUN/CARF/AR/SOX11/HEYL/HOXD13/MEIS2/PITX1/RUNX2/PAX8/FOS/EPAS1/SIX1/HOXA5/HOXA7/EBF4/BARHL2/FOSB/HOXB7/TOX2/EBF1/SIX4/FOXD1/TFAP2A/EBF3/TLX1/ZBTB7B/KLF15/ONECUT1/NEUROD1/SOX1/MAFB/GATA2/KLF4/LITAF/HOXC11/EGR2/NR4A2/PBX1/ZNF750/SOX18/GATA1	64
CC	GO:0016324	apical plasma membrane	62/2636	301/18317	0.00197359	0.0353646	ENSG00000152556/ENSG00000135046/ENSG00000148400/ENSG00000172005/ENSG00000168502/ENSG00000010278/ENSG00000111913/ENSG00000130303/ENSG00000100427/ENSG00000154096/ENSG00000089057/ENSG00000166900/ENSG00000164038/ENSG00000173898/ENSG00000162738/ENSG00000197635/ENSG00000164638/ENSG00000169398/ENSG00000104290/ENSG00000026508/ENSG00000087460/ENSG00000115850/ENSG00000128567/ENSG00000174059/ENSG00000115457…	PFKM/ANXA1/NOTCH1/MAL/MTCL1/CD9/RIPOR2/BST2/MLC1/THY1/SLC23A2/STX3/SLC9B2/SPTBN2/VANGL2/DPP4/SLC29A4/PTK2/FZD3/CD44/GNAS/LCT/PODXL/CD34/IGFBP2/SORBS2/P2RY1/SLC9A3/STC1/CDHR5/PRKG2/LRP2/CYP4F12/DPEP1/CFTR/SLC34A2/MYO1A/PDGFRB/ENPEP/RHCG/FN1/CYP4F2/KL/KCNMA1/JAG1/ACY3/DLL1/ATP6V1B1/RAB27B/ANO1/TRPV5/CEACAM1/NHS/SLC22A4/ATP1B2/ERBB3/MUC1/AMOTL2/DDR2/F2RL2/OSMR/SLC26A4	62
BP	GO:0010976	positive regulation of neuron projection development	61/2490	259/17310	5.1e-05	0.00580816	ENSG00000273749/ENSG00000077782/ENSG00000127603/ENSG00000183049/ENSG00000004399/ENSG00000044524/ENSG00000112655/ENSG00000107954/ENSG00000138623/ENSG00000111344/ENSG00000182606/ENSG00000108830/ENSG00000132932/ENSG00000196083/ENSG00000164050/ENSG00000103034/ENSG00000106460/ENSG00000103260/ENSG00000157240/ENSG00000153707/ENSG00000112715/ENSG00000161681/ENSG00000186868/ENSG00000005884/ENSG00000124507…	CYFIP1/FGFR1/MACF1/CAMK1D/PLXND1/EPHA3/PTK7/NEURL1/SEMA7A/RASAL1/TRAK1/RND2/ATP8A2/IL1RAP/PLXNB1/NDRG4/TMEM106B/METRN/FZD1/PTPRD/VEGFA/SHANK1/MAPT/ITGA3/PACSIN1/GPRASP2/CDH4/SHTN1/SYT3/ADCYAP1/NEDD4L/SERPINI1/BHLHB9/PLXNB2/MAGI2/NEGR1/LPAR1/KALRN/PAK3/APBB1/SHOX2/NTN1/COBL/ITPKA/GRIP1/SCARF1/AMIGO1/UNC13A/RIMS2/FN1/CXCL12/L1CAM/TNFRSF12A/TUBB2B/BAIAP2/NTRK3/WNT5A/FKBP1B/PRKN/LYN/SYT2	61
CC	GO:0150034	distal axon	61/2636	268/18317	0.000145621	0.00877697	ENSG00000069424/ENSG00000273749/ENSG00000110400/ENSG00000140521/ENSG00000035862/ENSG00000072071/ENSG00000100321/ENSG00000154096/ENSG00000166900/ENSG00000124126/ENSG00000197457/ENSG00000160991/ENSG00000182606/ENSG00000155093/ENSG00000075618/ENSG00000082458/ENSG00000158555/ENSG00000121297/ENSG00000159217/ENSG00000186868/ENSG00000005884/ENSG00000185920/ENSG00000124507/ENSG00000099625/ENSG00000085733…	KCNAB2/CYFIP1/NECTIN1/POLG/TIMP2/ADGRL1/SYNGR1/THY1/STX3/PREX1/STMN3/ORAI2/TRAK1/PTPRN2/FSCN1/DLG3/GDPD5/TSHZ3/IGF2BP1/MAPT/ITGA3/PTCH1/PACSIN1/CBARP/CTTN/WHRN/NPTX2/BLVRB/NTSR1/SHTN1/RTN4R/SNAP25/ADCYAP1/PRRT2/CPEB4/APP/SLC32A1/GPRIN1/ITGA2/GPM6A/PCDHGB1/CHRM3/CXADR/APBB1/SLC18A2/ADORA1/TIAM2/COBL/CPLX1/OPHN1/SYN1/UNC13A/L1CAM/GRIK5/NMU/GALNT8/BOC/FGF13/CABP4/SYT7/KCNA2	61
BP	GO:0090596	sensory organ morphogenesis	59/2490	251/17310	7.12e-05	0.00727029	ENSG00000077782/ENSG00000168610/ENSG00000110400/ENSG00000162337/ENSG00000111913/ENSG00000112655/ENSG00000064393/ENSG00000102678/ENSG00000154096/ENSG00000133216/ENSG00000162738/ENSG00000132932/ENSG00000007372/ENSG00000177707/ENSG00000075275/ENSG00000003137/ENSG00000104290/ENSG00000136158/ENSG00000112715/ENSG00000176887/ENSG00000176842/ENSG00000095397/ENSG00000105991/ENSG00000133937/ENSG00000109705…	FGFR1/STAT3/NECTIN1/LRP5/RIPOR2/PTK7/HIPK2/FGF9/THY1/EPHB2/VANGL2/ATP8A2/PAX6/NECTIN3/CELSR1/CYP26B1/FZD3/SPRY2/VEGFA/SOX11/IRX5/WHRN/HOXA1/GSC/NKX3-2/SDK2/PROX1/PAX8/CTHRC1/MSX1/EFEMP1/KCNQ4/COL5A1/SIX1/TWIST1/HMX3/SIX4/EPHB1/NTN1/MFAP2/ROR2/TFAP2A/HESX1/JAG1/FOXN4/MEGF11/DLL1/VAX2/ATP6V1B1/SOX1/MAFB/GATA2/WNT5A/CABP4/FSCN2/PTPRM/STRC/COL2A1/EDN1	59
BP	GO:0051251	positive regulation of lymphocyte activation	59/2490	266/17310	0.000373514	0.0232915	ENSG00000128322/ENSG00000095002/ENSG00000135046/ENSG00000081237/ENSG00000072274/ENSG00000004468/ENSG00000114315/ENSG00000173757/ENSG00000013725/ENSG00000118513/ENSG00000178562/ENSG00000108175/ENSG00000158473/ENSG00000204592/ENSG00000168918/ENSG00000197122/ENSG00000122122/ENSG00000154096/ENSG00000105639/ENSG00000010610/ENSG00000167664/ENSG00000197635/ENSG00000198286/ENSG00000168071/ENSG00000165025…	IGLL1/MSH2/ANXA1/PTPRC/TFRC/CD38/HES1/STAT5B/CD6/MYB/CD28/ZMIZ1/CD1D/HLA-E/INPP5D/SRC/SASH3/THY1/JAK3/CD4/TMIGD2/DPP4/CARD11/CCDC88B/SYK/IL7R/IL4R/PIK3R6/ICOS/CD40LG/DOCK8/YES1/EFNB2/IGFBP2/IL15/TNFRSF13C/ADAM8/HLA-DQB1/LGALS1/SIRPG/PDCD1/PAK3/IL4/GAS6/TNFSF13/TNFRSF4/CDKN1A/HLA-DRB1/EFNB3/TNFSF4/SIRPB1/MAP3K8/CD24/TNFSF14/CCR7/SOCS1/ZP3/NPHS1/LYN	59
BP	GO:0061448	connective tissue development	58/2490	239/17310	3.12e-05	0.00411059	ENSG00000148400/ENSG00000077782/ENSG00000162337/ENSG00000133104/ENSG00000134532/ENSG00000183688/ENSG00000119042/ENSG00000102678/ENSG00000101493/ENSG00000177398/ENSG00000120738/ENSG00000120093/ENSG00000113369/ENSG00000113658/ENSG00000136378/ENSG00000184937/ENSG00000068078/ENSG00000213145/ENSG00000026508/ENSG00000149257/ENSG00000166949/ENSG00000204248/ENSG00000184371/ENSG00000087460/ENSG00000168646…	NOTCH1/FGFR1/LRP5/SPART/SOX5/RFLNB/SATB2/FGF9/ZNF516/UMODL1/EGR1/HOXB3/ARRDC3/SMAD5/ADAMTS7/WT1/FGFR3/CRIP1/CD44/SERPINH1/SMAD3/COL11A2/CSF1/GNAS/AXIN2/PITX1/BMP10/NKX3-2/RUNX2/CD34/MSX1/CSGALNACT1/EFEMP1/COL5A1/HOXA3/HOXA5/STC1/COL27A1/SHOX2/PLA2G16/ROR2/BARX2/MSX2/FOXD1/PDGFRB/RFLNA/TRPM4/SULF2/BMP8A/SMAD9/CYR61/SNORC/WNT5A/SNAI1/GHRL/MAF/COL2A1/EDN1	58
BP	GO:0003007	heart morphogenesis	58/2490	245/17310	6.61e-05	0.00689388	ENSG00000148400/ENSG00000137834/ENSG00000157554/ENSG00000114315/ENSG00000004399/ENSG00000152192/ENSG00000166341/ENSG00000164056/ENSG00000108175/ENSG00000162738/ENSG00000154734/ENSG00000128602/ENSG00000103034/ENSG00000162496/ENSG00000177606/ENSG00000115170/ENSG00000169398/ENSG00000157240/ENSG00000112715/ENSG00000141519/ENSG00000166949/ENSG00000137193/ENSG00000185920/ENSG00000176887/ENSG00000143537…	NOTCH1/SMAD6/ERG/HES1/PLXND1/POU4F1/DCHS1/SPRY1/ZMIZ1/VANGL2/ADAMTS1/SMO/NDRG4/DHRS3/JUN/ACVR1/PTK2/FZD1/VEGFA/CCDC40/SMAD3/PIM1/PTCH1/SOX11/ADAM15/HEYL/S1PR1/AXIN2/BMP10/MYLK2/PROX1/MSX1/COL5A1/SIX1/TWIST1/NPHP3/PPP1R13L/MYOM2/LRP2/SHOX2/CCM2L/MSX2/HEY2/CCDC39/CCDC39/JAG1/MICAL2/FOXN4/IGSF22/DLL1/FAT4/SMAD7/CYR61/WNT5A/RNF207/SNAI1/SOX18/COL2A1	58
BP	GO:0007411	axon guidance	58/2490	248/17310	9.47e-05	0.00887389	ENSG00000273749/ENSG00000076864/ENSG00000106070/ENSG00000127152/ENSG00000110400/ENSG00000004399/ENSG00000008300/ENSG00000197122/ENSG00000133216/ENSG00000173898/ENSG00000138623/ENSG00000162738/ENSG00000170340/ENSG00000033327/ENSG00000001617/ENSG00000021645/ENSG00000164050/ENSG00000007372/ENSG00000154134/ENSG00000169398/ENSG00000104290/ENSG00000196189/ENSG00000147443/ENSG00000112715/ENSG00000070182…	CYFIP1/RAP1GAP/GRB10/BCL11B/NECTIN1/PLXND1/CELSR3/SRC/EPHB2/SPTBN2/SEMA7A/VANGL2/B3GNT2/GAB2/SEMA3F/NRXN3/PLXNB1/PAX6/ROBO3/PTK2/FZD3/SEMA4A/DOK2/VEGFA/SPTB/ZSWIM6/PTCH1/CDH4/EFNB2/APP/PLXNB2/GFRA3/SEMA4G/ZSWIM5/SPTBN4/EPHB1/NTN1/FOXD1/NKX2-1/OPHN1/KIF5C/NTN3/CXCL12/L1CAM/EFNB3/GFRA4/TUBB2B/EPHA5/DPYSL5/ISPD/BOC/DAB1/EGR2/WNT5A/ARTN/MATN2/PTPRM/NPHS1	58
BP	GO:0097485	neuron projection guidance	58/2490	250/17310	0.000119489	0.0102587	ENSG00000273749/ENSG00000076864/ENSG00000106070/ENSG00000127152/ENSG00000110400/ENSG00000004399/ENSG00000008300/ENSG00000197122/ENSG00000133216/ENSG00000173898/ENSG00000138623/ENSG00000162738/ENSG00000170340/ENSG00000033327/ENSG00000001617/ENSG00000021645/ENSG00000164050/ENSG00000007372/ENSG00000154134/ENSG00000169398/ENSG00000104290/ENSG00000196189/ENSG00000147443/ENSG00000112715/ENSG00000070182…	CYFIP1/RAP1GAP/GRB10/BCL11B/NECTIN1/PLXND1/CELSR3/SRC/EPHB2/SPTBN2/SEMA7A/VANGL2/B3GNT2/GAB2/SEMA3F/NRXN3/PLXNB1/PAX6/ROBO3/PTK2/FZD3/SEMA4A/DOK2/VEGFA/SPTB/ZSWIM6/PTCH1/CDH4/EFNB2/APP/PLXNB2/GFRA3/SEMA4G/ZSWIM5/SPTBN4/EPHB1/NTN1/FOXD1/NKX2-1/OPHN1/KIF5C/NTN3/CXCL12/L1CAM/EFNB3/GFRA4/TUBB2B/EPHA5/DPYSL5/ISPD/BOC/DAB1/EGR2/WNT5A/ARTN/MATN2/PTPRM/NPHS1	58
BP	GO:0022409	positive regulation of cell-cell adhesion	58/2490	251/17310	0.000134006	0.0104454	ENSG00000135046/ENSG00000081237/ENSG00000072274/ENSG00000114315/ENSG00000173757/ENSG00000013725/ENSG00000118513/ENSG00000178562/ENSG00000108175/ENSG00000158473/ENSG00000204592/ENSG00000197122/ENSG00000122122/ENSG00000154096/ENSG00000105639/ENSG00000010610/ENSG00000167664/ENSG00000197635/ENSG00000198286/ENSG00000168071/ENSG00000165025/ENSG00000168685/ENSG00000077238/ENSG00000276231/ENSG00000026508…	ANXA1/PTPRC/TFRC/HES1/STAT5B/CD6/MYB/CD28/ZMIZ1/CD1D/HLA-E/SRC/SASH3/THY1/JAK3/CD4/TMIGD2/DPP4/CARD11/CCDC88B/SYK/IL7R/IL4R/PIK3R6/CD44/ICOS/CD40LG/DOCK8/YES1/PODXL/EFNB2/IGFBP2/IL15/TNFRSF13C/ADAM8/HLA-DQB1/LGALS1/SIRPG/PDCD1/PAK3/IL4/FOXA2/FSTL3/HLA-DRB1/EFNB3/DMTN/TNFSF4/SIRPB1/SMAD7/MAP3K8/CD24/TNFSF14/CCR7/SOCS1/ZP3/WNT5A/NPHS1/LYN	58
CC	GO:0009897	external side of plasma membrane	58/2636	241/18317	4.11e-05	0.00454339	ENSG00000128322/ENSG00000165029/ENSG00000135046/ENSG00000081237/ENSG00000072274/ENSG00000010278/ENSG00000186470/ENSG00000160179/ENSG00000135919/ENSG00000178562/ENSG00000116824/ENSG00000188404/ENSG00000154096/ENSG00000177398/ENSG00000171867/ENSG00000138623/ENSG00000105369/ENSG00000010610/ENSG00000157404/ENSG00000213949/ENSG00000076706/ENSG00000153563/ENSG00000168685/ENSG00000165810/ENSG00000163297…	IGLL1/ABCA1/ANXA1/PTPRC/TFRC/CD9/BTN3A2/ABCG1/SERPINE2/CD28/CD2/SELL/THY1/UMODL1/PRNP/SEMA7A/CD79A/CD4/KIT/ITGA1/MCAM/CD8A/IL7R/BTNL9/ANTXR2/ITGA3/ICOS/CD40LG/S1PR1/RTN4R/CD34/CD19/HFE/GFRA3/P2RX1/TNFRSF13C/LAG3/ERMAP/ITGA2/PDCD1/CD226/LRP2/SPA17/GPC4/IL2RB/ENPEP/CD244/CXCL12/RTN4RL1/GFRA4/SDC1/SELP/EPHA5/P2RX7/ITGAM/SCUBE1/CD24/CCR7	58
MF	GO:1901681	sulfur compound binding	56/2499	235/17252	8.76e-05	0.0151797	ENSG00000077782/ENSG00000205336/ENSG00000110492/ENSG00000163430/ENSG00000072778/ENSG00000135919/ENSG00000100448/ENSG00000188404/ENSG00000188157/ENSG00000102678/ENSG00000113070/ENSG00000213366/ENSG00000154734/ENSG00000134184/ENSG00000142949/ENSG00000213420/ENSG00000188517/ENSG00000168765/ENSG00000185761/ENSG00000164855/ENSG00000112715/ENSG00000127507/ENSG00000167780/ENSG00000185920/ENSG00000166035…	FGFR1/ADGRG1/MDK/FSTL1/ACADVL/SERPINE2/CTSG/SELL/AGRN/FGF9/HBEGF/GSTM2/ADAMTS1/GSTM1/PTPRF/GPC2/COL25A1/GSTM4/ADAMTSL5/TMEM184A/VEGFA/ADGRE2/SOAT2/PTCH1/LIPC/BMT2/APLP1/PCCA/ADAMTS15/GAL3ST4/RTN4R/CD34/GAL3ST3/COL5A1/APP/FGFR4/MPIG6B/ITGA2/ADAMTS3/GPC4/FN1/PNPLA3/GPC5/SERPINA10/RTN4RL1/ENPP1/SELP/NAV2/CEL/CBS/LXN/CYR61/PGF/ECM2/VTN/GPC3	56
BP	GO:0002460	adaptive immune response based on somatic recombination of immune receptors built from immunoglobulin superfamily domains	55/2490	220/17310	2.03e-05	0.00316706	ENSG00000128322/ENSG00000095002/ENSG00000135046/ENSG00000081237/ENSG00000163961/ENSG00000072274/ENSG00000168610/ENSG00000117322/ENSG00000186470/ENSG00000012817/ENSG00000178562/ENSG00000103811/ENSG00000204592/ENSG00000197471/ENSG00000174405/ENSG00000168918/ENSG00000122122/ENSG00000105639/ENSG00000069667/ENSG00000079134/ENSG00000010610/ENSG00000153563/ENSG00000196189/ENSG00000168685/ENSG00000159403…	IGLL1/MSH2/ANXA1/PTPRC/RNF168/TFRC/STAT3/CR2/BTN3A2/KDM5D/CD28/CTSH/HLA-E/SPN/LIG4/INPP5D/SASH3/JAK3/RORA/THOC1/CD4/CD8A/SEMA4A/IL7R/C1R/IL4R/C9/IL20RB/SUSD4/CD40LG/SLAMF6/LY9/HFE/TNFRSF13C/HLA-DQB1/CD226/IL4/TNFSF13/LTA/SLC11A1/LOXL3/JAG1/ZBTB7B/TNFSF4/SMAD7/P2RX7/TRPM4/C5/CLEC4G/CEACAM1/ZP3/RIPK3/C8G/RAET1E/CLU	55
BP	GO:0043583	ear development	52/2490	209/17310	3.87e-05	0.00477755	ENSG00000148400/ENSG00000077782/ENSG00000114315/ENSG00000166341/ENSG00000111913/ENSG00000112655/ENSG00000111276/ENSG00000102678/ENSG00000133216/ENSG00000162738/ENSG00000132932/ENSG00000153291/ENSG00000075275/ENSG00000104290/ENSG00000136158/ENSG00000095397/ENSG00000184916/ENSG00000105991/ENSG00000133937/ENSG00000109705/ENSG00000117707/ENSG00000107736/ENSG00000125618/ENSG00000164932/ENSG00000163132…	NOTCH1/FGFR1/HES1/DCHS1/RIPOR2/PTK7/CDKN1B/FGF9/EPHB2/VANGL2/ATP8A2/SLC25A27/CELSR1/FZD3/SPRY2/WHRN/JAG2/HOXA1/GSC/NKX3-2/PROX1/CDH23/PAX8/CTHRC1/MSX1/SDC4/KCNQ4/SIX1/TWIST1/GABRB2/HMX3/SIX4/NTN1/ROR2/HEY2/TFAP2A/PDGFRB/HESX1/JAG1/DLL1/FAT4/NEUROD1/ATP6V1B1/MAFB/GATA2/NTRK3/WNT5A/MAF/STRC/ESRRB/COL2A1/EDN1	52
BP	GO:1903039	positive regulation of leukocyte cell-cell adhesion	52/2490	218/17310	0.000125297	0.0104399	ENSG00000135046/ENSG00000081237/ENSG00000072274/ENSG00000114315/ENSG00000173757/ENSG00000013725/ENSG00000118513/ENSG00000178562/ENSG00000108175/ENSG00000158473/ENSG00000204592/ENSG00000197122/ENSG00000122122/ENSG00000154096/ENSG00000105639/ENSG00000010610/ENSG00000167664/ENSG00000197635/ENSG00000198286/ENSG00000168071/ENSG00000165025/ENSG00000168685/ENSG00000077238/ENSG00000276231/ENSG00000026508…	ANXA1/PTPRC/TFRC/HES1/STAT5B/CD6/MYB/CD28/ZMIZ1/CD1D/HLA-E/SRC/SASH3/THY1/JAK3/CD4/TMIGD2/DPP4/CARD11/CCDC88B/SYK/IL7R/IL4R/PIK3R6/CD44/ICOS/CD40LG/DOCK8/YES1/EFNB2/IGFBP2/IL15/TNFRSF13C/ADAM8/HLA-DQB1/LGALS1/SIRPG/PDCD1/PAK3/IL4/HLA-DRB1/EFNB3/TNFSF4/SIRPB1/MAP3K8/CD24/TNFSF14/CCR7/SOCS1/ZP3/NPHS1/LYN	52
BP	GO:0002449	lymphocyte mediated immunity	52/2490	220/17310	0.000160104	0.0119722	ENSG00000136732/ENSG00000128322/ENSG00000095002/ENSG00000081237/ENSG00000163961/ENSG00000072274/ENSG00000173757/ENSG00000117322/ENSG00000186470/ENSG00000012817/ENSG00000178562/ENSG00000103811/ENSG00000204592/ENSG00000174405/ENSG00000168918/ENSG00000122122/ENSG00000079134/ENSG00000153563/ENSG00000168685/ENSG00000159403/ENSG00000077238/ENSG00000276231/ENSG00000113600/ENSG00000174564/ENSG00000143502…	GYPC/IGLL1/MSH2/PTPRC/RNF168/TFRC/STAT5B/CR2/BTN3A2/KDM5D/CD28/CTSH/HLA-E/LIG4/INPP5D/SASH3/THOC1/CD8A/IL7R/C1R/IL4R/PIK3R6/C9/IL20RB/SUSD4/CD40LG/SLAMF6/CADM1/ULBP2/SERPINB9/HFE/HLA-DQB1/LAG3/CD226/IL4/TNFSF13/LTA/SLC11A1/JAG1/TNFSF4/SMAD7/P2RX7/TRPM4/C5/CLEC4G/CEACAM1/ZP3/RIPK3/GZMB/C8G/RAET1E/CLU	52
BP	GO:0048872	homeostasis of number of cells	52/2490	238/17310	0.00115026	0.0485575	ENSG00000162367/ENSG00000135046/ENSG00000168610/ENSG00000173757/ENSG00000139687/ENSG00000138449/ENSG00000087274/ENSG00000168918/ENSG00000064393/ENSG00000122122/ENSG00000137078/ENSG00000105639/ENSG00000135905/ENSG00000143195/ENSG00000128602/ENSG00000113658/ENSG00000157404/ENSG00000198286/ENSG00000198945/ENSG00000168685/ENSG00000112715/ENSG00000174564/ENSG00000166407/ENSG00000204388/ENSG00000184371…	TAL1/ANXA1/STAT3/STAT5B/RB1/SLC40A1/ADD1/INPP5D/HIPK2/SASH3/SIT1/JAK3/DOCK10/ILDR2/SMO/SMAD5/KIT/CARD11/L3MBTL3/IL7R/VEGFA/IL20RB/LMO1/HSPA1B/CSF1/TSC22D3/FLVCR1/ZFY/P4HTM/EPAS1/HOXA5/TNFRSF13C/MPIG6B/MERTK/SPNS2/CACNA1F/KLF2/DMTN/RHEX/P2RX7/MAFB/GATA2/TEX15/ALAS2/TNFSF14/CCR7/HSPA1A/RIPK3/LGR4/HCAR2/LYN/GATA1	52
CC	GO:0098984	neuron to neuron synapse	52/2636	235/18317	0.000863625	0.0238576	ENSG00000069424/ENSG00000176171/ENSG00000107954/ENSG00000197122/ENSG00000171867/ENSG00000116584/ENSG00000134909/ENSG00000006740/ENSG00000061337/ENSG00000107130/ENSG00000075340/ENSG00000082458/ENSG00000161681/ENSG00000100285/ENSG00000166342/ENSG00000185920/ENSG00000102385/ENSG00000277363/ENSG00000101188/ENSG00000165802/ENSG00000165246/ENSG00000162545/ENSG00000146938/ENSG00000113742/ENSG00000182771…	KCNAB2/BNIP3/NEURL1/SRC/PRNP/ARHGEF2/ARHGAP32/ARHGAP44/LZTS1/NCS1/ADD2/DLG3/SHANK1/NEFH/NETO1/PTCH1/DRP2/SRCIN1/NTSR1/NSMF/NLGN4Y/CAMK2N1/NLGN4X/CPEB4/GRID1/HOMER3/MAGI2/P2RY1/DNM3/GRIN2D/ABHD17C/KALRN/CHRM3/CACNG4/ADORA1/SH2D5/CNKSR2/SYN1/DLG2/GRIK5/ADORA2A/PRKCG/DMTN/PSD3/BAIAP2/GRIN2C/DNM1P46/CABP1/DAB1/MT3/MAPK8IP2/LYN	52
BP	GO:0007156	homophilic cell adhesion via plasma membrane adhesion molecules	51/2490	159/17310	1.07e-08	3.16e-05	ENSG00000136732/ENSG00000067445/ENSG00000110400/ENSG00000166341/ENSG00000008300/ENSG00000112852/ENSG00000177707/ENSG00000075275/ENSG00000148600/ENSG00000240184/ENSG00000105767/ENSG00000179242/ENSG00000113205/ENSG00000069188/ENSG00000139211/ENSG00000253910/ENSG00000107736/ENSG00000242419/ENSG00000165194/ENSG00000182985/ENSG00000253731/ENSG00000187372/ENSG00000196576/ENSG00000253537/ENSG00000262209…	GYPC/TRO/NECTIN1/DCHS1/CELSR3/PCDHB2/NECTIN3/CELSR1/CDHR1/PCDHGC3/CADM4/CDH4/PCDHB3/SDK2/AMIGO2/PCDHGB2/CDH23/PCDHGC4/PCDH19/CADM1/PCDHGA6/PCDHB13/PLXNB2/PCDHGA7/PCDHGB3/PCDHB14/PCDH10/PCDHGA5/PCDHGC5/CDHR5/PCDHB4/CD226/PCDHGB1/PCDHGB4/CADM2/PCDHGA4/DSCAML1/AMIGO1/PCDHB5/PCDHB9/PCDHGA8/FAT4/PCDHGB6/FAT2/CEACAM1/ESAM/PCDHGA9/PCDHGB5/PTPRM/PCDHGA12/PCDHB6	51
BP	GO:0050870	positive regulation of T cell activation	51/2490	207/17310	6.01e-05	0.00659744	ENSG00000135046/ENSG00000081237/ENSG00000072274/ENSG00000114315/ENSG00000173757/ENSG00000013725/ENSG00000118513/ENSG00000178562/ENSG00000108175/ENSG00000158473/ENSG00000204592/ENSG00000197122/ENSG00000122122/ENSG00000154096/ENSG00000105639/ENSG00000010610/ENSG00000167664/ENSG00000197635/ENSG00000198286/ENSG00000168071/ENSG00000165025/ENSG00000168685/ENSG00000077238/ENSG00000276231/ENSG00000163600…	ANXA1/PTPRC/TFRC/HES1/STAT5B/CD6/MYB/CD28/ZMIZ1/CD1D/HLA-E/SRC/SASH3/THY1/JAK3/CD4/TMIGD2/DPP4/CARD11/CCDC88B/SYK/IL7R/IL4R/PIK3R6/ICOS/CD40LG/DOCK8/YES1/EFNB2/IGFBP2/IL15/TNFRSF13C/ADAM8/HLA-DQB1/LGALS1/SIRPG/PDCD1/PAK3/IL4/HLA-DRB1/EFNB3/TNFSF4/SIRPB1/MAP3K8/CD24/TNFSF14/CCR7/SOCS1/ZP3/NPHS1/LYN	51
CC	GO:0032279	asymmetric synapse	51/2636	232/18317	0.00112236	0.0254942	ENSG00000069424/ENSG00000176171/ENSG00000107954/ENSG00000197122/ENSG00000171867/ENSG00000116584/ENSG00000134909/ENSG00000006740/ENSG00000061337/ENSG00000107130/ENSG00000075340/ENSG00000082458/ENSG00000161681/ENSG00000100285/ENSG00000166342/ENSG00000185920/ENSG00000102385/ENSG00000277363/ENSG00000165802/ENSG00000165246/ENSG00000162545/ENSG00000146938/ENSG00000113742/ENSG00000182771/ENSG00000051128…	KCNAB2/BNIP3/NEURL1/SRC/PRNP/ARHGEF2/ARHGAP32/ARHGAP44/LZTS1/NCS1/ADD2/DLG3/SHANK1/NEFH/NETO1/PTCH1/DRP2/SRCIN1/NSMF/NLGN4Y/CAMK2N1/NLGN4X/CPEB4/GRID1/HOMER3/MAGI2/P2RY1/DNM3/GRIN2D/ABHD17C/KALRN/CHRM3/CACNG4/ADORA1/SH2D5/CNKSR2/SYN1/DLG2/GRIK5/ADORA2A/PRKCG/DMTN/PSD3/BAIAP2/GRIN2C/DNM1P46/CABP1/DAB1/MT3/MAPK8IP2/LYN	51
CC	GO:0014069	postsynaptic density	50/2636	227/18317	0.00119203	0.0254942	ENSG00000069424/ENSG00000176171/ENSG00000107954/ENSG00000197122/ENSG00000171867/ENSG00000116584/ENSG00000134909/ENSG00000006740/ENSG00000061337/ENSG00000107130/ENSG00000075340/ENSG00000082458/ENSG00000161681/ENSG00000100285/ENSG00000166342/ENSG00000185920/ENSG00000102385/ENSG00000277363/ENSG00000165802/ENSG00000165246/ENSG00000162545/ENSG00000146938/ENSG00000113742/ENSG00000182771/ENSG00000051128…	KCNAB2/BNIP3/NEURL1/SRC/PRNP/ARHGEF2/ARHGAP32/ARHGAP44/LZTS1/NCS1/ADD2/DLG3/SHANK1/NEFH/NETO1/PTCH1/DRP2/SRCIN1/NSMF/NLGN4Y/CAMK2N1/NLGN4X/CPEB4/GRID1/HOMER3/MAGI2/P2RY1/DNM3/GRIN2D/ABHD17C/KALRN/CACNG4/ADORA1/SH2D5/CNKSR2/SYN1/DLG2/GRIK5/ADORA2A/PRKCG/DMTN/PSD3/BAIAP2/GRIN2C/DNM1P46/CABP1/DAB1/MT3/MAPK8IP2/LYN	50
CC	GO:0099572	postsynaptic specialization	50/2636	229/18317	0.00145501	0.0290067	ENSG00000069424/ENSG00000176171/ENSG00000107954/ENSG00000197122/ENSG00000171867/ENSG00000116584/ENSG00000134909/ENSG00000006740/ENSG00000061337/ENSG00000107130/ENSG00000075340/ENSG00000082458/ENSG00000161681/ENSG00000100285/ENSG00000166342/ENSG00000185920/ENSG00000102385/ENSG00000277363/ENSG00000165802/ENSG00000165246/ENSG00000162545/ENSG00000146938/ENSG00000113742/ENSG00000182771/ENSG00000051128…	KCNAB2/BNIP3/NEURL1/SRC/PRNP/ARHGEF2/ARHGAP32/ARHGAP44/LZTS1/NCS1/ADD2/DLG3/SHANK1/NEFH/NETO1/PTCH1/DRP2/SRCIN1/NSMF/NLGN4Y/CAMK2N1/NLGN4X/CPEB4/GRID1/HOMER3/MAGI2/P2RY1/DNM3/GRIN2D/ABHD17C/KALRN/CACNG4/ADORA1/SH2D5/CNKSR2/SYN1/DLG2/GRIK5/ADORA2A/PRKCG/DMTN/PSD3/BAIAP2/GRIN2C/DNM1P46/CABP1/DAB1/MT3/MAPK8IP2/LYN	50
MF	GO:0004713	protein tyrosine kinase activity	50/2499	182/17252	3.56e-06	0.00246139	ENSG00000106123/ENSG00000126561/ENSG00000077782/ENSG00000197081/ENSG00000173757/ENSG00000044524/ENSG00000155926/ENSG00000122779/ENSG00000055332/ENSG00000197122/ENSG00000102678/ENSG00000113070/ENSG00000133216/ENSG00000108984/ENSG00000061938/ENSG00000112742/ENSG00000105639/ENSG00000136573/ENSG00000157404/ENSG00000165025/ENSG00000169398/ENSG00000068078/ENSG00000037280/ENSG00000176105/ENSG00000185291…	EPHB6/STAT5A/FGFR1/IGF2R/STAT5B/EPHA3/SLA/TRIM24/EIF2AK2/SRC/FGF9/HBEGF/EPHB2/MAP2K6/TNK2/TTK/JAK3/BLK/KIT/SYK/PTK2/FGFR3/FLT4/YES1/IL3RA/FLT1/FER/EPHA10/EFEMP1/PRAG1/FGFR4/TEC/MERTK/EPHB1/ROR2/MATK/MST1R/CSF2RA/PDGFRB/EFNB3/EPHA5/FGF17/FGF22/NTRK3/HCK/ERBB3/STYK1/DDR2/LYN/FGF5	50
BP	GO:0048705	skeletal system morphogenesis	49/2490	210/17310	0.000335998	0.0216534	ENSG00000077782/ENSG00000162337/ENSG00000183688/ENSG00000119042/ENSG00000112559/ENSG00000120093/ENSG00000107679/ENSG00000162496/ENSG00000003137/ENSG00000068078/ENSG00000166886/ENSG00000149257/ENSG00000166949/ENSG00000176887/ENSG00000176842/ENSG00000087460/ENSG00000168646/ENSG00000162769/ENSG00000105991/ENSG00000133937/ENSG00000109705/ENSG00000124813/ENSG00000163132/ENSG00000147408/ENSG00000105997…	FGFR1/LRP5/RFLNB/SATB2/MDFI/HOXB3/PLEKHA1/DHRS3/CYP26B1/FGFR3/NAB2/SERPINH1/SMAD3/SOX11/IRX5/GNAS/AXIN2/FLVCR1/HOXA1/GSC/NKX3-2/RUNX2/MSX1/CSGALNACT1/HOXA3/SIX1/HOXA5/TWIST1/HOXA7/CSRNP1/HOXA6/STC1/COL27A1/HOXB7/HOXD8/SHOX2/SIX4/ROR2/BARX2/MSX2/DSCAML1/TFAP2A/FREM1/P2RX7/SP5/HOXC11/IFITM5/MMP16/COL2A1	49
BP	GO:0045137	development of primary sexual characteristics	49/2490	221/17310	0.00112755	0.0485575	ENSG00000095002/ENSG00000205336/ENSG00000173757/ENSG00000104899/ENSG00000112972/ENSG00000092758/ENSG00000100918/ENSG00000197122/ENSG00000102678/ENSG00000102230/ENSG00000177398/ENSG00000180530/ENSG00000145545/ENSG00000154734/ENSG00000101439/ENSG00000106268/ENSG00000157404/ENSG00000130699/ENSG00000184937/ENSG00000107679/ENSG00000112715/ENSG00000169083/ENSG00000143537/ENSG00000176842/ENSG00000182459…	MSH2/ADGRG1/STAT5B/AMH/HMGCS1/COL9A3/REC8/SRC/FGF9/PCYT1B/UMODL1/NRIP1/SRD5A1/ADAMTS1/CST3/NUDT1/KIT/TAF4/WT1/PLEKHA1/VEGFA/AR/ADAM15/IRX5/TEX19/ZFY/LRRC6/ADCYAP1/LHFPL2/NOS3/GDF9/BCL2L2/MSH4/NR5A1/LRP2/SIX4/FSTL3/NKX2-1/TLR5/PDGFRB/SDC1/MAMLD1/CYP19A1/SOX15/ZP3/BOK/WNT5A/TLR3/GATA1	49
CC	GO:0034703	cation channel complex	49/2636	217/18317	0.000749977	0.0216189	ENSG00000069424/ENSG00000162494/ENSG00000143933/ENSG00000055118/ENSG00000136546/ENSG00000100346/ENSG00000082458/ENSG00000104783/ENSG00000161681/ENSG00000102057/ENSG00000085733/ENSG00000175497/ENSG00000184156/ENSG00000196557/ENSG00000132639/ENSG00000177272/ENSG00000185482/ENSG00000117013/ENSG00000169169/ENSG00000131398/ENSG00000105464/ENSG00000145936/ENSG00000116032/ENSG00000141837/ENSG00000108797…	KCNAB2/LRRC38/CALM2/KCNH2/SCN7A/CACNA1I/DLG3/KCNN4/SHANK1/KCND1/CTTN/DPP10/KCNQ3/CACNA1H/SNAP25/KCNA3/STAC3/KCNQ4/CPT1C/KCNC3/GRIN2D/KCNMB1/GRIN3B/CACNA1A/CNTNAP1/CACNG4/AMIGO1/KCNAB1/KCNT2/CACNA1F/CACNA2D4/DLG2/KCNMA1/GRIK5/KCNJ4/KCNS1/KCNH4/GRIN2C/GALNT8/SCN1A/TRPM4/KCNJ2/KCNQ2/SCN5A/SCN3B/SCN2A/FKBP1B/KCNA2/SCN2B	49
BP	GO:0002573	myeloid leukocyte differentiation	48/2490	192/17310	6.63e-05	0.00689388	ENSG00000162367/ENSG00000072274/ENSG00000136997/ENSG00000139687/ENSG00000152192/ENSG00000152495/ENSG00000123360/ENSG00000168918/ENSG00000197122/ENSG00000164038/ENSG00000122378/ENSG00000155090/ENSG00000010610/ENSG00000033327/ENSG00000092067/ENSG00000157404/ENSG00000163565/ENSG00000198945/ENSG00000177606/ENSG00000081087/ENSG00000156535/ENSG00000180694/ENSG00000112715/ENSG00000164251/ENSG00000088992…	TAL1/TFRC/MYC/RB1/POU4F1/CAMK4/PDE1B/INPP5D/SRC/SLC9B2/PRXL2A/KLF10/CD4/GAB2/CEBPE/KIT/IFI16/L3MBTL3/JUN/OSTM1/CD109/TMEM64/VEGFA/F2RL1/TESC/CSF1/GNAS/TRIB1/MT1G/FOS/APP/PIR/HOXA7/IL4/ROR2/FSTL3/GPR55/HHEX/PPARG/LIF/MAFB/GATA2/CEACAM1/CCR7/TLR3/LYN/GATA1/GPC3	48
BP	GO:0010001	glial cell differentiation	48/2490	197/17310	0.00013023	0.0104399	ENSG00000162367/ENSG00000148400/ENSG00000114315/ENSG00000168610/ENSG00000176171/ENSG00000010278/ENSG00000135919/ENSG00000146122/ENSG00000162576/ENSG00000128602/ENSG00000078900/ENSG00000148180/ENSG00000007372/ENSG00000103260/ENSG00000166886/ENSG00000186868/ENSG00000180758/ENSG00000132970/ENSG00000176887/ENSG00000166145/ENSG00000158715/ENSG00000103089/ENSG00000142192/ENSG00000198121/ENSG00000265763…	TAL1/NOTCH1/HES1/STAT3/BNIP3/CD9/SERPINE2/DAAM2/MXRA8/SMO/TP73/GSN/PAX6/METRN/NAB2/MAPT/GPR157/WASF3/SOX11/SPINT1/SLC45A3/FA2H/APP/LPAR1/ZNF488/CNTNAP1/BIN1/ROR2/NKX2-1/PPARG/LIF/ADORA2A/KLF15/KCNJ10/DLL1/ZNF365/NTRK3/DAB1/SOX10/ERBB3/BOK/EGR2/MT3/ARHGEF10/LYN/CLU/VTN/FGF5	48
BP	GO:0008406	gonad development	48/2490	215/17310	0.00107802	0.0483802	ENSG00000095002/ENSG00000205336/ENSG00000173757/ENSG00000104899/ENSG00000112972/ENSG00000092758/ENSG00000100918/ENSG00000197122/ENSG00000102678/ENSG00000102230/ENSG00000177398/ENSG00000180530/ENSG00000145545/ENSG00000154734/ENSG00000101439/ENSG00000106268/ENSG00000157404/ENSG00000130699/ENSG00000184937/ENSG00000107679/ENSG00000112715/ENSG00000169083/ENSG00000143537/ENSG00000176842/ENSG00000182459…	MSH2/ADGRG1/STAT5B/AMH/HMGCS1/COL9A3/REC8/SRC/FGF9/PCYT1B/UMODL1/NRIP1/SRD5A1/ADAMTS1/CST3/NUDT1/KIT/TAF4/WT1/PLEKHA1/VEGFA/AR/ADAM15/IRX5/TEX19/ZFY/LRRC6/ADCYAP1/NOS3/GDF9/BCL2L2/MSH4/NR5A1/LRP2/SIX4/FSTL3/NKX2-1/TLR5/PDGFRB/SDC1/MAMLD1/CYP19A1/SOX15/ZP3/BOK/WNT5A/TLR3/GATA1	48
CC	GO:0016323	basolateral plasma membrane	48/2636	210/18317	0.000636381	0.0191782	ENSG00000135046/ENSG00000072274/ENSG00000165409/ENSG00000058668/ENSG00000138449/ENSG00000158473/ENSG00000100427/ENSG00000089057/ENSG00000164038/ENSG00000080493/ENSG00000162738/ENSG00000103034/ENSG00000082458/ENSG00000164120/ENSG00000197879/ENSG00000005884/ENSG00000176658/ENSG00000092068/ENSG00000125257/ENSG00000137731/ENSG00000174059/ENSG00000182985/ENSG00000063180/ENSG00000117013/ENSG00000107159…	ANXA1/TFRC/TSHR/ATP2B4/SLC40A1/CD1D/MLC1/SLC23A2/SLC9B2/SLC4A4/VANGL2/NDRG4/DLG3/HPGD/MYO1C/ITGA3/MYO1D/SLC7A8/ABCC4/FXYD2/CD34/CADM1/CA11/KCNQ4/CA9/P2RY1/LDLRAP1/CHRM3/CXADR/NAIP/ADORA1/OTOF/MST1R/MYO1A/RHCG/DLG2/MPZ/KCNJ4/MEGF11/ENPP1/KCNJ10/ATP6V1B1/SLC26A7/SLC39A5/CEACAM1/ERBB3/SLC7A7/TGFA	48
BP	GO:0048839	inner ear development	47/2490	183/17310	3.83e-05	0.00477755	ENSG00000148400/ENSG00000077782/ENSG00000114315/ENSG00000166341/ENSG00000111913/ENSG00000112655/ENSG00000111276/ENSG00000102678/ENSG00000133216/ENSG00000162738/ENSG00000132932/ENSG00000153291/ENSG00000075275/ENSG00000104290/ENSG00000136158/ENSG00000095397/ENSG00000184916/ENSG00000105991/ENSG00000117707/ENSG00000107736/ENSG00000125618/ENSG00000164932/ENSG00000124145/ENSG00000117013/ENSG00000126778…	NOTCH1/FGFR1/HES1/DCHS1/RIPOR2/PTK7/CDKN1B/FGF9/EPHB2/VANGL2/ATP8A2/SLC25A27/CELSR1/FZD3/SPRY2/WHRN/JAG2/HOXA1/PROX1/CDH23/PAX8/CTHRC1/SDC4/KCNQ4/SIX1/GABRB2/HMX3/SIX4/NTN1/ROR2/HEY2/TFAP2A/PDGFRB/HESX1/JAG1/DLL1/FAT4/NEUROD1/ATP6V1B1/MAFB/GATA2/NTRK3/WNT5A/MAF/STRC/ESRRB/COL2A1	47
BP	GO:0017157	regulation of exocytosis	45/2490	185/17310	0.000216499	0.015672	ENSG00000135046/ENSG00000148400/ENSG00000165125/ENSG00000099365/ENSG00000103056/ENSG00000033327/ENSG00000107130/ENSG00000100346/ENSG00000105514/ENSG00000167964/ENSG00000165025/ENSG00000181031/ENSG00000100505/ENSG00000127507/ENSG00000077238/ENSG00000164251/ENSG00000099625/ENSG00000196557/ENSG00000151422/ENSG00000213023/ENSG00000141542/ENSG00000110723/ENSG00000145087/ENSG00000124145/ENSG00000169213…	ANXA1/NOTCH1/TRPV6/STX1B/SMPD3/GAB2/NCS1/CACNA1I/RAB3D/RAB26/SYK/RPH3AL/TRIM9/ADGRE2/IL4R/F2RL1/CBARP/CACNA1H/FER/SYT3/RAB40B/EXPH5/STXBP5L/SDC4/RAB3B/CPLX1/CDK5R2/CD300A/CFTR/SYN1/RIMS2/GRIK5/SDC1/RAB40A/ITGAM/GATA2/RAB27B/CEACAM1/ZP3/STYK1/TC2N/SYT7/PRKN/LYN/SYT2	45
BP	GO:0007626	locomotory behavior	45/2490	192/17310	0.000518587	0.0301187	ENSG00000162367/ENSG00000185565/ENSG00000161642/ENSG00000046889/ENSG00000123360/ENSG00000123454/ENSG00000064393/ENSG00000154122/ENSG00000244405/ENSG00000113369/ENSG00000107282/ENSG00000141458/ENSG00000197635/ENSG00000109738/ENSG00000075275/ENSG00000131094/ENSG00000101188/ENSG00000107736/ENSG00000132639/ENSG00000165060/ENSG00000142192/ENSG00000172260/ENSG00000250722/ENSG00000105464/ENSG00000160145…	TAL1/LSAMP/ZNF385A/PREX2/PDE1B/DBH/HIPK2/ANKH/ETV5/ARRDC3/APBA1/NPC1/DPP4/GLRB/CELSR1/C1QL1/NTSR1/CDH23/SNAP25/FXN/APP/NEGR1/SELENOP/GRIN2D/KALRN/DRD4/FOXA2/SPTBN4/PRKCE/SLC18A2/NKX2-1/CCND2/CXCL12/USP2/RASD2/EFNB3/ADORA2A/KCNJ10/NAV2/SCN1A/DAB1/ESPN/NR4A2/PPP1R1B/PRKN	45
BP	GO:0001763	morphogenesis of a branching structure	45/2490	198/17310	0.00103176	0.0481269	ENSG00000148400/ENSG00000100968/ENSG00000077782/ENSG00000136997/ENSG00000004399/ENSG00000162337/ENSG00000166341/ENSG00000103811/ENSG00000164056/ENSG00000197122/ENSG00000244405/ENSG00000162738/ENSG00000128602/ENSG00000184937/ENSG00000105538/ENSG00000075275/ENSG00000115170/ENSG00000136158/ENSG00000112715/ENSG00000169083/ENSG00000185920/ENSG00000184371/ENSG00000166145/ENSG00000128714/ENSG00000117707…	NOTCH1/NFATC4/FGFR1/MYC/PLXND1/LRP5/DCHS1/CTSH/SPRY1/SRC/ETV5/VANGL2/SMO/WT1/RASIP1/CELSR1/ACVR1/SPRY2/VEGFA/AR/PTCH1/CSF1/SPINT1/HOXD13/PROX1/PAX8/SIX1/HOXA5/SOCS3/HOXB7/SHOX2/SIX4/HOXB13/MSX2/FOXD1/NKX2-1/HHEX/FAT4/SOX10/PBX1/WNT5A/PGF/LGR4/EDN1/GPC3	45
BP	GO:0002703	regulation of leukocyte mediated immunity	44/2490	167/17310	3.45e-05	0.00443891	ENSG00000136732/ENSG00000095002/ENSG00000081237/ENSG00000072274/ENSG00000173757/ENSG00000178562/ENSG00000204592/ENSG00000130303/ENSG00000122122/ENSG00000105639/ENSG00000079134/ENSG00000033327/ENSG00000165025/ENSG00000168685/ENSG00000127507/ENSG00000077238/ENSG00000276231/ENSG00000164251/ENSG00000174564/ENSG00000162739/ENSG00000151422/ENSG00000182985/ENSG00000170542/ENSG00000010704/ENSG00000089692…	GYPC/MSH2/PTPRC/TFRC/STAT5B/CD28/HLA-E/BST2/SASH3/JAK3/THOC1/GAB2/SYK/IL7R/ADGRE2/IL4R/PIK3R6/F2RL1/IL20RB/SLAMF6/FER/CADM1/SERPINB9/HFE/LAG3/CD226/IL4/TNFSF13/CD300A/LTA/TNFSF4/SMAD7/P2RX7/ITGAM/TRPM4/GATA2/CLEC4G/CEACAM1/ZP3/STYK1/RIPK3/TLR3/LYN/RAET1E	44
BP	GO:0071772	response to BMP	44/2490	174/17310	9.85e-05	0.00887389	ENSG00000148400/ENSG00000137834/ENSG00000114315/ENSG00000114374/ENSG00000104899/ENSG00000163430/ENSG00000182175/ENSG00000133104/ENSG00000064393/ENSG00000120738/ENSG00000174136/ENSG00000113658/ENSG00000136378/ENSG00000115170/ENSG00000157240/ENSG00000266524/ENSG00000120057/ENSG00000005884/ENSG00000125968/ENSG00000101938/ENSG00000176887/ENSG00000163909/ENSG00000166145/ENSG00000102935/ENSG00000163217…	NOTCH1/SMAD6/HES1/USP9Y/AMH/FSTL1/RGMA/SPART/HIPK2/EGR1/RGMB/SMAD5/ADAMTS7/ACVR1/FZD1/GDF10/SFRP5/ITGA3/ID1/CHRDL1/SOX11/HEYL/SPINT1/ZNF423/BMP10/RUNX2/MSX1/GDF9/HFE/LRP2/ROR2/TMPRSS6/MSX2/FOXD1/FSTL3/SMAD7/BMP8A/SMAD9/SLC39A5/CYR61/WNT5A/DAND5/COL2A1/GPC3	44
BP	GO:0071773	cellular response to BMP stimulus	44/2490	174/17310	9.85e-05	0.00887389	ENSG00000148400/ENSG00000137834/ENSG00000114315/ENSG00000114374/ENSG00000104899/ENSG00000163430/ENSG00000182175/ENSG00000133104/ENSG00000064393/ENSG00000120738/ENSG00000174136/ENSG00000113658/ENSG00000136378/ENSG00000115170/ENSG00000157240/ENSG00000266524/ENSG00000120057/ENSG00000005884/ENSG00000125968/ENSG00000101938/ENSG00000176887/ENSG00000163909/ENSG00000166145/ENSG00000102935/ENSG00000163217…	NOTCH1/SMAD6/HES1/USP9Y/AMH/FSTL1/RGMA/SPART/HIPK2/EGR1/RGMB/SMAD5/ADAMTS7/ACVR1/FZD1/GDF10/SFRP5/ITGA3/ID1/CHRDL1/SOX11/HEYL/SPINT1/ZNF423/BMP10/RUNX2/MSX1/GDF9/HFE/LRP2/ROR2/TMPRSS6/MSX2/FOXD1/FSTL3/SMAD7/BMP8A/SMAD9/SLC39A5/CYR61/WNT5A/DAND5/COL2A1/GPC3	44
BP	GO:0061138	morphogenesis of a branching epithelium	44/2490	185/17310	0.000426425	0.026314	ENSG00000148400/ENSG00000100968/ENSG00000077782/ENSG00000136997/ENSG00000004399/ENSG00000162337/ENSG00000166341/ENSG00000103811/ENSG00000164056/ENSG00000197122/ENSG00000244405/ENSG00000162738/ENSG00000128602/ENSG00000184937/ENSG00000105538/ENSG00000075275/ENSG00000115170/ENSG00000136158/ENSG00000112715/ENSG00000169083/ENSG00000185920/ENSG00000184371/ENSG00000166145/ENSG00000128714/ENSG00000117707…	NOTCH1/NFATC4/FGFR1/MYC/PLXND1/LRP5/DCHS1/CTSH/SPRY1/SRC/ETV5/VANGL2/SMO/WT1/RASIP1/CELSR1/ACVR1/SPRY2/VEGFA/AR/PTCH1/CSF1/SPINT1/HOXD13/PROX1/PAX8/SIX1/HOXA5/SOCS3/HOXB7/SIX4/HOXB13/MSX2/FOXD1/NKX2-1/HHEX/FAT4/SOX10/PBX1/WNT5A/PGF/LGR4/EDN1/GPC3	44
BP	GO:0060541	respiratory system development	44/2490	194/17310	0.00121769	0.0497488	ENSG00000148400/ENSG00000077782/ENSG00000114315/ENSG00000136720/ENSG00000103811/ENSG00000164056/ENSG00000112655/ENSG00000102678/ENSG00000162738/ENSG00000172893/ENSG00000184937/ENSG00000075275/ENSG00000136158/ENSG00000112715/ENSG00000141519/ENSG00000005884/ENSG00000125968/ENSG00000037280/ENSG00000176887/ENSG00000117707/ENSG00000164867/ENSG00000116016/ENSG00000126778/ENSG00000106004/ENSG00000113971…	NOTCH1/FGFR1/HES1/HS6ST1/CTSH/SPRY1/PTK7/FGF9/VANGL2/DHCR7/WT1/CELSR1/SPRY2/VEGFA/CCDC40/ITGA3/ID1/FLT4/SOX11/PROX1/NOS3/EPAS1/SIX1/HOXA5/NPHP3/SIX4/FSTL3/NKX2-1/IGFBP5/PDGFRB/CCDC39/CCDC39/KCNAB1/HHEX/HESX1/LOXL3/LIF/ADAMTSL2/KLF2/WNT5A/ABCA12/ERRFI1/ADAMTS2/GPC3	44
BP	GO:0007416	synapse assembly	43/2490	153/17310	7.52e-06	0.00171269	ENSG00000110400/ENSG00000004399/ENSG00000152192/ENSG00000072071/ENSG00000188157/ENSG00000133216/ENSG00000173898/ENSG00000121753/ENSG00000196083/ENSG00000112852/ENSG00000169398/ENSG00000157240/ENSG00000153707/ENSG00000161681/ENSG00000158301/ENSG00000113205/ENSG00000069188/ENSG00000107742/ENSG00000139211/ENSG00000165246/ENSG00000146938/ENSG00000165300/ENSG00000198908/ENSG00000187372/ENSG00000142192…	NECTIN1/PLXND1/POU4F1/ADGRL1/AGRN/EPHB2/SPTBN2/ADGRB2/IL1RAP/PCDHB2/PTK2/FZD1/PTPRD/SHANK1/GPRASP2/PCDHB3/SDK2/SPOCK2/AMIGO2/NLGN4Y/NLGN4X/SLITRK5/BHLHB9/PCDHB13/APP/SIX1/MAGI2/DNM3/PCDHB14/GPM6A/PCDHB4/SIX4/EPHB1/AMIGO1/PCDHB5/PCDHB9/CEL/COLQ/LRRC4B/NTRK3/WNT5A/PCDHB6/GHRL	43
BP	GO:0072073	kidney epithelium development	42/2490	140/17310	1.53e-06	0.000697861	ENSG00000148400/ENSG00000077782/ENSG00000137834/ENSG00000114315/ENSG00000136997/ENSG00000166341/ENSG00000164056/ENSG00000128602/ENSG00000113658/ENSG00000177508/ENSG00000170873/ENSG00000184937/ENSG00000112715/ENSG00000166949/ENSG00000185920/ENSG00000163909/ENSG00000146021/ENSG00000128567/ENSG00000170549/ENSG00000125618/ENSG00000174059/ENSG00000125266/ENSG00000124145/ENSG00000126778/ENSG00000187391…	NOTCH1/FGFR1/SMAD6/HES1/MYC/DCHS1/SPRY1/SMO/SMAD5/IRX3/MTSS1/WT1/VEGFA/SMAD3/PTCH1/HEYL/KLHL3/PODXL/IRX1/PAX8/CD34/EFNB2/SDC4/SIX1/MAGI2/HOXB7/SIX4/FOXD1/LIF/JAG1/KLF15/SDC1/DLL1/FAT4/SMAD7/SMAD9/CD24/PBX1/NPHS1/PGF/LGR4/GPC3	42
BP	GO:0051216	cartilage development	42/2490	183/17310	0.00121561	0.0497488	ENSG00000077782/ENSG00000134532/ENSG00000183688/ENSG00000119042/ENSG00000102678/ENSG00000120093/ENSG00000113658/ENSG00000136378/ENSG00000068078/ENSG00000026508/ENSG00000149257/ENSG00000166949/ENSG00000204248/ENSG00000087460/ENSG00000168646/ENSG00000069011/ENSG00000163217/ENSG00000109705/ENSG00000124813/ENSG00000163132/ENSG00000147408/ENSG00000115380/ENSG00000105997/ENSG00000106004/ENSG00000159167…	FGFR1/SOX5/RFLNB/SATB2/FGF9/HOXB3/SMAD5/ADAMTS7/FGFR3/CD44/SERPINH1/SMAD3/COL11A2/GNAS/AXIN2/PITX1/BMP10/NKX3-2/RUNX2/MSX1/CSGALNACT1/EFEMP1/HOXA3/HOXA5/STC1/COL27A1/SHOX2/ROR2/BARX2/MSX2/RFLNA/SULF2/BMP8A/SMAD9/CYR61/SNORC/WNT5A/SNAI1/GHRL/MAF/COL2A1/EDN1	42
BP	GO:0050770	regulation of axonogenesis	41/2490	167/17310	0.00032804	0.0215923	ENSG00000273749/ENSG00000127603/ENSG00000004399/ENSG00000133104/ENSG00000154096/ENSG00000133216/ENSG00000111962/ENSG00000138623/ENSG00000182606/ENSG00000108830/ENSG00000001617/ENSG00000164050/ENSG00000103260/ENSG00000169398/ENSG00000196189/ENSG00000112715/ENSG00000186868/ENSG00000130449/ENSG00000085733/ENSG00000179242/ENSG00000187164/ENSG00000040608/ENSG00000196576/ENSG00000143032/ENSG00000077264…	CYFIP1/MACF1/PLXND1/SPART/THY1/EPHB2/UST/SEMA7A/TRAK1/RND2/SEMA3F/PLXNB1/METRN/PTK2/SEMA4A/VEGFA/MAPT/ZSWIM6/CTTN/CDH4/SHTN1/RTN4R/PLXNB2/BARHL2/PAK3/SEMA4G/ZSWIM5/SHOX2/NTN1/AMIGO1/FN1/CXCL12/L1CAM/EFNB3/TNFRSF12A/TUBB2B/NTRK3/DAB1/FGF13/WNT5A/MT3	41
BP	GO:0048639	positive regulation of developmental growth	41/2490	177/17310	0.00114266	0.0485575	ENSG00000273749/ENSG00000148400/ENSG00000077782/ENSG00000127603/ENSG00000173757/ENSG00000188157/ENSG00000102678/ENSG00000122122/ENSG00000138623/ENSG00000111344/ENSG00000128602/ENSG00000108830/ENSG00000132932/ENSG00000184937/ENSG00000112715/ENSG00000186868/ENSG00000137193/ENSG00000184371/ENSG00000179242/ENSG00000187164/ENSG00000163217/ENSG00000117707/ENSG00000213023/ENSG00000049759/ENSG00000160460…	CYFIP1/NOTCH1/FGFR1/MACF1/STAT5B/AGRN/FGF9/SASH3/SEMA7A/RASAL1/SMO/RND2/ATP8A2/WT1/VEGFA/MAPT/PIM1/CSF1/CDH4/SHTN1/BMP10/PROX1/SYT3/NEDD4L/SPTBN4/NTN1/HEY2/UNC13A/RIMS2/FN1/CXCL12/L1CAM/TNFRSF12A/DLL1/NTRK3/SOX15/ZP3/PRKN/GHRL/SYT2/EDN1	41
MF	GO:0005057	signal transducer activity, downstream of receptor	41/2499	169/17252	0.000493445	0.0490467	ENSG00000106123/ENSG00000077782/ENSG00000137834/ENSG00000044524/ENSG00000111276/ENSG00000133216/ENSG00000159788/ENSG00000188130/ENSG00000113658/ENSG00000157404/ENSG00000142733/ENSG00000165025/ENSG00000115170/ENSG00000068078/ENSG00000147443/ENSG00000077238/ENSG00000011566/ENSG00000166949/ENSG00000037280/ENSG00000102755/ENSG00000141433/ENSG00000183317/ENSG00000177455/ENSG00000160867/ENSG00000153208…	EPHB6/FGFR1/SMAD6/EPHA3/CDKN1B/EPHB2/RGS12/MAPK12/SMAD5/KIT/MAP3K6/SYK/ACVR1/FGFR3/DOK2/IL4R/MAP4K3/SMAD3/FLT4/FLT1/ADCYAP1/EPHA10/CD19/FGFR4/MERTK/EPHB1/ADRB1/TIAM2/ROR2/MST1R/PDGFRB/MAP3K7CL/EPHA5/SMAD7/NTRK3/MAP3K8/SMAD9/ERBB3/RIPK3/DDR2/LYN	41
BP	GO:0072006	nephron development	40/2490	137/17310	5.64e-06	0.00155722	ENSG00000148400/ENSG00000114315/ENSG00000136997/ENSG00000166341/ENSG00000120738/ENSG00000162738/ENSG00000128602/ENSG00000177508/ENSG00000170873/ENSG00000184937/ENSG00000112715/ENSG00000005884/ENSG00000185920/ENSG00000163909/ENSG00000146021/ENSG00000128567/ENSG00000170549/ENSG00000125618/ENSG00000174059/ENSG00000126778/ENSG00000187391/ENSG00000260027/ENSG00000100625/ENSG00000251493/ENSG00000113721…	NOTCH1/HES1/MYC/DCHS1/EGR1/VANGL2/SMO/IRX3/MTSS1/WT1/VEGFA/ITGA3/PTCH1/HEYL/KLHL3/PODXL/IRX1/PAX8/CD34/SIX1/MAGI2/HOXB7/SIX4/FOXD1/PDGFRB/ENPEP/LIF/JAG1/KLF15/DLL1/FAT4/COL4A4/SULF2/CD24/COL4A3/PBX1/NPHS1/PGF/LGR4/GPC3	40
BP	GO:0046661	male sex differentiation	40/2490	160/17310	0.000258062	0.0173723	ENSG00000095002/ENSG00000205336/ENSG00000173757/ENSG00000104899/ENSG00000112972/ENSG00000092758/ENSG00000100918/ENSG00000102678/ENSG00000145545/ENSG00000101439/ENSG00000106268/ENSG00000113658/ENSG00000157404/ENSG00000184937/ENSG00000107679/ENSG00000196074/ENSG00000169083/ENSG00000143537/ENSG00000182459/ENSG00000128714/ENSG00000129295/ENSG00000145685/ENSG00000129473/ENSG00000136931/ENSG00000081479…	MSH2/ADGRG1/STAT5B/AMH/HMGCS1/COL9A3/REC8/FGF9/SRD5A1/CST3/NUDT1/SMAD5/KIT/WT1/PLEKHA1/SYCP2/AR/ADAM15/TEX19/HOXD13/LRRC6/LHFPL2/BCL2L2/NR5A1/LRP2/SIX4/ROR2/FSTL3/NKX2-1/TLR5/PDGFRB/SDC1/MAMLD1/TEX15/SOX15/BOK/WNT5A/TLR3/LGR4/GATA1	40
BP	GO:0030509	BMP signaling pathway	40/2490	162/17310	0.000339934	0.0216534	ENSG00000148400/ENSG00000137834/ENSG00000114315/ENSG00000114374/ENSG00000104899/ENSG00000163430/ENSG00000182175/ENSG00000133104/ENSG00000064393/ENSG00000120738/ENSG00000174136/ENSG00000113658/ENSG00000115170/ENSG00000157240/ENSG00000266524/ENSG00000120057/ENSG00000005884/ENSG00000125968/ENSG00000101938/ENSG00000176887/ENSG00000102935/ENSG00000163217/ENSG00000124813/ENSG00000163132/ENSG00000164404…	NOTCH1/SMAD6/HES1/USP9Y/AMH/FSTL1/RGMA/SPART/HIPK2/EGR1/RGMB/SMAD5/ACVR1/FZD1/GDF10/SFRP5/ITGA3/ID1/CHRDL1/SOX11/ZNF423/BMP10/RUNX2/MSX1/GDF9/HFE/LRP2/ROR2/TMPRSS6/MSX2/FOXD1/FSTL3/SMAD7/BMP8A/SMAD9/SLC39A5/CYR61/WNT5A/DAND5/GPC3	40
BP	GO:1903708	positive regulation of hemopoiesis	40/2490	170/17310	0.000947958	0.0463424	ENSG00000162367/ENSG00000135046/ENSG00000168610/ENSG00000173757/ENSG00000139687/ENSG00000152192/ENSG00000118513/ENSG00000108175/ENSG00000168918/ENSG00000122122/ENSG00000164038/ENSG00000155090/ENSG00000010610/ENSG00000177606/ENSG00000165025/ENSG00000168685/ENSG00000180694/ENSG00000077238/ENSG00000276231/ENSG00000088992/ENSG00000204388/ENSG00000184371/ENSG00000087460/ENSG00000173334/ENSG00000170345…	TAL1/ANXA1/STAT3/STAT5B/RB1/POU4F1/MYB/ZMIZ1/INPP5D/SASH3/SLC9B2/KLF10/CD4/JUN/SYK/IL7R/TMEM64/IL4R/PIK3R6/TESC/HSPA1B/CSF1/GNAS/TRIB1/FOS/IL15/HOXA5/ADAM8/IL4/GAS6/ROR2/LIF/JAG1/RHEX/TNFSF4/RAB7B/GATA2/SOCS1/HSPA1A/GATA1	40
BP	GO:0030323	respiratory tube development	40/2490	172/17310	0.00120305	0.0497488	ENSG00000148400/ENSG00000077782/ENSG00000114315/ENSG00000136720/ENSG00000103811/ENSG00000164056/ENSG00000112655/ENSG00000102678/ENSG00000162738/ENSG00000172893/ENSG00000075275/ENSG00000136158/ENSG00000112715/ENSG00000141519/ENSG00000005884/ENSG00000125968/ENSG00000037280/ENSG00000176887/ENSG00000117707/ENSG00000099139/ENSG00000164867/ENSG00000116016/ENSG00000106004/ENSG00000113971/ENSG00000070404…	NOTCH1/FGFR1/HES1/HS6ST1/CTSH/SPRY1/PTK7/FGF9/VANGL2/DHCR7/CELSR1/SPRY2/VEGFA/CCDC40/ITGA3/ID1/FLT4/SOX11/PROX1/PCSK5/NOS3/EPAS1/HOXA5/NPHP3/FSTL3/NKX2-1/IGFBP5/PDGFRB/CCDC39/CCDC39/HHEX/LOXL3/LIF/ADAMTSL2/KLF2/WNT5A/ABCA12/ERRFI1/ADAMTS2/GPC3	40
BP	GO:0055123	digestive system development	39/2490	147/17310	7.95e-05	0.00788768	ENSG00000148400/ENSG00000114315/ENSG00000081059/ENSG00000139687/ENSG00000166341/ENSG00000102678/ENSG00000162738/ENSG00000128602/ENSG00000106392/ENSG00000157404/ENSG00000125534/ENSG00000141519/ENSG00000120057/ENSG00000145431/ENSG00000166949/ENSG00000176887/ENSG00000128714/ENSG00000021826/ENSG00000109705/ENSG00000099139/ENSG00000110148/ENSG00000106004/ENSG00000113971/ENSG00000116729/ENSG00000168779…	NOTCH1/HES1/TCF7/RB1/DCHS1/FGF9/VANGL2/SMO/C1GALT1/KIT/PPDPF/CCDC40/SFRP5/PDGFC/SMAD3/SOX11/HOXD13/CPS1/NKX3-2/PCSK5/CCKBR/HOXA5/NPHP3/WLS/SHOX2/COBL/NKX2-6/CCDC39/CCDC39/HRH2/CDKN1A/FAT4/GATA2/DAB1/SOX10/SCT/WNT5A/LGR4/GATA1	39
BP	GO:1903034	regulation of response to wounding	39/2490	161/17310	0.000600521	0.0338808	ENSG00000135046/ENSG00000010278/ENSG00000135919/ENSG00000182175/ENSG00000113070/ENSG00000142949/ENSG00000003436/ENSG00000165025/ENSG00000156535/ENSG00000164251/ENSG00000166949/ENSG00000115956/ENSG00000197632/ENSG00000142512/ENSG00000040608/ENSG00000164867/ENSG00000174059/ENSG00000184500/ENSG00000135605/ENSG00000140873/ENSG00000108839/ENSG00000125798/ENSG00000171132/ENSG00000187045/ENSG00000074660…	ANXA1/CD9/SERPINE2/RGMA/HBEGF/PTPRF/TFPI/SYK/CD109/F2RL1/SMAD3/PLEK/SERPINB2/SIGLEC10/RTN4R/NOS3/CD34/PROS1/TEC/ADAMTS18/ALOX12/FOXA2/PRKCE/TMPRSS6/SCARF1/RTN4RL1/DMTN/TNFRSF12A/SELP/KRT1/KLF4/NTRK3/SOX15/CEACAM1/FKBP1B/KLKB1/LYN/VTN/EDN1	39
BP	GO:0050954	sensory perception of mechanical stimulus	39/2490	162/17310	0.000683147	0.0371281	ENSG00000077782/ENSG00000197971/ENSG00000135919/ENSG00000111913/ENSG00000101849/ENSG00000111276/ENSG00000100473/ENSG00000157404/ENSG00000138081/ENSG00000136158/ENSG00000166402/ENSG00000204248/ENSG00000164904/ENSG00000095397/ENSG00000105991/ENSG00000107736/ENSG00000213199/ENSG00000177106/ENSG00000117013/ENSG00000126778/ENSG00000079215/ENSG00000145864/ENSG00000164171/ENSG00000081479/ENSG00000160460…	FGFR1/MBP/SERPINE2/RIPOR2/TBL1X/CDKN1B/COCH/KIT/FBXO11/SPRY2/TUB/COL11A2/ALDH7A1/WHRN/HOXA1/CDH23/ASIC3/EPS8L2/KCNQ4/SIX1/SLC1A3/GABRB2/ITGA2/LRP2/SPTBN4/OTOF/TFAP2A/MYO1A/CXCL12/NAV2/ATP6V1B1/SCN1A/MYO6/ESPN/COL4A3/PHF24/STRC/COL2A1/SLC26A4	39
CC	GO:0001726	ruffle	39/2636	166/18317	0.0011356	0.0254942	ENSG00000273749/ENSG00000127603/ENSG00000115935/ENSG00000197122/ENSG00000116584/ENSG00000068831/ENSG00000109466/ENSG00000170873/ENSG00000035115/ENSG00000148180/ENSG00000075618/ENSG00000107679/ENSG00000124209/ENSG00000136158/ENSG00000197879/ENSG00000127507/ENSG00000115956/ENSG00000154783/ENSG00000088992/ENSG00000008256/ENSG00000124507/ENSG00000130340/ENSG00000165757/ENSG00000085733/ENSG00000065989…	CYFIP1/MACF1/WIPF1/SRC/ARHGEF2/RASGRP2/KLHL2/MTSS1/SH3YL1/GSN/FSCN1/PLEKHA1/RAB22A/SPRY2/MYO1C/ADGRE2/PLEK/FGD5/TESC/CYTH3/PACSIN1/SNX9/JCAD/CTTN/PDE4A/S100A11/PODXL/EPS8L2/SPRY4/FRMD4B/PDE9A/S100A6/COBL/WWC1/PSD3/TNFRSF12A/PSD2/BAIAP2/MYO6	39
CC	GO:0031256	leading edge membrane	39/2636	167/18317	0.00127982	0.0265162	ENSG00000127603/ENSG00000004399/ENSG00000111913/ENSG00000197122/ENSG00000154096/ENSG00000181418/ENSG00000116584/ENSG00000068831/ENSG00000006740/ENSG00000035115/ENSG00000197635/ENSG00000107679/ENSG00000136158/ENSG00000197879/ENSG00000127507/ENSG00000026508/ENSG00000186868/ENSG00000115956/ENSG00000154783/ENSG00000088992/ENSG00000124507/ENSG00000107099/ENSG00000165757/ENSG00000176658/ENSG00000065989…	MACF1/PLXND1/RIPOR2/SRC/THY1/DDN/ARHGEF2/RASGRP2/ARHGAP44/SH3YL1/DPP4/PLEKHA1/SPRY2/MYO1C/ADGRE2/CD44/MAPT/PLEK/FGD5/TESC/PACSIN1/DOCK8/JCAD/MYO1D/PDE4A/EPS8L2/SPRY4/KCNC3/AMPH/WLS/PDE9A/ADORA1/WWC1/ADORA2A/PSD3/PSD2/GABRA3/MYO6/KCNA2	39
BP	GO:0001764	neuron migration	38/2490	143/17310	9.4e-05	0.00887389	ENSG00000077782/ENSG00000205336/ENSG00000168610/ENSG00000008300/ENSG00000119042/ENSG00000116584/ENSG00000147650/ENSG00000007372/ENSG00000075275/ENSG00000169398/ENSG00000104290/ENSG00000112715/ENSG00000134369/ENSG00000137261/ENSG00000005884/ENSG00000187164/ENSG00000165802/ENSG00000122691/ENSG00000196576/ENSG00000146013/ENSG00000143032/ENSG00000150625/ENSG00000185551/ENSG00000183087/ENSG00000065320…	FGFR1/ADGRG1/STAT3/CELSR3/SATB2/ARHGEF2/LRP12/PAX6/CELSR1/PTK2/FZD3/VEGFA/NAV1/KIAA0319/ITGA3/SHTN1/NSMF/TWIST1/PLXNB2/GFRA3/BARHL2/GPM6A/NR2F2/GAS6/NTN1/CDK5R2/NKX2-1/MDGA1/CXCL12/TUBB2B/SOX1/GATA2/NTRK3/DAB1/OLIG3/NR4A2/FGF13/MATN2	38
CC	GO:0030427	site of polarized growth	38/2636	159/18317	0.000930086	0.0238789	ENSG00000273749/ENSG00000110400/ENSG00000035862/ENSG00000072071/ENSG00000154096/ENSG00000166900/ENSG00000124126/ENSG00000197457/ENSG00000160991/ENSG00000182606/ENSG00000075618/ENSG00000082458/ENSG00000158555/ENSG00000121297/ENSG00000159217/ENSG00000186868/ENSG00000005884/ENSG00000073910/ENSG00000185920/ENSG00000099625/ENSG00000085733/ENSG00000095397/ENSG00000106236/ENSG00000187164/ENSG00000040608…	CYFIP1/NECTIN1/TIMP2/ADGRL1/THY1/STX3/PREX1/STMN3/ORAI2/TRAK1/FSCN1/DLG3/GDPD5/TSHZ3/IGF2BP1/MAPT/ITGA3/FRY/PTCH1/CBARP/CTTN/WHRN/NPTX2/SHTN1/RTN4R/SNAP25/CPEB4/APP/GPRIN1/GPM6A/PCDHGB1/CXADR/APBB1/TIAM2/COBL/L1CAM/BOC/FGF13	38
BP	GO:0048565	digestive tract development	37/2490	135/17310	5.71e-05	0.00637778	ENSG00000148400/ENSG00000114315/ENSG00000081059/ENSG00000139687/ENSG00000166341/ENSG00000102678/ENSG00000162738/ENSG00000128602/ENSG00000106392/ENSG00000157404/ENSG00000141519/ENSG00000120057/ENSG00000145431/ENSG00000166949/ENSG00000176887/ENSG00000128714/ENSG00000021826/ENSG00000109705/ENSG00000099139/ENSG00000110148/ENSG00000106004/ENSG00000113971/ENSG00000168779/ENSG00000106078/ENSG00000180053…	NOTCH1/HES1/TCF7/RB1/DCHS1/FGF9/VANGL2/SMO/C1GALT1/KIT/CCDC40/SFRP5/PDGFC/SMAD3/SOX11/HOXD13/CPS1/NKX3-2/PCSK5/CCKBR/HOXA5/NPHP3/SHOX2/COBL/NKX2-6/CCDC39/CCDC39/HRH2/CDKN1A/FAT4/GATA2/DAB1/SOX10/SCT/WNT5A/LGR4/GATA1	37
BP	GO:0048754	branching morphogenesis of an epithelial tube	37/2490	153/17310	0.000844939	0.0431882	ENSG00000148400/ENSG00000100968/ENSG00000136997/ENSG00000004399/ENSG00000162337/ENSG00000166341/ENSG00000103811/ENSG00000164056/ENSG00000197122/ENSG00000244405/ENSG00000162738/ENSG00000128602/ENSG00000184937/ENSG00000105538/ENSG00000075275/ENSG00000115170/ENSG00000136158/ENSG00000112715/ENSG00000169083/ENSG00000185920/ENSG00000184371/ENSG00000125618/ENSG00000126778/ENSG00000106004/ENSG00000260027…	NOTCH1/NFATC4/MYC/PLXND1/LRP5/DCHS1/CTSH/SPRY1/SRC/ETV5/VANGL2/SMO/WT1/RASIP1/CELSR1/ACVR1/SPRY2/VEGFA/AR/PTCH1/CSF1/PAX8/SIX1/HOXA5/HOXB7/SIX4/MSX2/FOXD1/NKX2-1/HHEX/FAT4/PBX1/WNT5A/PGF/LGR4/EDN1/GPC3	37
CC	GO:0030426	growth cone	37/2636	154/18317	0.000971527	0.0238789	ENSG00000273749/ENSG00000110400/ENSG00000035862/ENSG00000072071/ENSG00000154096/ENSG00000166900/ENSG00000124126/ENSG00000197457/ENSG00000160991/ENSG00000182606/ENSG00000075618/ENSG00000082458/ENSG00000158555/ENSG00000121297/ENSG00000159217/ENSG00000186868/ENSG00000005884/ENSG00000185920/ENSG00000099625/ENSG00000085733/ENSG00000095397/ENSG00000106236/ENSG00000187164/ENSG00000040608/ENSG00000132639…	CYFIP1/NECTIN1/TIMP2/ADGRL1/THY1/STX3/PREX1/STMN3/ORAI2/TRAK1/FSCN1/DLG3/GDPD5/TSHZ3/IGF2BP1/MAPT/ITGA3/PTCH1/CBARP/CTTN/WHRN/NPTX2/SHTN1/RTN4R/SNAP25/CPEB4/APP/GPRIN1/GPM6A/PCDHGB1/CXADR/APBB1/TIAM2/COBL/L1CAM/BOC/FGF13	37
CC	GO:0031225	anchored component of membrane	37/2636	161/18317	0.00226233	0.0394718	ENSG00000185565/ENSG00000182175/ENSG00000116824/ENSG00000130303/ENSG00000154096/ENSG00000171867/ENSG00000138623/ENSG00000174136/ENSG00000117091/ENSG00000213420/ENSG00000003436/ENSG00000156535/ENSG00000122121/ENSG00000180447/ENSG00000040608/ENSG00000176956/ENSG00000131015/ENSG00000146013/ENSG00000172260/ENSG00000169213/ENSG00000135318/ENSG00000015413/ENSG00000112139/ENSG00000076716/ENSG00000008516…	LSAMP/RGMA/CD2/BST2/THY1/PRNP/SEMA7A/RGMB/CD48/GPC2/TFPI/CD109/XPNPEP2/GAS1/RTN4R/LY6H/ULBP2/GFRA3/NEGR1/RAB3B/NT5E/DPEP1/MDGA1/GPC4/MMP25/SYN1/LYPD5/GPC5/RTN4RL1/GFRA4/PRSS21/OPCML/RAB27B/BCAN/CD24/MDGA2/GPC3	37
BP	GO:0061351	neural precursor cell proliferation	36/2490	135/17310	0.000131358	0.0104399	ENSG00000148400/ENSG00000077782/ENSG00000205336/ENSG00000134532/ENSG00000169136/ENSG00000118193/ENSG00000116584/ENSG00000069667/ENSG00000206557/ENSG00000128602/ENSG00000007372/ENSG00000104290/ENSG00000112715/ENSG00000159217/ENSG00000007866/ENSG00000166145/ENSG00000164535/ENSG00000117707/ENSG00000105245/ENSG00000141433/ENSG00000150907/ENSG00000196576/ENSG00000081479/ENSG00000154928/ENSG00000168329…	NOTCH1/FGFR1/ADGRG1/SOX5/ATF5/KIF14/ARHGEF2/RORA/TRIM71/SMO/PAX6/FZD3/VEGFA/IGF2BP1/TEAD3/SPINT1/DAGLB/PROX1/NUMBL/ADCYAP1/FOXO1/PLXNB2/LRP2/EPHB1/CX3CR1/GJC2/HHEX/INSM1/GATA2/TRNP1/SOX10/SLC39A5/FGF13/WNT5A/ARTN/LYN	36
BP	GO:0042471	ear morphogenesis	34/2490	117/17310	3.07e-05	0.00411059	ENSG00000077782/ENSG00000111913/ENSG00000112655/ENSG00000102678/ENSG00000133216/ENSG00000162738/ENSG00000132932/ENSG00000075275/ENSG00000104290/ENSG00000136158/ENSG00000095397/ENSG00000105991/ENSG00000133937/ENSG00000109705/ENSG00000117707/ENSG00000125618/ENSG00000164932/ENSG00000163132/ENSG00000117013/ENSG00000126778/ENSG00000122691/ENSG00000188620/ENSG00000100625/ENSG00000065320/ENSG00000169071…	FGFR1/RIPOR2/PTK7/FGF9/EPHB2/VANGL2/ATP8A2/CELSR1/FZD3/SPRY2/WHRN/HOXA1/GSC/NKX3-2/PROX1/PAX8/CTHRC1/MSX1/KCNQ4/SIX1/TWIST1/HMX3/SIX4/NTN1/ROR2/TFAP2A/HESX1/ATP6V1B1/MAFB/GATA2/WNT5A/STRC/COL2A1/EDN1	34
CC	GO:0044420	extracellular matrix component	33/2636	118/18317	9.28e-05	0.00769029	ENSG00000166482/ENSG00000091136/ENSG00000188157/ENSG00000102678/ENSG00000108055/ENSG00000154734/ENSG00000101439/ENSG00000114270/ENSG00000185761/ENSG00000204248/ENSG00000188153/ENSG00000105290/ENSG00000100234/ENSG00000142798/ENSG00000182871/ENSG00000130635/ENSG00000172638/ENSG00000196739/ENSG00000065320/ENSG00000117122/ENSG00000077942/ENSG00000115414/ENSG00000140092/ENSG00000164946/ENSG00000135862…	MFAP4/LAMB1/AGRN/FGF9/SMC3/ADAMTS1/CST3/COL7A1/ADAMTSL5/COL11A2/COL4A5/APLP1/TIMP3/HSPG2/COL18A1/COL5A1/EFEMP2/COL27A1/NTN1/MFAP2/FBLN1/FN1/FBLN5/FREM1/LAMC1/COL4A6/COLQ/COL4A4/LOXL1/COL4A3/MATN2/COL2A1/VTN	33
BP	GO:0072009	nephron epithelium development	32/2490	109/17310	4.16e-05	0.00503115	ENSG00000148400/ENSG00000114315/ENSG00000136997/ENSG00000166341/ENSG00000128602/ENSG00000177508/ENSG00000170873/ENSG00000184937/ENSG00000112715/ENSG00000185920/ENSG00000163909/ENSG00000146021/ENSG00000128567/ENSG00000170549/ENSG00000125618/ENSG00000174059/ENSG00000126778/ENSG00000187391/ENSG00000260027/ENSG00000100625/ENSG00000251493/ENSG00000128342/ENSG00000101384/ENSG00000163884/ENSG00000198719…	NOTCH1/HES1/MYC/DCHS1/SMO/IRX3/MTSS1/WT1/VEGFA/PTCH1/HEYL/KLHL3/PODXL/IRX1/PAX8/CD34/SIX1/MAGI2/HOXB7/SIX4/FOXD1/LIF/JAG1/KLF15/DLL1/FAT4/CD24/PBX1/NPHS1/PGF/LGR4/GPC3	32
BP	GO:0048706	embryonic skeletal system development	32/2490	124/17310	0.000566254	0.0322547	ENSG00000119042/ENSG00000102678/ENSG00000112559/ENSG00000120093/ENSG00000166949/ENSG00000120549/ENSG00000176887/ENSG00000176842/ENSG00000087460/ENSG00000162769/ENSG00000105991/ENSG00000133937/ENSG00000109705/ENSG00000124813/ENSG00000099139/ENSG00000105997/ENSG00000126778/ENSG00000106004/ENSG00000122691/ENSG00000122592/ENSG00000106006/ENSG00000260027/ENSG00000168779/ENSG00000100625/ENSG00000177103…	SATB2/FGF9/MDFI/HOXB3/SMAD3/KIAA1217/SOX11/IRX5/GNAS/FLVCR1/HOXA1/GSC/NKX3-2/RUNX2/PCSK5/HOXA3/SIX1/HOXA5/TWIST1/HOXA7/HOXA6/HOXB7/SHOX2/SIX4/DSCAML1/TFAP2A/SULF2/HOXC11/PBX1/WNT5A/MMP16/COL2A1	32
BP	GO:0035270	endocrine system development	32/2490	125/17310	0.000657903	0.0364245	ENSG00000135046/ENSG00000114315/ENSG00000110492/ENSG00000145545/ENSG00000128602/ENSG00000120093/ENSG00000133794/ENSG00000184937/ENSG00000007372/ENSG00000166949/ENSG00000069011/ENSG00000125618/ENSG00000141433/ENSG00000163132/ENSG00000150907/ENSG00000105997/ENSG00000010310/ENSG00000126778/ENSG00000106004/ENSG00000136931/ENSG00000125798/ENSG00000070404/ENSG00000136352/ENSG00000152804/ENSG00000163666…	ANXA1/HES1/MDK/SRD5A1/SMO/HOXB3/ARNTL/WT1/PAX6/SMAD3/PITX1/PAX8/ADCYAP1/MSX1/FOXO1/HOXA3/GIPR/SIX1/HOXA5/NR5A1/FOXA2/FSTL3/NKX2-1/HHEX/HESX1/ONECUT1/DLL1/INSM1/NEUROD1/GATA2/PBX1/WNT5A	32
BP	GO:0032963	collagen metabolic process	31/2490	124/17310	0.00120679	0.0497488	ENSG00000166482/ENSG00000118513/ENSG00000101439/ENSG00000011028/ENSG00000114270/ENSG00000188517/ENSG00000149257/ENSG00000204248/ENSG00000125968/ENSG00000188153/ENSG00000143537/ENSG00000182871/ENSG00000166173/ENSG00000130635/ENSG00000164171/ENSG00000161544/ENSG00000275896/ENSG00000156140/ENSG00000187045/ENSG00000113721/ENSG00000132170/ENSG00000142156/ENSG00000141696/ENSG00000197565/ENSG00000089041…	MFAP4/MYB/CST3/MRC2/COL7A1/COL25A1/SERPINH1/COL11A2/ID1/COL4A5/ADAM15/COL18A1/LARP6/COL5A1/ITGA2/CYGB/PRSS2/ADAMTS3/TMPRSS6/PDGFRB/PPARG/COL6A1/P3H4/COL4A6/P2RX7/COL4A4/COL4A3/MMP16/ERRFI1/COL2A1/ADAMTS2	31
BP	GO:0014013	regulation of gliogenesis	30/2490	105/17310	0.000123144	0.0104215	ENSG00000148400/ENSG00000114315/ENSG00000118513/ENSG00000135919/ENSG00000146122/ENSG00000027075/ENSG00000244405/ENSG00000014123/ENSG00000078900/ENSG00000181690/ENSG00000176887/ENSG00000184371/ENSG00000166145/ENSG00000166780/ENSG00000158715/ENSG00000141433/ENSG00000142192/ENSG00000081479/ENSG00000265763/ENSG00000136717/ENSG00000226979/ENSG00000198835/ENSG00000132170/ENSG00000128342/ENSG00000035720…	NOTCH1/HES1/MYB/SERPINE2/DAAM2/PRKCH/ETV5/UFL1/TP73/PLAG1/SOX11/CSF1/SPINT1/C16orf45/SLC45A3/ADCYAP1/APP/LRP2/ZNF488/BIN1/LTA/GJC2/PPARG/LIF/STAP1/ZNF365/NTRK3/DAB1/SOX10/LYN	30
BP	GO:0042472	inner ear morphogenesis	29/2490	98/17310	7.99e-05	0.00788768	ENSG00000077782/ENSG00000111913/ENSG00000112655/ENSG00000102678/ENSG00000133216/ENSG00000162738/ENSG00000132932/ENSG00000075275/ENSG00000104290/ENSG00000136158/ENSG00000095397/ENSG00000105991/ENSG00000117707/ENSG00000125618/ENSG00000164932/ENSG00000117013/ENSG00000126778/ENSG00000188620/ENSG00000100625/ENSG00000065320/ENSG00000169071/ENSG00000137203/ENSG00000163666/ENSG00000116039/ENSG00000204103…	FGFR1/RIPOR2/PTK7/FGF9/EPHB2/VANGL2/ATP8A2/CELSR1/FZD3/SPRY2/WHRN/HOXA1/PROX1/PAX8/CTHRC1/KCNQ4/SIX1/HMX3/SIX4/NTN1/ROR2/TFAP2A/HESX1/ATP6V1B1/MAFB/GATA2/WNT5A/STRC/COL2A1	29
CC	GO:0031234	extrinsic component of cytoplasmic side of plasma membrane	28/2636	110/18317	0.00153245	0.0290067	ENSG00000069424/ENSG00000155926/ENSG00000197122/ENSG00000061938/ENSG00000105639/ENSG00000136573/ENSG00000165025/ENSG00000169398/ENSG00000171700/ENSG00000008256/ENSG00000130340/ENSG00000087460/ENSG00000176105/ENSG00000151422/ENSG00000188822/ENSG00000132639/ENSG00000185482/ENSG00000167083/ENSG00000135605/ENSG00000127588/ENSG00000197956/ENSG00000007264/ENSG00000169282/ENSG00000134769/ENSG00000101336…	KCNAB2/SLA/SRC/TNK2/JAK3/BLK/SYK/PTK2/RGS19/CYTH3/SNX9/GNAS/YES1/FER/CNR2/SNAP25/STAC3/GNGT2/TEC/GNG13/S100A6/MATK/KCNAB1/DTNA/HCK/STYK1/ERRFI1/LYN	28
BP	GO:0072080	nephron tubule development	27/2490	92/17310	0.000161677	0.0119722	ENSG00000148400/ENSG00000114315/ENSG00000136997/ENSG00000166341/ENSG00000128602/ENSG00000177508/ENSG00000170873/ENSG00000184937/ENSG00000112715/ENSG00000185920/ENSG00000163909/ENSG00000146021/ENSG00000170549/ENSG00000125618/ENSG00000126778/ENSG00000260027/ENSG00000100625/ENSG00000251493/ENSG00000128342/ENSG00000101384/ENSG00000198719/ENSG00000196159/ENSG00000272398/ENSG00000185630/ENSG00000119630…	NOTCH1/HES1/MYC/DCHS1/SMO/IRX3/MTSS1/WT1/VEGFA/PTCH1/HEYL/KLHL3/IRX1/PAX8/SIX1/HOXB7/SIX4/FOXD1/LIF/JAG1/DLL1/FAT4/CD24/PBX1/PGF/LGR4/GPC3	27
BP	GO:0061326	renal tubule development	27/2490	94/17310	0.000239032	0.0164431	ENSG00000148400/ENSG00000114315/ENSG00000136997/ENSG00000166341/ENSG00000128602/ENSG00000177508/ENSG00000170873/ENSG00000184937/ENSG00000112715/ENSG00000185920/ENSG00000163909/ENSG00000146021/ENSG00000170549/ENSG00000125618/ENSG00000126778/ENSG00000260027/ENSG00000100625/ENSG00000251493/ENSG00000128342/ENSG00000101384/ENSG00000198719/ENSG00000196159/ENSG00000272398/ENSG00000185630/ENSG00000119630…	NOTCH1/HES1/MYC/DCHS1/SMO/IRX3/MTSS1/WT1/VEGFA/PTCH1/HEYL/KLHL3/IRX1/PAX8/SIX1/HOXB7/SIX4/FOXD1/LIF/JAG1/DLL1/FAT4/CD24/PBX1/PGF/LGR4/GPC3	27
CC	GO:0005604	basement membrane	27/2636	91/18317	0.000133411	0.00877697	ENSG00000091136/ENSG00000188157/ENSG00000102678/ENSG00000108055/ENSG00000154734/ENSG00000101439/ENSG00000114270/ENSG00000188153/ENSG00000105290/ENSG00000100234/ENSG00000142798/ENSG00000182871/ENSG00000130635/ENSG00000172638/ENSG00000065320/ENSG00000077942/ENSG00000115414/ENSG00000164946/ENSG00000135862/ENSG00000197565/ENSG00000206561/ENSG00000081052/ENSG00000129038/ENSG00000169031/ENSG00000132561…	LAMB1/AGRN/FGF9/SMC3/ADAMTS1/CST3/COL7A1/COL4A5/APLP1/TIMP3/HSPG2/COL18A1/COL5A1/EFEMP2/NTN1/FBLN1/FN1/FREM1/LAMC1/COL4A6/COLQ/COL4A4/LOXL1/COL4A3/MATN2/COL2A1/VTN	27
CC	GO:0034705	potassium channel complex	27/2636	99/18317	0.000596953	0.0191782	ENSG00000069424/ENSG00000162494/ENSG00000055118/ENSG00000104783/ENSG00000102057/ENSG00000085733/ENSG00000175497/ENSG00000184156/ENSG00000132639/ENSG00000177272/ENSG00000117013/ENSG00000131398/ENSG00000145936/ENSG00000108797/ENSG00000181754/ENSG00000169282/ENSG00000162687/ENSG00000150672/ENSG00000156113/ENSG00000105737/ENSG00000168135/ENSG00000124134/ENSG00000089558/ENSG00000130035/ENSG00000123700…	KCNAB2/LRRC38/KCNH2/KCNN4/KCND1/CTTN/DPP10/KCNQ3/SNAP25/KCNA3/KCNQ4/KCNC3/KCNMB1/CNTNAP1/AMIGO1/KCNAB1/KCNT2/DLG2/KCNMA1/GRIK5/KCNJ4/KCNS1/KCNH4/GALNT8/KCNJ2/KCNQ2/KCNA2	27
BP	GO:0021675	nerve development	26/2490	77/17310	1.48e-05	0.00273972	ENSG00000114315/ENSG00000152192/ENSG00000135919/ENSG00000133216/ENSG00000120093/ENSG00000001617/ENSG00000188517/ENSG00000105991/ENSG00000105997/ENSG00000126778/ENSG00000079215/ENSG00000185652/ENSG00000145864/ENSG00000198121/ENSG00000100625/ENSG00000154928/ENSG00000137203/ENSG00000130477/ENSG00000126583/ENSG00000171246/ENSG00000166833/ENSG00000204103/ENSG00000196562/ENSG00000065361/ENSG00000122877…	HES1/POU4F1/SERPINE2/EPHB2/HOXB3/SEMA3F/COL25A1/HOXA1/HOXA3/SIX1/SLC1A3/NTF3/GABRB2/LPAR1/SIX4/EPHB1/TFAP2A/UNC13A/PRKCG/NPTX1/NAV2/MAFB/SULF2/ERBB3/EGR2/KCNA2	26
BP	GO:0045639	positive regulation of myeloid cell differentiation	26/2490	87/17310	0.000153303	0.0117943	ENSG00000162367/ENSG00000168610/ENSG00000173757/ENSG00000139687/ENSG00000152192/ENSG00000168918/ENSG00000164038/ENSG00000155090/ENSG00000010610/ENSG00000177606/ENSG00000180694/ENSG00000088992/ENSG00000204388/ENSG00000184371/ENSG00000087460/ENSG00000173334/ENSG00000170345/ENSG00000106004/ENSG00000169071/ENSG00000128342/ENSG00000101384/ENSG00000263961/ENSG00000276600/ENSG00000179348/ENSG00000204389…	TAL1/STAT3/STAT5B/RB1/POU4F1/INPP5D/SLC9B2/KLF10/CD4/JUN/TMEM64/TESC/HSPA1B/CSF1/GNAS/TRIB1/FOS/HOXA5/ROR2/LIF/JAG1/RHEX/RAB7B/GATA2/HSPA1A/GATA1	26
BP	GO:0001657	ureteric bud development	26/2490	97/17310	0.000981073	0.0463424	ENSG00000077782/ENSG00000137834/ENSG00000114315/ENSG00000136997/ENSG00000166341/ENSG00000164056/ENSG00000128602/ENSG00000113658/ENSG00000184937/ENSG00000112715/ENSG00000166949/ENSG00000185920/ENSG00000125618/ENSG00000124145/ENSG00000126778/ENSG00000260027/ENSG00000100625/ENSG00000251493/ENSG00000115884/ENSG00000196159/ENSG00000101665/ENSG00000120693/ENSG00000185630/ENSG00000119630/ENSG00000205213…	FGFR1/SMAD6/HES1/MYC/DCHS1/SPRY1/SMO/SMAD5/WT1/VEGFA/SMAD3/PTCH1/PAX8/SDC4/SIX1/HOXB7/SIX4/FOXD1/SDC1/FAT4/SMAD7/SMAD9/PBX1/PGF/LGR4/GPC3	26
BP	GO:0072163	mesonephric epithelium development	26/2490	98/17310	0.00115574	0.0485575	ENSG00000077782/ENSG00000137834/ENSG00000114315/ENSG00000136997/ENSG00000166341/ENSG00000164056/ENSG00000128602/ENSG00000113658/ENSG00000184937/ENSG00000112715/ENSG00000166949/ENSG00000185920/ENSG00000125618/ENSG00000124145/ENSG00000126778/ENSG00000260027/ENSG00000100625/ENSG00000251493/ENSG00000115884/ENSG00000196159/ENSG00000101665/ENSG00000120693/ENSG00000185630/ENSG00000119630/ENSG00000205213…	FGFR1/SMAD6/HES1/MYC/DCHS1/SPRY1/SMO/SMAD5/WT1/VEGFA/SMAD3/PTCH1/PAX8/SDC4/SIX1/HOXB7/SIX4/FOXD1/SDC1/FAT4/SMAD7/SMAD9/PBX1/PGF/LGR4/GPC3	26
BP	GO:0072164	mesonephric tubule development	26/2490	98/17310	0.00115574	0.0485575	ENSG00000077782/ENSG00000137834/ENSG00000114315/ENSG00000136997/ENSG00000166341/ENSG00000164056/ENSG00000128602/ENSG00000113658/ENSG00000184937/ENSG00000112715/ENSG00000166949/ENSG00000185920/ENSG00000125618/ENSG00000124145/ENSG00000126778/ENSG00000260027/ENSG00000100625/ENSG00000251493/ENSG00000115884/ENSG00000196159/ENSG00000101665/ENSG00000120693/ENSG00000185630/ENSG00000119630/ENSG00000205213…	FGFR1/SMAD6/HES1/MYC/DCHS1/SPRY1/SMO/SMAD5/WT1/VEGFA/SMAD3/PTCH1/PAX8/SDC4/SIX1/HOXB7/SIX4/FOXD1/SDC1/FAT4/SMAD7/SMAD9/PBX1/PGF/LGR4/GPC3	26
CC	GO:0008076	voltage-gated potassium channel complex	26/2636	92/18317	0.00041222	0.0151834	ENSG00000069424/ENSG00000162494/ENSG00000055118/ENSG00000104783/ENSG00000102057/ENSG00000085733/ENSG00000175497/ENSG00000184156/ENSG00000132639/ENSG00000177272/ENSG00000117013/ENSG00000131398/ENSG00000145936/ENSG00000108797/ENSG00000181754/ENSG00000169282/ENSG00000162687/ENSG00000150672/ENSG00000156113/ENSG00000168135/ENSG00000124134/ENSG00000089558/ENSG00000130035/ENSG00000123700/ENSG00000075043…	KCNAB2/LRRC38/KCNH2/KCNN4/KCND1/CTTN/DPP10/KCNQ3/SNAP25/KCNA3/KCNQ4/KCNC3/KCNMB1/CNTNAP1/AMIGO1/KCNAB1/KCNT2/DLG2/KCNMA1/KCNJ4/KCNS1/KCNH4/GALNT8/KCNJ2/KCNQ2/KCNA2	26
BP	GO:0031295	T cell costimulation	24/2490	69/17310	1.78e-05	0.00300726	ENSG00000178562/ENSG00000197122/ENSG00000010610/ENSG00000167664/ENSG00000197635/ENSG00000198286/ENSG00000163600/ENSG00000102245/ENSG00000176105/ENSG00000125266/ENSG00000159958/ENSG00000179344/ENSG00000100097/ENSG00000188389/ENSG00000077264/ENSG00000196126/ENSG00000108947/ENSG00000117586/ENSG00000107968/ENSG00000272398/ENSG00000125735/ENSG00000126353/ENSG00000161270/ENSG00000254087	CD28/SRC/CD4/TMIGD2/DPP4/CARD11/ICOS/CD40LG/YES1/EFNB2/TNFRSF13C/HLA-DQB1/LGALS1/PDCD1/PAK3/HLA-DRB1/EFNB3/TNFSF4/MAP3K8/CD24/TNFSF14/CCR7/NPHS1/LYN	24
BP	GO:0031294	lymphocyte costimulation	24/2490	70/17310	2.34e-05	0.00346278	ENSG00000178562/ENSG00000197122/ENSG00000010610/ENSG00000167664/ENSG00000197635/ENSG00000198286/ENSG00000163600/ENSG00000102245/ENSG00000176105/ENSG00000125266/ENSG00000159958/ENSG00000179344/ENSG00000100097/ENSG00000188389/ENSG00000077264/ENSG00000196126/ENSG00000108947/ENSG00000117586/ENSG00000107968/ENSG00000272398/ENSG00000125735/ENSG00000126353/ENSG00000161270/ENSG00000254087	CD28/SRC/CD4/TMIGD2/DPP4/CARD11/ICOS/CD40LG/YES1/EFNB2/TNFRSF13C/HLA-DQB1/LGALS1/PDCD1/PAK3/HLA-DRB1/EFNB3/TNFSF4/MAP3K8/CD24/TNFSF14/CCR7/NPHS1/LYN	24
BP	GO:0031016	pancreas development	24/2490	77/17310	0.000132173	0.0104399	ENSG00000135046/ENSG00000114315/ENSG00000143195/ENSG00000128602/ENSG00000133794/ENSG00000007372/ENSG00000125534/ENSG00000141519/ENSG00000134138/ENSG00000109705/ENSG00000117707/ENSG00000150907/ENSG00000010310/ENSG00000113971/ENSG00000116729/ENSG00000125798/ENSG00000145075/ENSG00000284862/ENSG00000152804/ENSG00000169856/ENSG00000198719/ENSG00000173404/ENSG00000162992/ENSG00000114251	ANXA1/HES1/ILDR2/SMO/ARNTL/PAX6/PPDPF/CCDC40/MEIS2/NKX3-2/PROX1/FOXO1/GIPR/NPHP3/WLS/FOXA2/CCDC39/CCDC39/HHEX/ONECUT1/DLL1/INSM1/NEUROD1/WNT5A	24
CC	GO:0005581	collagen trimer	24/2636	88/18317	0.00117119	0.0254942	ENSG00000092758/ENSG00000132205/ENSG00000114270/ENSG00000188517/ENSG00000131094/ENSG00000204248/ENSG00000188153/ENSG00000182871/ENSG00000164932/ENSG00000130635/ENSG00000186998/ENSG00000196739/ENSG00000186417/ENSG00000205863/ENSG00000142156/ENSG00000084636/ENSG00000197565/ENSG00000206561/ENSG00000081052/ENSG00000118004/ENSG00000169031/ENSG00000101203/ENSG00000165985/ENSG00000139219	COL9A3/EMILIN2/COL7A1/COL25A1/C1QL1/COL11A2/COL4A5/COL18A1/CTHRC1/COL5A1/EMID1/COL27A1/GLDN/C1QTNF9B/COL6A1/COL16A1/COL4A6/COLQ/COL4A4/COLEC11/COL4A3/COL20A1/C1QL3/COL2A1	24
BP	GO:0030193	regulation of blood coagulation	23/2490	78/17310	0.000445423	0.0269254	ENSG00000010278/ENSG00000135919/ENSG00000003436/ENSG00000165025/ENSG00000164251/ENSG00000115956/ENSG00000197632/ENSG00000164867/ENSG00000174059/ENSG00000184500/ENSG00000135605/ENSG00000140873/ENSG00000108839/ENSG00000125798/ENSG00000187045/ENSG00000158856/ENSG00000174175/ENSG00000167768/ENSG00000079385/ENSG00000164344/ENSG00000254087/ENSG00000109072/ENSG00000078401	CD9/SERPINE2/TFPI/SYK/F2RL1/PLEK/SERPINB2/NOS3/CD34/PROS1/TEC/ADAMTS18/ALOX12/FOXA2/TMPRSS6/DMTN/SELP/KRT1/CEACAM1/KLKB1/LYN/VTN/EDN1	23
BP	GO:1900046	regulation of hemostasis	23/2490	78/17310	0.000445423	0.0269254	ENSG00000010278/ENSG00000135919/ENSG00000003436/ENSG00000165025/ENSG00000164251/ENSG00000115956/ENSG00000197632/ENSG00000164867/ENSG00000174059/ENSG00000184500/ENSG00000135605/ENSG00000140873/ENSG00000108839/ENSG00000125798/ENSG00000187045/ENSG00000158856/ENSG00000174175/ENSG00000167768/ENSG00000079385/ENSG00000164344/ENSG00000254087/ENSG00000109072/ENSG00000078401	CD9/SERPINE2/TFPI/SYK/F2RL1/PLEK/SERPINB2/NOS3/CD34/PROS1/TEC/ADAMTS18/ALOX12/FOXA2/TMPRSS6/DMTN/SELP/KRT1/CEACAM1/KLKB1/LYN/VTN/EDN1	23
BP	GO:0014015	positive regulation of gliogenesis	22/2490	57/17310	5.78e-06	0.00155722	ENSG00000148400/ENSG00000114315/ENSG00000118513/ENSG00000135919/ENSG00000027075/ENSG00000244405/ENSG00000014123/ENSG00000078900/ENSG00000181690/ENSG00000184371/ENSG00000166145/ENSG00000142192/ENSG00000081479/ENSG00000265763/ENSG00000136717/ENSG00000226979/ENSG00000198835/ENSG00000132170/ENSG00000128342/ENSG00000138311/ENSG00000100146/ENSG00000254087	NOTCH1/HES1/MYB/SERPINE2/PRKCH/ETV5/UFL1/TP73/PLAG1/CSF1/SPINT1/APP/LRP2/ZNF488/BIN1/LTA/GJC2/PPARG/LIF/ZNF365/SOX10/LYN	22
BP	GO:0072028	nephron morphogenesis	22/2490	77/17310	0.000939786	0.0463424	ENSG00000114315/ENSG00000136997/ENSG00000166341/ENSG00000128602/ENSG00000177508/ENSG00000184937/ENSG00000112715/ENSG00000185920/ENSG00000146021/ENSG00000170549/ENSG00000125618/ENSG00000126778/ENSG00000260027/ENSG00000100625/ENSG00000251493/ENSG00000113721/ENSG00000128342/ENSG00000196159/ENSG00000185630/ENSG00000119630/ENSG00000205213/ENSG00000147257	HES1/MYC/DCHS1/SMO/IRX3/WT1/VEGFA/PTCH1/KLHL3/IRX1/PAX8/SIX1/HOXB7/SIX4/FOXD1/PDGFRB/LIF/FAT4/PBX1/PGF/LGR4/GPC3	22
CC	GO:0044304	main axon	22/2636	63/18317	3.7e-05	0.00454339	ENSG00000069424/ENSG00000197971/ENSG00000154096/ENSG00000104833/ENSG00000134369/ENSG00000186868/ENSG00000176658/ENSG00000184156/ENSG00000142192/ENSG00000166313/ENSG00000108797/ENSG00000160460/ENSG00000163485/ENSG00000136717/ENSG00000169282/ENSG00000198835/ENSG00000150672/ENSG00000128271/ENSG00000144285/ENSG00000075043/ENSG00000136531/ENSG00000177301	KCNAB2/MBP/THY1/TUBB4A/NAV1/MAPT/MYO1D/KCNQ3/APP/APBB1/CNTNAP1/SPTBN4/ADORA1/BIN1/KCNAB1/GJC2/DLG2/ADORA2A/SCN1A/KCNQ2/SCN2A/KCNA2	22
MF	GO:0004714	transmembrane receptor protein tyrosine kinase activity	22/2499	66/17252	9.12e-05	0.0151797	ENSG00000106123/ENSG00000077782/ENSG00000197081/ENSG00000044524/ENSG00000133216/ENSG00000157404/ENSG00000068078/ENSG00000037280/ENSG00000102755/ENSG00000183317/ENSG00000115380/ENSG00000160867/ENSG00000153208/ENSG00000154928/ENSG00000169071/ENSG00000164078/ENSG00000113721/ENSG00000108947/ENSG00000145242/ENSG00000140538/ENSG00000065361/ENSG00000162733	EPHB6/FGFR1/IGF2R/EPHA3/EPHB2/KIT/FGFR3/FLT4/FLT1/EPHA10/EFEMP1/FGFR4/MERTK/EPHB1/ROR2/MST1R/PDGFRB/EFNB3/EPHA5/NTRK3/ERBB3/DDR2	22
MF	GO:0031434	mitogen-activated protein kinase kinase binding	21/2499	70/17252	0.00066196	0.0490467	ENSG00000106123/ENSG00000077782/ENSG00000044524/ENSG00000133216/ENSG00000101255/ENSG00000157404/ENSG00000068078/ENSG00000037280/ENSG00000173334/ENSG00000102755/ENSG00000183317/ENSG00000160867/ENSG00000153208/ENSG00000154928/ENSG00000169071/ENSG00000164078/ENSG00000113721/ENSG00000145242/ENSG00000140538/ENSG00000065361/ENSG00000162733	EPHB6/FGFR1/EPHA3/EPHB2/TRIB3/KIT/FGFR3/FLT4/TRIB1/FLT1/EPHA10/FGFR4/MERTK/EPHB1/ROR2/MST1R/PDGFRB/EPHA5/NTRK3/ERBB3/DDR2	21
BP	GO:0007157	heterophilic cell-cell adhesion via plasma membrane cell adhesion molecules	20/2490	53/17310	2.25e-05	0.00342193	ENSG00000136732/ENSG00000110400/ENSG00000013725/ENSG00000166341/ENSG00000072071/ENSG00000135535/ENSG00000005844/ENSG00000177707/ENSG00000153707/ENSG00000105767/ENSG00000179242/ENSG00000139211/ENSG00000182985/ENSG00000150637/ENSG00000154639/ENSG00000175161/ENSG00000074660/ENSG00000181754/ENSG00000174175/ENSG00000196159	GYPC/NECTIN1/CD6/DCHS1/ADGRL1/CD164/ITGAL/NECTIN3/PTPRD/CADM4/CDH4/AMIGO2/CADM1/CD226/CXADR/CADM2/SCARF1/AMIGO1/SELP/FAT4	20
BP	GO:0032835	glomerulus development	20/2490	61/17310	0.000219577	0.015672	ENSG00000148400/ENSG00000114315/ENSG00000120738/ENSG00000162738/ENSG00000170873/ENSG00000184937/ENSG00000163909/ENSG00000128567/ENSG00000174059/ENSG00000187391/ENSG00000113721/ENSG00000138792/ENSG00000101384/ENSG00000163884/ENSG00000081052/ENSG00000196562/ENSG00000272398/ENSG00000169031/ENSG00000161270/ENSG00000205213	NOTCH1/HES1/EGR1/VANGL2/MTSS1/WT1/HEYL/PODXL/CD34/MAGI2/PDGFRB/ENPEP/JAG1/KLF15/COL4A4/SULF2/CD24/COL4A3/NPHS1/LGR4	20
BP	GO:0021545	cranial nerve development	18/2490	48/17310	6.32e-05	0.00680265	ENSG00000114315/ENSG00000152192/ENSG00000133216/ENSG00000120093/ENSG00000001617/ENSG00000105991/ENSG00000105997/ENSG00000126778/ENSG00000079215/ENSG00000198121/ENSG00000100625/ENSG00000154928/ENSG00000137203/ENSG00000166833/ENSG00000204103/ENSG00000065361/ENSG00000122877/ENSG00000177301	HES1/POU4F1/EPHB2/HOXB3/SEMA3F/HOXA1/HOXA3/SIX1/SLC1A3/LPAR1/SIX4/EPHB1/TFAP2A/NAV2/MAFB/ERBB3/EGR2/KCNA2	18
BP	GO:0032370	positive regulation of lipid transport	18/2490	55/17310	0.000457736	0.0273902	ENSG00000165029/ENSG00000118513/ENSG00000160179/ENSG00000108984/ENSG00000132932/ENSG00000100979/ENSG00000178752/ENSG00000185920/ENSG00000100906/ENSG00000101188/ENSG00000157978/ENSG00000186115/ENSG00000137869/ENSG00000089041/ENSG00000144452/ENSG00000153246/ENSG00000157017/ENSG00000078401	ABCA1/MYB/ABCG1/MAP2K6/ATP8A2/PLTP/ERFE/PTCH1/NFKBIA/NTSR1/LDLRAP1/CYP4F2/CYP19A1/P2RX7/ABCA12/PLA2R1/GHRL/EDN1	18
MF	GO:0008376	acetylgalactosaminyltransferase activity	18/2499	48/17252	6.93e-05	0.0151797	ENSG00000139629/ENSG00000110328/ENSG00000170340/ENSG00000164574/ENSG00000169826/ENSG00000135454/ENSG00000119514/ENSG00000182870/ENSG00000182272/ENSG00000123989/ENSG00000237172/ENSG00000147408/ENSG00000139044/ENSG00000158089/ENSG00000148288/ENSG00000130035/ENSG00000144278/ENSG00000198108	GALNT6/GALNT18/B3GNT2/GALNT10/CSGALNACT2/B4GALNT1/GALNT12/GALNT9/B4GALNT4/CHPF/B3GNT9/CSGALNACT1/B4GALNT3/GALNT14/GBGT1/GALNT8/GALNT13/CHSY3	18
BP	GO:0050853	B cell receptor signaling pathway	17/2490	53/17310	0.000845685	0.0431882	ENSG00000128322/ENSG00000081237/ENSG00000004468/ENSG00000110031/ENSG00000027075/ENSG00000105369/ENSG00000136573/ENSG00000107679/ENSG00000165025/ENSG00000174500/ENSG00000177455/ENSG00000135605/ENSG00000167851/ENSG00000235568/ENSG00000035720/ENSG00000086730/ENSG00000254087	IGLL1/PTPRC/CD38/LPXN/PRKCH/CD79A/BLK/PLEKHA1/SYK/GCSAM/CD19/TEC/CD300A/NFAM1/STAP1/LAT2/LYN	17
BP	GO:0050854	regulation of antigen receptor-mediated signaling pathway	17/2490	54/17310	0.00107107	0.0483802	ENSG00000081237/ENSG00000177425/ENSG00000110031/ENSG00000027075/ENSG00000154096/ENSG00000171867/ENSG00000136573/ENSG00000104783/ENSG00000174500/ENSG00000150637/ENSG00000167851/ENSG00000102001/ENSG00000235568/ENSG00000035720/ENSG00000079385/ENSG00000126353/ENSG00000254087	PTPRC/PAWR/LPXN/PRKCH/THY1/PRNP/BLK/KCNN4/GCSAM/CD226/CD300A/CACNA1F/NFAM1/STAP1/CEACAM1/CCR7/LYN	17
BP	GO:0000096	sulfur amino acid metabolic process	15/2490	38/17310	0.000130055	0.0104399	ENSG00000128309/ENSG00000100031/ENSG00000101444/ENSG00000145882/ENSG00000182551/ENSG00000099810/ENSG00000037757/ENSG00000021826/ENSG00000129596/ENSG00000015413/ENSG00000124713/ENSG00000274276/ENSG00000151224/ENSG00000160200/ENSG00000175806	MPST/GGT1/AHCY/PCYOX1L/ADI1/MTAP/MRI1/CPS1/CDO1/DPEP1/GNMT/CBSL/MAT1A/CBS/MSRA	15
MF	GO:0015026	coreceptor activity	15/2499	42/17252	0.000508228	0.0490467	ENSG00000110400/ENSG00000162337/ENSG00000182175/ENSG00000178562/ENSG00000112655/ENSG00000174136/ENSG00000010610/ENSG00000167664/ENSG00000153563/ENSG00000179934/ENSG00000169071/ENSG00000076716/ENSG00000147255/ENSG00000144476/ENSG00000131477	NECTIN1/LRP5/RGMA/CD28/PTK7/RGMB/CD4/TMIGD2/CD8A/CCR8/ROR2/GPC4/IGSF1/ACKR3/RAMP2	15
BP	GO:0090184	positive regulation of kidney development	14/2490	40/17310	0.000910504	0.0460282	ENSG00000136997/ENSG00000120738/ENSG00000128602/ENSG00000184937/ENSG00000112715/ENSG00000125618/ENSG00000126778/ENSG00000260027/ENSG00000100625/ENSG00000251493/ENSG00000113721/ENSG00000128342/ENSG00000272398/ENSG00000205213	MYC/EGR1/SMO/WT1/VEGFA/PAX8/SIX1/HOXB7/SIX4/FOXD1/PDGFRB/LIF/CD24/LGR4	14
CC	GO:0000795	synaptonemal complex	14/2636	42/18317	0.00157503	0.0290067	ENSG00000077935/ENSG00000100918/ENSG00000100814/ENSG00000108055/ENSG00000119684/ENSG00000196074/ENSG00000178222/ENSG00000179008/ENSG00000057468/ENSG00000205078/ENSG00000008056/ENSG00000141696/ENSG00000217442/ENSG00000171772	SMC1B/REC8/CCNB1IP1/SMC3/MLH3/SYCP2/RNF212/C14orf39/MSH4/SYCE1L/SYN1/P3H4/SYCE3/SYCE1	14
CC	GO:0099086	synaptonemal structure	14/2636	42/18317	0.00157503	0.0290067	ENSG00000077935/ENSG00000100918/ENSG00000100814/ENSG00000108055/ENSG00000119684/ENSG00000196074/ENSG00000178222/ENSG00000179008/ENSG00000057468/ENSG00000205078/ENSG00000008056/ENSG00000141696/ENSG00000217442/ENSG00000171772	SMC1B/REC8/CCNB1IP1/SMC3/MLH3/SYCP2/RNF212/C14orf39/MSH4/SYCE1L/SYN1/P3H4/SYCE3/SYCE1	14
BP	GO:0002823	negative regulation of adaptive immune response based on somatic recombination of immune receptors built from immunoglobulin superfamily domains	13/2490	35/17310	0.000724111	0.0389967	ENSG00000081237/ENSG00000105639/ENSG00000079134/ENSG00000168685/ENSG00000077238/ENSG00000174564/ENSG00000010704/ENSG00000115318/ENSG00000160685/ENSG00000117586/ENSG00000101665/ENSG00000182566/ENSG00000079385	PTPRC/JAK3/THOC1/IL7R/IL4R/IL20RB/HFE/LOXL3/ZBTB7B/TNFSF4/SMAD7/CLEC4G/CEACAM1	13
BP	GO:0014009	glial cell proliferation	13/2490	36/17310	0.000985676	0.0463424	ENSG00000148400/ENSG00000114315/ENSG00000118513/ENSG00000027075/ENSG00000244405/ENSG00000014123/ENSG00000181690/ENSG00000176887/ENSG00000141433/ENSG00000226979/ENSG00000100146/ENSG00000254087/ENSG00000120885	NOTCH1/HES1/MYB/PRKCH/ETV5/UFL1/PLAG1/SOX11/ADCYAP1/LTA/SOX10/LYN/CLU	13
BP	GO:0060251	regulation of glial cell proliferation	2490-12-01	27/17310	0.000161293	0.0119722	ENSG00000148400/ENSG00000114315/ENSG00000118513/ENSG00000027075/ENSG00000244405/ENSG00000014123/ENSG00000181690/ENSG00000176887/ENSG00000141433/ENSG00000226979/ENSG00000100146/ENSG00000254087	NOTCH1/HES1/MYB/PRKCH/ETV5/UFL1/PLAG1/SOX11/ADCYAP1/LTA/SOX10/LYN	12
BP	GO:0038111	interleukin-7-mediated signaling pathway	2490-12-01	30/17310	0.000528226	0.0303807	ENSG00000126561/ENSG00000168610/ENSG00000173757/ENSG00000105639/ENSG00000168685/ENSG00000145777/ENSG00000114737/ENSG00000273983/ENSG00000185338/ENSG00000274750/ENSG00000274267/ENSG00000278828	STAT5A/STAT3/STAT5B/JAK3/IL7R/TSLP/CISH/HIST1H3G/SOCS1/HIST1H3E/HIST1H3B/HIST1H3H	12
BP	GO:0098760	response to interleukin-7	2490-12-01	31/17310	0.000749964	0.0396677	ENSG00000126561/ENSG00000168610/ENSG00000173757/ENSG00000105639/ENSG00000168685/ENSG00000145777/ENSG00000114737/ENSG00000273983/ENSG00000185338/ENSG00000274750/ENSG00000274267/ENSG00000278828	STAT5A/STAT3/STAT5B/JAK3/IL7R/TSLP/CISH/HIST1H3G/SOCS1/HIST1H3E/HIST1H3B/HIST1H3H	12
BP	GO:0098761	cellular response to interleukin-7	2490-12-01	31/17310	0.000749964	0.0396677	ENSG00000126561/ENSG00000168610/ENSG00000173757/ENSG00000105639/ENSG00000168685/ENSG00000145777/ENSG00000114737/ENSG00000273983/ENSG00000185338/ENSG00000274750/ENSG00000274267/ENSG00000278828	STAT5A/STAT3/STAT5B/JAK3/IL7R/TSLP/CISH/HIST1H3G/SOCS1/HIST1H3E/HIST1H3B/HIST1H3H	12
BP	GO:0010543	regulation of platelet activation	2490-12-01	32/17310	0.00104437	0.0483347	ENSG00000010278/ENSG00000135919/ENSG00000165025/ENSG00000115956/ENSG00000164867/ENSG00000135605/ENSG00000140873/ENSG00000108839/ENSG00000158856/ENSG00000174175/ENSG00000079385/ENSG00000254087	CD9/SERPINE2/SYK/PLEK/NOS3/TEC/ADAMTS18/ALOX12/DMTN/SELP/CEACAM1/LYN	12
BP	GO:0048103	somatic stem cell division	2490-11-01	24/17310	0.000216988	0.015672	ENSG00000148400/ENSG00000077782/ENSG00000134532/ENSG00000213626/ENSG00000152518/ENSG00000162738/ENSG00000116584/ENSG00000157404/ENSG00000007866/ENSG00000105245/ENSG00000129682	NOTCH1/FGFR1/SOX5/LBH/ZFP36L2/VANGL2/ARHGEF2/KIT/TEAD3/NUMBL/FGF13	11
BP	GO:0050927	positive regulation of positive chemotaxis	2490-11-01	25/17310	0.000337334	0.0216534	ENSG00000112715/ENSG00000164251/ENSG00000166949/ENSG00000170989/ENSG00000172349/ENSG00000185652/ENSG00000164171/ENSG00000107562/ENSG00000140538/ENSG00000117407/ENSG00000119630	VEGFA/F2RL1/SMAD3/S1PR1/IL16/NTF3/ITGA2/CXCL12/NTRK3/ARTN/PGF	11
BP	GO:0050926	regulation of positive chemotaxis	2490-11-01	26/17310	0.000509145	0.0301187	ENSG00000112715/ENSG00000164251/ENSG00000166949/ENSG00000170989/ENSG00000172349/ENSG00000185652/ENSG00000164171/ENSG00000107562/ENSG00000140538/ENSG00000117407/ENSG00000119630	VEGFA/F2RL1/SMAD3/S1PR1/IL16/NTF3/ITGA2/CXCL12/NTRK3/ARTN/PGF	11
BP	GO:0021602	cranial nerve morphogenesis	2490-11-01	28/17310	0.00107364	0.0483802	ENSG00000133216/ENSG00000120093/ENSG00000001617/ENSG00000105991/ENSG00000105997/ENSG00000126778/ENSG00000154928/ENSG00000137203/ENSG00000204103/ENSG00000122877/ENSG00000177301	EPHB2/HOXB3/SEMA3F/HOXA1/HOXA3/SIX1/EPHB1/TFAP2A/MAFB/EGR2/KCNA2	11
BP	GO:0023019	signal transduction involved in regulation of gene expression	2490-10-01	19/17310	9.89e-05	0.00887389	ENSG00000007372/ENSG00000166949/ENSG00000133937/ENSG00000163132/ENSG00000169860/ENSG00000149922/ENSG00000120149/ENSG00000162992/ENSG00000179284/ENSG00000138675	PAX6/SMAD3/GSC/MSX1/P2RY1/TBX6/MSX2/NEUROD1/DAND5/FGF5	10
BP	GO:0014745	negative regulation of muscle adaptation	2490-09-01	13/17310	1.07e-05	0.00211862	ENSG00000058668/ENSG00000166949/ENSG00000164867/ENSG00000150907/ENSG00000140939/ENSG00000160789/ENSG00000115461/ENSG00000136826/ENSG00000116285	ATP2B4/SMAD3/NOS3/FOXO1/NOL3/LMNA/IGFBP5/KLF4/ERRFI1	9
CC	GO:0098644	complex of collagen trimers	2636-09-01	20/18317	0.000972444	0.0238789	ENSG00000114270/ENSG00000204248/ENSG00000188153/ENSG00000130635/ENSG00000196739/ENSG00000197565/ENSG00000081052/ENSG00000169031/ENSG00000139219	COL7A1/COL11A2/COL4A5/COL5A1/COL27A1/COL4A6/COL4A4/COL4A3/COL2A1	9
BP	GO:0035723	interleukin-15-mediated signaling pathway	2490-08-01	13/17310	0.000118457	0.0102587	ENSG00000126561/ENSG00000168610/ENSG00000173757/ENSG00000105639/ENSG00000010610/ENSG00000164136/ENSG00000134470/ENSG00000100385	STAT5A/STAT3/STAT5B/JAK3/CD4/IL15/IL15RA/IL2RB	8
BP	GO:0071350	cellular response to interleukin-15	2490-08-01	13/17310	0.000118457	0.0102587	ENSG00000126561/ENSG00000168610/ENSG00000173757/ENSG00000105639/ENSG00000010610/ENSG00000164136/ENSG00000134470/ENSG00000100385	STAT5A/STAT3/STAT5B/JAK3/CD4/IL15/IL15RA/IL2RB	8
BP	GO:0070672	response to interleukin-15	2490-08-01	14/17310	0.000241483	0.0164431	ENSG00000126561/ENSG00000168610/ENSG00000173757/ENSG00000105639/ENSG00000010610/ENSG00000164136/ENSG00000134470/ENSG00000100385	STAT5A/STAT3/STAT5B/JAK3/CD4/IL15/IL15RA/IL2RB	8
BP	GO:0072148	epithelial cell fate commitment	2490-08-01	16/17310	0.000790664	0.0414504	ENSG00000148400/ENSG00000114315/ENSG00000115170/ENSG00000184916/ENSG00000117707/ENSG00000185551/ENSG00000198719/ENSG00000162992	NOTCH1/HES1/ACVR1/JAG2/PROX1/NR2F2/DLL1/NEUROD1	8
BP	GO:0048505	regulation of timing of cell differentiation	2490-07-01	12/17310	0.000514006	0.0301187	ENSG00000148400/ENSG00000114315/ENSG00000135919/ENSG00000102678/ENSG00000007372/ENSG00000158555/ENSG00000198719	NOTCH1/HES1/SERPINE2/FGF9/PAX6/GDPD5/DLL1	7
BP	GO:0040034	regulation of development, heterochronic	2490-07-01	13/17310	0.000975479	0.0463424	ENSG00000148400/ENSG00000114315/ENSG00000135919/ENSG00000102678/ENSG00000007372/ENSG00000158555/ENSG00000198719	NOTCH1/HES1/SERPINE2/FGF9/PAX6/GDPD5/DLL1	7
BP	GO:0060252	positive regulation of glial cell proliferation	2490-07-01	13/17310	0.000975479	0.0463424	ENSG00000118513/ENSG00000027075/ENSG00000244405/ENSG00000014123/ENSG00000181690/ENSG00000226979/ENSG00000254087	MYB/PRKCH/ETV5/UFL1/PLAG1/LTA/LYN	7
BP	GO:2000194	regulation of female gonad development	2490-07-01	13/17310	0.000975479	0.0463424	ENSG00000104899/ENSG00000197122/ENSG00000177398/ENSG00000184937/ENSG00000164404/ENSG00000136931/ENSG00000188372	AMH/SRC/UMODL1/WT1/GDF9/NR5A1/ZP3	7
BP	GO:0051124	synaptic growth at neuromuscular junction	2490-06-01	10/17310	0.00109742	0.0485157	ENSG00000188157/ENSG00000161681/ENSG00000142192/ENSG00000126778/ENSG00000100625/ENSG00000206561	AGRN/SHANK1/APP/SIX1/SIX4/COLQ	6
BP	GO:0072203	cell proliferation involved in metanephros development	2490-06-01	10/17310	0.00109742	0.0485157	ENSG00000136997/ENSG00000120738/ENSG00000184937/ENSG00000185920/ENSG00000113721/ENSG00000147257	MYC/EGR1/WT1/PTCH1/PDGFRB/GPC3	6
