# Supplementary material for: CCR9 overexpression promotes T-ALL progression by enhancing cholesterol biosynthesis
Source: Front Pharmacol. 2023 Sep 6;14:1257289. doi: 10.3389/fphar.2023.1257289 (PMC10512069; doi:10.3389/fphar.2023.1257289)
Supplement: Supplementary file 5 [file Table2.xls]

gene_id	MOLT4_1	MOLT4_2	MOLT4_3	JURKAT_1	JURKAT_2	JURKAT_3	group1	group2	log2FoldChange	pvalue	padj	gene_name	gene_chr	gene_start	gene_end	gene_strand	gene_length	gene_biotype	gene_description	tf_family
ENSG00000169994	524.701000924433	486.390333352088	514.323029232109	37919.5996949742	39318.6380898733	39582.2078617566	508.471454502877	38940.148548868	-6.25893212306709	0	0	MYO7B	2	127535802	127637729	+	8800	protein_coding	myosin VIIB [Source:HGNC Symbol;Acc:HGNC:7607]	-
ENSG00000134824	1304.63234259081	1306.97446248657	1270.68042516168	7799.20911213057	8182.36426266869	8008.18616977294	1294.09574341302	7996.5865148574	-2.62765782496987	0	0	FADS2	11	61792980	61867354	+	11026	protein_coding	fatty acid desaturase 2 [Source:HGNC Symbol;Acc:HGNC:3575]	-
ENSG00000211751	32.8622756320104	30.8650320945526	14.6391754050885	12752.7737757915	12762.1156450933	12388.0597090432	26.1221610438838	12634.3163766427	-8.93915521987333	0	0	TRBC1	7	142791694	142793368	+	760	TR_C_gene	T cell receptor beta constant 1 [Source:HGNC Symbol;Acc:HGNC:12156]	-
ENSG00000082074	840.178846991733	830.162932198313	940.811006033687	8827.81293933464	8604.854392472	9001.80385771559	870.384261741244	8811.49039650741	-3.33838845312821	0	0	FYB1	5	39105255	39274528	-	8850	protein_coding	FYN binding protein 1 [Source:HGNC Symbol;Acc:HGNC:4036]	-
ENSG00000176715	1459.08503806126	1387.86213280333	1377.05843310532	8163.76544530709	8449.80259606635	8574.3959084728	1408.00186798997	8395.98798328208	-2.57652207926187	0	0	ACSF3	16	89088375	89164121	+	14618	protein_coding	acyl-CoA synthetase family member 3 [Source:HGNC Symbol;Acc:HGNC:27288]	-
ENSG00000266074	1252.0527015796	1235.66559523364	1118.43300094876	8251.79479610036	8657.92581271823	8554.92980385382	1202.05043258733	8488.21680422414	-2.82095722399004	0	0	BAHCC1	17	81395475	81466332	+	13473	protein_coding	BAH domain and coiled-coil containing 1 [Source:HGNC Symbol;Acc:HGNC:29279]	-
ENSG00000135776	1037.3525007838	1066.44007443937	967.161521762846	5922.84436315645	5800.39404808791	5624.0115301354	1023.651365662	5782.41664712659	-2.49862942390312	0	0	ABCB10	1	229516582	229558695	-	4256	protein_coding	ATP binding cassette subfamily B member 10 [Source:HGNC Symbol;Acc:HGNC:41]	-
ENSG00000162367	753.641521160772	704.574180917029	670.474233553053	6719.89272414342	6680.75525452537	6735.27219816667	709.563311876951	6711.97339227849	-3.24310193347373	0	0	TAL1	1	47216290	47232220	-	5700	protein_coding	TAL bHLH transcription factor 1, erythroid differentiation factor [Source:HGNC Symbol;Acc:HGNC:11556]	bHLH
ENSG00000136732	19.7173653792063	10.643114515363	22.4467356211357	5060.73082984402	5191.63363938116	4992.6326585807	17.6024051719016	5081.66570926863	-8.16355936793871	0	0	GYPC	2	126655933	126696670	+	3812	protein_coding	glycophorin C (Gerbich blood group) [Source:HGNC Symbol;Acc:HGNC:4704]	-
ENSG00000124225	194.982835416595	190.511749824997	172.742269780044	2946.11272926635	3076.0611421148	3041.79043480912	186.078951673879	3021.32143539676	-4.02362144911942	0	0	PMEPA1	20	57648392	57711536	-	5619	protein_coding	prostate transmembrane protein, androgen induced 1 [Source:HGNC Symbol;Acc:HGNC:14107]	-
ENSG00000158488	500.601998794292	483.197398997479	556.288665393362	5496.09337996295	5207.24288063005	5194.06452376839	513.362687728378	5299.13359478713	-3.36595032261855	0	0	CD1E	1	158353696	158357553	+	2203	protein_coding	CD1e molecule [Source:HGNC Symbol;Acc:HGNC:1638]	-
ENSG00000128322	120.495010650705	112.817013862848	129.800688591785	3799.61469565336	3530.81037049915	3282.15450923478	121.037571035112	3537.5265251291	-4.86672667855509	0	0	IGLL1	22	23573125	23580308	-	904	protein_coding	immunoglobulin lambda like polypeptide 1 [Source:HGNC Symbol;Acc:HGNC:5870]	-
ENSG00000166105	498.411180418825	497.033447867451	472.357393070855	3462.80674479212	3464.21094117055	3519.13317416147	489.267340452377	3482.05028670805	-2.83215638445265	0	0	GLB1L3	11	134274245	134319564	+	8945	protein_coding	galactosidase beta 1 like 3 [Source:HGNC Symbol;Acc:HGNC:25147]	-
ENSG00000183762	52.5796410112167	48.9583267706697	38.0618560532301	2108.87705596071	2187.37500701127	2136.19339383924	46.5332746117055	2144.14848560374	-5.53411699955314	0	0	KREMEN1	22	29073078	29168333	+	7977	protein_coding	kringle containing transmembrane protein 1 [Source:HGNC Symbol;Acc:HGNC:17550]	-
ENSG00000175274	56.9612777621514	68.1159328983231	68.3161518904129	1837.13427742494	1814.8344492044	1947.45681427262	64.4644541836291	1866.47518030065	-4.85277914313166	1.79190803090635e-305	1.95411466222578e-302	TP53I11	11	44885903	44951306	-	7345	protein_coding	tumor protein p53 inducible protein 11 [Source:HGNC Symbol;Acc:HGNC:16842]	-
ENSG00000185686	25.1944113178747	25.5434748368712	29.278350810177	2638.01000148988	2602.58082423177	2730.33276090546	26.6720789883076	2656.9745288757	-6.63402875622338	4.79750437102688e-305	5.01379185975401e-302	PRAME	22	22547701	22559361	-	3775	protein_coding	preferentially expressed antigen in melanoma [Source:HGNC Symbol;Acc:HGNC:9336]	-
ENSG00000069424	4430.93016438274	4031.6117784195	4269.75949315081	15393.6542995898	15767.4148935465	16040.9165584133	4244.10047865101	15733.9952505165	-1.89043384762856	4.38690283650414e-294	4.40129187780787e-291	KCNAB2	1	5991466	6101193	+	9534	protein_coding	potassium voltage-gated channel subfamily A regulatory beta subunit 2 [Source:HGNC Symbol;Acc:HGNC:6229]	-
ENSG00000196914	21.9081837546736	30.8650320945526	18.5429555131121	2621.74370840851	2568.24049348421	2642.31211393269	23.7720571207794	2610.76543860847	-6.78698027683848	9.22631462435096e-287	8.57090457066559e-284	ARHGEF12	11	120336914	120489936	+	24404	protein_coding	Rho guanine nucleotide exchange factor 12 [Source:HGNC Symbol;Acc:HGNC:14193]	-
ENSG00000266714	242.085430489143	218.183847564941	241.058421670457	1957.69621438095	1937.62714702901	1993.15984250848	233.775899908181	1962.82773463948	-3.06944725810679	8.11647221672594e-262	6.56701148838452e-259	MYO15B	17	75588058	75626501	+	12761	protein_coding	myosin XVB [Source:HGNC Symbol;Acc:HGNC:14083]	-
ENSG00000155966	159.929741409117	163.90396353659	160.054984428967	1738.57967816725	1663.94511713179	1769.7228155776	161.296229791558	1724.08253695888	-3.41857356604333	7.07840283965986e-261	5.54814062576089e-258	AFF2	X	148500619	149000663	+	14006	protein_coding	AF4/FMR2 family member 2 [Source:HGNC Symbol;Acc:HGNC:3776]	AF-4
ENSG00000273749	77.7740523290913	78.7590474136861	83.9312723225073	1543.38416119085	1491.20284731072	1468.42137017079	80.1547906884282	1501.00279289079	-4.22504031790429	8.75909331629352e-260	6.65744177452345e-257	CYFIP1	15	22867052	22981063	-	10414	protein_coding	cytoplasmic FMR1 interacting protein 1 [Source:HGNC Symbol;Acc:HGNC:13759]	-
ENSG00000100968	25.1944113178747	20.2219175791897	35.1340209722124	1556.77993196374	1513.05578505917	1551.36390289514	26.8501166230922	1540.39987330602	-5.82990101638902	3.83236320234379e-225	2.34447155710212e-222	NFATC4	14	24365673	24379604	+	8437	protein_coding	nuclear factor of activated T cells 4 [Source:HGNC Symbol;Acc:HGNC:7778]	RHD
ENSG00000151414	894.949306378417	946.172880415769	1035.47767365326	4512.46106892501	4295.66319169482	4199.60048345099	958.866620149148	4335.90824802361	-2.17561959271564	4.43929649689793e-222	2.65110558893319e-219	NEK7	1	198156963	198322420	+	5485	protein_coding	NIMA related kinase 7 [Source:HGNC Symbol;Acc:HGNC:13386]	-
ENSG00000185565	98.5868268960313	96.8523420898031	115.161513186696	1309.91501343476	1388.18185506804	1412.56211343807	103.533560724177	1370.21966064696	-3.72269398809603	1.68589420293217e-221	9.83386009254529e-219	LSAMP	3	115802363	117139389	-	10330	protein_coding	limbic system associated membrane protein [Source:HGNC Symbol;Acc:HGNC:6705]	-
ENSG00000081237	1506.18763313381	1712.4771255219	1669.84194120709	6670.13700412983	6283.23991072028	6210.53372582898	1629.5022332876	6387.97021355969	-1.9704469776031	1.52263420472338e-214	8.67970707337995e-212	PTPRC	1	198638457	198757476	+	9168	protein_coding	protein tyrosine phosphatase, receptor type C [Source:HGNC Symbol;Acc:HGNC:9666]	-
ENSG00000072818	1270.67465777107	1171.80690814146	1249.20963456755	4424.43171813174	4554.77659642641	4416.26669138398	1230.56373349336	4465.15833531404	-1.85920758659846	7.57512015664923e-210	4.13041660367556e-207	ACAP1	17	7336529	7351478	+	7421	protein_coding	ArfGAP with coiled-coil, ankyrin repeat and PH domains 1 [Source:HGNC Symbol;Acc:HGNC:16467]	-
ENSG00000137834	61.3429145130861	61.7300641891053	52.7010314583185	1109.9352926109	1111.37797692104	1125.64865840182	58.59133672017	1115.65397597792	-4.25499266960931	5.57649961504166e-201	2.85448496621377e-198	SMAD6	15	66702228	66782848	+	8563	protein_coding	SMAD family member 6 [Source:HGNC Symbol;Acc:HGNC:6772]	MH1
ENSG00000172995	1093.21836935821	1090.91923782471	1219.93128375737	4263.68246885705	4420.53712168594	4280.00395905112	1134.68963031343	4321.40784986471	-1.92807945549571	8.03142056942538e-198	4.02888181444655e-195	ARPP21	3	35638945	35794496	+	10092	protein_coding	cAMP regulated phosphoprotein 21 [Source:HGNC Symbol;Acc:HGNC:16968]	-
ENSG00000076864	318.764073630501	291.621337720946	327.917529073982	1777.81014971643	1888.71819111582	1872.97780529566	312.767646808476	1846.5020487093	-2.56074781952334	2.46499865782304e-194	1.18898262183687e-191	RAP1GAP	1	21596215	21669363	-	5755	protein_coding	RAP1 GTPase activating protein [Source:HGNC Symbol;Acc:HGNC:9858]	-
ENSG00000127603	3349.7612960896	3336.61640056629	3135.71137176995	9528.2203826029	9357.21982066855	9903.16913681179	3274.02968947528	9596.20311336108	-1.55185561457539	3.35260004243669e-190	1.55722063452587e-187	MACF1	1	39081316	39487177	+	40739	protein_coding	microtubule-actin crosslinking factor 1 [Source:HGNC Symbol;Acc:HGNC:13664]	-
ENSG00000133454	90.9189625818955	84.0806046713676	70.2680419444247	1083.14375106512	1134.27153075275	1123.1096012776	81.7558697325626	1113.50829436516	-3.7729329715151	1.10742590443558e-188	4.96008152411664e-186	MYO18B	22	25742144	26031041	+	9706	protein_coding	myosin XVIIIB [Source:HGNC Symbol;Acc:HGNC:18150]	-
ENSG00000038382	223.463474297671	199.026241437288	174.694159834056	1476.4053073264	1501.60900814332	1531.89779827616	199.061291856338	1503.30403791529	-2.92073893993944	2.91613908290297e-186	1.28320351714688e-183	TRIO	5	14143702	14532128	+	17500	protein_coding	trio Rho guanine nucleotide exchange factor [Source:HGNC Symbol;Acc:HGNC:12303]	-
ENSG00000136068	3209.54892005968	3132.26860187133	2802.91411756094	9868.85569654211	9928.51805037796	10431.2930186484	3048.24387983065	10076.2222551895	-1.72551577030673	1.88231840620093e-182	8.1400534938503e-180	FLNB	3	58008400	58172251	+	13952	protein_coding	filamin B [Source:HGNC Symbol;Acc:HGNC:3755]	-
ENSG00000067445	248.657885615546	265.013551432538	294.735398155781	1607.49249274682	1603.58938430274	1575.06176938781	269.468945067955	1595.38121547912	-2.56305851871267	4.66320762551647e-174	1.94937622772007e-171	TRO	X	54920462	54931431	+	6716	protein_coding	trophinin [Source:HGNC Symbol;Acc:HGNC:12326]	-
ENSG00000008517	369.15289626625	319.293435460889	364.0274950732	1775.89646817744	1883.51511069952	1779.03269169972	350.824608933447	1812.81475685889	-2.36868825741242	1.83977227322376e-166	7.09925663953821e-164	IL32	16	3065297	3082192	+	3209	protein_coding	interleukin 32 [Source:HGNC Symbol;Acc:HGNC:16830]	-
ENSG00000152270	253.03952236648	301.200140784772	241.058421670457	1576.87358812308	1621.27985771815	1600.45234062995	265.099361607237	1599.53526215706	-2.59450946282469	9.05041252781697e-166	3.38809622421948e-163	PDE3B	11	14643723	14872044	+	11707	protein_coding	phosphodiesterase 3B [Source:HGNC Symbol;Acc:HGNC:8779]	-
ENSG00000163520	12.0495010650705	11.7074259668993	11.7113403240708	1634.2840342926	1666.0263492983	1481.11665579187	11.8227557853469	1593.80901312759	-7.07474122215806	2.14207152551359e-161	7.35992301410027e-159	FBLN2	3	13549131	13638422	+	4812	protein_coding	fibulin 2 [Source:HGNC Symbol;Acc:HGNC:3601]	-
ENSG00000099204	463.358086411347	555.570577701948	526.03436955618	2396.88612757785	2232.12149859142	2386.71369676175	514.987677889825	2338.57377431034	-2.18249973897236	2.96047221294169e-160	9.90060853933379e-158	ABLIM1	10	114431113	114685003	-	10039	protein_coding	actin binding LIM protein 1 [Source:HGNC Symbol;Acc:HGNC:78]	-
ENSG00000077935	39.4347307584125	37.2509008037704	28.3024057831711	933.876591024346	866.833197355083	886.977288725643	34.9960124484513	895.895692368357	-4.68631933145955	5.46366862866127e-160	1.8031544282116e-157	SMC1B	22	45344063	45413619	-	4253	protein_coding	structural maintenance of chromosomes 1B [Source:HGNC Symbol;Acc:HGNC:11112]	-
ENSG00000107438	92.0143717696292	79.8233588652224	86.859107403525	913.78293486501	926.148314100869	939.451135959412	86.2322793461255	926.460794975097	-3.42598230034372	5.97448188152377e-156	1.89686018420733e-153	PDLIM1	10	95237572	95291024	-	2239	protein_coding	PDZ and LIM domain 1 [Source:HGNC Symbol;Acc:HGNC:2067]	-
ENSG00000079459	4160.36409501252	3962.43153406964	4182.90038574728	10446.7875213154	10304.1804564346	10023.3511740246	4101.89867160981	10258.1063839249	-1.32223758992938	1.21910270470252e-155	3.77500420238873e-153	FDFT1	8	11795573	11839309	+	5202	protein_coding	farnesyl-diphosphate farnesyltransferase 1 [Source:HGNC Symbol;Acc:HGNC:3629]	-
ENSG00000244879	518.128545798031	547.056086089657	552.384885285339	2172.0285467472	2438.16348307678	2489.12233410507	539.189839057676	2366.43812130968	-2.13346802776716	1.50133675213893e-154	4.53693113459623e-152	GABPB1-AS1	15	50354959	50372202	+	17179	antisense	GABPB1 antisense RNA 1 [Source:HGNC Symbol;Acc:HGNC:44157]	-
ENSG00000197081	2890.78484642918	2861.93349318111	2615.53267237581	7889.15214446284	8366.5533094056	8666.64831731926	2789.41700399537	8307.45125706257	-1.57496616195777	8.29694484584447e-153	2.47742822170799e-150	IGF2R	6	159969099	160113507	+	17843	protein_coding	insulin like growth factor 2 receptor [Source:HGNC Symbol;Acc:HGNC:5467]	-
ENSG00000105472	362.580441139848	317.164812557817	287.90378296674	1648.63664583499	1709.7322247952	1645.30901649108	322.549678888135	1667.89262904042	-2.37292831319125	1.48115627651358e-147	4.22163201449017e-145	CLEC11A	19	50723329	50725718	+	1469	protein_coding	C-type lectin domain containing 11A [Source:HGNC Symbol;Acc:HGNC:10576]	-
ENSG00000107447	650.673057513806	657.744477049432	640.21993771587	2513.6207014559	2389.25452716359	2269.91706904788	649.545824093036	2390.93076588912	-1.87994801473565	6.2804502986488e-144	1.67581121692244e-141	DNTT	10	96304396	96338564	+	1972	protein_coding	DNA nucleotidylexotransferase [Source:HGNC Symbol;Acc:HGNC:2983]	-
ENSG00000078081	104.0638728347	106.43114515363	104.426117889631	875.509304085324	909.498456768718	884.438231601429	104.97371195932	889.81533081849	-3.08333172090445	1.22336964292972e-139	3.22995340883824e-137	LAMP3	3	183122213	183163839	-	3816	protein_coding	lysosomal associated membrane protein 3 [Source:HGNC Symbol;Acc:HGNC:14582]	-
ENSG00000066735	86.5373258309608	76.6304245106135	85.8831623765191	840.106195614114	976.09788609732	840.427908115042	83.0169709060311	885.543996608825	-3.41354594307203	4.05143505097475e-136	1.00611974206484e-133	KIF26A	14	104138723	104180894	+	6756	protein_coding	kinesin family member 26A [Source:HGNC Symbol;Acc:HGNC:20226]	-
ENSG00000128309	169.788424098721	127.717374184356	144.439863996873	1050.61116490239	1030.20992242681	1063.86493504593	147.315220759983	1048.22867412504	-2.83285338585898	1.85839208267481e-135	4.56982257035781e-133	MPST	22	37019635	37029822	+	6760	protein_coding	mercaptopyruvate sulfurtransferase [Source:HGNC Symbol;Acc:HGNC:7223]	-
ENSG00000196502	24.099002130141	13.8360488699719	30.2542958371829	772.170500980171	776.299598111515	765.948899138079	22.7297822790986	771.472999409922	-5.07350460797157	9.99448760135699e-134	2.41040132708881e-131	SULT1A1	16	28605196	28623625	-	8909	protein_coding	sulfotransferase family 1A member 1 [Source:HGNC Symbol;Acc:HGNC:11453]	-
ENSG00000165409	373.534533017185	393.79523706843	348.412374641106	1580.70095120104	1553.63981230629	1591.14246450783	371.91404824224	1575.16107600506	-2.0838313182745	1.39382238982007e-133	3.32950982680638e-131	TSHR	14	80954989	81146302	+	9909	protein_coding	thyroid stimulating hormone receptor [Source:HGNC Symbol;Acc:HGNC:12373]	-
ENSG00000272789	10.9540918773368	13.8360488699719	7.80756021604719	1117.59001876684	1107.215512588	1153.57828676818	10.8659003211186	1126.12793937434	-6.70721469029503	1.97571249326819e-132	4.5884093292734e-130	AC010976.2	2	127625997	127626848	-	852	antisense	novel transcript, antisense to MYO7B	-
ENSG00000176171	1874.24512021233	1760.37114084104	2019.2302608752	5841.51289774962	5714.02291317738	5361.64229396656	1884.61550730952	5639.05936829785	-1.58046332188224	2.08886118541486e-132	4.80668039014455e-130	BNIP3	10	131966455	131982013	-	5325	protein_coding	BCL2 interacting protein 3 [Source:HGNC Symbol;Acc:HGNC:1084]	-
ENSG00000104899	69.0107788272219	69.1802443498594	58.5567016203539	733.896870200485	867.873813438342	776.951480009676	65.5825749324784	792.907387882834	-3.5986259304915	5.28327132748364e-129	1.16241238101706e-126	AMH	19	2249309	2252073	+	2587	protein_coding	anti-Mullerian hormone [Source:HGNC Symbol;Acc:HGNC:464]	-
ENSG00000143851	1003.39481596405	909.986291063535	944.71478614171	2942.28536618838	2820.06958563298	2960.54060683426	952.698631056432	2907.63185288521	-1.61034699452825	8.30978235255357e-128	1.79677552557542e-125	PTPN7	1	202147013	202161588	-	5906	protein_coding	protein tyrosine phosphatase, non-receptor type 7 [Source:HGNC Symbol;Acc:HGNC:9659]	-
ENSG00000183508	702.157289337289	772.690113815352	650.955333012935	2522.23226838133	2492.27551940627	2419.72143937654	708.600912055192	2478.07640905471	-1.80702862775472	3.57712841798663e-126	7.5396247882303e-124	TENT5C	1	117605934	117628372	+	5751	protein_coding	terminal nucleotidyltransferase 5C [Source:HGNC Symbol;Acc:HGNC:24712]	-
ENSG00000168502	162.120559784585	141.553423054328	137.608248807832	935.79027256333	958.40741268191	955.531831079438	147.094077215581	949.909838774893	-2.69342244764471	3.12866301588738e-125	6.5394271470406e-123	MTCL1	18	8705661	8832778	+	12665	protein_coding	microtubule crosslinking factor 1 [Source:HGNC Symbol;Acc:HGNC:29121]	-
ENSG00000100629	331.908983883305	344.836910297761	342.556704479071	1399.85804576703	1410.03479281649	1386.32518982119	339.767532886712	1398.73934280157	-2.04105611725123	7.46080677555567e-125	1.54654508714452e-122	CEP128	14	80476983	80959517	-	9400	protein_coding	centrosomal protein 128 [Source:HGNC Symbol;Acc:HGNC:20359]	-
ENSG00000283498	377.91616976812	322.486369815498	346.460484587094	1520.41998272304	1455.8219004799	1479.42395104239	348.954341390237	1485.22194474844	-2.09029334994848	1.18833964165914e-123	2.44310941738481e-121	MIR1244-2	5	118974586	118974670	+	85	miRNA	microRNA 1244-2 [Source:HGNC Symbol;Acc:HGNC:38321]	-
ENSG00000110400	135.830739278976	122.395816926674	121.017183348731	830.537787919193	906.37660851894	902.211631470931	126.414579851461	879.708675969688	-2.80055579818435	2.65864210055511e-120	5.37774686823575e-118	NECTIN1	11	119623408	119729084	-	7701	protein_coding	nectin cell adhesion molecule 1 [Source:HGNC Symbol;Acc:HGNC:9706]	-
ENSG00000243943	171.979242474188	197.961929985751	211.78007086028	1091.75531799055	1049.98162800874	1064.71128742067	193.90708110674	1068.81607780665	-2.45984325746136	2.29646285817657e-119	4.49999073506131e-117	ZNF512	2	27582969	27623215	+	4398	protein_coding	zinc finger protein 512 [Source:HGNC Symbol;Acc:HGNC:29380]	zf-C2H2
ENSG00000197728	3163.54173417487	2887.47696801798	3562.19934857153	9800.92000190817	9571.58673381999	9386.04783584674	3204.40601692146	9586.18485719163	-1.5804184207912	3.60158942802075e-119	7.00271829717957e-117	RPS26	12	56041351	56044697	+	2053	protein_coding	ribosomal protein S26 [Source:HGNC Symbol;Acc:HGNC:10414]	-
ENSG00000056487	106.254691210167	76.6304245106135	81.9793822684955	780.7820679056	775.258982028255	797.263937003393	88.2881659964253	784.43499564575	-3.15525855926232	4.62252192591684e-119	8.91862268814201e-117	PHF21B	22	44881162	45009999	-	5753	protein_coding	PHD finger protein 21B [Source:HGNC Symbol;Acc:HGNC:25161]	-
ENSG00000103245	609.047508379927	549.18470899273	582.639181122522	1906.98365359787	2008.38904069065	2008.39418525377	580.290466165059	1974.58895984743	-1.76693457415536	9.27970226878241e-119	1.77674421607329e-116	CIAO3	16	729753	741329	-	8101	protein_coding	cytosolic iron-sulfur assembly component 3 [Source:HGNC Symbol;Acc:HGNC:14179]	-
ENSG00000109320	83.2510982677597	100.045276444412	81.0034372414896	747.292640973375	791.908839360406	877.667412603523	88.0999373178871	805.622964312435	-3.19531955103541	6.83337410761558e-118	1.27906484602399e-115	NFKB1	4	102501329	102617302	+	6257	protein_coding	nuclear factor kappa B subunit 1 [Source:HGNC Symbol;Acc:HGNC:7794]	RHD
ENSG00000152192	207.032336481666	209.669355952651	156.151204320944	1107.06477030243	1120.74352167038	1118.87783940391	190.950965585087	1115.56204379224	-2.55078485784022	9.81371415447448e-117	1.79669765271919e-114	POU4F1	13	78598362	78603560	-	4547	protein_coding	POU class 4 homeobox 1 [Source:HGNC Symbol;Acc:HGNC:9218]	Pou
ENSG00000173852	87.6327350186945	109.624079508239	92.7147775655604	750.163163281851	774.218365944996	812.498279748681	96.6571973641645	778.959936325176	-3.01129213893834	1.85094879506319e-115	3.36416649838949e-113	DPY19L1	7	34928876	35038271	-	6278	protein_coding	dpy-19 like C-mannosyltransferase 1 [Source:HGNC Symbol;Acc:HGNC:22205]	-
ENSG00000197971	5.4770459386684	8.51449161229039	9.75945027005899	1130.02894877024	1126.98721816993	1154.42463914292	7.91699594033926	1137.14693536103	-7.15297630600462	3.30081487727262e-115	5.95618983825553e-113	MBP	18	76978827	77133683	-	18615	protein_coding	myelin basic protein [Source:HGNC Symbol;Acc:HGNC:6925]	-
ENSG00000177425	36.1485031952115	21.286229030726	41.9656361612537	697.536920959783	637.897659038014	616.990881184155	33.1334561290637	650.80848706065	-4.28788328468308	3.32918433973445e-114	5.83934276987549e-112	PAWR	12	79574979	79691097	-	11668	protein_coding	pro-apoptotic WT1 regulator [Source:HGNC Symbol;Acc:HGNC:8614]	-
ENSG00000103253	25.1944113178747	23.4148519337986	13.6632303780826	647.781200946191	741.959267363954	627.147109681013	20.7574978765853	672.295859330386	-5.03106870213992	4.31766321751868e-114	7.52052977929191e-112	HAGHL	16	726936	735525	+	5287	protein_coding	hydroxyacylglutathione hydrolase like [Source:HGNC Symbol;Acc:HGNC:14177]	-
ENSG00000255587	84.3465074554934	84.0806046713676	95.6426126465781	801.832564834428	710.740784866172	730.402099399075	88.0232415911464	747.658483033225	-3.08388388170319	5.0710329215914e-113	8.7117566944764e-111	RAB44	6	36697810	36733183	+	4274	protein_coding	RAB44, member RAS oncogene family [Source:HGNC Symbol;Acc:HGNC:21068]	-
ENSG00000044524	667.104195329812	756.725442042308	669.498288526047	2457.16709605586	2262.29936500594	2265.68530717419	697.775975299389	2328.38392274533	-1.73878449188788	1.34353722725545e-112	2.29242181864089e-110	EPHA3	3	89107524	89482134	+	6674	protein_coding	EPH receptor A3 [Source:HGNC Symbol;Acc:HGNC:3387]	-
ENSG00000100031	60.2475053253524	61.7300641891053	76.1237121064601	657.349608641112	662.87244503624	696.548004409546	66.0337605403059	672.256686028966	-3.34296936442315	3.33383433961655e-112	5.61202905411157e-110	GGT1	22	24583750	24629005	+	4434	protein_coding	gamma-glutamyltransferase 1 [Source:HGNC Symbol;Acc:HGNC:4250]	-
ENSG00000158710	1691.3117858608	1430.43459086478	1676.67355639613	4616.75671279966	4600.56370408982	4592.30798532952	1599.47331104057	4603.20946740633	-1.52482023844773	6.24264587607932e-112	1.03694068783988e-109	TAGLN2	1	159918107	159925732	-	2487	protein_coding	transgelin 2 [Source:HGNC Symbol;Acc:HGNC:11554]	-
ENSG00000186470	509.365272296162	461.911169966753	524.082479502168	1811.29957664865	1696.20421571283	1747.7176538344	498.452973921694	1751.74048206529	-1.8127313420335	1.60306610492317e-110	2.64527000287388e-108	BTN3A2	6	26365159	26378320	+	7042	protein_coding	butyrophilin subfamily 3 member A2 [Source:HGNC Symbol;Acc:HGNC:1139]	-
ENSG00000111885	49.2934134480156	61.7300641891053	58.5567016203539	612.378092474981	626.450882122161	633.071576304181	56.5267264191583	623.966850300441	-3.46226353908158	1.86943312889724e-109	3.02510462832262e-107	MAN1A1	6	119177209	119349761	-	5014	protein_coding	mannosidase alpha class 1A member 1 [Source:HGNC Symbol;Acc:HGNC:6821]	-
ENSG00000166401	37.2439123829451	40.4438351583793	47.8213063232891	615.248614783457	559.851452793559	581.44408144515	41.8363512882045	585.514716340722	-3.80149996179976	1.4565997423139e-106	2.25521202078502e-104	SERPINB8	18	63969925	64019779	+	5868	protein_coding	serpin family B member 8 [Source:HGNC Symbol;Acc:HGNC:8952]	-
ENSG00000008300	628.764873759133	656.680165597896	607.037806797669	1907.94049436736	1905.36804844797	1917.83448115678	630.827615384899	1910.3810079907	-1.59915536417809	2.87566071102319e-105	4.31900131460381e-103	CELSR3	3	48636469	48662915	-	13873	protein_coding	cadherin EGF LAG seven-pass G-type receptor 3 [Source:HGNC Symbol;Acc:HGNC:3230]	-
ENSG00000072778	2658.55809862964	2507.51777981952	2745.33336096759	6092.20517935657	6198.95000797626	5971.01600377807	2637.13641313892	6087.39039703696	-1.20644848483665	6.41101303327671e-105	9.51485378110334e-103	ACADVL	17	7217125	7225273	+	4865	protein_coding	acyl-CoA dehydrogenase very long chain [Source:HGNC Symbol;Acc:HGNC:92]	-
ENSG00000112297	958.483039266971	984.488092671076	907.628875115486	2663.84470226617	2583.8497347331	2555.98417170939	950.200002351177	2601.22620290289	-1.45340286468974	8.08077318884403e-105	1.19224678307403e-102	CRYBG1	6	106360808	106571978	+	10374	protein_coding	crystallin beta-gamma domain containing 1 [Source:HGNC Symbol;Acc:HGNC:356]	-
ENSG00000091136	47.1025950725483	46.8297038675971	42.9415811882596	592.284436315645	547.364059794446	589.061252817794	45.6246267094683	576.236582975962	-3.66149169360778	9.61288397954676e-105	1.4100020817251e-102	LAMB1	7	107923799	108003255	-	8140	protein_coding	laminin subunit beta 1 [Source:HGNC Symbol;Acc:HGNC:6486]	-
ENSG00000160285	1579.58004871197	1549.63747343685	1498.07561645405	3661.82962484649	3734.771122818	3690.09635385859	1542.43104620096	3695.56570050769	-1.26091940928559	9.73447474522503e-105	1.41953543930078e-102	LSS	21	46188141	46228824	-	7238	protein_coding	lanosterol synthase [Source:HGNC Symbol;Acc:HGNC:6708]	-
ENSG00000112972	1281.62874964841	1289.94547926199	1459.03781537382	4007.24914263315	3865.88874930868	3626.61992575323	1343.53734809474	3833.25260589835	-1.51141565683411	9.95146866388029e-104	1.40226256756992e-101	HMGCS1	5	43289395	43313512	-	4702	protein_coding	3-hydroxy-3-methylglutaryl-CoA synthase 1 [Source:HGNC Symbol;Acc:HGNC:5007]	-
ENSG00000140521	8156.41681186499	7446.98722639948	7416.20626021783	16370.5887252413	17182.6527667793	16860.1856571599	7673.20343282743	16804.4757163935	-1.13107373905247	2.74460835488211e-102	3.80332965509133e-100	POLG	15	89305198	89334861	-	5980	protein_coding	DNA polymerase gamma, catalytic subunit [Source:HGNC Symbol;Acc:HGNC:9179]	-
ENSG00000243970	55.8658685744177	63.8586870921779	59.5326466473598	591.327595546153	580.663774458747	597.524776565176	59.7524007713185	589.838715523359	-3.30298372906547	6.65474240380441e-102	9.17111258089133e-100	PPIEL	1	39522280	39559671	-	5416	transcribed_unprocessed_pseudogene	peptidylprolyl isomerase E like pseudogene [Source:HGNC Symbol;Acc:HGNC:33195]	-
ENSG00000110876	394.347307584125	308.650320945526	372.811000316253	1411.34013500093	1496.40592772702	1458.26514167393	358.602876281968	1455.33706813396	-2.02066775080568	5.95106576120033e-101	8.11220822947971e-99	SELPLG	12	108622277	108633959	-	2494	protein_coding	selectin P ligand [Source:HGNC Symbol;Acc:HGNC:10722]	-
ENSG00000120915	1028.58922728193	1025.99623928099	965.209631708834	2611.2184599441	2789.89171921846	2853.90020761724	1006.59836609058	2751.6701289266	-1.45155268936573	4.45296585419658e-100	5.97268928101382e-98	EPHX2	8	27490779	27545564	+	4473	protein_coding	epoxide hydrolase 2 [Source:HGNC Symbol;Acc:HGNC:3402]	-
ENSG00000167196	319.859482818235	326.743615621644	326.941584046976	1205.61936956012	1176.93679016638	1204.35942925247	324.514894162285	1195.63852965966	-1.8813755898444	1.96743549384239e-98	2.58362392966256e-96	FBXO22	15	75903859	75942510	+	11837	protein_coding	F-box protein 22 [Source:HGNC Symbol;Acc:HGNC:13593]	-
ENSG00000183346	21.9081837546736	20.2219175791897	17.5670104861062	532.960308607132	511.983112963626	511.196834341878	19.8990372733232	518.713418637545	-4.70951558850124	2.23991352870913e-97	2.92612037120221e-95	CABCOCO1	10	61662961	61766766	+	1789	protein_coding	ciliary associated calcium binding coiled-coil 1 [Source:HGNC Symbol;Acc:HGNC:28678]	-
ENSG00000160752	1097.60000610915	974.909289607249	1113.55327581373	2963.33586311721	2930.37489045848	2827.66328400036	1062.02085717671	2907.12467919202	-1.45219087358515	4.00672139738026e-97	5.2070769994348e-95	FDPS	1	155308748	155320666	+	3718	protein_coding	farnesyl diphosphate synthase [Source:HGNC Symbol;Acc:HGNC:3631]	-
ENSG00000245532	3045.23754189963	3507.97054426364	3540.7285579774	8422.11245306997	9290.62039133995	9578.16982491231	3364.64554804689	9096.96755644074	-1.43468736937416	5.65902089126301e-97	7.27895189716199e-95	NEAT1	11	65422774	65445540	+	22767	lincRNA	nuclear paraspeckle assembly transcript 1 [Source:HGNC Symbol;Acc:HGNC:30815]	-
ENSG00000152495	2207.24951328337	2365.96435676519	2161.71823481807	5258.7968691289	5028.25691430944	5237.22849488004	2244.97736828887	5174.76075943946	-1.20517835279053	8.14706123036442e-97	1.04257443765306e-94	CAMK4	5	111223653	111494886	+	13910	protein_coding	calcium/calmodulin dependent protein kinase IV [Source:HGNC Symbol;Acc:HGNC:1464]	-
ENSG00000090975	2631.1728689363	2593.72700739396	2347.14778994919	5801.32558543095	5890.92764733148	5894.84429005163	2524.01588875982	5862.36584093802	-1.21632663178084	1.99018255106205e-96	2.5338963830324e-94	PITPNM2	12	122983480	123150015	-	9161	protein_coding	phosphatidylinositol transfer protein membrane associated 2 [Source:HGNC Symbol;Acc:HGNC:21044]	-
ENSG00000149218	720.779245528762	699.252623659348	706.584199552271	1938.55939899111	2000.06411202457	2079.48778473178	708.87202291346	2006.03709858249	-1.50119787945208	7.52124010451434e-96	9.43238721507143e-94	ENDOD1	11	95089810	95132645	+	4687	protein_coding	endonuclease domain containing 1 [Source:HGNC Symbol;Acc:HGNC:29129]	-
ENSG00000131844	12.0495010650705	9.57880306382668	9.75945027005899	616.205455552949	622.288417789123	666.079318918971	10.4625847996521	634.857730753681	-5.928203489763	2.64334313885621e-95	3.29852401038764e-93	MCCC2	5	71587288	71658704	+	6034	protein_coding	methylcrotonoyl-CoA carboxylase 2 [Source:HGNC Symbol;Acc:HGNC:6937]	-
ENSG00000155926	834.701801053065	811.005326070659	865.663238954232	2324.16622909645	2191.5374713443	2286.84411654264	837.123455359319	2267.51593899446	-1.43739369513512	3.66512732175643e-95	4.55092690516311e-93	SLA	8	133036724	133103054	-	7637	protein_coding	Src like adaptor [Source:HGNC Symbol;Acc:HGNC:10902]	-
ENSG00000113719	2671.70300888245	2243.56853983852	2338.36428470613	6059.67259319383	6233.29033872382	6237.6170018206	2417.87861114237	6176.85997791275	-1.35351678879599	4.29388061618853e-94	5.27936831447258e-92	ERGIC1	5	172834275	172952685	+	14139	protein_coding	endoplasmic reticulum-golgi intermediate compartment 1 [Source:HGNC Symbol;Acc:HGNC:29205]	-
ENSG00000284543	834.701801053065	755.661130590772	720.247429930353	2218.91374445231	2212.34979300949	2388.40640151123	770.203453858063	2273.22331299101	-1.56298457531196	1.36317231681627e-92	1.62814705001837e-90	LINC01226	1	31506226	31583306	+	9848	processed_transcript	long intergenic non-protein coding RNA 1226 [Source:HGNC Symbol;Acc:HGNC:49678]	-
ENSG00000254681	316.573255255034	342.708287394688	291.807563074764	1162.56153493297	1201.91157616461	1240.75258136621	317.029701908162	1201.74189748793	-1.92412811811271	2.68715547778156e-92	3.17920913649609e-90	PKD1P5	16	18374521	18401940	-	10291	transcribed_unprocessed_pseudogene	polycystin 1, transient receptor potential channel interacting pseudogene 5 [Source:HGNC Symbol;Acc:HGNC:30069]	-
ENSG00000088538	2.19081837546736	8.51449161229039	8.78350524305309	835.321991766653	865.792581271823	962.302650077344	6.49627174360361	887.805741038607	-7.07258095445077	3.09177267113177e-92	3.64074376231582e-90	DOCK3	3	50675241	51384198	+	8755	protein_coding	dedicator of cytokinesis 3 [Source:HGNC Symbol;Acc:HGNC:2989]	-
ENSG00000058668	2909.40680262066	2902.37732833948	2792.17872226388	5985.99585394294	5961.68954099312	6276.54921105856	2867.98761774134	6074.74486866487	-1.08321863118586	3.40010215574859e-92	3.98511038647132e-90	ATP2B4	1	203626561	203744081	+	9721	protein_coding	ATPase plasma membrane Ca2+ transporting 4 [Source:HGNC Symbol;Acc:HGNC:817]	-
ENSG00000046889	41.6255491338799	34.0579664491615	40.0137461072419	563.579213230881	485.967710882141	493.423434472376	38.5657538967611	514.323452861799	-3.736916582735	1.06392173175382e-91	1.24117604073718e-89	PREX2	8	67952118	68237030	+	12058	protein_coding	phosphatidylinositol-3,4,5-trisphosphate dependent Rac exchange factor 2 [Source:HGNC Symbol;Acc:HGNC:22950]	-
ENSG00000065717	36.1485031952115	35.1222779006978	31.2302408641888	464.067773203696	501.576952131032	498.501548720805	34.1670073200327	488.048758018511	-3.83973327001809	1.24067783973599e-91	1.44067970260455e-89	TLE2	19	2997638	3047635	-	4038	protein_coding	transducin like enhancer of split 2 [Source:HGNC Symbol;Acc:HGNC:11838]	-
ENSG00000100060	533.464274426302	485.326021900552	445.03093231469	1582.61463274003	1692.04175137979	1605.53045487838	487.940409547181	1626.72894633273	-1.73862929759712	1.66066642531874e-91	1.91948549676704e-89	MFNG	22	37469063	37486401	-	3042	protein_coding	MFNG O-fucosylpeptide 3-beta-N-acetylglucosaminyltransferase [Source:HGNC Symbol;Acc:HGNC:7038]	-
ENSG00000178562	14.2403194405378	13.8360488699719	7.80756021604719	608.550729397012	549.445291960965	531.509291335595	11.9613095088523	563.168437564524	-5.57245913295716	7.01273663729082e-91	8.03166485554923e-89	CD28	2	203706475	203738912	+	4885	protein_coding	CD28 molecule [Source:HGNC Symbol;Acc:HGNC:1653]	-
ENSG00000084072	481.98004260282	440.624940936027	546.529215123303	1765.37121971303	1664.98573321505	1629.22832137105	489.71139955405	1686.52842476638	-1.78223743864844	7.48335648285791e-90	8.45484447311001e-88	PPIE	1	39692182	39763914	+	8071	protein_coding	peptidylprolyl isomerase E [Source:HGNC Symbol;Acc:HGNC:9258]	-
ENSG00000206503	1264.10220264467	1168.61397378686	1326.30929170102	3304.92801782591	3155.14796444251	3093.41792966816	1253.00848937751	3184.49797064553	-1.34501061946341	1.16384422431251e-88	1.29740181485362e-86	HLA-A	6	29941260	29945884	+	2710	protein_coding	major histocompatibility complex, class I, A [Source:HGNC Symbol;Acc:HGNC:4931]	-
ENSG00000116824	41.6255491338799	27.6720977399437	26.3505157291593	515.737174756273	455.789844467619	477.34273935235	31.882720867661	482.95658619208	-3.92995882546066	1.69889261355896e-87	1.86076963027449e-85	CD2	1	116754385	116769228	+	1679	protein_coding	CD2 molecule [Source:HGNC Symbol;Acc:HGNC:1639]	-
ENSG00000185340	265.089023431551	236.277142241058	226.419246265369	973.107062573524	1041.65669934266	974.151583323679	242.595137312659	996.305115079955	-2.03941079223566	2.20933321952261e-87	2.40932590487244e-85	GAS2L1	22	29306582	29312785	+	4481	protein_coding	growth arrest specific 2 like 1 [Source:HGNC Symbol;Acc:HGNC:16955]	-
ENSG00000052802	561.944913307378	548.120397541193	631.436432472817	1953.86885130299	1806.50952053832	1736.71507296281	580.500581107129	1832.36448160137	-1.65678285584349	1.19976516145715e-86	1.30270605106789e-84	MSMO1	4	165327623	165343160	+	2892	protein_coding	methylsterol monooxygenase 1 [Source:HGNC Symbol;Acc:HGNC:10545]	-
ENSG00000123360	94.2051901450965	89.402161929049	85.8831623765191	699.450602498767	572.338845792672	645.766861925254	89.8301714835549	639.185436738897	-2.83317168539481	2.04470774401703e-86	2.2010883963706e-84	PDE1B	12	54549350	54579239	+	7618	protein_coding	phosphodiesterase 1B [Source:HGNC Symbol;Acc:HGNC:8775]	-
ENSG00000124615	1155.65669305903	1041.96091105404	980.824752140928	2799.71609153405	2776.36371013609	2764.18685589499	1059.480785418	2780.08888585504	-1.39282777732809	1.0361993740166e-85	1.09662247675462e-83	MOCS1	6	39899578	39934551	-	5174	protein_coding	molybdenum cofactor synthesis 1 [Source:HGNC Symbol;Acc:HGNC:7190]	-
ENSG00000100448	84.3465074554934	79.8233588652224	78.0756021604719	550.183442457991	628.532114288679	572.980557697768	80.7484894937292	583.898704814813	-2.85472854546997	1.65819675525433e-85	1.74751642921383e-83	CTSG	14	24573522	24576260	-	1374	protein_coding	cathepsin G [Source:HGNC Symbol;Acc:HGNC:2532]	-
ENSG00000146122	335.195211446506	351.222779006978	388.426120748348	1260.15929342117	1251.86114816106	1419.33293243598	358.281370400611	1310.45112467274	-1.87010572823332	5.18251518551703e-85	5.43882200347858e-83	DAAM2	6	39792298	39904877	+	12955	protein_coding	dishevelled associated activator of morphogenesis 2 [Source:HGNC Symbol;Acc:HGNC:18143]	-
ENSG00000072071	1224.66747188626	1180.32139975375	1152.59107689397	2756.65825690691	2987.60877503775	2830.20234112457	1185.85998284466	2858.15645768974	-1.26928519717704	8.6853606050233e-84	8.81968480547346e-82	ADGRL1	19	14147743	14206187	-	8487	protein_coding	adhesion G protein-coupled receptor L1 [Source:HGNC Symbol;Acc:HGNC:20973]	-
ENSG00000158473	738.305792532501	722.667475593146	792.46736192879	2071.56026595052	1943.87084352856	2010.08689000325	751.146876684812	2008.50599982744	-1.41834354273836	2.91667535524281e-83	2.926242050408e-81	CD1D	1	158179947	158184896	+	2253	protein_coding	CD1d molecule [Source:HGNC Symbol;Acc:HGNC:1637]	-
ENSG00000176463	7.66786431413577	17.0289832245808	12.6872853510767	508.082448600336	444.343067551765	500.194253470282	12.4613776299311	484.206589874127	-5.27563604643651	5.2779133822008e-83	5.27412842439683e-81	SLCO3A1	15	91853695	92172435	+	9435	protein_coding	solute carrier organic anion transporter family member 3A1 [Source:HGNC Symbol;Acc:HGNC:10952]	-
ENSG00000188404	121.590419838439	143.6820459574	123.945018429749	717.630577119118	657.669364619943	733.787508898027	129.739161408529	703.029150212363	-2.43936024933938	1.10725298406045e-82	1.09339052544111e-80	SELL	1	169690667	169711698	-	2725	protein_coding	selectin L [Source:HGNC Symbol;Acc:HGNC:10720]	-
ENSG00000147813	370.248305453984	289.492714817873	355.243989830147	1246.76352264828	1316.37934532314	1227.2109433704	338.328336700668	1263.45127044728	-1.90015857544834	2.4667852915436e-82	2.41687143291002e-80	NAPRT	8	143574785	143578649	-	3079	protein_coding	nicotinate phosphoribosyltransferase [Source:HGNC Symbol;Acc:HGNC:30450]	-
ENSG00000188921	18.6219561914726	14.9003603215082	7.80756021604719	493.729837057953	440.180603218727	463.801101356539	13.7766255763426	465.903847211073	-5.10033490467317	2.58342425678247e-82	2.51202139207039e-80	HACD4	9	20999515	21031636	-	9152	protein_coding	3-hydroxyacyl-CoA dehydratase 4 [Source:HGNC Symbol;Acc:HGNC:20920]	-
ENSG00000170627	24.099002130141	19.1576061276534	23.4226806481416	419.096257037565	426.652594136355	418.944425495414	22.226429635312	421.564425556445	-4.24433369758817	6.35317242540079e-82	6.12885656822702e-80	GTSF1	12	54455950	54473602	-	2524	protein_coding	gametocyte specific factor 1 [Source:HGNC Symbol;Acc:HGNC:26565]	-
ENSG00000130303	153.357286282715	143.6820459574	173.71821480705	760.688411746265	738.837419114176	745.636442144362	156.919182349055	748.387424334935	-2.25132353209074	2.83084561954288e-81	2.68951779656722e-79	BST2	19	17402939	17405648	-	1119	protein_coding	bone marrow stromal cell antigen 2 [Source:HGNC Symbol;Acc:HGNC:1119]	-
ENSG00000187079	10.9540918773368	12.7717374184356	13.6632303780826	492.772996288461	430.815058469393	466.340158480753	12.463019891285	463.309404412869	-5.21172433844745	3.08717364451665e-81	2.92198073025534e-79	TEAD1	11	12674591	12944483	+	10279	protein_coding	TEA domain transcription factor 1 [Source:HGNC Symbol;Acc:HGNC:11714]	TEA
ENSG00000102038	66.8199604517545	59.6014412860327	77.099657133466	569.320257847834	521.348657712961	512.043186716617	67.8403529570844	534.237367425804	-2.97329895403561	3.74072063623593e-81	3.51621425412507e-79	SMARCA1	X	129446501	129523500	-	4363	protein_coding	SWI/SNF related, matrix associated, actin dependent regulator of chromatin, subfamily a, member 1 [Source:HGNC Symbol;Acc:HGNC:11097]	-
ENSG00000185818	119.399601462971	102.173899347485	104.426117889631	596.111799393614	670.156757619056	701.626118657975	108.666539566696	655.964891890215	-2.59584054134947	3.74303965334261e-81	3.51621425412507e-79	NAT8L	4	2059512	2069089	+	5871	protein_coding	N-acetyltransferase 8 like [Source:HGNC Symbol;Acc:HGNC:26742]	-
ENSG00000132507	3495.45071805817	3229.12094396113	3556.3436784095	6951.44819036052	7176.08851015684	7267.627841877	3426.97178014293	7131.72151413146	-1.05719961832969	4.4591266835296e-81	4.17327669687647e-79	EIF5A	17	7306999	7312463	+	2815	protein_coding	eukaryotic translation initiation factor 5A [Source:HGNC Symbol;Acc:HGNC:3300]	-
ENSG00000110031	406.396808649196	385.28074545614	496.756018746003	1536.6862758044	1516.17763330895	1463.34325592236	429.477857617113	1505.40238834524	-1.80690899573456	7.79519348732155e-81	7.18820011209556e-79	LPXN	11	58526871	58578220	-	2467	protein_coding	leupaxin [Source:HGNC Symbol;Acc:HGNC:14061]	-
ENSG00000133104	8.76327350186945	22.3505404822623	25.3745707021534	412.39837165112	450.586764051322	463.801101356539	18.829461562095	442.26207901966	-4.53643341818863	2.67491073929886e-80	2.45758648949063e-78	SPART	13	36301638	36370180	-	6504	protein_coding	spartin [Source:HGNC Symbol;Acc:HGNC:18514]	-
ENSG00000027075	239.894612113676	219.248159016477	196.164950428186	884.120871010753	897.011063769605	887.823641100382	218.435907186113	889.651858626914	-2.02860444511801	6.26793244816659e-80	5.73767451331805e-78	PRKCH	14	61187559	61550976	+	8833	protein_coding	protein kinase C eta [Source:HGNC Symbol;Acc:HGNC:9403]	-
ENSG00000145808	44.9117766970809	32.9936549976252	36.1099659992183	449.715161661314	426.652594136355	437.564177739654	38.0051325646415	437.977311179108	-3.53009712181548	1.68475599686085e-79	1.53105253308927e-77	ADAMTS19	5	129460265	129738683	+	5408	protein_coding	ADAM metallopeptidase with thrombospondin type 1 motif 19 [Source:HGNC Symbol;Acc:HGNC:17111]	-
ENSG00000178209	770.072658976778	730.117655753901	646.075607877905	1965.35094053689	2198.82178392712	2104.87835597393	715.421974202861	2089.68369347931	-1.54761760701127	1.76739580815028e-79	1.60035457256409e-77	PLEC	8	143915147	143976734	-	16991	protein_coding	plectin [Source:HGNC Symbol;Acc:HGNC:9069]	-
ENSG00000150768	437.068265905739	425.724580614519	431.367701936607	1340.53391805851	1274.75470199277	1452.34067505077	431.386849485622	1355.87643170068	-1.65320762692931	1.45700150160126e-78	1.31455077925046e-76	DLAT	11	112024814	112064390	+	4831	protein_coding	dihydrolipoamide S-acetyltransferase [Source:HGNC Symbol;Acc:HGNC:2896]	-
ENSG00000197471	2624.6004138099	2597.9842532001	2294.44675849087	5458.77658995276	5780.62234250598	5756.8888529693	2505.67714183362	5665.42926180935	-1.17756075456716	1.81448615886124e-77	1.59129167260691e-75	SPN	16	29662979	29670876	+	7382	protein_coding	sialophorin [Source:HGNC Symbol;Acc:HGNC:11249]	-
ENSG00000103254	48.198004260282	45.7653924160608	35.1340209722124	413.355212420612	498.455103881254	472.264625103921	43.0324725495184	461.358313801929	-3.42847125573876	6.90149702657922e-77	6.03147555472683e-75	FAM173A	16	720581	722601	+	1923	protein_coding	family with sequence similarity 173 member A [Source:HGNC Symbol;Acc:HGNC:14152]	-
ENSG00000102445	440.35449346894	426.788892066055	416.728526531519	1314.69921728222	1228.96759432936	1324.5414664653	427.957304022171	1289.40275935896	-1.5923327216736	9.17669901229999e-77	7.99201266064265e-75	RUBCNL	13	46342000	46438190	-	6105	protein_coding	RUN and cysteine rich domain containing beclin 1 interacting protein like [Source:HGNC Symbol;Acc:HGNC:20420]	-
ENSG00000181577	300.142117439029	276.720977399438	249.84192691351	1016.16489720067	970.894805681023	1008.85203068795	275.568340583992	998.637244523213	-1.86006409435755	2.15764670808607e-76	1.86614119766258e-74	C6orf223	6	44000580	44005958	+	3917	protein_coding	chromosome 6 open reading frame 223 [Source:HGNC Symbol;Acc:HGNC:28692]	-
ENSG00000158485	593.711779751655	619.429264794126	652.907223066946	1781.6375127944	1758.64118070839	1621.61114999841	622.016089204242	1720.62994783373	-1.46645300499909	6.07354475992522e-76	5.21700855028919e-74	CD1B	1	158327951	158331531	-	1395	protein_coding	CD1b molecule [Source:HGNC Symbol;Acc:HGNC:1635]	-
ENSG00000276550	789.790024355984	676.902083177086	808.082482360884	2114.61810057767	2491.23490332301	2240.29473593204	758.258196631318	2282.04924661091	-1.58865517402787	1.35067177514294e-75	1.15041544273609e-73	HERC2P2	15	22495570	22590815	+	6965	transcribed_unprocessed_pseudogene	hect domain and RLD 2 pseudogene 2 [Source:HGNC Symbol;Acc:HGNC:4870]	-
ENSG00000129003	2427.42676001784	2820.42534657119	2455.47768794684	5994.60742086837	5720.26660967694	5824.59704294836	2567.77659817862	5846.49035783122	-1.1872228048798	1.35305221117592e-75	1.15041544273609e-73	VPS13C	15	61852389	62060473	-	19703	protein_coding	vacuolar protein sorting 13 homolog C [Source:HGNC Symbol;Acc:HGNC:23594]	-
ENSG00000072135	70.1061880149556	50.022638222206	48.7972513502949	468.851977051157	499.495719964513	472.264625103921	56.3086925291522	480.204107373197	-3.09759954317686	1.44208805829738e-75	1.22197475264239e-73	PTPN18	2	130356007	130375409	+	5774	protein_coding	protein tyrosine phosphatase, non-receptor type 18 [Source:HGNC Symbol;Acc:HGNC:9649]	-
ENSG00000183688	84.3465074554934	74.5018016075409	96.618557673584	558.79500938342	552.567140210743	520.506710463999	85.1556222455394	543.956286686054	-2.67137205159376	1.37614304109197e-74	1.13915576754683e-72	RFLNB	17	439978	445939	-	3621	protein_coding	refilin B [Source:HGNC Symbol;Acc:HGNC:28705]	-
ENSG00000111276	1179.75569518917	1171.80690814146	1237.49829424348	2683.9383584255	2748.26707588808	2620.3069521895	1196.35363252471	2684.17079550103	-1.16508076500177	1.50117339460001e-74	1.23856681195255e-72	CDKN1B	12	12715058	12722371	+	2811	protein_coding	cyclin dependent kinase inhibitor 1B [Source:HGNC Symbol;Acc:HGNC:1785]	-
ENSG00000166963	3127.39323097966	2913.02044285485	2914.17185063961	5884.57073237677	5921.105513746	6180.91139271314	2984.86184149137	5995.5292129453	-1.00664610833632	1.97091299536124e-74	1.61024233712217e-72	MAP1A	15	43510958	43531620	+	10629	protein_coding	microtubule associated protein 1A [Source:HGNC Symbol;Acc:HGNC:6835]	-
ENSG00000139722	351.626349262511	323.550681267035	308.398628533864	1094.62584029903	1042.69731542592	1074.86751591753	327.858553021137	1070.73022388083	-1.7091395159821	1.37118912609608e-73	1.10585741674412e-71	VPS37B	12	122865328	122896444	-	5953	protein_coding	VPS37B, ESCRT-I subunit [Source:HGNC Symbol;Acc:HGNC:25754]	-
ENSG00000165698	127.067465777107	131.974619990501	154.199314266932	660.220130949589	669.116141535796	654.230385672636	137.747133344847	661.188886052674	-2.25963544680902	1.52442104335676e-73	1.22158238368927e-71	SPACA9	9	132878027	132890201	+	2823	protein_coding	sperm acrosome associated 9 [Source:HGNC Symbol;Acc:HGNC:1367]	-
ENSG00000119042	76.6786431413577	117.074259668993	75.1477670794542	612.378092474981	597.313631790897	583.983138569364	89.6335566299349	597.891620945081	-2.74014835679253	2.27432856996294e-72	1.7995176401202e-70	SATB2	2	199269500	199471266	-	10958	protein_coding	SATB homeobox 2 [Source:HGNC Symbol;Acc:HGNC:21637]	CUT
ENSG00000114107	781.026750854114	859.963652841329	965.209631708834	2445.68500682195	2359.07666074907	2272.45612617209	868.733345134759	2359.07259791437	-1.43961077832847	5.91599583959499e-72	4.62258590805986e-70	CEP70	3	138494344	138594538	-	4420	protein_coding	centrosomal protein 70 [Source:HGNC Symbol;Acc:HGNC:29972]	-
ENSG00000114480	526.8918192999	507.676562382814	595.326466473598	1572.08938427561	1499.5277759768	1541.20767439828	543.298282718771	1537.6082782169	-1.49956064407252	9.10223446151296e-72	7.09013182495864e-70	GBE1	3	81489699	81762161	-	5171	protein_coding	1,4-alpha-glucan branching enzyme 1 [Source:HGNC Symbol;Acc:HGNC:4180]	-
ENSG00000174405	785.408387605049	815.262571876804	873.47079917028	2074.430788259	1977.17055819287	2154.81314608348	824.713919550711	2068.80483084511	-1.32647378261721	1.29368405225035e-71	9.95343049035073e-70	LIG4	13	108207439	108218368	-	4387	protein_coding	DNA ligase 4 [Source:HGNC Symbol;Acc:HGNC:6601]	-
ENSG00000188157	492.934134480156	507.676562382814	467.477667935826	1374.98018576023	1323.66365790596	1367.70543757695	489.362788266265	1355.44976041438	-1.47079405462855	1.33657911109416e-71	1.02520113958604e-69	AGRN	1	1020123	1056118	+	10758	protein_coding	agrin [Source:HGNC Symbol;Acc:HGNC:329]	-
ENSG00000005844	1026.39840890646	981.295158316467	996.439872573023	2479.17443375418	2275.82737408831	2302.07845928793	1001.37781326532	2352.36008904347	-1.23229651773798	1.72020173351931e-71	1.31542987439425e-69	ITGAL	16	30472658	30523185	+	6472	protein_coding	integrin subunit alpha L [Source:HGNC Symbol;Acc:HGNC:6148]	-
ENSG00000160781	87.6327350186945	112.817013862848	114.18556815969	574.104461695294	576.501310125709	650.844976173683	104.878439013744	600.483582664895	-2.51520511087956	4.07898382684833e-71	3.10969824756869e-69	PAQR6	1	156243321	156248117	-	2439	protein_coding	progestin and adipoQ receptor family member 6 [Source:HGNC Symbol;Acc:HGNC:30132]	-
ENSG00000164659	18.6219561914726	18.0932946761171	23.4226806481416	339.678473169716	391.271647305536	379.165863882718	20.0459771719104	370.038661452656	-4.19968051341076	9.09528684670202e-71	6.8506902309003e-69	KIAA1324L	7	86876906	87059699	-	8115	protein_coding	KIAA1324 like [Source:HGNC Symbol;Acc:HGNC:21945]	-
ENSG00000113810	3058.38245215244	3241.89268137956	3526.08938257231	6850.02306879435	6734.86729085486	6867.30316862583	3275.45483870144	6817.39784275835	-1.05708704164042	1.45651979958768e-70	1.0840483564765e-68	SMC4	3	160399274	160434962	+	8457	protein_coding	structural maintenance of chromosomes 4 [Source:HGNC Symbol;Acc:HGNC:14013]	-
ENSG00000134955	55.8658685744177	55.3441954798875	40.9896911342478	435.362550118932	440.180603218727	418.098073120675	50.7332517295177	431.213742152778	-3.09323179631426	2.05651114019967e-70	1.52607729048782e-68	SLC37A2	11	125063067	125090312	+	6371	protein_coding	solute carrier family 37 member 2 [Source:HGNC Symbol;Acc:HGNC:20644]	-
ENSG00000132199	2015.55290542997	2087.11475646268	2190.02064060124	4181.39416268073	4263.40409311377	4269.84773055427	2097.56276749796	4238.21532878292	-1.01428870085584	2.12140821343204e-70	1.56959176428621e-68	ENOSF1	18	670324	712676	-	11398	protein_coding	enolase superfamily member 1 [Source:HGNC Symbol;Acc:HGNC:30365]	-
ENSG00000107954	41.6255491338799	45.7653924160608	26.3505157291593	398.045760108737	426.652594136355	407.095492249079	37.9138190930333	410.59794883139	-3.44645968580006	2.2960819131332e-70	1.69383313368256e-68	NEURL1	10	103493979	103592552	+	4961	protein_coding	neuralized E3 ubiquitin protein ligase 1 [Source:HGNC Symbol;Acc:HGNC:7761]	-
ENSG00000133561	98.5868268960313	100.045276444412	83.9312723225073	513.823493217289	539.039131128371	559.438919701956	94.1877918876502	537.433848015872	-2.51587059570226	4.97251892428181e-70	3.64680466838703e-68	GIMAP6	7	150625375	150632648	-	3913	protein_coding	GTPase, IMAP family member 6 [Source:HGNC Symbol;Acc:HGNC:21918]	-
ENSG00000149328	415.160082151065	456.589612709072	420.632306639542	1311.82869497375	1197.74911183157	1281.37749535365	430.794000499893	1263.65176738632	-1.55317596580584	1.35359892671318e-69	9.86946752320348e-68	GLB1L2	11	134331874	134378341	+	7280	protein_coding	galactosidase beta 1 like 2 [Source:HGNC Symbol;Acc:HGNC:25129]	-
ENSG00000178695	243.180839676877	241.59869949874	217.635741022315	849.674603309036	833.533482690782	943.682897833103	234.138426732644	875.630327944307	-1.90552060177212	1.9053357453968e-69	1.3812032128914e-67	KCTD12	13	76880166	76886390	-	6225	protein_coding	potassium channel tetramerization domain containing 12 [Source:HGNC Symbol;Acc:HGNC:14678]	-
ENSG00000184731	140.212376029911	153.260849021227	121.017183348731	677.443264800447	617.085337372826	655.923090422112	138.163469466623	650.150564198462	-2.23758071427192	1.66353581811285e-68	1.1989886606295e-66	FAM110C	2	38814	46870	-	3968	protein_coding	family with sequence similarity 110 member C [Source:HGNC Symbol;Acc:HGNC:33340]	-
ENSG00000104870	37.2439123829451	35.1222779006978	45.8694162692773	399.00260087823	370.459325640348	402.863730375388	39.4118688509734	390.775218964655	-3.30500241271945	3.11789397986536e-68	2.23437190865665e-66	FCGRT	19	49506816	49526333	+	4173	protein_coding	Fc fragment of IgG receptor and transporter [Source:HGNC Symbol;Acc:HGNC:3621]	-
ENSG00000164880	5108.98845158989	4667.00571498667	4085.30588304669	10456.3559290103	10776.6201582344	10679.2742644467	4620.43334987442	10637.4167838971	-1.20343940788652	1.03574371391189e-67	7.38026245236876e-66	INTS1	7	1470277	1504367	-	9062	protein_coding	integrator complex subunit 1 [Source:HGNC Symbol;Acc:HGNC:24555]	-
ENSG00000111879	7.66786431413577	1.0643114515363	4.87972513502949	717.630577119118	670.156757619056	641.535100051563	4.53730030023385	676.440811596579	-7.22545821082508	1.09567110793724e-67	7.78516224625547e-66	FAM184A	6	118959763	119149387	-	7791	protein_coding	family with sequence similarity 184 member A [Source:HGNC Symbol;Acc:HGNC:20991]	-
ENSG00000168904	409.683036212397	388.473679810749	426.487976801578	1204.66252879063	1174.85555799987	1133.26582977446	408.214897608241	1170.92797218832	-1.51920239183673	1.90058991755679e-66	1.33906169416178e-64	LRRC28	15	99251362	99390729	+	9279	protein_coding	leucine rich repeat containing 28 [Source:HGNC Symbol;Acc:HGNC:28355]	-
ENSG00000215246	207.032336481666	245.855945304885	249.84192691351	845.847240231067	830.411634441004	851.430488986639	234.24340290002	842.56312121957	-1.84502244165442	2.63422248544017e-66	1.84557453574889e-64	AC116351.1	5	987180	997308	-	3482	antisense	uncharacterized LOC100506688 [Source:NCBI gene;Acc:100506688]	-
ENSG00000154122	443.640721032141	469.361350127507	448.934712422714	1201.79200648215	1273.71408590951	1235.67446711779	453.978927860787	1237.06018650315	-1.4460470725736	1.66091939667988e-65	1.1571994529868e-63	ANKH	5	14704800	14871785	-	12702	protein_coding	ANKH inorganic pyrophosphate transport regulator [Source:HGNC Symbol;Acc:HGNC:15492]	-
ENSG00000006282	17.5265470037389	15.9646717730445	20.4948455671239	326.282702396826	340.281459225825	328.384721398425	17.9953547813024	331.649627673692	-4.19862177685953	2.84954098102945e-65	1.97983897191636e-63	SPATA20	17	50543058	50555852	+	5337	protein_coding	spermatogenesis associated 20 [Source:HGNC Symbol;Acc:HGNC:26125]	-
ENSG00000102678	8.76327350186945	8.51449161229039	11.7113403240708	387.520511644324	334.037762726268	424.868892118581	9.66303514607687	382.142388829724	-5.29818031361821	3.27923907234641e-65	2.27209597824841e-63	FGF9	13	21671383	21704498	+	4539	protein_coding	fibroblast growth factor 9 [Source:HGNC Symbol;Acc:HGNC:3687]	-
ENSG00000122122	1920.25230609714	1728.44179729495	1911.87630790456	3996.72389416874	3794.08623956378	3838.20801943778	1853.52347043222	3876.3393843901	-1.06430699896428	4.28588405593883e-65	2.96139239369305e-63	SASH3	X	129779979	129795201	+	2711	protein_coding	SAM and SH3 domain containing 3 [Source:HGNC Symbol;Acc:HGNC:15975]	-
ENSG00000172725	911.380444194422	772.690113815352	834.432998090044	2029.45927209287	2175.92823009541	2053.2508611149	839.501185366606	2086.21278776772	-1.31335292131829	4.45515967995528e-65	3.06989876628127e-63	CORO1B	11	67435510	67443821	-	5327	protein_coding	coronin 1B [Source:HGNC Symbol;Acc:HGNC:2253]	-
ENSG00000071246	36.1485031952115	38.3152122553067	26.3505157291593	385.606830105339	400.63719205487	336.001892771069	33.6047437265592	374.08197164376	-3.48231701132718	9.05336125384494e-65	6.22127142380654e-63	VASH1	14	76762189	76783015	+	6502	protein_coding	vasohibin 1 [Source:HGNC Symbol;Acc:HGNC:19964]	-
ENSG00000154096	7.66786431413577	5.32155725768149	9.75945027005899	402.829963956198	376.703022139904	428.254301617534	7.58295728062541	402.595762571212	-5.72043403881987	1.59089498090893e-64	1.09024119975841e-62	THY1	11	119417378	119424985	-	5925	protein_coding	Thy-1 cell surface antigen [Source:HGNC Symbol;Acc:HGNC:11801]	-
ENSG00000113070	44.9117766970809	27.6720977399437	40.0137461072419	369.340537023973	367.337477390569	381.704921006932	37.5325401814222	372.794311807158	-3.312437299758	2.4565163447984e-64	1.67886493079655e-62	HBEGF	5	140332843	140346631	-	3018	protein_coding	heparin binding EGF like growth factor [Source:HGNC Symbol;Acc:HGNC:3059]	-
ENSG00000114738	1108.55409798648	1003.64569879873	963.257741654822	2338.51884063883	2328.89879433454	2409.56521087968	1025.15251281335	2358.99428195102	-1.20347574317807	6.04469477328651e-64	4.09764957577222e-62	MAPKAPK3	3	50611520	50649297	+	3921	protein_coding	mitogen-activated protein kinase-activated protein kinase 3 [Source:HGNC Symbol;Acc:HGNC:6888]	-
ENSG00000064886	2494.24672046959	2341.48519337986	2762.9003714537	6276.87544786855	5614.12376918448	5538.52994028684	2532.87742843438	5809.84305244662	-1.19723717737471	1.77826198405445e-63	1.18939645557476e-61	CHI3L2	1	111200771	111243440	+	3295	protein_coding	chitinase 3 like 2 [Source:HGNC Symbol;Acc:HGNC:1933]	-
ENSG00000112983	1346.25789172469	1335.71087167805	1381.93815824035	2904.0117354087	2711.845512974	2818.35340787824	1354.6356405477	2811.40355208698	-1.05336330290726	2.48596085669173e-63	1.64954683088736e-61	BRD8	5	138139766	138178986	-	7046	protein_coding	bromodomain containing 8 [Source:HGNC Symbol;Acc:HGNC:19874]	-
ENSG00000270055	9.85868268960313	9.57880306382668	14.6391754050885	332.023747013779	331.95653055975	340.23365464476	11.3588870528394	334.737977406096	-4.86921796225394	3.24511938731738e-63	2.14760117342202e-61	AC127502.2	15	30487963	30490313	+	2351	sense_intronic	novel transcript	-
ENSG00000088882	78.869461516825	72.3731787044683	65.3883168093952	438.233072427408	436.01813888569	450.259463360727	72.2103190102295	441.503558224608	-2.6156453914646	6.95828898916629e-63	4.58078226840601e-61	CPXM1	20	2794069	2800637	-	2391	protein_coding	carboxypeptidase X, M14 family member 1 [Source:HGNC Symbol;Acc:HGNC:15771]	-
ENSG00000111962	5.4770459386684	12.7717374184356	7.80756021604719	349.246880864637	376.703022139904	358.007054514263	8.68544785771706	361.318985839601	-5.37753764912269	1.38752532350984e-62	8.99274164451522e-61	UST	6	148747328	149076990	+	4563	protein_coding	uronyl 2-sulfotransferase [Source:HGNC Symbol;Acc:HGNC:17223]	-
ENSG00000159788	170.883833286454	149.003603215082	136.632303780826	622.903340939394	651.425668120386	639.842395302086	152.173246760787	638.057134787289	-2.07081285607746	2.11261444663774e-62	1.36217469281665e-60	RGS12	4	3293028	3439913	+	13755	protein_coding	regulator of G protein signaling 12 [Source:HGNC Symbol;Acc:HGNC:9994]	-
ENSG00000151276	66.8199604517545	94.7237191867305	81.9793822684955	481.290907054555	507.820648630589	462.108396607062	81.1743539689935	483.739984097402	-2.57274325818738	2.19379792176557e-62	1.41089331983908e-60	MAGI1	3	65353525	66038834	-	11649	protein_coding	membrane associated guanylate kinase, WW and PDZ domain containing 1 [Source:HGNC Symbol;Acc:HGNC:946]	-
ENSG00000115257	316.573255255034	280.978223205583	297.663233236799	930.049227946377	901.173528102643	937.758431209936	298.404903899139	922.993729086319	-1.62980171993852	3.09045077959043e-62	1.98247279932704e-60	PCSK4	19	1481428	1490752	-	3792	protein_coding	proprotein convertase subtilisin/kexin type 4 [Source:HGNC Symbol;Acc:HGNC:8746]	-
ENSG00000137078	559.754094931911	465.104104321362	523.106534475162	1501.28316733319	1439.17204314775	1352.47109483166	515.988244576145	1430.9754351042	-1.47134453455983	4.40100635229938e-61	2.76656745183893e-59	SIT1	9	35649295	35650950	-	1327	protein_coding	signaling threshold regulating transmembrane adaptor 1 [Source:HGNC Symbol;Acc:HGNC:17710]	-
ENSG00000163348	882.899805313347	840.806046713675	856.879733711179	1921.33626514025	1862.70278903433	1984.6963187611	860.195195246067	1922.91179097856	-1.16119789283294	8.13595442162495e-61	5.0889279003291e-59	PYGO2	1	154957026	154963853	-	3630	protein_coding	pygopus family PHD finger 2 [Source:HGNC Symbol;Acc:HGNC:30257]	-
ENSG00000070081	3669.62077890783	3845.35727440065	4242.43303239464	8891.92127089062	8172.99871791935	7854.99638994532	3919.13702856771	8306.63879291843	-1.08328752608036	2.48882755792569e-60	1.54900180664745e-58	NUCB2	11	17208153	17349980	+	9025	protein_coding	nucleobindin 2 [Source:HGNC Symbol;Acc:HGNC:8044]	-
ENSG00000105048	96.3960085205639	42.5724580614519	72.2199319984365	566.449735539357	553.607756294002	503.579662969235	70.3961328601508	541.212384934198	-2.94411692100381	8.5672289785219e-60	5.26674601076682e-58	TNNT1	19	55132794	55149354	-	2171	protein_coding	troponin T1, slow skeletal type [Source:HGNC Symbol;Acc:HGNC:11948]	-
ENSG00000180011	431.59121996707	389.537991262285	435.271482044631	1117.59001876684	1141.55584333557	1162.8881628903	418.800231091329	1140.6780083309	-1.44528086783466	8.86700449779214e-60	5.43770676805923e-58	ZADH2	18	75195108	75209348	-	8157	protein_coding	zinc binding alcohol dehydrogenase domain containing 2 [Source:HGNC Symbol;Acc:HGNC:28697]	-
ENSG00000101493	43.8163675093472	40.4438351583793	37.0859110262242	324.369020857841	368.378093473829	392.707501878529	40.4487045646502	361.8182054034	-3.16488286229142	9.43258847180132e-60	5.75640350485939e-58	ZNF516	18	76358190	76495190	-	8217	protein_coding	zinc finger protein 516 [Source:HGNC Symbol;Acc:HGNC:28990]	zf-C2H2
ENSG00000277734	5.4770459386684	1.0643114515363	4.87972513502949	594.19811785463	644.14135553757	596.678424190438	3.8070275084114	611.672632527546	-7.32149051102276	1.68155086374956e-59	1.02370530981957e-57	TRAC	14	22547506	22552154	+	976	TR_C_gene	T cell receptor alpha constant [Source:HGNC Symbol;Acc:HGNC:12029]	-
ENSG00000118193	1133.74850930436	1205.86487459063	1149.66324181295	2436.11659912703	2362.19850899884	2414.64332512811	1163.09220856931	2404.31947775133	-1.04783645273487	3.41809214015291e-59	2.0658454713088e-57	KIF14	1	200551497	200620734	-	7277	protein_coding	kinesin family member 14 [Source:HGNC Symbol;Acc:HGNC:19181]	-
ENSG00000166900	39.4347307584125	37.2509008037704	34.1580759452065	354.98792548159	314.26605714434	358.007054514263	36.9479025024631	342.420345713398	-3.21609536805606	3.72993815371601e-59	2.24890165316117e-57	STX3	11	59713456	59805882	+	6568	protein_coding	syntaxin 3 [Source:HGNC Symbol;Acc:HGNC:11438]	-
ENSG00000167693	50.3888226357493	31.9293435460889	23.4226806481416	351.160562403622	368.378093473829	380.858568632194	35.2469489433266	366.799074836548	-3.39294861074019	5.2122927472612e-59	3.1276250403542e-57	NXN	17	799313	979770	-	5880	protein_coding	nucleoredoxin [Source:HGNC Symbol;Acc:HGNC:18008]	-
ENSG00000130270	651.76846670154	619.429264794126	606.061861770663	1602.70828889936	1467.26867739576	1502.27546516032	625.753197755443	1524.08414381848	-1.28501222648633	6.86174379831994e-59	4.1075479224215e-57	ATP8B3	19	1782075	1812276	-	7014	protein_coding	ATPase phospholipid transporting 8B3 [Source:HGNC Symbol;Acc:HGNC:13535]	-
ENSG00000184743	902.617170692553	905.72904525739	903.725095007462	2039.02767978779	1945.95207569508	1912.75636690835	904.023770319135	1965.91204079707	-1.12059176370624	8.3648305324501e-59	4.98353157755139e-57	ATL3	11	63624087	63671921	-	7600	protein_coding	atlastin GTPase 3 [Source:HGNC Symbol;Acc:HGNC:24526]	-
ENSG00000156509	10.9540918773368	13.8360488699719	8.78350524305309	310.973250084951	309.062976728043	295.376978783635	11.1912153301206	305.137735198876	-4.77625600675208	2.01725084092487e-58	1.18493408880744e-56	FBXO43	8	100133360	100145800	-	3950	protein_coding	F-box protein 43 [Source:HGNC Symbol;Acc:HGNC:28521]	-
ENSG00000124126	63.5337328885535	58.5371298344964	49.7731963773008	375.081581640926	382.94671863946	417.251720745937	57.2813530334502	391.760007008774	-2.77901781324425	2.38472771838936e-58	1.39751730450098e-56	PREX1	20	48624252	48827883	-	7393	protein_coding	phosphatidylinositol-3,4,5-trisphosphate dependent Rac exchange factor 1 [Source:HGNC Symbol;Acc:HGNC:32594]	-
ENSG00000148935	10.9540918773368	5.32155725768149	10.7353952970649	329.153224705302	334.037762726268	305.533207280494	9.00368147736106	322.908064904021	-5.1590790809173	2.50965571126623e-58	1.46730033916036e-56	GAS2	11	22625509	22813055	+	4252	protein_coding	growth arrest specific 2 [Source:HGNC Symbol;Acc:HGNC:4167]	-
ENSG00000112742	917.952899320824	1048.34677976325	1010.10310295111	2385.40403834395	2225.87780209186	2175.97195545194	992.134260678395	2262.41793196258	-1.18864627336944	1.04712109174695e-57	6.05158783944634e-56	TTK	6	80003887	80042527	+	4579	protein_coding	TTK protein kinase [Source:HGNC Symbol;Acc:HGNC:12401]	-
ENSG00000072210	5.4770459386684	12.7717374184356	7.80756021604719	332.023747013779	309.062976728043	313.996731027876	8.68544785771706	318.361151589899	-5.19537962797997	2.89943297094478e-57	1.64906072057227e-55	ALDH3A2	17	19648136	19677598	+	6457	protein_coding	aldehyde dehydrogenase 3 family member A2 [Source:HGNC Symbol;Acc:HGNC:403]	-
ENSG00000136153	335.195211446506	313.971878203208	318.158078803923	949.18604333622	901.173528102643	919.985031340433	322.441722817879	923.448200926432	-1.51860649749621	5.47180883163751e-57	3.09805663916776e-55	LMO7	13	75620434	75859870	+	14367	protein_coding	LIM domain 7 [Source:HGNC Symbol;Acc:HGNC:6646]	-
ENSG00000244405	185.124152726992	174.547078051953	184.453610104115	669.78853864451	620.207185622604	694.008947285332	181.37494696102	661.334890517482	-1.86720291483648	5.88191403778491e-57	3.32275152918291e-55	ETV5	3	186046308	186110318	-	5802	protein_coding	ETS variant 5 [Source:HGNC Symbol;Acc:HGNC:3494]	ETS
ENSG00000170430	510.460681483895	455.525301257536	607.037806797669	1570.17570273663	1560.9241248891	1450.64797030129	524.3412631797	1527.24926597568	-1.54014853642647	1.16615265437154e-56	6.55817060021231e-55	MGMT	10	129467184	129768007	+	3557	protein_coding	O-6-methylguanine-DNA methyltransferase [Source:HGNC Symbol;Acc:HGNC:7059]	-
ENSG00000014123	641.909784011937	736.503524463118	756.357395929572	1758.67333432659	1710.77284087846	1669.00688298375	711.590234801542	1712.81768606293	-1.26592905820236	6.36337609964751e-56	3.55470377129975e-54	UFL1	6	96521595	96555276	+	4539	protein_coding	UFM1 specific ligase 1 [Source:HGNC Symbol;Acc:HGNC:23039]	-
ENSG00000171435	82.1556890800261	73.4374901560046	65.3883168093952	430.578346271471	396.474727721833	428.254301617534	73.6604986818086	418.435791870279	-2.51037178970167	7.1098027996816e-56	3.96284608492476e-54	KSR2	12	117453012	117968983	-	18294	protein_coding	kinase suppressor of ras 2 [Source:HGNC Symbol;Acc:HGNC:18610]	-
ENSG00000214021	768.977249789044	773.754425266889	828.577327928008	1719.44286277741	1770.08795762424	1863.66792917354	790.43633432798	1784.39958319173	-1.17442714363156	9.68055121963916e-56	5.38376021487782e-54	TTLL3	3	9808086	9855138	+	10365	protein_coding	tubulin tyrosine ligase like 3 [Source:HGNC Symbol;Acc:HGNC:24483]	-
ENSG00000080493	105.159282022433	118.138571120529	97.5945027005899	533.917149376624	493.252023464957	475.650034602874	106.964118614517	500.939735814818	-2.22892327021174	1.21774634864543e-55	6.72764623716404e-54	SLC4A4	4	71062667	71572087	+	9622	protein_coding	solute carrier family 4 member 4 [Source:HGNC Symbol;Acc:HGNC:11030]	-
ENSG00000055118	636.432738073269	655.61585414636	618.74914712174	1419.95170192636	1536.98995497414	1526.81968402773	636.932579780456	1494.58711364274	-1.23092751118628	3.58644007541515e-55	1.97269934148164e-53	KCNH2	7	150944961	150978315	-	5877	protein_coding	potassium voltage-gated channel subfamily H member 2 [Source:HGNC Symbol;Acc:HGNC:6251]	-
ENSG00000105339	799.648707045587	759.918376396917	762.213066091607	1679.25555045874	1670.18881363134	1735.86872058807	773.92671651137	1695.10436155938	-1.13178375736355	6.50460797297412e-55	3.56219600825627e-53	DENND3	8	141117278	141195808	+	14670	protein_coding	DENN domain containing 3 [Source:HGNC Symbol;Acc:HGNC:29134]	-
ENSG00000136449	12.0495010650705	12.7717374184356	23.4226806481416	314.80061316292	311.144208894562	260.676531419368	16.0813063772159	295.54045115895	-4.18097061785917	6.72535150912209e-55	3.6750602734597e-53	MYCBPAP	17	50508384	50531501	+	6515	protein_coding	MYCBP associated protein [Source:HGNC Symbol;Acc:HGNC:19677]	-
ENSG00000112695	913.57126256989	803.555145909905	1114.52922084074	3192.02080702584	2874.18162196247	2559.36958120834	943.88520977351	2875.19067006555	-1.60561093198771	7.44863445856132e-55	4.05263881756258e-53	COX7A2	6	75237675	75250323	-	1922	protein_coding	cytochrome c oxidase subunit 7A2 [Source:HGNC Symbol;Acc:HGNC:2288]	-
ENSG00000181264	5.4770459386684	9.57880306382668	0.975945027005899	364.556333176512	394.393495555314	406.24913987434	5.343931343167	388.399656202055	-6.21706853367326	7.64177218900108e-55	4.14872142953518e-53	TMEM136	11	120325129	120333682	+	4468	protein_coding	transmembrane protein 136 [Source:HGNC Symbol;Acc:HGNC:28280]	-
ENSG00000100473	115.017964712036	95.7880306382668	112.233678105678	515.737174756273	482.845862632363	478.189091727088	107.679891151994	492.257376371908	-2.19206875484002	8.65159594321594e-55	4.68681057122554e-53	COCH	14	30874514	30895065	+	4031	protein_coding	cochlin [Source:HGNC Symbol;Acc:HGNC:2180]	-
ENSG00000110328	31.7668664442767	14.9003603215082	29.278350810177	300.448001620537	294.494351562411	331.770130897378	25.3151925253206	308.904161360109	-3.60782877067566	1.13304416429417e-54	6.11161585566159e-53	GALNT18	11	11270876	11622005	-	3627	protein_coding	polypeptide N-acetylgalactosaminyltransferase 18 [Source:HGNC Symbol;Acc:HGNC:30488]	-
ENSG00000120738	660.53174020341	647.101362534069	583.615126149528	1472.57794424843	1630.64540246748	1507.35357940875	630.416076295669	1536.85897537489	-1.28623199398582	3.20173311285617e-54	1.70139554950548e-52	EGR1	5	138465490	138469315	+	3138	protein_coding	early growth response 1 [Source:HGNC Symbol;Acc:HGNC:3238]	zf-C2H2
ENSG00000197128	23.0035929424073	24.4791633853349	10.7353952970649	299.491160851045	294.494351562411	275.064521789918	19.4060505416023	289.683344734458	-3.91566037714745	3.51302274088878e-54	1.86286757689159e-52	ZNF772	19	57466663	57477570	-	6096	protein_coding	zinc finger protein 772 [Source:HGNC Symbol;Acc:HGNC:33106]	zf-C2H2
ENSG00000183421	14.2403194405378	9.57880306382668	12.6872853510767	285.138549308663	259.113404731591	283.5280455373	12.1688026184804	275.926666525851	-4.50415463390565	4.82402859954937e-54	2.54193876751885e-52	RIPK4	21	41739369	41767106	-	4033	protein_coding	receptor interacting serine/threonine kinase 4 [Source:HGNC Symbol;Acc:HGNC:496]	-
ENSG00000225855	188.410380290193	207.540733049578	215.683850968304	650.651723254667	738.837419114176	737.17291839698	203.878321436025	708.887353588608	-1.79641634613815	9.64208506081656e-54	5.04890975982048e-52	RUSC1-AS1	1	155316863	155324176	-	3516	antisense	RUSC1 antisense RNA 1 [Source:HGNC Symbol;Acc:HGNC:26680]	-
ENSG00000269220	88.7281442064281	73.4374901560046	108.329897997655	447.80148012233	478.683398299325	528.970234211381	90.1651774533625	485.151704211012	-2.42425637838987	1.38670057213294e-53	7.21602152494572e-52	LINC00528	22	17777322	17779481	+	2160	lincRNA	long intergenic non-protein coding RNA 528 [Source:HGNC Symbol;Acc:HGNC:26875]	-
ENSG00000235033	37.2439123829451	31.9293435460889	32.2061858911947	323.412180088349	286.169422896336	310.611321528923	33.7931472734096	306.730974837869	-3.18514358759764	1.70274535044666e-53	8.78770758845743e-52	AL590999.1	6	39881804	39900071	-	6854	antisense	uncharacterized LOC100505635 [Source:NCBI gene;Acc:100505635]	-
ENSG00000164574	227.845111048606	243.727322401812	214.707905941298	712.846373271657	722.187561782026	761.717137264388	228.760113130572	732.250357439357	-1.68014979292027	2.14072097907884e-53	1.10027794256671e-51	GALNT10	5	154190730	154420984	+	10496	protein_coding	polypeptide N-acetylgalactosaminyltransferase 10 [Source:HGNC Symbol;Acc:HGNC:19873]	-
ENSG00000188647	2804.24752059822	3121.62548735596	3378.72168349442	6534.26561486194	6220.80294572471	6207.99466870476	3101.5315638162	6321.02107643047	-1.02664983040168	2.31456068515621e-53	1.18719450112654e-51	PTAR1	9	69709522	69759959	-	12200	protein_coding	protein prenyltransferase alpha subunit repeat containing 1 [Source:HGNC Symbol;Acc:HGNC:30449]	-
ENSG00000183735	100.777645271499	87.2735390259764	91.7388325385545	507.125607830843	443.302451468506	434.178768240701	93.2633389453432	461.535609180017	-2.30772074801157	3.02425283298217e-53	1.54804713381345e-51	TBK1	12	64451880	64502108	+	4762	protein_coding	TANK binding kinase 1 [Source:HGNC Symbol;Acc:HGNC:11584]	-
ENSG00000145545	167.597605723253	208.605044501114	172.742269780044	642.040156329238	653.506900286905	683.006366413735	182.981640001471	659.517807676626	-1.8506530075592	3.31517707549132e-53	1.69350858263693e-51	SRD5A1	5	6633343	6674386	+	7715	protein_coding	steroid 5 alpha-reductase 1 [Source:HGNC Symbol;Acc:HGNC:11284]	-
ENSG00000146416	532.368865238569	482.133087545943	569.951895771445	1333.83603267207	1321.58242573944	1293.22642859998	528.151282851986	1316.21496233716	-1.31614145891342	4.39146290992132e-53	2.2387535102977e-51	AIG1	6	143060496	143340304	+	7677	protein_coding	androgen induced 1 [Source:HGNC Symbol;Acc:HGNC:21607]	-
ENSG00000225489	8.76327350186945	4.25724580614519	2.9278350810177	363.59949240702	344.443923558862	364.777873512168	5.31611812967745	357.607096492683	-6.09858055109782	1.04777250618611e-52	5.27715461850602e-51	AL354707.1	9	6716495	6727438	+	2839	lincRNA	novel transcript	-
ENSG00000143179	1177.56487681371	1055.79695992401	1149.66324181295	2305.02941370661	2315.37078525217	2298.69304978898	1127.67502618355	2306.36441624925	-1.03217454352597	1.69979618986287e-52	8.54394549782375e-51	UCK2	1	165827531	165911618	+	7067	protein_coding	uridine-cytidine kinase 2 [Source:HGNC Symbol;Acc:HGNC:12562]	-
ENSG00000167094	17.5265470037389	12.7717374184356	7.80756021604719	309.059568545967	257.032172565073	261.522883794107	12.7019482127406	275.871541635049	-4.45847876377569	3.19235039081467e-52	1.59185949308973e-50	TTC16	9	127716066	127731600	+	6370	protein_coding	tetratricopeptide repeat domain 16 [Source:HGNC Symbol;Acc:HGNC:26536]	-
ENSG00000169826	623.287827820464	701.38124656242	682.185573877123	1545.29784272983	1506.81208855962	1509.89263653297	668.951549420003	1520.66752260747	-1.18415801089311	5.47880012238751e-52	2.72117355781631e-50	CSGALNACT2	10	43138486	43185308	+	3730	protein_coding	chondroitin sulfate N-acetylgalactosaminyltransferase 2 [Source:HGNC Symbol;Acc:HGNC:24292]	-
ENSG00000223768	196.078244604329	152.196537569691	191.285225293156	650.651723254667	680.56291845165	633.917928678919	179.853335822392	655.044190128412	-1.86357799736537	5.57484603984844e-52	2.76340490852725e-50	LINC00205	21	45288050	45297806	+	7619	bidirectional_promoter_lncRNA	long intergenic non-protein coding RNA 205 [Source:HGNC Symbol;Acc:HGNC:16420]	-
ENSG00000135905	373.534533017185	374.637630940777	328.893474100988	989.373355654891	956.326180515391	970.766173824726	359.021879352983	972.155236665003	-1.43879835608716	6.81061837652978e-52	3.3693082863929e-50	DOCK10	2	224765090	225042445	-	11265	protein_coding	dedicator of cytokinesis 10 [Source:HGNC Symbol;Acc:HGNC:23479]	-
ENSG00000165105	37.2439123829451	40.4438351583793	37.0859110262242	312.886931623935	313.22544106108	292.83792165942	38.2578861891829	306.316764781479	-3.00116108076653	9.18684421848892e-52	4.53430219719725e-50	RASEF	9	82979585	83063177	-	6649	protein_coding	RAS and EF-hand domain containing [Source:HGNC Symbol;Acc:HGNC:26464]	-
ENSG00000167315	158.834332221384	175.611389503489	165.910654591003	664.047494027557	584.826238791784	584.829490944103	166.785458771959	611.234407921148	-1.87340732660519	1.10588492983763e-51	5.42814203721869e-50	ACAA2	18	49782167	49813960	-	5072	protein_coding	acetyl-CoA acyltransferase 2 [Source:HGNC Symbol;Acc:HGNC:83]	-
ENSG00000118197	128.162874964841	125.588751281283	141.512028915855	537.744512454592	520.308041629702	505.272367718711	131.75455172066	521.108307267668	-1.98162999775673	1.34060804348722e-51	6.55460642236775e-50	DDX59	1	200623896	200669969	-	4470	protein_coding	DEAD-box helicase 59 [Source:HGNC Symbol;Acc:HGNC:25360]	-
ENSG00000228956	52.5796410112167	75.5661130590772	77.099657133466	377.952103949402	405.840272471167	422.329834994366	68.41513706792	402.040737138312	-2.55059578039564	2.15955539195687e-51	1.0517663755546e-49	SATB1-AS1	3	18445024	18920401	+	13505	processed_transcript	SATB1 antisense RNA 1 [Source:HGNC Symbol;Acc:HGNC:50687]	-
ENSG00000116584	2131.66627932974	1794.4291072902	1730.35053288146	3962.27762646702	4235.30745886577	4248.68892118581	1885.48197316713	4148.75800217287	-1.13845144714289	2.25218184778397e-51	1.09475242453716e-49	ARHGEF2	1	155946851	156007070	-	9135	protein_coding	Rho/Rac guanine nucleotide exchange factor 2 [Source:HGNC Symbol;Acc:HGNC:682]	-
ENSG00000162004	4.38163675093472	9.57880306382668	3.9037801080236	302.361683159522	318.428521477377	336.848245145807	5.95473997426167	319.212816594235	-5.75509693842901	2.32538220890904e-51	1.12814770916551e-49	CCDC78	16	722582	726954	-	4147	protein_coding	coiled-coil domain containing 78 [Source:HGNC Symbol;Acc:HGNC:14153]	-
ENSG00000110090	1049.40200184887	890.828684935881	815.890042576932	2175.85590982517	2303.92400833632	2208.13334569199	918.706909787226	2229.30442128449	-1.28009585943664	3.9035922611972e-51	1.88288271337208e-49	CPT1A	11	68754620	68844410	-	6565	protein_coding	carnitine palmitoyltransferase 1A [Source:HGNC Symbol;Acc:HGNC:2328]	-
ENSG00000172893	1068.02395804034	1040.8965996025	921.292105493569	2106.96337442173	2234.20273075794	2258.91448817628	1010.07088771214	2200.02686445198	-1.12422105987396	4.87195200563712e-51	2.33202862987386e-49	DHCR7	11	71428193	71452868	-	4160	protein_coding	7-dehydrocholesterol reductase [Source:HGNC Symbol;Acc:HGNC:2860]	-
ENSG00000162576	43.8163675093472	46.8297038675971	42.9415811882596	292.7932754646	348.6063878919	384.243978131147	44.5292175217346	341.881213829216	-2.94245297043059	5.82580265636994e-51	2.77799966211162e-49	MXRA8	1	1352689	1361777	-	3622	protein_coding	matrix remodeling associated 8 [Source:HGNC Symbol;Acc:HGNC:7542]	-
ENSG00000174136	2.19081837546736	4.25724580614519	3.9037801080236	448.758320891822	523.42988987948	477.34273935235	3.45061476321205	483.176983374551	-7.11886102156509	7.26355057844266e-51	3.44393904741964e-49	RGMB	5	98768650	98798643	+	6671	protein_coding	repulsive guidance molecule BMP co-receptor b [Source:HGNC Symbol;Acc:HGNC:26896]	-
ENSG00000262877	54.770459386684	65.9873099952505	45.8694162692773	331.066906244286	383.98733472272	376.626806758503	55.5423952170706	363.89368257517	-2.71601897361346	8.55164290427692e-51	4.04702466651082e-49	AC110285.2	17	81388126	81390256	-	1565	lincRNA	novel transcript	-
ENSG00000069667	828.129345926663	828.03430929524	858.831623765191	1747.19124509268	1733.66639471017	1732.48331108911	838.331759662365	1737.78031696399	-1.05126304639862	1.09409430946155e-50	5.15828448682607e-49	RORA	15	60488284	61229319	-	17040	protein_coding	RAR related orphan receptor A [Source:HGNC Symbol;Acc:HGNC:10258]	THR-like
ENSG00000274376	23.0035929424073	24.4791633853349	26.3505157291593	263.131211610343	258.072788648332	303.840502531017	24.6110906856338	275.014834263231	-3.48083175954528	1.68009867304567e-50	7.83275741957835e-49	ADAMTS7P1	15	82298553	82334609	+	4875	transcribed_unprocessed_pseudogene	ADAMTS7 pseudogene 1 [Source:HGNC Symbol;Acc:HGNC:49407]	-
ENSG00000151929	220.17724673447	194.768995631143	209.828180806268	662.133812488573	668.075525452537	662.693909420018	208.258141057294	664.301082453709	-1.67361302995366	2.10077532848114e-50	9.77581573079107e-49	BAG3	10	119651370	119677819	+	2747	protein_coding	BCL2 associated athanogene 3 [Source:HGNC Symbol;Acc:HGNC:939]	-
ENSG00000038427	104.0638728347	106.43114515363	100.522337781608	450.672002430806	434.97752280243	462.108396607062	103.672451923312	449.252640613433	-2.1168063208819	2.53493845204393e-50	1.17743196766974e-48	VCAN	5	83471465	83582303	+	14831	protein_coding	versican [Source:HGNC Symbol;Acc:HGNC:2464]	-
ENSG00000268278	8.76327350186945	9.57880306382668	17.5670104861062	254.519644684914	242.463547399441	291.145216909944	11.9696956839341	262.709469664766	-4.43848632022346	4.01727282927953e-50	1.86249976162642e-48	AC123912.3	19	21637974	21656300	+	1367	unprocessed_pseudogene	zinc finger protein 100 (ZNF100) pseudogene	-
ENSG00000264112	306.714572565431	303.328763687845	293.759453128776	850.631444078528	801.27438410974	857.354955609806	301.267596460684	836.420261266025	-1.47433341058643	4.27134172268275e-50	1.97663824886216e-48	AC015813.1	17	57989039	57994850	-	5812	lincRNA	novel transcript	-
ENSG00000164465	23.0035929424073	22.3505404822623	25.3745707021534	256.433326223898	301.778664145227	256.444769545677	23.576234708941	271.552253304934	-3.52188495022985	4.50095626728689e-50	2.07906049900718e-48	DCBLD1	6	117453817	117569858	+	6819	protein_coding	discoidin, CUB and LCCL domain containing 1 [Source:HGNC Symbol;Acc:HGNC:21479]	-
ENSG00000068831	310.000800128632	334.193795782398	324.013748965958	862.113533312434	886.604902937011	988.539573694228	322.736114958996	912.419336647891	-1.50005295832648	6.94434036336726e-50	3.20180045944812e-48	RASGRP2	11	64726911	64745456	-	6084	protein_coding	RAS guanyl releasing protein 2 [Source:HGNC Symbol;Acc:HGNC:9879]	-
ENSG00000141293	6.57245512640208	5.32155725768149	1.9518900540118	350.20372163413	345.484539642122	382.551273381671	4.61530081269846	359.413178219307	-6.31273658459932	8.25826016741838e-50	3.80061800952638e-48	SKAP1	17	48133440	48430275	-	2648	protein_coding	src kinase associated phosphoprotein 1 [Source:HGNC Symbol;Acc:HGNC:15605]	-
ENSG00000255112	496.220362043357	456.589612709072	488.948458529955	1133.85631184821	1144.67769158534	1174.73709613663	480.586144427462	1151.09036652339	-1.26029060626774	1.16480460433616e-49	5.33131917626998e-48	CHMP1B	18	11851396	11854449	+	3054	protein_coding	charged multivesicular body protein 1B [Source:HGNC Symbol;Acc:HGNC:24287]	-
ENSG00000078124	120.495010650705	106.43114515363	127.848798537773	475.549862437602	490.130175215179	484.959910724994	118.258318114036	483.546649459258	-2.03001538957656	1.27940993407531e-49	5.83457453935943e-48	ACER3	11	76860867	77026797	+	8442	protein_coding	alkaline ceramidase 3 [Source:HGNC Symbol;Acc:HGNC:16066]	-
ENSG00000118276	274.947706121154	382.087811101531	364.0274950732	1027.64698643458	1032.29115459333	1074.86751591753	340.354337431962	1044.93521898181	-1.61680815373569	3.00144653091858e-49	1.36380945450181e-47	B4GALT6	18	31622247	31685836	-	5306	protein_coding	beta-1,4-galactosyltransferase 6 [Source:HGNC Symbol;Acc:HGNC:929]	-
ENSG00000171757	58.0566869498851	61.7300641891053	69.2920969174188	368.383696254481	373.581173890126	336.848245145807	63.0262826854697	359.604371763471	-2.50829377040901	5.20137511575341e-49	2.35488972298424e-47	LRRC34	3	169793428	169812986	-	4851	protein_coding	leucine rich repeat containing 34 [Source:HGNC Symbol;Acc:HGNC:28408]	-
ENSG00000166169	5.4770459386684	2.1286229030726	7.80756021604719	300.448001620537	309.062976728043	355.467997390048	5.13774301926273	321.659658579543	-5.94994375130723	5.24917527666449e-49	2.37224890611349e-47	POLL	10	101578882	101588270	-	5420	protein_coding	DNA polymerase lambda [Source:HGNC Symbol;Acc:HGNC:9184]	-
ENSG00000188130	69.0107788272219	71.308867252932	58.5567016203539	346.376358556161	375.662406056644	429.94700636701	66.2921159001693	383.995256993272	-2.53852218224973	5.56223545837927e-49	2.509208449048e-47	MAPK12	22	50245450	50261825	-	9424	protein_coding	mitogen-activated protein kinase 12 [Source:HGNC Symbol;Acc:HGNC:6874]	-
ENSG00000142546	609.047508379927	539.605905928903	604.109971716651	1307.04449112629	1447.49697181383	1396.48141831805	584.254462008494	1383.67429375272	-1.24337733394056	1.47698394202463e-48	6.61530557747533e-47	NOSIP	19	49555711	49590262	-	4248	protein_coding	nitric oxide synthase interacting protein [Source:HGNC Symbol;Acc:HGNC:17946]	-
ENSG00000179104	59.1520961376188	37.2509008037704	62.4604817283775	345.419517786669	340.281459225825	392.707501878529	52.9544928899222	359.469492963674	-2.76080897496819	2.17779734401231e-48	9.73681158333632e-47	TMTC2	12	82686880	83134870	+	8323	protein_coding	transmembrane and tetratricopeptide repeat containing 2 [Source:HGNC Symbol;Acc:HGNC:25440]	-
ENSG00000154734	21.9081837546736	23.4148519337986	24.3986256751475	258.347007762882	242.463547399441	268.293702792012	23.2405537878732	256.368085984779	-3.46229803396933	2.45114946804588e-48	1.09394539070332e-46	ADAMTS1	21	26835747	26845409	-	7063	protein_coding	ADAM metallopeptidase with thrombospondin type 1 motif 1 [Source:HGNC Symbol;Acc:HGNC:217]	-
ENSG00000136261	816.079844861592	759.918376396917	807.106537333878	1691.69448046213	1633.76725071726	1658.00430211215	794.368252864129	1661.15534443052	-1.06431560942116	2.97743602305249e-48	1.3264662580853e-46	BZW2	7	16646131	16706523	+	3662	protein_coding	basic leucine zipper and W2 domains 2 [Source:HGNC Symbol;Acc:HGNC:18808]	-
ENSG00000118200	16.4311378160052	23.4148519337986	23.4226806481416	255.476485454406	242.463547399441	262.369236168845	21.0895567993151	253.436423007564	-3.58201317836161	3.0002202847688e-48	1.33424690040019e-46	CAMSAP2	1	200739558	200860704	+	7777	protein_coding	calmodulin regulated spectrin associated protein family member 2 [Source:HGNC Symbol;Acc:HGNC:29188]	-
ENSG00000114302	4.38163675093472	2.1286229030726	0.975945027005899	676.486424030955	617.085337372826	655.076738047374	2.49540156033774	649.549499817052	-8.06022375892026	1.64344525694159e-47	7.15640519698071e-46	PRKAR2A	3	48744597	48847846	-	6644	protein_coding	protein kinase cAMP-dependent type II regulatory subunit alpha [Source:HGNC Symbol;Acc:HGNC:9391]	-
ENSG00000260386	278.233933684355	313.971878203208	264.481102318599	810.444131759857	792.949455443665	825.193565369754	285.562304735387	809.529050857759	-1.50472422591387	1.66075240666167e-47	7.21923602493728e-46	LINC01225	1	31500085	31509648	+	3555	transcribed_unitary_pseudogene	LINC01225 pseudogene [Source:HGNC Symbol;Acc:HGNC:49677]	-
ENSG00000170049	105.159282022433	93.6594077351942	84.9072173495132	429.621505501979	418.32766547028	416.405368371199	94.5753023690469	421.451513114486	-2.15890840061995	1.73847739763897e-47	7.54402942691708e-46	KCNAB3	17	7921859	7929803	-	4580	protein_coding	potassium voltage-gated channel subfamily A regulatory beta subunit 3 [Source:HGNC Symbol;Acc:HGNC:6230]	-
ENSG00000132205	47.1025950725483	41.5081466099156	46.8453612962832	309.059568545967	304.900512395005	293.684274034159	45.152034326249	302.548118325044	-2.74328181353433	2.93270147376727e-47	1.26605883588693e-45	EMILIN2	18	2847030	2915993	+	6435	protein_coding	elastin microfibril interfacer 2 [Source:HGNC Symbol;Acc:HGNC:19881]	-
ENSG00000105369	18.6219561914726	18.0932946761171	29.278350810177	255.476485454406	249.747859982257	256.444769545677	21.9978672259222	253.889704994113	-3.51734020034083	3.63325247196078e-47	1.56579447597457e-45	CD79A	19	41877120	41881372	+	1503	protein_coding	CD79a molecule [Source:HGNC Symbol;Acc:HGNC:1698]	-
ENSG00000086289	277.138524496621	260.756305626393	264.481102318599	776.954704827632	723.228177865285	764.256194388603	267.458644147204	754.81302569384	-1.4976956807721	4.03032224905695e-47	1.73393726673836e-45	EPDR1	7	37683843	37951941	+	2864	protein_coding	ependymin related 1 [Source:HGNC Symbol;Acc:HGNC:17572]	-
ENSG00000182606	262.898205056083	235.212830789522	258.625432156563	723.371621736071	721.146945698766	732.094804148551	252.245489334056	725.537790527796	-1.52417094250926	5.55102410679395e-47	2.37595199055641e-45	TRAK1	3	42013802	42225889	+	10992	protein_coding	trafficking kinesin protein 1 [Source:HGNC Symbol;Acc:HGNC:29947]	-
ENSG00000189369	2.19081837546736	4.25724580614519	2.9278350810177	440.146753966392	468.277237466731	434.178768240701	3.12529975421008	447.534253224608	-7.16000594011411	8.07574800790106e-47	3.43315104295211e-45	GSPT2	X	51743431	51746232	+	2802	protein_coding	G1 to S phase transition 2 [Source:HGNC Symbol;Acc:HGNC:4622]	-
ENSG00000123146	317.668664442767	286.299780463264	260.577322210575	858.286170234465	781.502678527812	881.052822102476	288.181922372202	840.280556954918	-1.54683001367165	9.41503937555503e-47	3.98898678408229e-45	ADGRE5	19	14380501	14408725	+	5382	protein_coding	adhesion G protein-coupled receptor E5 [Source:HGNC Symbol;Acc:HGNC:1711]	-
ENSG00000154874	300.142117439029	373.573319489241	352.31615474913	925.265024098916	915.742153268275	991.924983193181	342.010530559133	944.310720186791	-1.46480374036771	1.63355685712509e-46	6.88619715805234e-45	CCDC144B	17	18537800	18625617	-	9900	transcribed_unprocessed_pseudogene	coiled-coil domain containing 144B (pseudogene) [Source:HGNC Symbol;Acc:HGNC:26704]	-
ENSG00000106415	245.371658052344	253.306125465639	262.529212264587	759.731570976773	712.822017032691	708.396937655881	253.735665260857	726.983508555115	-1.51764899722113	1.78980323038778e-46	7.53218869540039e-45	GLCCI1	7	7968794	8094272	+	6885	protein_coding	glucocorticoid induced 1 [Source:HGNC Symbol;Acc:HGNC:18713]	-
ENSG00000254470	848.942120493603	791.847719943006	694.8728592282	1692.65132123163	1842.9310834524	1831.50653893348	778.554233221603	1789.0296478725	-1.20171120992096	1.94157861695445e-46	8.15723197159993e-45	AP5B1	11	65775893	65780802	-	4811	protein_coding	adaptor related protein complex 5 subunit beta 1 [Source:HGNC Symbol;Acc:HGNC:25104]	-
ENSG00000182648	51.484231823483	57.4728183829601	48.7972513502949	320.541657779873	319.469137560637	308.072264404708	52.5847671855793	316.027686581739	-2.58865213051054	3.06392914737095e-46	1.28296278588244e-44	LINC01006	7	156472196	156640654	-	3964	lincRNA	long intergenic non-protein coding RNA 1006 [Source:HGNC Symbol;Acc:HGNC:48971]	-
ENSG00000143195	397.633535147326	470.425661579044	405.017186207448	1086.97111414309	1033.33177067659	1126.49501077656	424.358794311273	1082.26596519874	-1.35168921772145	3.34278784628868e-46	1.39739674601021e-44	ILDR2	1	166895711	166975482	-	13884	protein_coding	immunoglobulin like domain containing receptor 2 [Source:HGNC Symbol;Acc:HGNC:18131]	-
ENSG00000178567	1058.16527535074	995.131207186439	1201.38832824426	2272.49682754387	2329.9394104178	2284.30505941843	1084.89493692715	2295.58043246003	-1.08017243592063	5.79987223057891e-46	2.40053457569934e-44	EPM2AIP1	3	36985043	36993168	-	8126	protein_coding	EPM2A interacting protein 1 [Source:HGNC Symbol;Acc:HGNC:19735]	-
ENSG00000079134	881.804396125613	906.793356708926	1095.01032030062	2218.91374445231	2166.56268534608	2120.11269871921	961.202691045052	2168.52970950587	-1.17226664564239	1.35958873518918e-45	5.59036141901884e-44	THOC1	18	214520	268050	-	8102	protein_coding	THO complex 1 [Source:HGNC Symbol;Acc:HGNC:19070]	-
ENSG00000234465	79.9648707045587	56.4085069314238	97.5945027005899	393.261556261277	423.530745886577	459.569339482848	77.9892934455241	425.453880543567	-2.44333876581786	2.14305825769011e-45	8.74019304380216e-44	PINLYP	19	43576800	43583964	+	3570	protein_coding	phospholipase A2 inhibitor and LY6/PLAUR domain containing [Source:HGNC Symbol;Acc:HGNC:44206]	-
ENSG00000155254	182.933334351525	151.132226118154	144.439863996873	530.089786298655	594.191783541119	625.454404931537	159.501808155517	583.24532492377	-1.87364885065247	2.36392118777142e-45	9.60970360319009e-44	MARVELD1	10	97713173	97718152	+	3379	protein_coding	MARVEL domain containing 1 [Source:HGNC Symbol;Acc:HGNC:28674]	-
ENSG00000006740	35.0530940074778	47.8940153191334	39.037801080236	301.40484239003	269.519565564185	301.301445406802	40.6616368022824	290.741951120339	-2.83879135080972	2.61540451370852e-45	1.06148181250545e-43	ARHGAP44	17	12789539	12991643	+	9281	protein_coding	Rho GTPase activating protein 44 [Source:HGNC Symbol;Acc:HGNC:29096]	-
ENSG00000067064	947.528947389634	1008.96725605641	1079.39519986852	2268.66946446591	2170.72514967912	2002.4697186306	1011.96380110486	2147.28811092521	-1.08405467352366	3.00535524443143e-45	1.21190225467571e-43	IDI1	10	1039152	1049170	-	4345	protein_coding	isopentenyl-diphosphate delta isomerase 1 [Source:HGNC Symbol;Acc:HGNC:5387]	-
ENSG00000120093	187.314971102459	169.225520794271	185.429555131121	562.622372461389	632.694578621717	580.597729070412	180.656682342617	591.971560051172	-1.71126569741647	3.7059927599373e-45	1.48964279494787e-43	HOXB3	17	48548870	48604912	-	7456	protein_coding	homeobox B3 [Source:HGNC Symbol;Acc:HGNC:5114]	Homeobox
ENSG00000121931	5.4770459386684	2.1286229030726	0.975945027005899	510.952970908812	458.911692717397	451.952168110204	2.86053795624897	473.938943912138	-7.41175437420379	5.04105986597318e-45	2.02303781693343e-43	LRIF1	1	110947185	110964079	-	3621	protein_coding	ligand dependent nuclear receptor interacting factor 1 [Source:HGNC Symbol;Acc:HGNC:30299]	-
ENSG00000143315	349.435530887044	373.573319489241	311.326463614882	894.646119475167	886.604902937011	935.219374085721	344.778437997056	905.490132165967	-1.39506527007577	1.2434464321149e-44	4.94265030274264e-43	PIGM	1	160024953	160031991	-	7039	protein_coding	phosphatidylinositol glycan anchor biosynthesis class M [Source:HGNC Symbol;Acc:HGNC:18858]	-
ENSG00000101439	21.9081837546736	28.73640919148	22.4467356211357	221.98705852218	278.88511031352	254.752064796201	24.3637761890964	251.874744543967	-3.37060069820409	1.47980881774845e-44	5.86359632966297e-43	CST3	20	23626706	23638473	-	3695	protein_coding	cystatin C [Source:HGNC Symbol;Acc:HGNC:2475]	-
ENSG00000182264	19.7173653792063	18.0932946761171	22.4467356211357	233.469147756086	235.179234816625	225.129731680364	20.0857985588197	231.259371417692	-3.52097147615894	1.76412533999991e-44	6.97914696811954e-43	IZUMO1	19	48740852	48746909	-	3415	protein_coding	izumo sperm-egg fusion 1 [Source:HGNC Symbol;Acc:HGNC:28539]	-
ENSG00000179029	245.371658052344	195.833307082679	231.298971400398	663.090653258065	690.969079284244	679.620956914782	224.16797884514	677.893563152364	-1.59636014878595	6.38325440104572e-44	2.48996558144679e-42	TMEM107	17	8173237	8176399	-	3163	protein_coding	transmembrane protein 107 [Source:HGNC Symbol;Acc:HGNC:28128]	-
ENSG00000173762	196.078244604329	206.476421598042	160.054984428967	580.80234708174	643.100739454311	664.386614169494	187.536550210446	629.429900235182	-1.75000452122591	1.12426571883037e-43	4.35839764446728e-42	CD7	17	82314868	82317602	-	2735	protein_coding	CD7 molecule [Source:HGNC Symbol;Acc:HGNC:1695]	-
ENSG00000100767	63.5337328885535	57.4728183829601	77.099657133466	325.325861627333	351.728236141678	363.93152113743	66.0354028016599	346.995206302147	-2.38978288815472	1.65107897223768e-43	6.38094958115032e-42	PAPLN	14	73237497	73274640	+	7699	protein_coding	papilin, proteoglycan like sulfated glycoprotein [Source:HGNC Symbol;Acc:HGNC:19262]	-
ENSG00000109466	77.7740523290913	73.4374901560046	67.340206863407	328.19638393581	363.175013057532	394.400206628006	72.8505831161676	361.923867873782	-2.31582788553137	2.13892089223549e-43	8.22828432807526e-42	KLHL2	4	165207618	165323156	+	3872	protein_coding	kelch like family member 2 [Source:HGNC Symbol;Acc:HGNC:6353]	-
ENSG00000087266	423.923355652934	401.245417229184	371.835055289248	961.624973339618	1034.37238675985	952.146421580485	399.001276057122	982.714593893317	-1.30102918788833	3.33127724591857e-43	1.27565031881114e-41	SH3BP2	4	2793023	2841098	+	13968	protein_coding	SH3 domain binding protein 2 [Source:HGNC Symbol;Acc:HGNC:10825]	-
ENSG00000100154	204.841518106198	208.605044501114	199.092785509203	606.637047858028	596.273015707638	690.623537786379	204.179782705505	631.177867117348	-1.63005156719626	5.45440419435047e-43	2.07598430960089e-41	TTC28	22	27978014	28679865	-	12645	protein_coding	tetratricopeptide repeat domain 28 [Source:HGNC Symbol;Acc:HGNC:29179]	-
ENSG00000132932	232.22674779954	219.248159016477	192.261170320162	631.514907864824	690.969079284244	634.764281053657	214.578692378727	652.416089400908	-1.60587397360352	6.49179738972367e-43	2.46707972922801e-41	ATP8A2	13	25372071	26025851	+	10415	protein_coding	ATPase phospholipid transporting 8A2 [Source:HGNC Symbol;Acc:HGNC:13533]	-
ENSG00000168405	266.184432619284	344.836910297761	357.195879884159	983.632311037938	877.239358187677	947.068307332056	322.739074267068	935.97999218589	-1.5343426662138	7.70404079357929e-43	2.91452113400537e-41	CMAHP	6	25061626	25452263	-	8477	transcribed_unitary_pseudogene	cytidine monophospho-N-acetylneuraminic acid hydroxylase, pseudogene [Source:HGNC Symbol;Acc:HGNC:2098]	-
ENSG00000136828	279.329342872089	258.62768272332	332.797254209012	820.969380224271	809.599312775816	817.57639399711	290.251426601474	816.048362332399	-1.4889851272139	8.82789916771944e-43	3.32964461540961e-41	RALGPS1	9	126914774	127223166	+	10507	protein_coding	Ral GEF with PH domain and SH3 binding motif 1 [Source:HGNC Symbol;Acc:HGNC:16851]	-
ENSG00000106268	465.548904786814	395.923859971503	407.945021288466	1008.51017104473	1029.16930634355	1024.08637343323	423.139262015594	1020.58861694051	-1.27119220584462	1.10684516237459e-42	4.15597161117957e-41	NUDT1	7	2242222	2251146	+	2093	protein_coding	nudix hydrolase 1 [Source:HGNC Symbol;Acc:HGNC:8048]	-
ENSG00000165138	609.047508379927	592.821478505718	520.178699394144	1287.90767573644	1335.11043482181	1259.37233361046	574.015895426596	1294.13014805624	-1.17384957150537	2.15949103641378e-42	8.02434876671563e-41	ANKS6	9	98731329	98796965	-	8846	protein_coding	ankyrin repeat and sterile alpha motif domain containing 6 [Source:HGNC Symbol;Acc:HGNC:26724]	-
ENSG00000066382	1.09540918773368	2.1286229030726	4.87972513502949	435.362550118932	360.053164807753	428.254301617534	2.70125240861192	407.89000551474	-7.19927207721885	5.70417187628635e-42	2.10400057354433e-40	MPPED2	11	30384493	30586872	-	8197	protein_coding	metallophosphoesterase domain containing 2 [Source:HGNC Symbol;Acc:HGNC:1180]	-
ENSG00000166557	902.617170692553	649.229985437142	850.048118522138	2193.07904367602	2057.29799660384	1925.45165252943	800.631758217278	2058.60956426976	-1.36209225551981	6.5861619949785e-42	2.41865468752637e-40	TMED3	15	79311062	79427432	+	19470	protein_coding	transmembrane p24 trafficking protein 3 [Source:HGNC Symbol;Acc:HGNC:28889]	-
ENSG00000171224	86.5373258309608	114.94563676592	125.896908483761	498.514040905414	438.099371052209	440.949587238607	109.126623693547	459.187666398743	-2.06872753273541	7.55227415944364e-42	2.76534511630898e-40	FAM241B	10	69630251	69633599	+	1349	protein_coding	family with sequence similarity 241 member B [Source:HGNC Symbol;Acc:HGNC:23519]	-
ENSG00000182247	299.046708251295	280.978223205583	284.000002858717	778.868386366616	759.649740779364	723.631280401169	288.008311438531	754.049802515716	-1.38849508143485	8.61834072116169e-42	3.15109653014836e-40	UBE2E2	3	23203020	23591793	+	3274	protein_coding	ubiquitin conjugating enzyme E2 E2 [Source:HGNC Symbol;Acc:HGNC:12478]	-
ENSG00000113658	674.772059643947	690.738132047057	678.2817937691	1418.03802038738	1360.08522082004	1515.81710315613	681.263995153368	1431.31344812118	-1.07194703426401	1.23122200854374e-41	4.48207698378726e-40	SMAD5	5	136132845	136188747	+	9040	protein_coding	SMAD family member 5 [Source:HGNC Symbol;Acc:HGNC:6771]	MH1
ENSG00000157778	557.563276556443	395.923859971503	495.780073718997	1325.22446574664	1301.81072015751	1233.13540999357	483.089070082314	1286.72353196591	-1.41332242773847	2.27760018108691e-41	8.25531325751761e-40	PSMG3	7	1567330	1571005	-	1960	protein_coding	proteasome assembly chaperone 3 [Source:HGNC Symbol;Acc:HGNC:22420]	-
ENSG00000213445	845.655892930401	726.924721399292	666.570453445029	1613.23353736378	1799.22520795551	1790.88162494605	746.383689258241	1734.44679008845	-1.21790448301088	2.3642286840524e-41	8.55693850698446e-40	SIPA1	11	65638097	65650930	+	4668	protein_coding	signal-induced proliferation-associated 1 [Source:HGNC Symbol;Acc:HGNC:10885]	-
ENSG00000147650	662.722558578877	659.873099952505	739.766330470471	1464.92321809249	1401.70986415042	1483.65571291608	687.453996333951	1450.096265053	-1.07614185858723	3.49474395139913e-41	1.25580469611738e-39	LRP12	8	104489231	104589024	-	9777	protein_coding	LDL receptor related protein 12 [Source:HGNC Symbol;Acc:HGNC:31708]	-
ENSG00000136573	29.5760480688094	14.9003603215082	16.5910654591003	210.504969288275	229.976154400328	270.832759916227	20.3558246164726	237.104627868277	-3.55314337873851	4.38110732528372e-41	1.57205914066904e-39	BLK	8	11486894	11564604	+	5077	protein_coding	BLK proto-oncogene, Src family tyrosine kinase [Source:HGNC Symbol;Acc:HGNC:1057]	-
ENSG00000133794	221.272655922204	274.592354496365	248.865981886504	675.529583261463	712.822017032691	727.86304227486	248.243664101691	705.404880856338	-1.50628958918948	5.19204130915689e-41	1.84718837044359e-39	ARNTL	11	13276652	13387266	+	6726	protein_coding	aryl hydrocarbon receptor nuclear translocator like [Source:HGNC Symbol;Acc:HGNC:701]	bHLH
ENSG00000108515	356.007986013446	355.480024813124	301.567013344823	864.027214851418	877.239358187677	838.735203365565	337.685008057131	860.000592134887	-1.35019980366833	6.5564866824607e-41	2.31946119844117e-39	ENO3	17	4948092	4957131	+	4292	protein_coding	enolase 3 [Source:HGNC Symbol;Acc:HGNC:3354]	-
ENSG00000092067	709.825153651425	548.120397541193	632.412377499823	1434.30431346874	1594.22383955341	1477.73124629291	630.119309564147	1502.08646643835	-1.25328694617384	6.96060911868699e-41	2.45895771711137e-39	CEBPE	14	23117304	23119616	-	1554	protein_coding	CCAAT enhancer binding protein epsilon [Source:HGNC Symbol;Acc:HGNC:1836]	C/EBP
ENSG00000135297	341.767666572908	343.772598846224	374.762890370265	840.106195614114	858.508268689008	894.594460098287	353.434385263133	864.40297480047	-1.28954979626036	1.04363620869035e-40	3.67647238572631e-39	MTO1	6	73461578	73509236	+	12071	protein_coding	mitochondrial tRNA translation optimization 1 [Source:HGNC Symbol;Acc:HGNC:19261]	-
ENSG00000170275	587.139324625253	551.313331895802	474.309283124867	1197.00780263469	1303.89195232403	1305.92171422106	537.587313215307	1268.94048972659	-1.2408735001849	1.17129345314876e-40	4.1088646701926e-39	CRTAP	3	33113979	33147773	+	6695	protein_coding	cartilage associated protein [Source:HGNC Symbol;Acc:HGNC:2379]	-
ENSG00000137802	707.634335275958	750.33957333309	679.257738796106	1415.1674980789	1483.91853472791	1546.28578864671	712.410549135051	1481.79060715117	-1.05747971235885	1.18635825189593e-40	4.15589911648796e-39	MAPKBP1	15	41774434	41827855	+	10357	protein_coding	mitogen-activated protein kinase binding protein 1 [Source:HGNC Symbol;Acc:HGNC:29536]	-
ENSG00000154153	128.162874964841	146.874980312009	141.512028915855	484.161429363032	531.754818545555	452.798520484942	138.849961397568	489.571589464509	-1.81567772609388	1.30467644629217e-40	4.56400203987449e-39	RETREG1	5	16473038	16617058	-	4568	protein_coding	reticulophagy regulator 1 [Source:HGNC Symbol;Acc:HGNC:25964]	-
ENSG00000153291	3.28622756320104	1.0643114515363	4.87972513502949	320.541657779873	311.144208894562	353.775292640571	3.07675471658894	328.487053105002	-6.71652664249503	2.02195577602852e-40	7.03393824886927e-39	SLC25A27	6	46652915	46678193	+	3288	protein_coding	solute carrier family 25 member 27 [Source:HGNC Symbol;Acc:HGNC:21065]	-
ENSG00000117859	671.485832080746	676.902083177086	776.852241496696	1497.45580425523	1479.75607039487	1505.66087465927	708.413385584842	1494.29091643646	-1.07556767275933	2.1081943709262e-40	7.31365576923525e-39	OSBPL9	1	51577179	51798427	+	9523	protein_coding	oxysterol binding protein like 9 [Source:HGNC Symbol;Acc:HGNC:16386]	-
ENSG00000107282	30.6714572565431	28.73640919148	22.4467356211357	206.677606210306	254.950940398554	266.600998042536	27.2848673563863	242.743181550465	-3.1599024087406	2.94919187846622e-40	1.01749148137125e-38	APBA1	9	69427530	69672306	-	11384	protein_coding	amyloid beta precursor protein binding family A member 1 [Source:HGNC Symbol;Acc:HGNC:578]	-
ENSG00000234545	653.959285077007	669.451903016331	855.903788684173	1816.08378049611	1732.62577862691	1685.93393047851	726.438325592504	1744.88116320051	-1.2622708670122	3.00835546741248e-40	1.03505585505679e-38	FAM133B	7	92560793	92590394	-	4462	protein_coding	family with sequence similarity 133 member B [Source:HGNC Symbol;Acc:HGNC:28629]	-
ENSG00000174672	41.6255491338799	53.2155725768149	43.9175262152655	309.059568545967	263.275869064629	274.21816941518	46.2528826419867	282.184535675259	-2.60968451158086	4.09657206227844e-40	1.40561177108164e-38	BRSK2	11	1389899	1462689	+	6903	protein_coding	BR serine/threonine kinase 2 [Source:HGNC Symbol;Acc:HGNC:11405]	-
ENSG00000196083	13.1449102528042	18.0932946761171	9.75945027005899	219.116536213704	197.717055819287	194.661046189788	13.6658850663267	203.83154607426	-3.90750589497392	4.80689344830929e-40	1.64483630928368e-38	IL1RAP	3	190514051	190659750	+	11558	protein_coding	interleukin 1 receptor accessory protein [Source:HGNC Symbol;Acc:HGNC:5995]	-
ENSG00000151726	39.4347307584125	29.8007206430163	32.2061858911947	243.037555451008	232.057386566847	276.757226539394	33.8138790975412	250.617389519083	-2.89417203985694	7.22804783608419e-40	2.45989003832651e-38	ACSL1	4	184755595	184826818	-	6284	protein_coding	acyl-CoA synthetase long chain family member 1 [Source:HGNC Symbol;Acc:HGNC:3569]	-
ENSG00000188177	380.106988143587	412.952843196084	381.594505559307	906.128208709073	927.188930184128	895.440812473025	391.551445632992	909.585983788742	-1.21592549246798	2.14244642218899e-39	7.21299881360327e-38	ZC3H6	2	112275594	112340063	+	11803	protein_coding	zinc finger CCCH-type containing 6 [Source:HGNC Symbol;Acc:HGNC:24762]	-
ENSG00000106392	430.495810779337	457.653924160608	506.515469016062	1227.62670725844	1030.20992242681	1141.72935352184	464.888401318669	1133.18866106903	-1.28460902905246	3.0063254399098e-39	1.01078625581525e-37	C1GALT1	7	7156934	7248651	+	7805	protein_coding	core 1 synthase, glycoprotein-N-acetylgalactosamine 3-beta-galactosyltransferase 1 [Source:HGNC Symbol;Acc:HGNC:24337]	-
ENSG00000147457	695.584834210887	652.422919791751	614.845367013716	1433.34747269925	1311.17626490685	1400.71318019174	654.284373672118	1381.74563926595	-1.07996034538294	3.07803023019476e-39	1.03350942749324e-37	CHMP7	8	23243637	23262000	+	4698	protein_coding	charged multivesicular body protein 7 [Source:HGNC Symbol;Acc:HGNC:28439]	-
ENSG00000088808	123.781238213906	114.94563676592	95.6426126465781	402.829963956198	424.571361969836	436.717825364916	111.456495875468	421.373050430317	-1.92260258320292	4.31776179125918e-39	1.44590255338268e-37	PPP1R13B	14	103733195	103847590	-	9588	protein_coding	protein phosphatase 1 regulatory subunit 13B [Source:HGNC Symbol;Acc:HGNC:14950]	-
ENSG00000143013	221.272655922204	194.768995631143	214.707905941298	649.694882485175	587.948087041563	587.368548068317	210.249852498215	608.337172531685	-1.53259398574868	6.93831967223082e-39	2.308049522797e-37	LMO4	1	87328468	87348923	+	5833	protein_coding	LIM domain only 4 [Source:HGNC Symbol;Acc:HGNC:6644]	-
ENSG00000169330	42.7209583216136	26.6077862884074	30.2542958371829	260.260689301867	229.976154400328	247.134893423557	33.1943468157346	245.790579041917	-2.89383130160725	1.1246608050323e-38	3.71167661997634e-37	KIAA1024	15	79432516	79472290	+	6800	protein_coding	KIAA1024 [Source:HGNC Symbol;Acc:HGNC:29172]	-
ENSG00000167971	20.8127745669399	24.4791633853349	24.3986256751475	227.728103139133	190.432743236471	244.595836299342	23.2301878758074	220.918894224982	-3.2490698055976	1.26248262853445e-38	4.16104984085428e-37	CASKIN1	16	2177180	2196525	-	5889	protein_coding	CASK interacting protein 1 [Source:HGNC Symbol;Acc:HGNC:20879]	-
ENSG00000163219	120.495010650705	119.202882572065	107.353952970649	421.009938576549	414.165201137242	402.863730375388	115.68394873114	412.67962336306	-1.83633311499841	2.18978578814766e-38	7.17026202850126e-37	ARHGAP25	2	68679601	68826833	+	5452	protein_coding	Rho GTPase activating protein 25 [Source:HGNC Symbol;Acc:HGNC:28951]	-
ENSG00000157404	50.3888226357493	43.6367695129882	43.9175262152655	282.268027000186	274.722645980482	247.981245798295	45.9810394546677	268.323972926321	-2.54577574615723	2.48927236286985e-38	8.11910655468162e-37	KIT	4	54657918	54740715	+	5563	protein_coding	KIT proto-oncogene receptor tyrosine kinase [Source:HGNC Symbol;Acc:HGNC:6342]	-
ENSG00000075340	1.09540918773368	1.0643114515363	2.9278350810177	594.19811785463	598.354247874157	682.160014038997	1.69585190676256	624.904126589261	-8.49170931075221	2.6375380355641e-38	8.59152324779465e-37	ADD2	2	70607618	70768225	-	12673	protein_coding	adducin 2 [Source:HGNC Symbol;Acc:HGNC:244]	-
ENSG00000156414	17.5265470037389	18.0932946761171	20.4948455671239	185.627109281479	206.041984485362	215.819855558243	18.7048957489933	202.496316441695	-3.43340445023228	2.99262638241263e-38	9.73554538569047e-37	TDRD9	14	103928462	104052667	+	5480	protein_coding	tudor domain containing 9 [Source:HGNC Symbol;Acc:HGNC:20122]	-
ENSG00000117091	98.5868268960313	73.4374901560046	86.859107403525	379.865785488386	337.159610976047	402.863730375388	86.2944748185203	373.296375613274	-2.11532255571058	4.00559953466542e-38	1.29972118406828e-36	CD48	1	160678746	160711851	-	3274	protein_coding	CD48 molecule [Source:HGNC Symbol;Acc:HGNC:1683]	-
ENSG00000268555	308.905390940898	277.785288850974	268.384882426622	707.105328654704	730.512490448101	797.263937003393	285.025187406165	744.960585368733	-1.3882944617344	8.00618263258758e-38	2.57450093321233e-36	AC123912.4	19	21570822	21587322	-	1178	lincRNA	novel transcript	-
ENSG00000110057	85.4419166432271	56.4085069314238	72.2199319984365	337.764791630732	324.672217976934	340.23365464476	71.3567851910291	334.223554750808	-2.22926844143448	8.74951646167616e-38	2.80992793715444e-36	UNC93B1	11	67991104	68004982	-	3548	protein_coding	unc-93 homolog B1, TLR signaling regulator [Source:HGNC Symbol;Acc:HGNC:13481]	-
ENSG00000138029	703.252698525023	786.526162685324	692.920969174188	1537.6431165739	1428.76588231516	1487.04112241503	727.566610128178	1484.48337376803	-1.02948476207224	1.3953116092433e-37	4.4582427749096e-36	HADHB	2	26243170	26290468	+	4280	protein_coding	hydroxyacyl-CoA dehydrogenase trifunctional multienzyme complex subunit beta [Source:HGNC Symbol;Acc:HGNC:4803]	-
ENSG00000141458	376.820760580386	346.965533200833	332.797254209012	888.905074858214	796.071303693443	906.443393344622	352.194515996744	863.806590632093	-1.29652261140564	2.10079010722469e-37	6.64464280824838e-36	NPC1	18	23506184	23586898	-	10102	protein_coding	NPC intracellular cholesterol transporter 1 [Source:HGNC Symbol;Acc:HGNC:7897]	-
ENSG00000106009	867.564076685075	771.625802363816	718.295539876342	1632.37035275362	1644.17341154986	1579.2935312615	785.828472975078	1618.61243185499	-1.0434862496022	2.41605446265059e-37	7.63217607458465e-36	BRAT1	7	2537877	2555727	-	6639	protein_coding	BRCA1 associated ATM activator 1 [Source:HGNC Symbol;Acc:HGNC:21701]	-
ENSG00000035115	538.941320364971	623.686510600271	581.663236095516	1213.27409571606	1234.17067474565	1220.4401243725	581.430355686919	1222.62829827807	-1.07189008873799	2.98936377666343e-37	9.40768158673426e-36	SH3YL1	2	217730	266398	-	11165	protein_coding	SH3 and SYLF domain containing 1 [Source:HGNC Symbol;Acc:HGNC:29546]	-
ENSG00000260261	97.4914177082976	116.009948217456	107.353952970649	366.470014715496	412.083968970724	429.100653992272	106.951772965468	402.551545892831	-1.91205824295296	4.46602101081797e-37	1.39671744380719e-35	AC124944.3	3	195913078	195954485	-	5485	transcribed_unprocessed_pseudogene	programmed cell death 6 (PDCD6) pseudogene	-
ENSG00000235162	868.659485872809	851.449161229038	1034.50172862625	1907.94049436736	1997.98287985805	1833.19924368296	918.203458576033	1913.04087263613	-1.05726697648526	9.09381945854924e-37	2.80554956530544e-35	C12orf75	12	105235290	105396097	+	2693	protein_coding	chromosome 12 open reading frame 75 [Source:HGNC Symbol;Acc:HGNC:35164]	-
ENSG00000167799	370.248305453984	308.650320945526	342.556704479071	802.78940560392	915.742153268275	834.503441491874	340.48511029286	851.011666788023	-1.32123223729604	1.32368271508758e-36	4.05379851768335e-35	NUDT8	11	67627938	67629930	-	1475	protein_coding	nudix hydrolase 8 [Source:HGNC Symbol;Acc:HGNC:8055]	-
ENSG00000244560	152.261877094982	167.096897891199	186.405500158127	497.557200135922	515.104961213405	534.894700834548	168.588091714769	515.852287394625	-1.61132381518946	1.50098860823471e-36	4.58560246915261e-35	AC004890.2	7	149285281	149297312	+	4288	transcribed_unprocessed_pseudogene	AI894139 pseudogene [Source:NCBI gene;Acc:155060]	-
ENSG00000141506	78.869461516825	96.8523420898031	81.9793822684955	426.750983193502	321.550369727156	377.473159133241	85.9003952917079	375.258170684633	-2.12852269154823	2.3717384451049e-36	7.17586775393501e-35	PIK3R5	17	8878911	8965712	-	7506	protein_coding	phosphoinositide-3-kinase regulatory subunit 5 [Source:HGNC Symbol;Acc:HGNC:30035]	-
ENSG00000095370	251.944113178747	250.11319111103	220.563576103333	623.860181708887	700.334624033578	632.225223929442	240.873626797703	652.140009890636	-1.43768068627795	2.41034306211663e-36	7.28388249204933e-35	SH2D3C	9	127738317	127778741	-	4659	protein_coding	SH2 domain containing 3C [Source:HGNC Symbol;Acc:HGNC:16884]	-
ENSG00000143314	372.439123829451	305.457386590918	382.570450586312	960.668132570126	941.75755534976	831.118031992921	353.488987002227	911.181239970936	-1.36435655405444	2.41329849039093e-36	7.28403763369257e-35	MRPL24	1	156737303	156741590	-	1695	protein_coding	mitochondrial ribosomal protein L24 [Source:HGNC Symbol;Acc:HGNC:14037]	-
ENSG00000106399	662.722558578877	623.686510600271	800.274922144837	1648.63664583499	1564.04597313888	1489.58017953925	695.561330441328	1567.42093283771	-1.17032416718159	3.13391173139589e-36	9.42503285933714e-35	RPA3	7	7636518	7718607	-	3232	protein_coding	replication protein A3 [Source:HGNC Symbol;Acc:HGNC:10291]	-
ENSG00000151229	51.484231823483	53.2155725768149	39.037801080236	287.052230847647	267.438333397667	249.673950547772	47.912535160178	268.054838264362	-2.48848104599482	3.27275044341843e-36	9.83079360740372e-35	SLC2A13	12	39755021	40106089	-	10027	protein_coding	solute carrier family 2 member 13 [Source:HGNC Symbol;Acc:HGNC:15956]	-
ENSG00000184182	187.314971102459	207.540733049578	211.78007086028	545.39923861053	582.745006625266	568.748795824077	202.211925004106	565.631013686624	-1.48249529962647	3.74701473993234e-36	1.12151102275636e-34	UBE2F	2	237966827	238042782	+	4238	protein_coding	ubiquitin conjugating enzyme E2 F (putative) [Source:HGNC Symbol;Acc:HGNC:12480]	-
ENSG00000149548	255.230340741948	228.826962080304	306.446738479852	723.371621736071	721.146945698766	716.860461403263	263.501347100701	720.459676279367	-1.44846382913826	5.2562566972482e-36	1.56576520760546e-34	CCDC15	11	124954121	125041489	+	4823	protein_coding	coiled-coil domain containing 15 [Source:HGNC Symbol;Acc:HGNC:25798]	-
ENSG00000180921	144.594012780846	81.951981768295	104.426117889631	467.895136281665	473.480317883028	433.332415865963	110.324037479591	458.235956676886	-2.05643508175632	6.6685422469061e-36	1.97473880326917e-34	FAM83H	8	143723933	143733801	-	5654	protein_coding	family with sequence similarity 83 member H [Source:HGNC Symbol;Acc:HGNC:24797]	-
ENSG00000162194	69.0107788272219	90.4664733805853	99.5463927546017	369.340537023973	381.906102556201	337.694597520546	86.3412149874696	362.980412366906	-2.06618390936542	7.27090252578824e-36	2.15057520226204e-34	LBHD1	11	62662817	62672255	-	3362	protein_coding	LBH domain containing 1 [Source:HGNC Symbol;Acc:HGNC:28351]	-
ENSG00000106537	51.484231823483	75.5661130590772	78.0756021604719	327.239543166318	302.819280228486	342.772711768975	68.3753156810107	324.277178387926	-2.24188010469338	8.31532660320587e-36	2.45659625278692e-34	TSPAN13	7	16753535	16784536	+	2224	protein_coding	tetraspanin 13 [Source:HGNC Symbol;Acc:HGNC:21643]	-
ENSG00000106460	385.584034082256	422.53164625991	419.656361612537	907.085049478565	915.742153268275	897.97986959724	409.257347318234	906.93569078136	-1.14710817411476	8.80452015059436e-36	2.59805852255539e-34	TMEM106B	7	12211241	12243367	+	13867	protein_coding	transmembrane protein 106B [Source:HGNC Symbol;Acc:HGNC:22407]	-
ENSG00000148180	30.6714572565431	24.4791633853349	11.7113403240708	196.152357745892	219.569993567734	269.140055166751	22.2873203219829	228.287468826792	-3.37416418825423	1.1123656356571e-35	3.26702047699666e-34	GSN	9	121207794	121332843	+	11018	protein_coding	gelsolin [Source:HGNC Symbol;Acc:HGNC:4620]	-
ENSG00000160360	97.4914177082976	83.0162932198313	99.5463927546017	350.20372163413	372.540557806866	349.54353076688	93.3513678942435	357.429270069292	-1.9351964191237	1.45645078053746e-35	4.26262525991137e-34	GPSM1	9	136327476	136359605	+	5138	protein_coding	G protein signaling modulator 1 [Source:HGNC Symbol;Acc:HGNC:17858]	-
ENSG00000204839	94.2051901450965	104.302522250557	115.161513186696	369.340537023973	375.662406056644	404.556435124864	104.55640852745	383.186459401827	-1.87177399254005	1.48156313700097e-35	4.33106836856158e-34	MROH6	8	143566187	143572971	-	4408	protein_coding	maestro heat like repeat family member 6 [Source:HGNC Symbol;Acc:HGNC:27814]	-
ENSG00000175893	88.7281442064281	131.974619990501	103.450172862625	399.959441647722	402.718424221389	444.33499673756	108.050979019851	415.670954202224	-1.9442619664676	1.65573351172316e-35	4.82896603965585e-34	ZDHHC21	9	14611071	14693471	-	9426	protein_coding	zinc finger DHHC-type containing 21 [Source:HGNC Symbol;Acc:HGNC:20750]	-
ENSG00000277072	334.099802258773	327.80792707318	359.147769938171	788.436794061538	813.761777108853	777.797832384414	340.351833090041	793.332134518268	-1.21947089473164	1.78558186318549e-35	5.20162186903814e-34	STAG3L2	7	74882163	74890610	-	2694	transcribed_unprocessed_pseudogene	stromal antigen 3-like 2 (pseudogene) [Source:HGNC Symbol;Acc:HGNC:33886]	-
ENSG00000136425	33.9576848197441	18.0932946761171	25.3745707021534	216.246013905228	252.869708232035	194.661046189788	25.8085167326715	221.258922775684	-3.10101159779268	3.13065883743383e-35	9.05688407849082e-34	CIB2	15	78104606	78131544	-	2146	protein_coding	calcium and integrin binding family member 2 [Source:HGNC Symbol;Acc:HGNC:24579]	-
ENSG00000140948	144.594012780846	150.067914666618	167.862544645015	455.456206278267	469.317853549991	506.965072468187	154.174824030826	477.246377432148	-1.62893667075082	5.1476067841318e-35	1.47220380113562e-33	ZCCHC14	16	87406246	87492045	-	7390	protein_coding	zinc finger CCHC-type containing 14 [Source:HGNC Symbol;Acc:HGNC:24134]	-
ENSG00000233223	64.6291420762872	58.5371298344964	65.3883168093952	294.706957003584	297.616199812189	269.986407541489	62.8515295733929	287.436521452421	-2.19149105670041	9.69501132501618e-35	2.76329856879609e-33	AC016876.1	17	7581964	7584072	-	1058	antisense	uncharacterized LOC100996842 [Source:NCBI gene;Acc:100996842]	-
ENSG00000109738	221.272655922204	208.605044501114	257.649487129557	604.723366319043	611.882256956529	645.766861925254	229.175729184292	620.790828400275	-1.43593605643615	1.67579932048166e-34	4.76018103695596e-33	GLRB	4	157076057	157172090	+	3459	protein_coding	glycine receptor beta [Source:HGNC Symbol;Acc:HGNC:4329]	-
ENSG00000198286	215.795609983535	190.511749824997	197.140895455192	540.615034763069	565.054533209856	543.35822458193	201.149418421241	549.675930851618	-1.45074589060651	1.76492642469898e-34	5.00767925161763e-33	CARD11	7	2906141	3043945	-	4707	protein_coding	caspase recruitment domain family member 11 [Source:HGNC Symbol;Acc:HGNC:16393]	-
ENSG00000103642	250.848703991013	296.942894978627	272.288662534646	677.443264800447	679.52230236839	687.238128287426	273.360087168095	681.401231818755	-1.31742633932849	1.91723178675259e-34	5.43367318365292e-33	LACTB	15	63121800	63142061	+	3972	protein_coding	lactamase beta [Source:HGNC Symbol;Acc:HGNC:16468]	-
ENSG00000146278	530.178046863101	514.062431092032	512.371139178097	1040.08591643797	1054.14409234178	1129.03406790077	518.87053904441	1074.42135889351	-1.05107914203001	1.97488856430032e-34	5.59076241193911e-33	PNRC1	6	89080751	89085160	+	2992	protein_coding	proline rich nuclear receptor coactivator 1 [Source:HGNC Symbol;Acc:HGNC:17278]	-
ENSG00000248124	1.09540918773368	5.32155725768149	0	354.98792548159	363.175013057532	348.697178392142	2.13898881513839	355.620038977088	-7.41247284742673	2.275590878834e-34	6.40587771300946e-33	RRN3P1	16	21796106	21820410	-	5253	transcribed_unprocessed_pseudogene	RRN3 homolog, RNA polymerase I transcription factor pseudogene 1 [Source:HGNC Symbol;Acc:HGNC:30548]	-
ENSG00000181690	180.742515976057	188.383126921925	202.996565617227	543.485557071545	526.551738129258	517.121300965046	190.707402838403	529.052865388616	-1.47031313009928	3.27759754516794e-34	9.19560420893761e-33	PLAG1	8	56160904	56211324	-	7833	protein_coding	PLAG1 zinc finger [Source:HGNC Symbol;Acc:HGNC:9045]	zf-C2H2
ENSG00000103260	302.332935814496	220.312470468014	217.635741022315	682.227468647908	775.258982028255	705.857880531667	246.760382434942	721.114777069277	-1.54914872548807	5.22753095917185e-34	1.45201474549223e-32	METRN	16	715115	719655	+	3692	protein_coding	meteorin, glial cell differentiation regulator [Source:HGNC Symbol;Acc:HGNC:14151]	-
ENSG00000143228	914.666671757623	1000.45276444412	1163.32647219103	2061.03501748611	2076.02908610251	2053.2508611149	1026.14863613093	2063.43832156784	-1.00639647271393	7.77018319149032e-34	2.15112290076115e-32	NUF2	1	163266576	163355764	+	3362	protein_coding	NUF2, NDC80 kinetochore complex component [Source:HGNC Symbol;Acc:HGNC:14621]	-
ENSG00000240230	152.261877094982	129.845997087428	132.728523672802	447.80148012233	453.7086123011	413.019958872246	138.278799285071	438.176683765225	-1.66441425346505	8.73871019148225e-34	2.41126874612495e-32	COX19	7	898778	975599	-	5542	protein_coding	cytochrome c oxidase assembly factor COX19 [Source:HGNC Symbol;Acc:HGNC:28074]	-
ENSG00000105538	83.2510982677597	56.4085069314238	62.4604817283775	287.052230847647	350.687620058419	308.072264404708	67.373362309187	315.270705103591	-2.22854231070379	8.93924856631799e-34	2.46389266527899e-32	RASIP1	19	48720587	48740721	-	4149	protein_coding	Ras interacting protein 1 [Source:HGNC Symbol;Acc:HGNC:24716]	-
ENSG00000145882	356.007986013446	373.573319489241	334.749144263023	809.487290990365	781.502678527812	818.422746371848	354.77681658857	803.137571963342	-1.18007855695424	1.17870069329482e-33	3.23459199006792e-32	PCYOX1L	5	149358007	149369653	+	6069	protein_coding	prenylcysteine oxidase 1 like [Source:HGNC Symbol;Acc:HGNC:28477]	-
ENSG00000114779	379.011578955854	401.245417229184	361.099659992183	826.710424841224	837.695947023819	875.128355479308	380.45221872574	846.511575781451	-1.15503560664475	1.28256291873017e-33	3.50427485050002e-32	ABHD14B	3	51968510	51983409	-	3161	protein_coding	abhydrolase domain containing 14B [Source:HGNC Symbol;Acc:HGNC:28235]	-
ENSG00000237356	40.5301399461462	30.8650320945526	26.3505157291593	218.159695444212	237.260466983144	204.817274686647	32.581895923286	220.079145704667	-2.76167830164045	1.29047819641876e-33	3.52206464881126e-32	AL365295.1	14	53169054	53883740	+	3821	processed_transcript	novel transcript	-
ENSG00000257698	336.29062063424	359.737270619269	402.08935112643	844.890399461575	878.279974270936	820.115451121325	366.039080793313	847.761941617945	-1.20923846376198	1.49458845687572e-33	4.07470300819095e-32	AC084033.3	12	57931528	57936175	-	1312	lincRNA	uncharacterized LOC100506844 [Source:NCBI gene;Acc:100506844]	-
ENSG00000114270	20.8127745669399	37.2509008037704	31.2302408641888	200.936561593353	208.123216651881	247.134893423557	29.7646387449664	218.73155722293	-2.87523899748488	3.63690175039866e-33	9.75623205385019e-32	COL7A1	3	48564073	48595267	-	11071	protein_coding	collagen type VII alpha 1 chain [Source:HGNC Symbol;Acc:HGNC:2214]	-
ENSG00000148143	109.540918773368	122.395816926674	87.8350524305309	359.772129329051	398.555959888351	409.634549373293	106.590596043524	389.320879530232	-1.87278191757844	4.44998396186733e-33	1.18865279799315e-31	ZNF462	9	106863097	107013634	+	12259	protein_coding	zinc finger protein 462 [Source:HGNC Symbol;Acc:HGNC:21684]	-
ENSG00000020181	88.7281442064281	92.5950962836579	78.0756021604719	309.059568545967	351.728236141678	333.462835646854	86.4662808835193	331.4168801115	-1.94025900265177	6.63303747893599e-33	1.76426135786503e-31	ADGRA2	8	37784191	37844896	+	7061	protein_coding	adhesion G protein-coupled receptor A2 [Source:HGNC Symbol;Acc:HGNC:17849]	-
ENSG00000010270	487.457088541488	515.126742543568	511.395194151091	1109.9352926109	1089.52503917259	983.461459445799	504.659675078716	1060.97393040977	-1.07076585355011	7.5179541628793e-33	1.9932909758281e-31	STARD3NL	7	38178222	38230671	+	4348	protein_coding	STARD3 N-terminal like [Source:HGNC Symbol;Acc:HGNC:19169]	-
ENSG00000164120	4.38163675093472	5.32155725768149	2.9278350810177	177.972383125541	185.229662820174	191.275636690835	4.21034302987797	184.825894212183	-5.46877602901244	8.61285006096576e-33	2.27636991811531e-31	HPGD	4	174490177	174523154	-	5529	protein_coding	15-hydroxyprostaglandin dehydrogenase [Source:HGNC Symbol;Acc:HGNC:5154]	-
ENSG00000131018	339.576848197441	341.643975943152	336.701034317035	784.609430983569	765.893437278921	737.17291839698	339.307286152543	762.558595553157	-1.16795314161035	9.40932487127924e-33	2.47904082375447e-31	SYNE1	6	152121684	152637801	-	46064	protein_coding	spectrin repeat containing nuclear envelope protein 1 [Source:HGNC Symbol;Acc:HGNC:17089]	-
ENSG00000231789	15.3357286282715	4.25724580614519	11.7113403240708	150.224000810269	188.351511069952	171.809532071856	10.4347715861625	170.128347984026	-4.02747347333661	1.04766795567259e-32	2.7544662121782e-31	PIK3CD-AS2	1	9672426	9687555	-	939	antisense	PIK3CD antisense RNA 2 [Source:HGNC Symbol;Acc:HGNC:51334]	-
ENSG00000175854	124.87664740164	100.045276444412	91.7388325385545	375.081581640926	365.25624522405	448.566758611251	105.553585461535	396.301528492076	-1.91388368054284	1.29894937796429e-32	3.40797576339962e-31	SWI5	9	128275379	128288990	+	1649	protein_coding	SWI5 homologous recombination repair protein [Source:HGNC Symbol;Acc:HGNC:31412]	-
ENSG00000159840	67.9153696394882	73.4374901560046	36.1099659992183	297.577479312061	317.387905394118	314.843083402614	59.1542752649037	309.936156036264	-2.39825809691406	1.62207591349892e-32	4.22920042228482e-31	ZYX	7	143381080	143391111	+	3482	protein_coding	zyxin [Source:HGNC Symbol;Acc:HGNC:13200]	-
ENSG00000107679	770.072658976778	949.365814770378	873.47079917028	1838.09111819443	1643.1327954666	1743.48589196071	864.303090972478	1741.56993520725	-1.01062127337686	2.10064146095824e-32	5.44863382872332e-31	PLEKHA1	10	122374696	122442602	+	23986	protein_coding	pleckstrin homology domain containing A1 [Source:HGNC Symbol;Acc:HGNC:14335]	-
ENSG00000185842	20.8127745669399	30.8650320945526	21.4707905941298	205.720765440814	188.351511069952	181.965760568715	24.3828657518741	192.012679026494	-2.97885561607438	2.38517678613672e-32	6.18026902374806e-31	DNAH14	1	224896262	225399292	+	19693	protein_coding	dynein axonemal heavy chain 14 [Source:HGNC Symbol;Acc:HGNC:2945]	-
ENSG00000154134	203.746108918465	174.547078051953	170.790379726032	515.737174756273	502.617568214292	506.965072468187	183.027855565483	508.439938479584	-1.47596842948498	2.78556446621768e-32	7.18801727794977e-31	ROBO3	11	124865386	124881470	+	7026	protein_coding	roundabout guidance receptor 3 [Source:HGNC Symbol;Acc:HGNC:13433]	-
ENSG00000107821	28.4806388810757	23.4148519337986	18.5429555131121	190.411313128939	201.879520152324	172.655884446595	23.4794821093288	188.315572575953	-3.01010881668929	5.82814556532374e-32	1.49012790080989e-30	KAZALD1	10	101061841	101068131	+	3613	protein_coding	Kazal type serine peptidase inhibitor domain 1 [Source:HGNC Symbol;Acc:HGNC:25460]	-
ENSG00000163565	1375.8339397935	1388.92644425487	1867.95878168929	3487.68460479891	3344.54009159572	3211.06090975677	1544.23972191255	3347.76186871713	-1.11517871566759	8.28843993119392e-32	2.10628825080249e-30	IFI16	1	158999968	159055155	+	5294	protein_coding	interferon gamma inducible protein 16 [Source:HGNC Symbol;Acc:HGNC:5395]	-
ENSG00000075275	7.66786431413577	5.32155725768149	7.80756021604719	149.267160040777	166.498573321504	152.343427452878	6.93232726262148	156.036386938386	-4.48834767085997	9.87331655666945e-32	2.5014396552968e-30	CELSR1	22	46360834	46537170	-	12806	protein_coding	cadherin EGF LAG seven-pass G-type receptor 1 [Source:HGNC Symbol;Acc:HGNC:1850]	-
ENSG00000137831	53.6750501989504	61.7300641891053	49.7731963773008	263.131211610343	276.803878147001	239.517722050913	55.0594369217855	259.817603936086	-2.23907912471855	1.04818001069217e-31	2.64757814986717e-30	UACA	15	70654554	70763593	-	11031	protein_coding	uveal autoantigen with coiled-coil domains and ankyrin repeats [Source:HGNC Symbol;Acc:HGNC:15947]	-
ENSG00000118985	7.66786431413577	2.1286229030726	4.87972513502949	175.101860817065	168.579805488023	158.267894076045	4.89207078407929	167.316520127044	-5.10230424032564	1.27480314757705e-31	3.21030246461121e-30	ELL2	5	95885098	95962071	-	7328	protein_coding	elongation factor for RNA polymerase II 2 [Source:HGNC Symbol;Acc:HGNC:17064]	-
ENSG00000164638	368.057487078517	358.672959167732	332.797254209012	758.774730207281	788.786991110627	798.110289378131	353.175900151754	781.890670232013	-1.14787142358047	1.35679019041492e-31	3.40992099759388e-30	SLC29A4	7	5274369	5306870	+	5811	protein_coding	solute carrier family 29 member 4 [Source:HGNC Symbol;Acc:HGNC:23097]	-
ENSG00000273018	231.131338611807	275.656665947901	279.120277723687	697.536920959783	612.922873039788	683.006366413735	261.969427427798	664.488720137769	-1.34207929017075	2.79894195794985e-31	6.98537932231821e-30	FAM106A	17	18511221	18551705	-	9984	processed_transcript	family with sequence similarity 106 member A [Source:NCBI gene;Acc:80039]	-
ENSG00000173264	352.721758450245	295.878583527091	270.336772480634	723.371621736071	746.121731696992	804.881108376037	306.31237148599	758.124820603033	-1.31037663847477	6.16784532876159e-31	1.52265646196849e-29	GPR137	11	64270062	64289500	+	4031	protein_coding	G protein-coupled receptor 137 [Source:HGNC Symbol;Acc:HGNC:24300]	-
ENSG00000167964	28.4806388810757	22.3505404822623	42.9415811882596	200.936561593353	219.569993567734	214.127150808767	31.2575868505325	211.544568656618	-2.74841556302238	6.89793945482901e-31	1.70122042680453e-29	RAB26	16	2140803	2154165	+	2488	protein_coding	RAB26, member RAS oncogene family [Source:HGNC Symbol;Acc:HGNC:14259]	-
ENSG00000168765	259.611977492882	239.470076595667	289.855673020752	652.565404793651	644.14135553757	629.686166805228	262.979242369767	642.13097571215	-1.28596511714898	8.233021784331e-31	2.02451619994696e-29	GSTM4	1	109656081	109674836	+	5745	protein_coding	glutathione S-transferase mu 4 [Source:HGNC Symbol;Acc:HGNC:4636]	-
ENSG00000115271	8.76327350186945	22.3505404822623	16.5910654591003	178.929223895033	157.13302857217	171.809532071856	15.9016264810773	169.290594846353	-3.40731270103757	8.45083122367332e-31	2.07604063420347e-29	GCA	2	162318840	162371595	+	3664	protein_coding	grancalcin [Source:HGNC Symbol;Acc:HGNC:15990]	-
ENSG00000148634	532.368865238569	551.313331895802	514.323029232109	1099.41004414649	1004.19452034532	1127.34136315129	532.668408788827	1076.98197588104	-1.01708847547417	8.92738484617055e-31	2.19096542770694e-29	HERC4	10	67921899	68075348	-	15847	protein_coding	HECT and RLD domain containing E3 ubiquitin protein ligase 4 [Source:HGNC Symbol;Acc:HGNC:24521]	-
ENSG00000260997	235.512975362741	247.984568207957	207.876290752256	574.104461695294	570.257613626153	608.527357436772	230.457944774318	584.296477586073	-1.34461353498353	9.25236096963733e-31	2.26628630703558e-29	AC004847.1	7	44958999	44960909	-	1911	sense_overlapping	novel transcript, overlapping MYO1G	-
ENSG00000196074	717.493017965561	922.75802848197	907.628875115486	1860.09845589275	1755.51933245861	1681.70216860482	849.293307187672	1765.7733189854	-1.05477857814246	1.69212794272787e-30	4.11658128608151e-29	SYCP2	20	59863563	59933655	-	6466	protein_coding	synaptonemal complex protein 2 [Source:HGNC Symbol;Acc:HGNC:11490]	-
ENSG00000205309	416.255491338799	352.287090458515	308.398628533864	820.969380224271	914.701537185015	868.357536481403	358.980403443726	868.00948463023	-1.27589288343819	1.76066950438499e-30	4.27090062949558e-29	NT5M	17	17303335	17347663	+	1961	protein_coding	5',3'-nucleotidase, mitochondrial [Source:HGNC Symbol;Acc:HGNC:15769]	-
ENSG00000185761	12.0495010650705	6.38586870921779	13.6632303780826	144.482956193316	167.539189404764	148.111665579187	10.6995333841236	153.377937059089	-3.83277973686689	1.86699053598128e-30	4.52006338064502e-29	ADAMTSL5	19	1505018	1513604	-	3625	protein_coding	ADAMTS like 5 [Source:HGNC Symbol;Acc:HGNC:27912]	-
ENSG00000165025	0	0	0	2239.00740061165	2248.77135592357	2181.05006970037	0	2222.94294207853	-13.4986673474033	2.67589090924994e-30	6.44114163011585e-29	SYK	9	90801787	90898549	+	5210	protein_coding	spleen associated tyrosine kinase [Source:HGNC Symbol;Acc:HGNC:11491]	-
ENSG00000115170	5.4770459386684	5.32155725768149	14.6391754050885	156.921886196714	148.808099906095	150.650722703401	8.47925953381279	152.126902935403	-4.13726365598959	2.84132986742063e-30	6.83281263035899e-29	ACVR1	2	157736444	157875862	-	3990	protein_coding	activin A receptor type 1 [Source:HGNC Symbol;Acc:HGNC:171]	-
ENSG00000135677	377.91616976812	406.566974486866	376.714780424277	830.537787919193	807.518080609297	815.883689247634	387.065974893088	817.979852592041	-1.07985600807848	2.95326314721893e-30	7.08839677115266e-29	GNS	12	64713445	64759447	-	6284	protein_coding	glucosamine (N-acetyl)-6-sulfatase [Source:HGNC Symbol;Acc:HGNC:4422]	-
ENSG00000166432	139.116966842177	168.161209342735	176.646049888068	493.729837057953	433.936906719171	497.655196346067	161.30807535766	475.107313374397	-1.55714239847246	3.45299182779055e-30	8.27991787998495e-29	ZMAT1	X	101882288	101932031	-	7514	protein_coding	zinc finger matrin-type 1 [Source:HGNC Symbol;Acc:HGNC:29377]	-
ENSG00000237036	224.558883485405	207.540733049578	216.65979599531	517.650856295257	554.648372377262	566.209738699862	216.253137510097	546.169655790794	-1.33712271109739	3.74676233677728e-30	8.9757681882567e-29	ZEB1-AS1	10	31206278	31320447	-	3831	antisense	ZEB1 antisense RNA 1 [Source:HGNC Symbol;Acc:HGNC:42354]	-
ENSG00000169398	230.035929424073	227.762650628768	225.443301238363	598.982321702091	523.42988987948	610.220062186249	227.747293763734	577.54409125594	-1.34408753091175	4.29694288711837e-30	1.0264373475686e-28	PTK2	8	140657900	141002216	-	13742	protein_coding	protein tyrosine kinase 2 [Source:HGNC Symbol;Acc:HGNC:9611]	-
ENSG00000164609	473.21676910095	456.589612709072	590.446741338569	1124.28790415328	1115.54044125408	1099.41173478493	506.75104104953	1113.08002673077	-1.13304869538516	4.71542422387095e-30	1.12533083142846e-28	SLU7	5	160401641	160421711	-	5082	protein_coding	SLU7 homolog, splicing factor [Source:HGNC Symbol;Acc:HGNC:16939]	-
ENSG00000129255	384.488624894522	346.965533200833	418.680416585531	876.466144854816	848.102107856413	814.190984498157	383.378191560295	846.253079069796	-1.14065327043837	4.9029740483715e-30	1.16897713955565e-28	MPDU1	17	7583529	7592789	+	3270	protein_coding	mannose-P-dolichol utilization defect 1 [Source:HGNC Symbol;Acc:HGNC:7207]	-
ENSG00000141664	212.509382420334	242.663010950276	202.996565617227	528.176104759671	580.663774458747	610.220062186249	219.389652995946	573.019980468222	-1.38668967519319	5.97806434893688e-30	1.42259781783714e-28	ZCCHC2	18	62523007	62587709	+	10235	protein_coding	zinc finger CCHC-type containing 2 [Source:HGNC Symbol;Acc:HGNC:22916]	-
ENSG00000227403	56.9612777621514	68.1159328983231	55.6288665393362	258.347007762882	252.869708232035	262.369236168845	60.2353590666036	257.861984054587	-2.09963874872318	6.42891217624917e-30	1.52122618117624e-28	LINC01806	2	161244739	161249050	+	2377	lincRNA	long intergenic non-protein coding RNA 1806 [Source:HGNC Symbol;Acc:HGNC:52599]	-
ENSG00000181523	14.2403194405378	12.7717374184356	12.6872853510767	195.1955169764	141.523787323279	144.726256080234	13.2331140700167	160.481853459971	-3.60208901464992	6.62314489531871e-30	1.56570895630899e-28	SGSH	17	80206716	80220923	-	6713	protein_coding	N-sulfoglucosamine sulfohydrolase [Source:HGNC Symbol;Acc:HGNC:10818]	-
ENSG00000182551	290.283434749425	280.978223205583	307.422683506858	698.493761729275	662.87244503624	649.998623798945	292.894780487289	670.454943521486	-1.19364059183933	8.70067620605063e-30	2.04911136713767e-28	ADI1	2	3497361	3519736	-	5560	protein_coding	acireductone dioxygenase 1 [Source:HGNC Symbol;Acc:HGNC:30576]	-
ENSG00000170089	214.700200795801	219.248159016477	232.274916427404	581.759187851232	530.714202462296	546.743634080883	222.074425413228	553.072341464803	-1.31564824745031	1.15752408131648e-29	2.71083277381699e-28	AC106795.1	5	177809407	177950732	+	3852	transcribed_unprocessed_pseudogene	THO complex 3 pseudogene [Source:NCBI gene;Acc:728554]	-
ENSG00000135314	27.385229693342	24.4791633853349	23.4226806481416	197.109198515384	164.417341154986	177.733998695024	25.0956912422728	179.753512788465	-2.84371526178528	1.2046132352143e-29	2.81848033261614e-28	KHDC1	6	73241314	73310365	-	3350	protein_coding	KH domain containing 1 [Source:HGNC Symbol;Acc:HGNC:21366]	-
ENSG00000135454	279.329342872089	272.463731593292	238.130586589439	615.248614783457	626.450882122161	638.996042927348	263.307887018273	626.898513277655	-1.25360054742853	1.23091097020896e-29	2.87464701627385e-28	B4GALNT1	12	57623410	57633355	-	8003	protein_coding	beta-1,4-N-acetyl-galactosaminyltransferase 1 [Source:HGNC Symbol;Acc:HGNC:4117]	-
ENSG00000149926	237.703793738209	209.669355952651	233.25086145441	562.622372461389	542.160979378149	582.290433819888	226.874670381756	562.357928553142	-1.31010672527011	1.29236494128351e-29	3.01535790300214e-28	FAM57B	16	30024427	30052978	-	4920	protein_coding	family with sequence similarity 57 member B [Source:HGNC Symbol;Acc:HGNC:25295]	-
ENSG00000106012	130.353693340308	133.038931442037	140.536083888849	388.477352413816	388.149799055757	414.712663621723	134.642902890398	397.113271697099	-1.56009411518313	1.62560651738052e-29	3.77881952446137e-28	IQCE	7	2558972	2614734	+	9240	protein_coding	IQ motif containing E [Source:HGNC Symbol;Acc:HGNC:29171]	-
ENSG00000165568	21.9081837546736	15.9646717730445	27.3264607561652	188.497631589955	180.026582403877	158.267894076045	21.7331054279611	175.597369356626	-3.00606999145377	1.86107848515693e-29	4.31419321300427e-28	AKR1E2	10	4786629	4848062	+	2417	protein_coding	aldo-keto reductase family 1 member E2 [Source:HGNC Symbol;Acc:HGNC:23437]	-
ENSG00000135334	383.393215706788	345.901221749297	339.628869398053	797.048360986967	823.127321858188	738.865623146457	356.307768951379	786.347101997204	-1.14211197231846	2.09029230976238e-29	4.83659702153689e-28	AKIRIN2	6	87675072	87702209	-	1999	protein_coding	akirin 2 [Source:HGNC Symbol;Acc:HGNC:21407]	-
ENSG00000081087	281.520161247556	253.306125465639	291.807563074764	650.651723254667	652.466284203646	623.76170018206	275.544616595986	642.293235880124	-1.21964038437602	2.74004301078759e-29	6.29356765536394e-28	OSTM1	6	108041409	108165854	-	5325	protein_coding	osteopetrosis associated transmembrane protein 1 [Source:HGNC Symbol;Acc:HGNC:21652]	-
ENSG00000228203	2.19081837546736	6.38586870921779	13.6632303780826	155.965045427222	148.808099906095	141.340846581281	7.41330582092258	148.704663971532	-4.28986712649958	3.28795848746952e-29	7.54515780262677e-28	RNF144A-AS1	2	6912277	6918709	-	4648	processed_transcript	RNF144A antisense RNA 1 [Source:HGNC Symbol;Acc:HGNC:30963]	-
ENSG00000003137	1.09540918773368	1.0643114515363	0.975945027005899	722.414780966579	760.690356862624	669.464728417924	1.04522188875863	717.523288749042	-9.42562867588933	3.34000328977218e-29	7.65758341079211e-28	CYP26B1	2	72129238	72148038	-	5015	protein_coding	cytochrome P450 family 26 subfamily B member 1 [Source:HGNC Symbol;Acc:HGNC:20581]	-
ENSG00000063241	1.09540918773368	1.0643114515363	1.9518900540118	397.088919339245	417.287049387021	440.949587238607	1.37053689776059	418.441851988291	-8.23434171185472	3.36572278077879e-29	7.70950308561586e-28	ISOC2	19	55452985	55462343	-	4408	protein_coding	isochorismatase domain containing 2 [Source:HGNC Symbol;Acc:HGNC:26278]	-
ENSG00000104290	213.604791608068	235.212830789522	234.226806481416	599.939162471583	523.42988987948	588.214900443055	227.681476293002	570.527984264706	-1.3254684587684	3.53869394563931e-29	8.09093177251824e-28	FZD3	8	28494205	28574268	+	13787	protein_coding	frizzled class receptor 3 [Source:HGNC Symbol;Acc:HGNC:4041]	-
ENSG00000130244	219.081837546736	187.318815470388	210.804125833274	553.053964766467	529.673586379036	498.501548720805	205.734926283466	527.076366622103	-1.35652319071494	1.05496892889766e-28	2.38384961032533e-27	FAM98C	19	38403135	38409088	+	4598	protein_coding	family with sequence similarity 98 member C [Source:HGNC Symbol;Acc:HGNC:27119]	-
ENSG00000181031	12.0495010650705	6.38586870921779	6.83161518904129	144.482956193316	130.077010407425	143.033551330757	8.42232832110986	139.197839310499	-4.05866798499755	1.64802654200873e-28	3.69399479237382e-27	RPH3AL	17	212389	386254	-	6066	protein_coding	rabphilin 3A like (without C2 domains) [Source:HGNC Symbol;Acc:HGNC:10296]	-
ENSG00000122512	200.459881355264	183.061569664243	200.068730536209	489.902473979985	520.308041629702	481.574501226041	194.530060518572	497.261672278576	-1.35289900531951	1.76847079663534e-28	3.95689424810058e-27	PMS2	7	5973239	6009125	-	3936	protein_coding	PMS1 homolog 2, mismatch repair system component [Source:HGNC Symbol;Acc:HGNC:9122]	-
ENSG00000196189	2.19081837546736	5.32155725768149	7.80756021604719	141.612433884839	136.320706906982	152.343427452878	5.10664528306535	143.425522748233	-4.78692734644429	1.89965357338012e-28	4.24284157858595e-27	SEMA4A	1	156147366	156177752	+	6822	protein_coding	semaphorin 4A [Source:HGNC Symbol;Acc:HGNC:10729]	-
ENSG00000167216	26.2898205056083	22.3505404822623	22.4467356211357	164.576612352651	161.295492905207	182.812112943453	23.6956988696688	169.561406067104	-2.84283854879453	2.01602494266047e-28	4.49475000993867e-27	KATNAL2	18	46917492	47102243	+	4783	protein_coding	katanin catalytic subunit A1 like 2 [Source:HGNC Symbol;Acc:HGNC:25387]	-
ENSG00000168685	42.7209583216136	48.9583267706697	55.6288665393362	239.210192373039	213.326297068178	235.285960177222	49.1027172105398	229.274149872813	-2.21995932008645	3.10501498497437e-28	6.86772362020522e-27	IL7R	5	35852695	35879603	+	6060	protein_coding	interleukin 7 receptor [Source:HGNC Symbol;Acc:HGNC:6024]	-
ENSG00000162572	115.017964712036	126.653062732819	141.512028915855	358.815288559559	458.911692717397	404.556435124864	127.72768545357	407.427805467273	-1.67005143036138	3.27453872243833e-28	7.22992783769351e-27	SCNN1D	1	1280436	1292029	+	4025	protein_coding	sodium channel epithelial 1 delta subunit [Source:HGNC Symbol;Acc:HGNC:10601]	-
ENSG00000164877	178.55169760059	160.711029181981	162.006874482979	428.664664732486	448.505531884803	472.264625103921	167.089867088517	449.811607240403	-1.4302927923589	3.33921775214841e-28	7.36624975016592e-27	MICALL2	7	1428465	1459502	-	8843	protein_coding	MICAL like 2 [Source:HGNC Symbol;Acc:HGNC:29672]	-
ENSG00000180543	0	0	0	1510.85157502812	1580.69583047103	1616.53303574998	0	1569.36014708304	-12.9967165151488	3.51554478859023e-28	7.74840899713709e-27	TSPYL5	8	97273474	97277964	-	4491	protein_coding	TSPY like 5 [Source:HGNC Symbol;Acc:HGNC:29367]	-
ENSG00000120675	94.2051901450965	87.2735390259764	100.522337781608	363.59949240702	311.144208894562	303.840502531017	94.0003556508935	326.194734610866	-1.79324528837885	3.54982007640784e-28	7.81708403480784e-27	DNAJC15	13	43023203	43114224	+	8042	protein_coding	DnaJ heat shock protein family (Hsp40) member C15 [Source:HGNC Symbol;Acc:HGNC:20325]	-
ENSG00000188725	296.855889875827	304.393075139381	324.013748965958	646.824360176698	714.90324919921	700.779766283237	308.420904660389	687.502458553049	-1.15536513892465	3.75074076075026e-28	8.25228769834543e-27	SMIM15	5	61157709	61162474	-	2889	protein_coding	small integral membrane protein 15 [Source:HGNC Symbol;Acc:HGNC:33861]	-
ENSG00000283633	448.022357783075	433.174760775273	408.920966315472	850.631444078528	892.848599436568	859.894012734021	430.039361624607	867.791352083039	-1.01347034735822	4.52344638019099e-28	9.91757710733832e-27	AP000547.3	22	16601911	16615111	+	3071	lincRNA	novel transcript	-
ENSG00000141349	362.580441139848	398.052482874576	359.147769938171	775.99786405814	788.786991110627	775.2587752602	373.260231317532	780.014543476322	-1.0635849361536	5.05421417429331e-28	1.1013883572513e-26	G6PC3	17	44070735	44076344	+	4551	protein_coding	glucose-6-phosphatase catalytic subunit 3 [Source:HGNC Symbol;Acc:HGNC:24861]	-
ENSG00000214401	19.7173653792063	12.7717374184356	8.78350524305309	155.008204657729	137.361322990241	154.882484577092	13.757536013565	149.084004075021	-3.45407467277202	5.19068528626744e-28	1.13014555859514e-26	KANSL1-AS1	17	46193576	46196723	+	976	antisense	KANSL1 antisense RNA 1 [Source:HGNC Symbol;Acc:HGNC:43740]	-
ENSG00000164855	66.8199604517545	64.9229985437142	63.4364267553834	230.59862544761	308.022360644783	272.525464665703	65.0597952502841	270.382150252699	-2.05490426894523	1.243776927128e-27	2.67092576080689e-26	TMEM184A	7	1542235	1560821	-	7805	protein_coding	transmembrane protein 184A [Source:HGNC Symbol;Acc:HGNC:28797]	-
ENSG00000136158	117.208783087504	130.910308538965	107.353952970649	342.548995478192	393.352879472054	364.777873512168	118.491014865706	366.893249487472	-1.63164257319128	1.2963851571575e-27	2.77439697199866e-26	SPRY2	13	80335976	80340951	-	3038	protein_coding	sprouty RTK signaling antagonist 2 [Source:HGNC Symbol;Acc:HGNC:11270]	-
ENSG00000285640	1.09540918773368	7.45018016075409	1.9518900540118	138.741911576363	164.417341154986	171.809532071856	3.49915980083319	158.322928267735	-5.50888026629438	1.32983762270889e-27	2.84356242564231e-26	AP001999.4	11	134685044	134702004	-	2259	lincRNA	novel transcript	-
ENSG00000168772	2.19081837546736	4.25724580614519	4.87972513502949	152.137682349253	148.808099906095	143.033551330757	3.77592977221402	147.993111195368	-5.27595780890149	1.34837871814281e-27	2.88075255608671e-26	CXXC4	4	104468312	104494901	-	5819	protein_coding	CXXC finger protein 4 [Source:HGNC Symbol;Acc:HGNC:24593]	-
ENSG00000138380	242.085430489143	296.942894978627	297.663233236799	640.126474790253	642.060123371052	673.696490291615	278.897186234857	651.961029484307	-1.22383225362538	1.85533006649629e-27	3.93035377769087e-26	CARF	2	202912214	202987063	+	8636	protein_coding	calcium responsive transcription factor [Source:HGNC Symbol;Acc:HGNC:14435]	Others
ENSG00000145569	26.2898205056083	14.9003603215082	30.2542958371829	177.972383125541	176.904734154099	164.192360699213	23.8148255547665	173.023159326284	-2.85409933266149	2.22878522452825e-27	4.70955273813121e-26	OTULINL	5	14581775	14615007	+	4074	protein_coding	OTU deubiquitinase with linear linkage specificity like [Source:HGNC Symbol;Acc:HGNC:25629]	-
ENSG00000068078	152.261877094982	136.231865796646	148.343644104897	432.492027810455	412.083968970724	382.551273381671	145.612462332175	409.042423387616	-1.48922118656417	2.50186908041067e-27	5.2512033702812e-26	FGFR3	4	1793293	1808872	+	4848	protein_coding	fibroblast growth factor receptor 3 [Source:HGNC Symbol;Acc:HGNC:3690]	-
ENSG00000156535	2.19081837546736	4.25724580614519	2.9278350810177	146.3966377323	159.214260738689	176.041293945548	3.12529975421008	160.550730805512	-5.68265261101803	2.54176572361613e-27	5.33048226419229e-26	CD109	6	73695785	73828316	+	9782	protein_coding	CD109 molecule [Source:HGNC Symbol;Acc:HGNC:21685]	-
ENSG00000117266	219.081837546736	181.997258212707	184.453610104115	474.59302166811	510.942496880367	567.902443449338	195.177568621186	517.812653999272	-1.41022925500164	2.61593179347936e-27	5.48143702957805e-26	CDK18	1	205504595	205532793	+	6831	protein_coding	cyclin dependent kinase 18 [Source:HGNC Symbol;Acc:HGNC:8751]	-
ENSG00000261546	17.5265470037389	27.6720977399437	21.4707905941298	150.224000810269	162.336108988467	190.429284316097	22.2231451126041	167.663131371611	-2.91609492442055	2.79646320803341e-27	5.84507418199117e-26	AC135782.3	16	89113175	89115279	-	2105	antisense	novel transcript, antisense to ACSF3	-
ENSG00000139116	8.76327350186945	8.51449161229039	4.87972513502949	120.561936956012	131.117626490685	146.41896082971	7.38583008306311	132.699508092136	-4.18214873851169	3.36210155745853e-27	7.01565983894965e-26	KIF21A	12	39293228	39443390	-	10117	protein_coding	kinesin family member 21A [Source:HGNC Symbol;Acc:HGNC:19349]	-
ENSG00000278709	9.85868268960313	17.0289832245808	11.7113403240708	141.612433884839	131.117626490685	148.111665579187	12.8663354127516	140.280575318237	-3.44817358120792	3.8481668155177e-27	7.97683636915825e-26	NKILA	20	57710183	57712780	+	2598	antisense	NF-kappaB interacting lncRNA [Source:HGNC Symbol;Acc:HGNC:51599]	-
ENSG00000274752	0	0	0.975945027005899	2476.3039114457	2421.51362574463	2514.51290534722	0.325315009001966	2470.77681417918	-12.6897361589453	5.65175091908937e-27	1.16576658349177e-25	TRBV12-3	7	142560423	142560931	+	409	TR_V_gene	T cell receptor beta variable 12-3 [Source:HGNC Symbol;Acc:HGNC:12185]	-
ENSG00000136240	427.209583216135	393.79523706843	432.343646963613	820.012539454779	867.873813438342	833.657089117136	417.78282241606	840.514480670086	-1.00775658064742	6.73631799200741e-27	1.38492072029123e-25	KDELR2	7	6445953	6484242	-	3990	protein_coding	KDEL endoplasmic reticulum protein retention receptor 2 [Source:HGNC Symbol;Acc:HGNC:6305]	-
ENSG00000166402	0	0	0	1132.89947107871	1165.49001325053	1314.38523796844	0	1204.25824076589	-12.6152524055264	1.34129285821033e-26	2.73292505845909e-25	TUB	11	8019244	8106112	+	6722	protein_coding	tubby bipartite transcription factor [Source:HGNC Symbol;Acc:HGNC:12406]	Tub
ENSG00000133574	6.57245512640208	0	1.9518900540118	172.231338508588	150.889332072613	170.963179697118	2.84144839347129	164.69461675944	-5.88694966338193	1.44963212471108e-26	2.95127215519508e-25	GIMAP4	7	150567277	150573955	+	2193	protein_coding	GTPase, IMAP family member 4 [Source:HGNC Symbol;Acc:HGNC:21872]	-
ENSG00000184792	96.3960085205639	68.1159328983231	106.378007943643	321.498498549365	320.509753643896	319.074845276305	90.29664978751	320.361032489855	-1.82397458114254	1.56257837140429e-26	3.1734891264423e-25	OSBP2	22	30693782	30907824	+	6700	protein_coding	oxysterol binding protein 2 [Source:HGNC Symbol;Acc:HGNC:8504]	-
ENSG00000121297	9.85868268960313	8.51449161229039	13.6632303780826	136.828230037378	124.873929991128	133.723675208637	10.678801559992	131.808611745715	-3.61650189003822	1.84871129479884e-26	3.74248399484621e-25	TSHZ3	19	31274945	31349547	-	5817	protein_coding	teashirt zinc finger homeobox 3 [Source:HGNC Symbol;Acc:HGNC:30700]	zf-C2H2
ENSG00000147443	41.6255491338799	47.8940153191334	40.0137461072419	198.066039284877	237.260466983144	195.507398564526	43.1777701867517	210.277968277516	-2.28357219120554	1.92702563789992e-26	3.89787556853273e-25	DOK2	8	21908873	21913860	-	2211	protein_coding	docking protein 2 [Source:HGNC Symbol;Acc:HGNC:2991]	-
ENSG00000183011	558.658685744177	416.145777550693	549.457050204321	1121.41738184481	1186.30233491572	1048.63059230064	508.087171166397	1118.78343635372	-1.13765786596606	2.26960288487595e-26	4.56505048584271e-25	NAA38	17	7856685	7885238	-	1943	protein_coding	N(alpha)-acetyltransferase 38, NatC auxiliary subunit [Source:HGNC Symbol;Acc:HGNC:28212]	-
ENSG00000167103	10.9540918773368	7.45018016075409	15.6151204320944	121.518777725504	147.767483822835	139.648141831805	11.3397974900618	136.311467793381	-3.57506448406822	2.34376211806704e-26	4.70666464734647e-25	PIP5KL1	9	127920879	127930797	-	3341	protein_coding	phosphatidylinositol-4-phosphate 5-kinase like 1 [Source:HGNC Symbol;Acc:HGNC:28711]	-
ENSG00000273373	219.081837546736	277.785288850974	210.804125833274	570.277098617326	574.420077959191	645.766861925254	235.890417410328	596.821346167257	-1.34132215599114	3.05665384772115e-26	6.13335934468335e-25	AL355488.1	1	110370154	110373003	+	2850	antisense	novel transcript, antisense to SLC16A4	-
ENSG00000178222	0	0	0	1066.87745798376	1120.74352167038	1183.20061988402	0	1123.60719984605	-12.5149064744477	3.26118779814606e-26	6.52810154454107e-25	RNF212	4	1056250	1113562	-	5003	protein_coding	ring finger protein 212 [Source:HGNC Symbol;Acc:HGNC:27729]	-
ENSG00000182534	88.7281442064281	78.7590474136861	95.6426126465781	288.009071617139	286.169422896336	313.150378653137	87.7099347555641	295.776291055538	-1.75289447211178	3.38764678082129e-26	6.77043478538324e-25	MXRA7	17	76672551	76711016	-	9257	protein_coding	matrix remodeling associated 7 [Source:HGNC Symbol;Acc:HGNC:7541]	-
ENSG00000113739	61.3429145130861	74.5018016075409	81.9793822684955	268.872256227296	255.991556481813	284.374397912038	72.6080327963742	269.746070207049	-1.89065160767557	3.81745503082336e-26	7.61124062663843e-25	STC2	5	173314713	173329503	-	6128	protein_coding	stanniocalcin 2 [Source:HGNC Symbol;Acc:HGNC:11374]	-
ENSG00000165810	81.0602798922924	77.6947359621498	88.8109974575368	276.526982383233	271.600797730704	333.462835646854	82.5220044373263	293.863538586931	-1.83271798146746	4.09611063994065e-26	8.16033733685396e-25	BTNL9	5	181040225	181061523	+	5565	protein_coding	butyrophilin like 9 [Source:HGNC Symbol;Acc:HGNC:24176]	-
ENSG00000197879	110.636327961102	92.5950962836579	78.0756021604719	303.318523929014	311.144208894562	336.848245145807	93.7690088017439	317.103659323128	-1.76295972640722	4.40530877139127e-26	8.76936147651077e-25	MYO1C	17	1464186	1492812	-	8106	protein_coding	myosin IC [Source:HGNC Symbol;Acc:HGNC:7597]	-
ENSG00000223396	78.869461516825	50.022638222206	71.2439869714306	265.044893149328	250.788476065516	286.913455036253	66.7120289034872	267.582274750366	-2.00500976972492	4.88213519485149e-26	9.69546436716271e-25	RPS10P7	1	201518703	201584367	+	3018	transcribed_processed_pseudogene	ribosomal protein S10 pseudogene 7 [Source:HGNC Symbol;Acc:HGNC:36423]	-
ENSG00000180694	2.19081837546736	6.38586870921779	1.9518900540118	133.00086695941	150.889332072613	142.187198956019	3.50952571289898	142.025799329348	-5.35080427416607	4.99035794124098e-26	9.9025441362505e-25	TMEM64	8	90621995	90791632	-	5870	protein_coding	transmembrane protein 64 [Source:HGNC Symbol;Acc:HGNC:25441]	-
ENSG00000119514	437.068265905739	350.158467555442	401.113406099424	837.235673305638	873.076893854639	802.342051251822	396.113379853535	837.5515394707	-1.07986754388706	6.49267236397625e-26	1.2842997494736e-24	GALNT12	9	98807699	98850081	+	3137	protein_coding	polypeptide N-acetylgalactosaminyltransferase 12 [Source:HGNC Symbol;Acc:HGNC:19877]	-
ENSG00000237424	245.371658052344	190.511749824997	203.972510644233	513.823493217289	576.501310125709	522.199415213475	213.285306173858	537.508072852158	-1.33413936272457	7.44125350005827e-26	1.46730754943759e-24	FOXD2-AS1	1	47432133	47434641	-	2509	lincRNA	FOXD2 adjacent opposite strand RNA 1 [Source:HGNC Symbol;Acc:HGNC:44256]	-
ENSG00000134030	397.633535147326	369.316073683095	358.171824911165	731.9831886615	802.315000193	777.797832384414	375.040477913862	770.698673746305	-1.03985027956405	8.38577170915198e-26	1.64836932608895e-24	CTIF	18	48539046	48863217	+	8100	protein_coding	cap binding complex dependent translation initiation factor [Source:HGNC Symbol;Acc:HGNC:23925]	-
ENSG00000185808	196.078244604329	200.090552888824	223.491411184351	528.176104759671	498.455103881254	482.420853600779	206.553402892501	503.017354080568	-1.28200649424491	8.48331848347215e-26	1.66623801254854e-24	PIGP	21	37059170	37073170	-	7923	protein_coding	phosphatidylinositol glycan anchor biosynthesis class P [Source:HGNC Symbol;Acc:HGNC:3046]	-
ENSG00000182870	4.38163675093472	3.19293435460889	3.9037801080236	125.346140803473	134.239474740463	143.033551330757	3.82611707118907	134.206388958231	-5.13407302140069	9.08682245667915e-26	1.78337778449473e-24	GALNT9	12	132196372	132329349	-	6969	protein_coding	polypeptide N-acetylgalactosaminyltransferase 9 [Source:HGNC Symbol;Acc:HGNC:4131]	-
ENSG00000161681	93.1097809573629	42.5724580614519	61.4845367013716	280.354345461202	301.778664145227	301.301445406802	65.7222585733955	294.478151671077	-2.16737179534868	1.20352608909537e-25	2.34917053437276e-24	SHANK1	19	50661827	50719450	-	7567	protein_coding	SH3 and multiple ankyrin repeat domains 1 [Source:HGNC Symbol;Acc:HGNC:15474]	-
ENSG00000127507	19.7173653792063	14.9003603215082	12.6872853510767	143.526115423824	123.833313907869	162.499655949736	15.7683370172637	143.286361760476	-3.19415380526932	1.28486926979758e-25	2.50404747669485e-24	ADGRE2	19	14732393	14778541	-	8622	protein_coding	adhesion G protein-coupled receptor E2 [Source:HGNC Symbol;Acc:HGNC:3337]	-
ENSG00000224940	220.17724673447	181.997258212707	170.790379726032	520.521378603734	529.673586379036	455.337577609157	190.98829489107	501.844180863975	-1.39489480742535	1.47320334900171e-25	2.86440979842333e-24	PRRT4	7	128350325	128361685	-	3683	protein_coding	proline rich transmembrane protein 4 [Source:HGNC Symbol;Acc:HGNC:37280]	-
ENSG00000271201	20.8127745669399	30.8650320945526	45.8694162692773	193.281835437416	211.245064901659	183.658465318191	32.5157409769233	196.061788552422	-2.57879330453668	1.49118968535412e-25	2.89713552967096e-24	AC247036.1	14	106206603	106208571	+	389	lincRNA	novel transcript	-
ENSG00000165030	296.855889875827	323.550681267035	261.553267237581	647.781200946191	636.857042954755	702.472471032714	293.986612793481	662.37023831122	-1.17443128946325	1.49622686020805e-25	2.90467198976302e-24	NFIL3	9	91409045	91423862	-	2085	protein_coding	nuclear factor, interleukin 3 regulated [Source:HGNC Symbol;Acc:HGNC:7787]	TF_bZIP
ENSG00000174938	15.3357286282715	14.9003603215082	17.5670104861062	129.173503881441	138.401939073501	148.111665579187	15.9343664786286	138.562369511376	-3.11773326869594	1.54389587375986e-25	2.99258085824149e-24	SEZ6L2	16	29871159	29899547	-	4110	protein_coding	seizure related 6 homolog like 2 [Source:HGNC Symbol;Acc:HGNC:30844]	-
ENSG00000159217	0	1.0643114515363	0	1813.21325818764	1874.14956595018	1960.15209989369	0.354770483845433	1882.50497467717	-12.297511626266	2.06113588317845e-25	3.97672386322169e-24	IGF2BP1	17	48997412	49055650	+	9109	protein_coding	insulin like growth factor 2 mRNA binding protein 1 [Source:HGNC Symbol;Acc:HGNC:28866]	-
ENSG00000141519	3.28622756320104	1.0643114515363	5.85567016203539	129.173503881441	132.158242573944	152.343427452878	3.40206972559091	137.891724636088	-5.31460564455848	2.08970295485026e-25	4.02874169973514e-24	CCDC40	17	80036632	80100613	+	9961	protein_coding	coiled-coil domain containing 40 [Source:HGNC Symbol;Acc:HGNC:26090]	-
ENSG00000134369	25.1944113178747	30.8650320945526	38.0618560532301	166.490293891635	171.701653737802	214.973503183505	31.3737664885525	184.388483604314	-2.55057440699001	2.70173415730517e-25	5.19627078815995e-24	NAV1	1	201622885	201826969	+	22453	protein_coding	neuron navigator 1 [Source:HGNC Symbol;Acc:HGNC:15989]	-
ENSG00000171130	451.308585346276	353.351401910051	373.786945343259	808.530450220873	848.102107856413	848.045079487686	392.815644199862	834.892545854991	-1.08902904790727	2.79661038701392e-25	5.37094806486089e-24	ATP6V0E2	7	149872968	149891204	+	6751	protein_coding	ATPase H+ transporting V0 subunit e2 [Source:HGNC Symbol;Acc:HGNC:21723]	-
ENSG00000215375	152.261877094982	135.16755434511	135.65635875382	399.00260087823	370.459325640348	380.858568632194	141.028596731304	383.440165050257	-1.44444881582338	2.86687912147436e-25	5.49328205689992e-24	MYL5	4	673580	682033	+	4305	protein_coding	myosin light chain 5 [Source:HGNC Symbol;Acc:HGNC:7586]	-
ENSG00000261996	15.3357286282715	9.57880306382668	10.7353952970649	131.087185420426	115.508385241794	147.265313204448	11.8833089963877	131.286961288889	-3.47371139738164	2.98768366537598e-25	5.71166781211587e-24	AC004706.1	17	6653464	6655009	-	879	lincRNA	novel transcript	-
ENSG00000213145	26.2898205056083	14.9003603215082	19.518900540118	153.094523118745	159.214260738689	140.494494206543	20.2363604557448	150.934426021326	-2.9013938526344	3.04058244221458e-25	5.8083692928885e-24	CRIP1	14	105486317	105488947	+	2485	protein_coding	cysteine rich protein 1 [Source:HGNC Symbol;Acc:HGNC:2360]	-
ENSG00000264522	66.8199604517545	47.8940153191334	72.2199319984365	231.555466217102	251.829092148776	297.069683533111	62.3113025897748	260.15141396633	-2.06066813814556	3.06806095183246e-25	5.85640066924367e-24	OTUD7B	1	149937812	150010676	-	12177	protein_coding	OTU deubiquitinase 7B [Source:HGNC Symbol;Acc:HGNC:16683]	-
ENSG00000274536	4.38163675093472	9.57880306382668	4.87972513502949	126.302981572965	119.670849574831	115.950275339135	6.28005498326363	120.641368828977	-4.26786937032183	4.93766596471734e-25	9.35396810627192e-24	AL034397.3	X	66015461	66020422	+	1815	antisense	novel transcript, antisense VSIG4	-
ENSG00000276231	12.0495010650705	3.19293435460889	12.6872853510767	138.741911576363	120.711465658091	124.413799086517	9.30990692358536	127.955725440323	-3.77240147980647	5.45475516508132e-25	1.02714841629557e-23	PIK3R6	17	8802723	8867677	-	3564	protein_coding	phosphoinositide-3-kinase regulatory subunit 6 [Source:HGNC Symbol;Acc:HGNC:27101]	-
ENSG00000272645	227.845111048606	254.370436917175	244.962201778481	540.615034763069	534.876666795333	571.287852948291	242.392583248087	548.926518168898	-1.17947468159038	6.13209254355773e-25	1.15296210777747e-23	GTF2IP20	1	223951394	223992594	-	4145	transcribed_unprocessed_pseudogene	general transcription factor IIi pseudogene 20 [Source:HGNC Symbol;Acc:HGNC:51732]	-
ENSG00000113600	47.1025950725483	35.1222779006978	43.9175262152655	217.20285467472	185.229662820174	194.661046189788	42.0474663961705	199.031187894894	-2.24311233547722	7.07383377823259e-25	1.32605305549798e-23	C9	5	39284262	39424868	-	2951	protein_coding	complement C9 [Source:HGNC Symbol;Acc:HGNC:1358]	-
ENSG00000002822	237.703793738209	222.441093371086	181.525775023097	509.99613013932	534.876666795333	525.584824712428	213.890220710797	523.48587388236	-1.29411187016111	8.5381502357276e-25	1.59459332995175e-23	MAD1L1	7	1815793	2233243	-	7230	protein_coding	mitotic arrest deficient 1 like 1 [Source:HGNC Symbol;Acc:HGNC:6762]	-
ENSG00000230830	42.7209583216136	54.2798840283512	55.6288665393362	202.850243132337	213.326297068178	234.439607802484	50.876569629767	216.872049334333	-2.089540570312	1.19896295459033e-24	2.22593551643484e-23	ARPP21-AS1	3	35650197	35651961	-	542	antisense	ARPP21 antisense RNA 1 [Source:HGNC Symbol;Acc:HGNC:40785]	-
ENSG00000145431	2.19081837546736	0	0	1020.94910104813	998.991439929027	968.227116700511	0.730272791822454	996.055885892557	-10.4841751534916	1.38205148993497e-24	2.55827420446855e-23	PDGFC	4	156760454	156971394	-	5593	protein_coding	platelet derived growth factor C [Source:HGNC Symbol;Acc:HGNC:8801]	-
ENSG00000166342	50.3888226357493	44.7010809645245	53.6769764853244	210.504969288275	211.245064901659	203.970922311908	49.5889600285328	208.573652167281	-2.07028902010705	1.43097024572875e-24	2.64297464678709e-23	NETO1	18	72742314	72868146	-	5509	protein_coding	neuropilin and tolloid like 1 [Source:HGNC Symbol;Acc:HGNC:13823]	-
ENSG00000204498	136.92614846671	133.038931442037	168.838489672021	396.132078569753	423.530745886577	385.936682880623	146.267856526923	401.866502445651	-1.45417516371101	1.64203555825914e-24	3.0216827492484e-23	NFKBIL1	6	31546870	31558829	+	1779	protein_coding	NFKB inhibitor like 1 [Source:HGNC Symbol;Acc:HGNC:7800]	-
ENSG00000277128	25.1944113178747	37.2509008037704	20.4948455671239	155.965045427222	184.189046736914	168.424122572904	27.6467192295897	169.526071579013	-2.62133669565566	2.17778046499539e-24	3.99291590811509e-23	AL589743.4	14	19124807	19175530	-	7344	lincRNA	novel transcript	-
ENSG00000164284	312.191618504099	377.830565295386	364.0274950732	766.429456363218	725.309410031804	716.860461403263	351.349892957562	736.199775932762	-1.06599128045925	2.38281091920934e-24	4.35609792096273e-23	GRPEL2	5	149345430	149354583	+	4419	protein_coding	GrpE like 2, mitochondrial [Source:HGNC Symbol;Acc:HGNC:21060]	-
ENSG00000166949	463.358086411347	410.824220293011	384.522340640324	886.034552549738	797.111919776703	875.974707854047	419.568215781561	853.040393393496	-1.02594722385128	2.76314981186635e-24	5.029413902847e-23	SMAD3	15	67063763	67195195	+	9113	protein_coding	SMAD family member 3 [Source:HGNC Symbol;Acc:HGNC:6769]	MH1
ENSG00000133069	16.4311378160052	12.7717374184356	14.6391754050885	148.310319271284	143.605019489798	111.718513465444	14.6140168798431	134.544617408842	-3.20153722555204	2.81285781074954e-24	5.11617836179985e-23	TMCC2	1	205228176	205285632	+	5592	protein_coding	transmembrane and coiled-coil domain family 2 [Source:HGNC Symbol;Acc:HGNC:24239]	-
ENSG00000198270	79.9648707045587	80.8876703167587	90.7628875115486	266.00173391882	271.600797730704	286.067102661515	83.8718095109553	274.556544770346	-1.70943232332926	2.936268920989e-24	5.3329107223929e-23	TMEM116	12	111931282	112013185	-	7989	protein_coding	transmembrane protein 116 [Source:HGNC Symbol;Acc:HGNC:25084]	-
ENSG00000100439	52.5796410112167	58.5371298344964	46.8453612962832	207.634446979798	215.407529234696	218.358912682458	52.6540440473321	213.800296298984	-2.02434759744679	3.19228185553473e-24	5.78531889454639e-23	ABHD4	14	22598237	22613215	+	4070	protein_coding	abhydrolase domain containing 4 [Source:HGNC Symbol;Acc:HGNC:20154]	-
ENSG00000177721	278.233933684355	235.212830789522	336.701034317035	697.536920959783	682.644150618168	647.45956667473	283.382599596971	675.880212750894	-1.25118207959252	3.74523393255718e-24	6.75812643858987e-23	ANXA2R	5	43039081	43043170	-	2386	protein_coding	annexin A2 receptor [Source:HGNC Symbol;Acc:HGNC:33463]	-
ENSG00000184232	37.2439123829451	54.2798840283512	38.0618560532301	183.713427742494	235.179234816625	201.431865187694	43.1952174881755	206.774842582271	-2.25946807209846	3.99331340028943e-24	7.20059573731556e-23	OAF	11	120210767	120230332	+	3176	protein_coding	out at first homolog [Source:HGNC Symbol;Acc:HGNC:28752]	-
ENSG00000164978	282.61557043529	227.762650628768	286.927837939734	612.378092474981	579.623158375487	627.147109681013	265.768686334597	606.382786843827	-1.18988440525982	3.99947004286429e-24	7.20651635166107e-23	NUDT2	9	34329506	34343713	+	1075	protein_coding	nudix hydrolase 2 [Source:HGNC Symbol;Acc:HGNC:8049]	-
ENSG00000137261	4.38163675093472	7.45018016075409	7.80756021604719	118.648255417027	103.020992242681	125.260151461255	6.54645904257867	115.643133040321	-4.13430977625682	5.04119638646072e-24	9.05105853723749e-23	KIAA0319	6	24544104	24646155	-	7172	protein_coding	KIAA0319 [Source:HGNC Symbol;Acc:HGNC:21580]	-
ENSG00000113356	132.544511715775	181.997258212707	199.092785509203	519.564537834241	453.7086123011	460.415691857586	171.211518479229	477.896280664309	-1.4774842571041	5.78815845624349e-24	1.03698993142499e-22	POLR3G	5	90471748	90514553	+	4019	protein_coding	RNA polymerase III subunit G [Source:HGNC Symbol;Acc:HGNC:30075]	-
ENSG00000005884	90.9189625818955	95.7880306382668	69.2920969174188	276.526982383233	306.981744561524	275.064521789918	85.3330300458604	286.191082911558	-1.748881471444	8.41405146099282e-24	1.48935242586183e-22	ITGA3	17	50055968	50090481	+	9802	protein_coding	integrin subunit alpha 3 [Source:HGNC Symbol;Acc:HGNC:6139]	-
ENSG00000204248	36.1485031952115	43.6367695129882	38.0618560532301	162.662930813667	237.260466983144	196.353750939265	39.2823762538099	198.759049578692	-2.33767693199092	8.80179509099715e-24	1.55688733760501e-22	COL11A2	6	33162681	33192499	-	6740	protein_coding	collagen type XI alpha 2 chain [Source:HGNC Symbol;Acc:HGNC:2187]	-
ENSG00000122121	8.76327350186945	4.25724580614519	10.7353952970649	123.432459264488	106.142840492459	118.489332463349	7.91863820169318	116.021544073432	-3.86333617267477	1.1086291651165e-23	1.95271325277051e-22	XPNPEP2	X	129738974	129769538	+	3500	protein_coding	X-prolyl aminopeptidase 2 [Source:HGNC Symbol;Acc:HGNC:12823]	-
ENSG00000115956	21.9081837546736	31.9293435460889	29.278350810177	175.101860817065	145.686251656316	163.346008324474	27.7052927036465	161.378040265952	-2.53995233944295	1.28469862195269e-23	2.25966415398438e-22	PLEK	2	68365173	68397453	+	3314	protein_coding	pleckstrin [Source:HGNC Symbol;Acc:HGNC:9070]	-
ENSG00000116586	269.470660182485	239.470076595667	308.398628533864	598.025480932598	612.922873039788	616.990881184155	272.446455104006	609.313078385514	-1.15931406554725	1.56412626967257e-23	2.74153844136461e-22	LAMTOR2	1	156054752	156058510	+	1438	protein_coding	late endosomal/lysosomal adaptor, MAPK and MTOR activator 2 [Source:HGNC Symbol;Acc:HGNC:29796]	-
ENSG00000273151	88.7281442064281	109.624079508239	92.7147775655604	295.663797773077	283.047574646558	343.619064143713	97.0223337600757	307.443478854449	-1.66613516552157	1.59112461662012e-23	2.78496773440794e-22	AC073957.3	7	879790	886547	-	6758	antisense	novel transcript, antisense to GET4	-
ENSG00000163923	0	0	0	727.19898481404	744.040499530473	610.220062186249	0	693.819848843587	-11.8177884396717	1.85256418907469e-23	3.23804982511298e-22	RPL39L	3	187120948	187180908	-	1060	protein_coding	ribosomal protein L39 like [Source:HGNC Symbol;Acc:HGNC:17094]	-
ENSG00000073910	6.57245512640208	13.8360488699719	12.6872853510767	123.432459264488	114.467769158534	121.028389587564	11.0319297824835	119.642872670196	-3.43081391426841	2.36431655665494e-23	4.12390736258827e-22	FRY	13	31846713	32299122	+	18849	protein_coding	FRY microtubule binding protein [Source:HGNC Symbol;Acc:HGNC:20367]	-
ENSG00000168913	14.2403194405378	5.32155725768149	3.9037801080236	114.820892339059	125.914546074388	111.718513465444	7.82188560208098	117.484650626297	-3.93289437777912	2.69961579872244e-23	4.69242990045435e-22	ENHO	9	34521040	34523041	-	1082	protein_coding	energy homeostasis associated [Source:HGNC Symbol;Acc:HGNC:24838]	-
ENSG00000172086	87.6327350186945	103.238210799021	109.305843024661	319.584817010381	313.22544106108	283.5280455373	100.058929614125	305.44610120292	-1.60644014572625	3.0717737494042e-23	5.31720008161188e-22	KRCC1	2	88027205	88055729	-	1753	protein_coding	lysine rich coiled-coil 1 [Source:HGNC Symbol;Acc:HGNC:28039]	-
ENSG00000056558	49.2934134480156	67.0516214467868	54.6529215123303	240.167033142531	216.448145317956	212.434446059291	56.9993188023776	223.016541506593	-1.96775795599341	3.10739620081162e-23	5.37515251784531e-22	TRAF1	9	120902393	120929173	-	6449	protein_coding	TNF receptor associated factor 1 [Source:HGNC Symbol;Acc:HGNC:12031]	-
ENSG00000112378	10.9540918773368	3.19293435460889	9.75945027005899	136.828230037378	112.386536992016	104.1013420928	7.96882550066823	117.772036374065	-3.8813740279269	3.18038951172013e-23	5.49762437856405e-22	PERP	6	138088505	138107511	-	4290	protein_coding	PERP, TP53 apoptosis effector [Source:HGNC Symbol;Acc:HGNC:17637]	-
ENSG00000148600	135.830739278976	140.489111602791	154.199314266932	351.160562403622	391.271647305536	392.707501878529	143.5063883829	378.379903862562	-1.39720616681862	3.34363914346958e-23	5.77186214704088e-22	CDHR1	10	84194635	84219621	+	7633	protein_coding	cadherin related family member 1 [Source:HGNC Symbol;Acc:HGNC:14550]	-
ENSG00000003147	27.385229693342	15.9646717730445	24.3986256751475	160.749249274682	172.742269821061	127.79920858547	22.5828423805113	153.763575893738	-2.76460636563158	3.47138371999454e-23	5.98825629057106e-22	ICA1	7	8113184	8262687	-	4891	protein_coding	islet cell autoantigen 1 [Source:HGNC Symbol;Acc:HGNC:5343]	-
ENSG00000172164	96.3960085205639	80.8876703167587	118.089348267714	310.016409315459	337.159610976047	296.223331158373	98.4576757016788	314.466450483293	-1.67044845737908	3.50979794068668e-23	6.0462054909549e-22	SNTB1	8	120535745	120813273	-	6868	protein_coding	syntrophin beta 1 [Source:HGNC Symbol;Acc:HGNC:11168]	-
ENSG00000187134	27.385229693342	25.5434748368712	38.0618560532301	159.79240850519	160.254876821948	176.041293945548	30.3301868611477	165.362859757562	-2.44070375455214	3.82516362171738e-23	6.58495222785967e-22	AKR1C1	10	4963253	4983283	+	8765	protein_coding	aldo-keto reductase family 1 member C1 [Source:HGNC Symbol;Acc:HGNC:384]	-
ENSG00000172361	10.9540918773368	12.7717374184356	9.75945027005899	111.950370030582	110.305304825497	132.030970459161	11.1617598552771	118.095548438413	-3.4087922484998	4.01404524944708e-23	6.89118979785296e-22	CFAP53	18	50227193	50266522	-	1851	protein_coding	cilia and flagella associated protein 53 [Source:HGNC Symbol;Acc:HGNC:26530]	-
ENSG00000285587	43.8163675093472	35.1222779006978	43.9175262152655	169.360816200112	199.798287985805	192.121989065574	40.9520572084368	187.093697750497	-2.19034249733465	4.76360558249765e-23	8.14456409135692e-22	AC012470.1	10	116274270	116281071	+	2848	bidirectional_promoter_lncRNA	uncharacterized LOC107984273 [Source:NCBI gene;Acc:107984273]	-
ENSG00000107331	223.463474297671	153.260849021227	200.068730536209	481.290907054555	494.292639548216	495.116139221852	192.264351285036	490.233228608208	-1.35062365911745	5.16313791529917e-23	8.81564500963471e-22	ABCA2	9	137007227	137028922	-	11514	protein_coding	ATP binding cassette subfamily A member 2 [Source:HGNC Symbol;Acc:HGNC:32]	-
ENSG00000079277	437.068265905739	357.608647716196	498.707908800014	913.78293486501	888.68613510353	947.914659706794	431.12827414065	916.794576558445	-1.08728937320561	5.66111521275351e-23	9.62006041776988e-22	MKNK1	1	46557408	46616843	-	8070	protein_coding	MAP kinase interacting serine/threonine kinase 1 [Source:HGNC Symbol;Acc:HGNC:7110]	-
ENSG00000256806	21.9081837546736	28.73640919148	43.9175262152655	153.094523118745	190.432743236471	225.129731680364	31.5207063871397	189.552332678527	-2.57901610005263	5.82172697196467e-23	9.88629356200527e-22	C17orf100	17	6651718	6693202	+	2474	protein_coding	chromosome 17 open reading frame 100 [Source:HGNC Symbol;Acc:HGNC:34494]	-
ENSG00000183891	163.215968972318	170.289832245808	196.164950428186	424.837301654518	448.505531884803	424.868892118581	176.556917215437	432.737241885967	-1.2904810178213	7.21456622277904e-23	1.21773721399558e-21	TTC32	2	19896643	19901986	-	1986	protein_coding	tetratricopeptide repeat domain 32 [Source:HGNC Symbol;Acc:HGNC:32954]	-
ENSG00000180758	64.6291420762872	74.5018016075409	64.4123717823893	232.512306986594	225.81369006729	258.983826669892	67.8477718220725	239.103274574592	-1.81947517765044	7.70032600150981e-23	1.29798102667923e-21	GPR157	1	9100305	9129170	-	5372	protein_coding	G protein-coupled receptor 157 [Source:HGNC Symbol;Acc:HGNC:23687]	-
ENSG00000260267	104.0638728347	117.074259668993	104.426117889631	288.009071617139	321.550369727156	361.392464013215	108.521416797775	323.65063511917	-1.57822851848539	7.89027495347366e-23	1.32821393545655e-21	AC026471.1	16	31456711	31459736	-	3026	antisense	novel transcript, antisense to ARMC5	-
ENSG00000223478	47.1025950725483	39.379523706843	58.5567016203539	206.677606210306	197.717055819287	205.663627061385	48.3462734665817	203.352763030326	-2.06797844535423	8.06256909573608e-23	1.35539784222019e-21	AL441992.1	9	128724445	128733194	+	544	antisense	uncharacterized LOC100506100 [Source:NCBI gene;Acc:100506100]	-
ENSG00000102057	36.1485031952115	36.1865893522341	37.0859110262242	168.40397543062	171.701653737802	172.655884446595	36.4736678578899	170.920504538339	-2.22799824588072	9.74779962605682e-23	1.63432025548634e-21	KCND1	X	48961378	48971569	-	5807	protein_coding	potassium voltage-gated channel subfamily D member 1 [Source:HGNC Symbol;Acc:HGNC:6237]	-
ENSG00000180730	15.3357286282715	12.7717374184356	23.4226806481416	146.3966377323	115.508385241794	148.111665579187	17.1767155649496	136.67222951776	-2.98337558192201	1.0538894145304e-22	1.76106957330124e-21	SHISA2	13	26044597	26051031	-	2860	protein_coding	shisa family member 2 [Source:HGNC Symbol;Acc:HGNC:20366]	-
ENSG00000256576	41.6255491338799	50.022638222206	44.8934712422714	167.447134661128	217.488761401215	220.051617431934	45.5138861994524	201.662504498092	-2.14759992019566	1.07907132219153e-22	1.80074962762528e-21	LINC02361	12	132186735	132189695	-	1484	lincRNA	long intergenic non-protein coding RNA 2361 [Source:HGNC Symbol;Acc:HGNC:53283]	-
ENSG00000164970	352.721758450245	323.550681267035	334.749144263023	638.212793251269	690.969079284244	717.706813778001	337.007194660101	682.296228771171	-1.01843672403592	1.41684437980651e-22	2.3519054092857e-21	FAM219A	9	34398184	34458570	-	3782	protein_coding	family with sequence similarity 219 member A [Source:HGNC Symbol;Acc:HGNC:19920]	-
ENSG00000173890	63.5337328885535	71.308867252932	73.1958770254424	248.778600067961	228.935538317069	235.285960177222	69.3461590556426	237.666699520751	-1.77548126821974	1.62977289575698e-22	2.70178213954901e-21	GPR160	3	170037929	170085403	+	4458	protein_coding	G protein-coupled receptor 160 [Source:HGNC Symbol;Acc:HGNC:23693]	-
ENSG00000125968	139.116966842177	154.325160472763	152.24742421292	363.59949240702	408.962120720945	370.702340135336	148.56318384262	381.0879844211	-1.35723719426953	1.67630987649631e-22	2.77709407676885e-21	ID1	20	31605283	31606515	+	1233	protein_coding	inhibitor of DNA binding 1, HLH protein [Source:HGNC Symbol;Acc:HGNC:5360]	bHLH
ENSG00000281958	0	0	0	545.39923861053	567.135765376375	603.449243188343	0	571.994749058416	-11.5409659424493	1.88979871023495e-22	3.12458347067324e-21	TRBJ1-4	7	142788225	142788275	+	51	TR_J_gene	T cell receptor beta joining 1-4 [Source:HGNC Symbol;Acc:HGNC:12165]	-
ENSG00000282173	0	0	0	555.924487074943	568.176381459634	558.592567327218	0	560.897811953932	-11.5120610431343	2.36833568319269e-22	3.90036740681806e-21	TRBJ1-5	7	142788498	142788547	+	50	TR_J_gene	T cell receptor beta joining 1-5 [Source:HGNC Symbol;Acc:HGNC:12166]	-
ENSG00000265206	728.447109842898	512.998119640496	748.549835713525	1292.6918795839	1618.15800946837	1718.9416730933	663.331688398973	1543.26385404853	-1.21791371584054	2.37538013700331e-22	3.90940187639876e-21	AC004687.1	17	58330884	58332508	-	1625	antisense	novel transcript, MIR142 host	-
ENSG00000178752	65.7245512640208	71.308867252932	48.7972513502949	219.116536213704	251.829092148776	225.976084055102	61.9435566224159	232.307237472527	-1.91083293586512	2.47150087389285e-22	4.05960608506748e-21	ERFE	2	238158982	238168900	+	3572	protein_coding	erythroferrone [Source:HGNC Symbol;Acc:HGNC:26727]	-
ENSG00000166228	82.1556890800261	55.3441954798875	64.4123717823893	242.080714681516	232.057386566847	249.673950547772	67.3040854474343	241.270683932045	-1.84495539355893	2.493148119658e-22	4.08980648379738e-21	PCBD1	10	70882280	70888784	-	1614	protein_coding	pterin-4 alpha-carbinolamine dehydratase 1 [Source:HGNC Symbol;Acc:HGNC:8646]	-
ENSG00000282780	0	0	0	559.751850152912	565.054533209856	549.282691205098	0	558.029691522622	-11.5045647670757	2.52733232510489e-22	4.14046697441417e-21	TRBJ1-6	7	142788988	142789040	+	53	TR_J_gene	T cell receptor beta joining 1-6 [Source:HGNC Symbol;Acc:HGNC:12167]	-
ENSG00000167280	515.937727422564	400.181105777648	469.429557989837	904.214527170089	996.910207762508	887.823641100382	461.849463730016	929.649458677659	-1.00872908608544	2.72050081993918e-22	4.43953165684545e-21	ENGASE	17	79074939	79088599	+	6173	protein_coding	endo-beta-N-acetylglucosaminidase [Source:HGNC Symbol;Acc:HGNC:24622]	-
ENSG00000070182	10.9540918773368	14.9003603215082	22.4467356211357	130.130344650933	118.630233491572	141.340846581281	16.1003959399936	130.033808241262	-3.00155110526729	3.13401329459559e-22	5.10437152305497e-21	SPTB	14	64746283	64879907	-	14796	protein_coding	spectrin beta, erythrocytic [Source:HGNC Symbol;Acc:HGNC:11274]	-
ENSG00000228168	13.1449102528042	18.0932946761171	15.6151204320944	127.259822342457	121.75208174135	120.182037212826	15.6177751203385	123.064647098878	-2.97649956881187	3.2424805114484e-22	5.27418263217567e-21	HNRNPA1P21	3	39334979	39335939	+	961	processed_pseudogene	heterogeneous nuclear ribonucleoprotein A1 pseudogene 21 [Source:HGNC Symbol;Acc:HGNC:39539]	-
ENSG00000118965	78.869461516825	91.5307848321216	70.2680419444247	242.080714681516	267.438333397667	280.988988413086	80.2227627644571	263.502678830756	-1.71871517280726	3.45061770140452e-22	5.5982143070264e-21	WDR35	2	19910260	19990131	-	7836	protein_coding	WD repeat domain 35 [Source:HGNC Symbol;Acc:HGNC:29250]	-
ENSG00000154783	58.0566869498851	61.7300641891053	49.7731963773008	205.720765440814	212.285680984918	214.973503183505	56.5199825054304	210.993316536412	-1.90338547106059	3.82598844981827e-22	6.18719808499947e-21	FGD5	3	14810853	14934565	+	8093	protein_coding	FYVE, RhoGEF and PH domain containing 5 [Source:HGNC Symbol;Acc:HGNC:19117]	-
ENSG00000100577	203.746108918465	203.283487243433	230.323026373392	515.737174756273	468.277237466731	472.264625103921	212.45087417843	485.426345775642	-1.19049888571415	3.86977925956369e-22	6.24995514413242e-21	GSTZ1	14	77320884	77331597	+	8477	protein_coding	glutathione S-transferase zeta 1 [Source:HGNC Symbol;Acc:HGNC:4643]	-
ENSG00000132330	193.887426228862	219.248159016477	189.333335239144	459.283569356235	451.627380134581	474.803682228135	200.822973494828	461.904877239651	-1.20298558485841	3.98327050231778e-22	6.42084773387755e-21	SCLY	2	238060889	238099413	+	11733	protein_coding	selenocysteine lyase [Source:HGNC Symbol;Acc:HGNC:18161]	-
ENSG00000229043	56.9612777621514	44.7010809645245	45.8694162692773	192.324994667924	209.16383273514	192.121989065574	49.1772583319844	197.870272156212	-2.01034487056648	4.38719859271933e-22	7.05382789119143e-21	AC091729.3	7	1160374	1165267	+	2002	antisense	uncharacterized LOC101927021 [Source:NCBI gene;Acc:101927021]	-
ENSG00000152076	30.6714572565431	24.4791633853349	43.9175262152655	165.533453122143	162.336108988467	192.121989065574	33.0227156190478	173.330517058728	-2.38543292187638	4.97338604850229e-22	7.96059150405453e-21	CCDC74B	2	130139287	130145134	-	4487	protein_coding	coiled-coil domain containing 74B [Source:HGNC Symbol;Acc:HGNC:25267]	-
ENSG00000204923	159.929741409117	152.196537569691	195.18900540118	401.873123186706	428.733826302874	444.33499673756	169.105094793329	424.98064874238	-1.32708443009763	5.33507406706446e-22	8.52863784258195e-21	FBXO48	2	68459419	68467258	-	5666	protein_coding	F-box protein 48 [Source:HGNC Symbol;Acc:HGNC:33857]	-
ENSG00000197632	0	0	0	579.845506312247	507.820648630589	494.269786847114	0	527.31198059665	-11.4228175008774	5.40886248247187e-22	8.64108845766621e-21	SERPINB2	18	63871692	63903890	+	2748	protein_coding	serpin family B member 2 [Source:HGNC Symbol;Acc:HGNC:8584]	-
ENSG00000253883	13.1449102528042	5.32155725768149	9.75945027005899	101.425121566169	133.198858657204	104.947694467538	9.40863926018155	113.190558230303	-3.58946940512076	7.27125005330208e-22	1.15648379097605e-20	IGHV3-19	14	106196700	106196990	-	291	IG_V_pseudogene	immunoglobulin heavy variable 3-19 (pseudogene) [Source:HGNC Symbol;Acc:HGNC:5584]	-
ENSG00000130449	134.735330091243	167.096897891199	171.766324753038	390.3910339528	430.815058469393	386.783035255362	157.86618424516	402.663042559185	-1.34758238420856	1.07210727665099e-21	1.69016937227908e-20	ZSWIM6	5	61332273	61546170	+	5501	protein_coding	zinc finger SWIM-type containing 6 [Source:HGNC Symbol;Acc:HGNC:29316]	-
ENSG00000129235	326.431937944637	237.341453692594	310.350518587876	729.112666353024	665.994293286018	614.45182405994	291.374636741702	669.852927899661	-1.20006599480775	1.08641330370658e-21	1.71164688967138e-20	TXNDC17	17	6640758	6644541	+	3784	protein_coding	thioredoxin domain containing 17 [Source:HGNC Symbol;Acc:HGNC:28218]	-
ENSG00000125821	14.2403194405378	17.0289832245808	26.3505157291593	127.259822342457	137.361322990241	137.10908470759	19.206606131426	133.910076680096	-2.78951263551476	1.10952287170813e-21	1.74695873623248e-20	DTD1	20	18587893	18766644	+	6465	protein_coding	D-tyrosyl-tRNA deacylase 1 [Source:HGNC Symbol;Acc:HGNC:16219]	-
ENSG00000166407	0	2.1286229030726	0.975945027005899	279.39750469171	279.925726396779	305.533207280494	1.03485597669283	288.285479456328	-8.11193164465964	1.13659943762384e-21	1.78734715325901e-20	LMO1	11	8224304	8268716	-	1690	protein_coding	LIM domain only 1 [Source:HGNC Symbol;Acc:HGNC:6641]	-
ENSG00000171365	205.936927293932	233.084207886449	195.18900540118	487.031951671508	470.35846963325	474.803682228135	211.403380193854	477.398034510965	-1.17638326391443	1.16643804635383e-21	1.83197239064788e-20	CLCN5	X	49922615	50099235	+	11438	protein_coding	chloride voltage-gated channel 5 [Source:HGNC Symbol;Acc:HGNC:2023]	-
ENSG00000249087	53.6750501989504	75.5661130590772	85.8831623765191	252.60596314593	311.144208894562	236.978664926699	71.7081085448489	266.909612322397	-1.88901379703048	1.22193124869438e-21	1.91792738296323e-20	ZNF436-AS1	1	23368997	23371839	+	2655	antisense	ZNF436 antisense RNA 1 [Source:HGNC Symbol;Acc:HGNC:25122]	-
ENSG00000106524	331.908983883305	285.235469011728	342.556704479071	691.79587634283	639.978891204533	643.227804801039	319.900385791368	658.334190782801	-1.0403407110886	1.28145169427372e-21	2.00758097412701e-20	ANKMY2	7	16599776	16645817	-	2854	protein_coding	ankyrin repeat and MYND domain containing 2 [Source:HGNC Symbol;Acc:HGNC:25370]	-
ENSG00000133640	3.28622756320104	1.0643114515363	3.9037801080236	110.99352926109	134.239474740463	108.333103966491	2.75143970758698	117.855369322681	-5.40524569302901	1.34719331254716e-21	2.10662734821122e-20	LRRIQ1	12	85036314	85264457	+	8793	protein_coding	leucine rich repeats and IQ motif containing 1 [Source:HGNC Symbol;Acc:HGNC:25708]	-
ENSG00000185920	147.880240344047	164.968274988126	163.958764536991	365.513173946004	406.880888554427	397.785616126958	158.935759956388	390.059892875796	-1.29413929123977	1.88008715249871e-21	2.92533163517199e-20	PTCH1	9	95442980	95517057	-	16591	protein_coding	patched 1 [Source:HGNC Symbol;Acc:HGNC:9585]	-
ENSG00000181652	118.304192275238	108.559768056702	90.7628875115486	283.224867769679	311.144208894562	331.770130897378	105.87561594783	308.713069187206	-1.54798948676328	1.96767657453861e-21	3.05403860411989e-20	ATG9B	7	151012209	151024499	-	6391	protein_coding	autophagy related 9B [Source:HGNC Symbol;Acc:HGNC:21899]	-
ENSG00000136813	1.09540918773368	0	0	866.897737159895	893.889215519827	936.065726460459	0.365136395911227	898.950893046727	-11.2312526687176	2.07298760113235e-21	3.21550247443424e-20	ECPAS	9	111360692	111484745	-	8449	protein_coding	Ecm29 proteasome adaptor and scaffold [Source:HGNC Symbol;Acc:HGNC:29020]	-
ENSG00000180447	3.28622756320104	1.0643114515363	8.78350524305309	105.252484644137	108.224072658978	100.715932593847	4.37801475259681	104.730829965654	-4.54161378904173	2.44278089691244e-21	3.77045110500663e-20	GAS1	9	86944363	86947189	-	2827	protein_coding	growth arrest specific 1 [Source:HGNC Symbol;Acc:HGNC:4165]	-
ENSG00000197766	48.198004260282	19.1576061276534	31.2302408641888	168.40397543062	221.651225734253	170.963179697118	32.8619504173747	187.006126953997	-2.51112638951368	2.50472084149015e-21	3.86367823777712e-20	CFD	19	859643	863630	+	1222	protein_coding	complement factor D [Source:HGNC Symbol;Acc:HGNC:2771]	-
ENSG00000110171	117.208783087504	124.524439829747	138.584193834838	320.541657779873	401.67780813813	331.770130897378	126.772472250696	351.329865605127	-1.46688104232963	3.26589055564323e-21	5.03163801699284e-20	TRIM3	11	6448613	6474459	-	6751	protein_coding	tripartite motif containing 3 [Source:HGNC Symbol;Acc:HGNC:10064]	-
ENSG00000142512	9.85868268960313	18.0932946761171	8.78350524305309	122.475618494996	112.386536992016	108.333103966491	12.2451608695911	114.398419817834	-3.22980825785693	3.49334564385083e-21	5.37217016793787e-20	SIGLEC10	19	51410021	51417803	-	3667	protein_coding	sialic acid binding Ig like lectin 10 [Source:HGNC Symbol;Acc:HGNC:15620]	-
ENSG00000135951	40.5301399461462	38.3152122553067	40.0137461072419	175.101860817065	156.09241248891	189.582931941359	39.6196994362316	173.592401749111	-2.13331308316801	3.80077465697144e-21	5.84136212905378e-20	TSGA10	2	98997261	99154964	-	7375	protein_coding	testis specific 10 [Source:HGNC Symbol;Acc:HGNC:14927]	-
ENSG00000175711	300.142117439029	313.971878203208	265.457047345605	577.931824773263	610.84164087327	629.686166805228	293.190347662614	606.153210817253	-1.04974609085869	3.88346153098354e-21	5.96113721665417e-20	B3GNTL1	17	82942155	83051810	-	6891	protein_coding	UDP-GlcNAc:betaGal beta-1,3-N-acetylglucosaminyltransferase like 1 [Source:HGNC Symbol;Acc:HGNC:21727]	-
ENSG00000047634	0	0	0	447.80148012233	468.277237466731	420.63713024489	0	445.571949277984	-11.1792806367876	4.07035577741869e-21	6.240382861199e-20	SCML1	X	17737449	17754988	+	5497	protein_coding	Scm polycomb group protein like 1 [Source:HGNC Symbol;Acc:HGNC:10580]	-
ENSG00000150433	157.73892303365	133.038931442037	149.319589131903	371.254218562957	345.484539642122	419.790777870152	146.699147869197	378.843178691744	-1.37076502719893	4.25251258874923e-21	6.49582952198588e-20	TMEM218	11	125096545	125111763	-	5424	protein_coding	transmembrane protein 218 [Source:HGNC Symbol;Acc:HGNC:27344]	-
ENSG00000008256	265.089023431551	220.312470468014	241.058421670457	527.219263990179	501.576952131032	543.35822458193	242.153305190007	524.05148023438	-1.11514887151782	5.66972833654034e-21	8.63437317165178e-20	CYTH3	7	6161776	6272644	-	5808	protein_coding	cytohesin 3 [Source:HGNC Symbol;Acc:HGNC:9504]	-
ENSG00000143162	324.241119569169	313.971878203208	331.821309182006	685.097990956385	693.050311450762	592.446662316746	323.344768984794	656.864988241298	-1.02067561172311	7.03901714614409e-21	1.06807397495212e-19	CREG1	1	167529117	167553805	-	3286	protein_coding	cellular repressor of E1A stimulated genes 1 [Source:HGNC Symbol;Acc:HGNC:2351]	-
ENSG00000089177	0	0	0	436.319390888424	393.352879472054	437.564177739654	0	422.412149366711	-11.1038553280055	7.68698868049521e-21	1.16287726226888e-19	KIF16B	20	16272104	16573434	-	7721	protein_coding	kinesin family member 16B [Source:HGNC Symbol;Acc:HGNC:15869]	-
ENSG00000166171	0	2.1286229030726	2.9278350810177	143.526115423824	157.13302857217	135.416379958113	1.68548599469676	145.358507984702	-6.38713325789952	7.9036631273628e-21	1.19277784934124e-19	DPCD	10	101570560	101609668	+	1718	protein_coding	deleted in primary ciliary dyskinesia homolog (mouse) [Source:HGNC Symbol;Acc:HGNC:24542]	-
ENSG00000281103	0	0	0	397.088919339245	413.124585053983	433.332415865963	0	414.515306753064	-11.0763008528942	9.5423843508567e-21	1.43662715659176e-19	TRG-AS1	7	38341577	38378804	+	4130	antisense	T cell receptor gamma locus antisense RNA 1 [Source:HGNC Symbol;Acc:HGNC:48974]	-
ENSG00000132970	6.57245512640208	4.25724580614519	10.7353952970649	105.252484644137	93.6554474933463	103.254989718062	7.18836540987072	100.720973951848	-3.79247073869434	9.62296174759644e-21	1.44788918148299e-19	WASF3	13	26557703	26688948	+	5162	protein_coding	WAS protein family member 3 [Source:HGNC Symbol;Acc:HGNC:12734]	-
ENSG00000282133	0	0	0	422.923620115534	406.880888554427	404.556435124864	0	411.453647931608	-11.0650959692984	1.03584433246302e-20	1.55668349591597e-19	TRBJ1-3	7	142787630	142787679	+	50	TR_J_gene	T cell receptor beta joining 1-3 [Source:HGNC Symbol;Acc:HGNC:12164]	-
ENSG00000188859	9.85868268960313	22.3505404822623	4.87972513502949	116.734573878043	148.808099906095	114.257570589658	12.362982768965	126.600081457932	-3.36900697371606	1.10252226555459e-20	1.65490505473609e-19	FAM78B	1	166057426	166166969	-	5343	protein_coding	family with sequence similarity 78 member B [Source:HGNC Symbol;Acc:HGNC:13495]	-
ENSG00000179455	375.725351392652	350.158467555442	429.415811882596	751.120004051343	842.899027440116	729.555747024336	385.099876943563	774.524926171932	-1.00544572684658	1.10713819218452e-20	1.66083972107489e-19	MKRN3	15	23565674	23630075	+	5735	protein_coding	makorin ring finger protein 3 [Source:HGNC Symbol;Acc:HGNC:7114]	-
ENSG00000187608	308.905390940898	229.89127353184	300.591068317817	592.284436315645	623.329033872382	616.144528809416	279.795910930185	610.585999665815	-1.12524431715949	1.32767638796695e-20	1.98336981316183e-19	ISG15	1	1001138	1014540	+	941	protein_coding	ISG15 ubiquitin-like modifier [Source:HGNC Symbol;Acc:HGNC:4053]	-
ENSG00000091490	2.19081837546736	2.1286229030726	1.9518900540118	126.302981572965	126.955162157647	117.642980088611	2.09044377751725	123.633707939741	-5.88866333576754	1.45391423232162e-20	2.16679006387943e-19	SEL1L3	4	25747427	25863760	-	7489	protein_coding	SEL1L family member 3 [Source:HGNC Symbol;Acc:HGNC:29108]	-
ENSG00000037280	0	0	0.975945027005899	751.120004051343	751.324812113289	759.178080140174	0.325315009001966	753.874298768269	-10.9770550685532	1.65020684366693e-20	2.45349662435412e-19	FLT4	5	180601506	180649624	-	8852	protein_coding	fms related tyrosine kinase 4 [Source:HGNC Symbol;Acc:HGNC:3767]	-
ENSG00000184208	445.831539407608	356.54433626466	489.924403556961	856.372488695481	886.604902937011	867.511184106664	430.766759743076	870.162858579719	-1.01289557055655	1.765752928563e-20	2.62217968941487e-19	C22orf46	22	41688939	41698136	+	5341	protein_coding	chromosome 22 open reading frame 46 [Source:HGNC Symbol;Acc:HGNC:26294]	-
ENSG00000130340	0	1.0643114515363	0	743.465277895406	753.406044279808	716.860461403263	0.354770483845433	737.910594526159	-10.9457245480829	2.1389127375655e-20	3.15949406852874e-19	SNX9	6	157700387	157945077	+	4637	protein_coding	sorting nexin 9 [Source:HGNC Symbol;Acc:HGNC:14973]	-
ENSG00000137767	42.7209583216136	56.4085069314238	46.8453612962832	190.411313128939	174.82350198758	206.509979436123	48.6582755164402	190.581598184214	-1.97125037451325	2.15429170092622e-20	3.18033810727673e-19	SQOR	15	45631148	45691294	+	3088	protein_coding	sulfide quinone oxidoreductase [Source:HGNC Symbol;Acc:HGNC:20390]	-
ENSG00000106479	204.841518106198	192.64037272807	209.828180806268	426.750983193502	466.196005300213	452.798520484942	202.436690546846	448.581836326219	-1.14710737042286	2.23087120160327e-20	3.28758586830865e-19	ZNF862	7	149838367	149867479	+	8430	protein_coding	zinc finger protein 862 [Source:HGNC Symbol;Acc:HGNC:34519]	-
ENSG00000204860	0	0	0	382.736307796863	427.693210219615	352.082587891095	0	387.504035302524	-10.9772601498354	2.2977840859008e-20	3.37825442219014e-19	FAM201A	9	38620474	38624990	+	3847	antisense	family with sequence similarity 201 member A [Source:HGNC Symbol;Acc:HGNC:27239]	-
ENSG00000176887	1.09540918773368	0	0	740.59475558693	752.365428196548	695.701652034808	0.365136395911227	729.553945272762	-10.9290902091256	2.46826705863913e-20	3.62041370554308e-19	SOX11	2	5692667	5701385	+	8719	protein_coding	SRY-box 11 [Source:HGNC Symbol;Acc:HGNC:11191]	HMG
ENSG00000184083	179.647106788324	197.961929985751	212.756015887286	421.009938576549	451.627380134581	468.879215604968	196.78835088712	447.172178105366	-1.18286650715976	2.52578335070917e-20	3.70261239056033e-19	FAM120C	X	54068324	54183281	-	8799	protein_coding	family with sequence similarity 120C [Source:HGNC Symbol;Acc:HGNC:16949]	-
ENSG00000138587	8.76327350186945	28.73640919148	11.7113403240708	133.957707728902	126.955162157647	135.416379958113	16.4036743391401	132.109749948221	-3.01349071229103	2.54566752605909e-20	3.72834837049532e-19	MNS1	15	56421544	56465137	-	2504	protein_coding	meiosis specific nuclear structural 1 [Source:HGNC Symbol;Acc:HGNC:29636]	-
ENSG00000255931	4.38163675093472	1.0643114515363	0	124.38930003398	162.336108988467	132.877322833899	1.81531606749034	139.867577285449	-6.32541616910023	2.79551940723654e-20	4.09085284552549e-19	AP003108.1	11	61496440	61500076	+	554	lincRNA	novel transcript	-
ENSG00000239268	6.57245512640208	6.38586870921779	7.80756021604719	91.8567138712471	105.1022244092	92.2524088464648	6.92196135055569	96.4037823756372	-3.79389852551843	2.81832893038632e-20	4.12182660244605e-19	AC092691.1	3	117672154	117997592	-	554	lincRNA	novel transcript	-
ENSG00000260793	81.0602798922924	67.0516214467868	68.3161518904129	214.332332366243	253.910324315294	237.825017301437	72.1426844098307	235.355891327658	-1.70726531832059	2.85079336977424e-20	4.16687641612339e-19	AC003102.1	17	44221401	44223710	+	2012	antisense	novel transcript, antisense to UBTF	-
ENSG00000170500	2.19081837546736	1.0643114515363	0.975945027005899	163.619771583159	184.189046736914	157.421541701307	1.41035828466985	168.410120007127	-6.91842440805328	2.86114395106967e-20	4.17713693717866e-19	LONRF2	2	100273291	100322733	-	13933	protein_coding	LON peptidase N-terminal domain and ring finger 2 [Source:HGNC Symbol;Acc:HGNC:24788]	-
ENSG00000122644	47.1025950725483	36.1865893522341	40.0137461072419	167.447134661128	177.945350237358	168.424122572904	41.1009768440081	171.272202490463	-2.06022809319877	2.93864113739225e-20	4.28778342106297e-19	ARL4A	7	12686856	12690934	+	3561	protein_coding	ADP ribosylation factor like GTPase 4A [Source:HGNC Symbol;Acc:HGNC:695]	-
ENSG00000102245	1.09540918773368	2.1286229030726	0.975945027005899	167.447134661128	176.904734154099	158.267894076045	1.39999237260406	167.539920963757	-6.9116596968913	2.97732550679003e-20	4.34170223030858e-19	CD40LG	X	136648193	136660390	+	1817	protein_coding	CD40 ligand [Source:HGNC Symbol;Acc:HGNC:11935]	-
ENSG00000107295	0	2.1286229030726	0	527.219263990179	481.805246549104	451.105815735466	0.709540967690865	486.710108758249	-9.4507423889228	3.95145736956041e-20	5.74220473599735e-19	SH3GL2	9	17579082	17797129	+	2682	protein_coding	SH3 domain containing GRB2 like 2, endophilin A1 [Source:HGNC Symbol;Acc:HGNC:10831]	-
ENSG00000164332	267.279841807018	309.714632397063	301.567013344823	639.169634020761	601.476096123935	561.131624451433	292.853829182968	600.592451532043	-1.03460636642068	4.28735219576463e-20	6.20515682482219e-19	UBLCP1	5	159263081	159286040	+	2676	protein_coding	ubiquitin like domain containing CTD phosphatase 1 [Source:HGNC Symbol;Acc:HGNC:28110]	-
ENSG00000163754	86.5373258309608	89.402161929049	119.06529329472	310.973250084951	289.291271146114	274.21816941518	98.3349270182432	291.494230215415	-1.56262425894451	4.33027845780704e-20	6.260060188975e-19	GYG1	3	148991341	149027668	+	3511	protein_coding	glycogenin 1 [Source:HGNC Symbol;Acc:HGNC:4699]	-
ENSG00000112238	3.28622756320104	2.1286229030726	2.9278350810177	123.432459264488	99.8991439929027	93.098761221203	2.78089518243045	105.476788159531	-5.24465445723012	5.0000757455901e-20	7.21587455989016e-19	PRDM13	6	99606730	99615578	+	3276	protein_coding	PR/SET domain 13 [Source:HGNC Symbol;Acc:HGNC:13998]	zf-C2H2
ENSG00000112218	246.467067240078	310.778943848599	337.676979344041	623.860181708887	625.410266038901	674.542842666353	298.307663477573	641.271096804714	-1.10235307102522	5.32891340362811e-20	7.6727787594604e-19	GPR63	6	96794126	96837463	-	5952	protein_coding	G protein-coupled receptor 63 [Source:HGNC Symbol;Acc:HGNC:13302]	-
ENSG00000166289	77.7740523290913	68.1159328983231	66.3642618364011	234.425988525579	224.773073984031	219.205265057196	70.7514156879385	226.134775855602	-1.67800057176699	5.72072598911531e-20	8.20395936300688e-19	PLEKHF1	19	29665056	29675457	+	2681	protein_coding	pleckstrin homology and FYVE domain containing 1 [Source:HGNC Symbol;Acc:HGNC:20764]	-
ENSG00000049769	41.6255491338799	24.4791633853349	20.4948455671239	172.231338508588	150.889332072613	144.726256080234	28.8665193621129	155.948975553812	-2.44313833354012	5.87506480442834e-20	8.42047859569553e-19	PPP1R3F	X	49269843	49301461	+	4173	protein_coding	protein phosphatase 1 regulatory subunit 3F [Source:HGNC Symbol;Acc:HGNC:14944]	-
ENSG00000153898	26.2898205056083	41.5081466099156	24.3986256751475	171.274497739096	158.173644655429	140.494494206543	30.7321975968905	156.647545533689	-2.35222456701891	6.02263692867518e-20	8.61230213483642e-19	MCOLN2	1	84925583	84997113	-	3442	protein_coding	mucolipin 2 [Source:HGNC Symbol;Acc:HGNC:13357]	-
ENSG00000261556	151.166467907248	201.15486434036	153.223369239926	410.484690112135	399.596575971611	425.715244493319	168.514900495845	411.932170192355	-1.29099687608681	6.26745065999497e-20	8.9521752536443e-19	SMG1P7	16	70219574	70246610	-	4433	transcribed_unprocessed_pseudogene	SMG1 pseudogene 7 [Source:HGNC Symbol;Acc:HGNC:49864]	-
ENSG00000177614	5.4770459386684	1.0643114515363	4.87972513502949	91.8567138712471	98.8585279096433	97.3305230948941	3.8070275084114	96.0152549585948	-4.65129392282603	6.3017420720434e-20	8.99603270637408e-19	PGBD5	1	230314482	230426371	-	11304	protein_coding	piggyBac transposable element derived 5 [Source:HGNC Symbol;Acc:HGNC:19405]	-
ENSG00000080709	10.9540918773368	12.7717374184356	5.85567016203539	96.6409177187079	104.06160832594	104.1013420928	9.86049981926926	101.601289379149	-3.3787557187249	6.36189115304332e-20	9.07157213761413e-19	KCNN2	5	114055545	114496500	+	6489	protein_coding	potassium calcium-activated channel subfamily N member 2 [Source:HGNC Symbol;Acc:HGNC:6291]	-
ENSG00000165914	47.1025950725483	53.2155725768149	43.9175262152655	193.281835437416	180.026582403877	176.041293945548	48.0785646215429	183.116570595613	-1.93075799455615	7.19793583417488e-20	1.02462330642891e-18	TTC7B	14	90524564	90816479	-	21268	protein_coding	tetratricopeptide repeat domain 7B [Source:HGNC Symbol;Acc:HGNC:19858]	-
ENSG00000123989	148.975649531781	114.94563676592	121.017183348731	333.937428552763	323.631601893674	342.772711768975	128.312823215477	333.447247405137	-1.38033155365451	7.30274904708001e-20	1.0383648049822e-18	CHPF	2	219538947	219543787	-	3354	protein_coding	chondroitin polymerizing factor [Source:HGNC Symbol;Acc:HGNC:24291]	-
ENSG00000143537	167.597605723253	171.354143697344	132.728523672802	382.736307796863	418.32766547028	368.163283011121	157.2267576978	389.742418759421	-1.3113808585763	7.35803336776259e-20	1.0456328211344e-18	ADAM15	1	155050566	155062775	+	6584	protein_coding	ADAM metallopeptidase domain 15 [Source:HGNC Symbol;Acc:HGNC:193]	-
ENSG00000225138	111.731737148835	92.5950962836579	121.017183348731	279.39750469171	301.778664145227	336.001892771069	108.448005593742	305.726020536002	-1.49456201951966	8.20465047273493e-20	1.16330719704431e-18	SLC9A3-AS1	5	473236	480884	+	4302	processed_transcript	SLC9A3 antisense RNA 1 [Source:HGNC Symbol;Acc:HGNC:40550]	-
ENSG00000084764	7.66786431413577	7.45018016075409	9.75945027005899	105.252484644137	85.330518827271	101.562284968585	8.29249824831628	97.3817628133312	-3.54886080752624	8.40227280500346e-20	1.18931042040122e-18	MAPRE3	2	26970612	27027196	+	3630	protein_coding	microtubule associated protein RP/EB family member 3 [Source:HGNC Symbol;Acc:HGNC:6892]	-
ENSG00000274828	18.6219561914726	22.3505404822623	10.7353952970649	126.302981572965	112.386536992016	121.874741962302	17.2359639902666	120.188086842427	-2.81327970810797	1.04164826821343e-19	1.46367629486439e-18	AC068473.5	18	79677287	79679358	-	2072	lincRNA	novel transcript	-
ENSG00000266189	16.4311378160052	19.1576061276534	18.5429555131121	108.123006952614	120.711465658091	126.106503835993	18.0438998189236	118.313658815566	-2.712082595938	1.09012343727889e-19	1.52665974616578e-18	MIR3186	17	81451104	81451188	-	85	miRNA	microRNA 3186 [Source:HGNC Symbol;Acc:HGNC:38311]	-
ENSG00000109576	101.873054459232	96.8523420898031	139.560138861844	332.980587783271	338.200227059306	294.530626408897	112.76184513696	321.903813750491	-1.50770090003615	1.77373282226318e-19	2.45522994746165e-18	AADAT	4	170060222	170091699	-	2981	protein_coding	aminoadipate aminotransferase [Source:HGNC Symbol;Acc:HGNC:17929]	-
ENSG00000176658	38.3393215706788	51.0869496737423	54.6529215123303	189.454472359447	201.879520152324	170.11682732238	48.0263975855838	187.15027327805	-1.95623890472046	1.90038419597911e-19	2.6247487006359e-18	MYO1D	17	32492522	32877177	-	8188	protein_coding	myosin ID [Source:HGNC Symbol;Acc:HGNC:7598]	-
ENSG00000260001	29.5760480688094	25.5434748368712	25.3745707021534	122.475618494996	156.09241248891	139.648141831805	26.8313645359446	139.40539093857	-2.37848560983371	1.95202743145013e-19	2.69459284731052e-18	TGFBR3L	19	7916145	7919097	+	1516	protein_coding	transforming growth factor beta receptor 3 like [Source:HGNC Symbol;Acc:HGNC:44152]	-
ENSG00000179934	12.0495010650705	8.51449161229039	8.78350524305309	105.252484644137	93.6554474933463	94.7914659706794	9.78249930680465	97.8997993693877	-3.32846934445539	2.1068638858425e-19	2.90353626289569e-18	CCR8	3	39329706	39333511	+	1318	protein_coding	C-C motif chemokine receptor 8 [Source:HGNC Symbol;Acc:HGNC:1609]	-
ENSG00000186301	117.208783087504	118.138571120529	105.402062916637	299.491160851045	291.372503312633	296.223331158373	113.583139041557	295.69566510735	-1.38210723422565	2.42989656498139e-19	3.33771443827291e-18	MST1P2	1	16645622	16650289	+	2291	unprocessed_pseudogene	macrophage stimulating 1 pseudogene 2 [Source:HGNC Symbol;Acc:HGNC:7383]	-
ENSG00000099625	54.770459386684	51.0869496737423	40.0137461072419	188.497631589955	207.082600568621	167.577770198165	48.6237183892227	187.719334118914	-1.95146139284323	2.58335598164791e-19	3.54268642600836e-18	CBARP	19	1228287	1238027	-	4591	protein_coding	CACN subunit beta associated regulatory protein [Source:HGNC Symbol;Acc:HGNC:28617]	-
ENSG00000119698	5.4770459386684	2.1286229030726	4.87972513502949	76.5472615593726	108.224072658978	95.6378183454176	4.16179799225683	93.469717521256	-4.48580757371318	2.83082472562132e-19	3.87431919995117e-18	PPP4R4	14	94146128	94279735	+	4974	protein_coding	protein phosphatase 4 regulatory subunit 4 [Source:HGNC Symbol;Acc:HGNC:23788]	-
ENSG00000174132	17.5265470037389	24.4791633853349	15.6151204320944	117.691414647535	127.995778240907	115.950275339135	19.206943607056	120.545822742526	-2.65313786428098	2.92591335971691e-19	3.99933290945066e-18	FAM174A	5	100535305	100586741	+	1416	protein_coding	family with sequence similarity 174 member A [Source:HGNC Symbol;Acc:HGNC:24943]	-
ENSG00000143303	243.180839676877	282.042534657119	247.890036859498	510.952970908812	526.551738129258	550.129043579836	257.704470397831	529.211250872635	-1.03893800239859	3.38514247068379e-19	4.61697354266943e-18	RRNAD1	1	156728442	156736960	+	3169	protein_coding	ribosomal RNA adenine dimethylase domain containing 1 [Source:HGNC Symbol;Acc:HGNC:24273]	-
ENSG00000112773	24.099002130141	28.73640919148	33.1821309182006	148.310319271284	144.645635573057	131.184618084422	28.6725140799405	141.380190976255	-2.29568319028651	3.49833061115423e-19	4.7635791742112e-18	TENT5A	6	81491439	81752774	-	6053	protein_coding	terminal nucleotidyltransferase 5A [Source:HGNC Symbol;Acc:HGNC:18345]	-
ENSG00000211790	0	0	0	289.922753156124	330.91591447649	290.298864535206	0	303.712510722607	-10.6261647718413	3.90172494970826e-19	5.28989541559906e-18	TRAV8-4	14	21894433	21895030	+	469	TR_V_gene	T cell receptor alpha variable 8-4 [Source:HGNC Symbol;Acc:HGNC:12149]	-
ENSG00000144026	230.035929424073	232.019896434913	262.529212264587	474.59302166811	515.104961213405	531.509291335595	241.528346041191	507.069091405703	-1.06882659147328	4.28327997852035e-19	5.79467251463039e-18	ZNF514	2	95147330	95165413	-	6813	protein_coding	zinc finger protein 514 [Source:HGNC Symbol;Acc:HGNC:25894]	zf-C2H2
ENSG00000277363	6.57245512640208	9.57880306382668	11.7113403240708	99.5114400271844	89.4929831603087	99.0232278443705	9.28753283809985	96.0092170106212	-3.35981815175682	4.55981264852008e-19	6.15219047069288e-18	SRCIN1	17	38530016	38605930	-	11658	protein_coding	SRC kinase signaling inhibitor 1 [Source:HGNC Symbol;Acc:HGNC:29506]	-
ENSG00000184371	13.1449102528042	2.1286229030726	7.80756021604719	109.079847722106	81.1680544942334	110.872161090705	7.69369779064132	100.373354435682	-3.71423846117882	4.76054089056938e-19	6.41611427282435e-18	CSF1	1	109910242	109930992	+	5418	protein_coding	colony stimulating factor 1 [Source:HGNC Symbol;Acc:HGNC:2432]	-
ENSG00000135828	121.590419838439	127.717374184356	125.896908483761	301.40484239003	327.794066226712	309.764969154185	125.068234168852	312.987959256975	-1.3225086035323	5.01160391284952e-19	6.74000264568857e-18	RNASEL	1	182573634	182589256	-	6125	protein_coding	ribonuclease L [Source:HGNC Symbol;Acc:HGNC:10050]	-
ENSG00000170390	66.8199604517545	60.665752737569	60.5085916743657	201.893402362845	208.123216651881	202.278217562432	62.6647682878964	204.098278859053	-1.70444272303844	6.20910827470945e-19	8.29711527683871e-18	DCLK2	4	150078274	150257457	+	4606	protein_coding	doublecortin like kinase 2 [Source:HGNC Symbol;Acc:HGNC:19002]	-
ENSG00000178397	201.555290542997	185.190192567316	175.670104861062	425.79414242401	444.343067551765	390.168444754314	187.471862657125	420.10188491003	-1.16415404063283	6.42599190538387e-19	8.58236043508191e-18	FAM220A	7	6329409	6348981	-	2395	protein_coding	family with sequence similarity 220 member A [Source:HGNC Symbol;Acc:HGNC:22422]	-
ENSG00000166347	133.639920903509	137.296177248182	144.439863996873	347.333199325653	362.134396974272	310.611321528923	138.458654049522	340.026305942949	-1.29357181377875	7.23534635577578e-19	9.62232011111178e-18	CYB5A	18	74250847	74292016	-	9313	protein_coding	cytochrome b5 type A [Source:HGNC Symbol;Acc:HGNC:2570]	-
ENSG00000050344	182.933334351525	185.190192567316	181.525775023097	428.664664732486	391.271647305536	393.553854253267	183.216433980646	404.496722097096	-1.14268544172012	9.43635877010598e-19	1.24438880479389e-17	NFE2L3	7	26152240	26187125	+	4249	protein_coding	nuclear factor, erythroid 2 like 3 [Source:HGNC Symbol;Acc:HGNC:7783]	TF_bZIP
ENSG00000260302	145.68942196858	143.6820459574	165.910654591003	381.779467027371	359.012548724494	340.23365464476	151.760707505661	360.341890132208	-1.24507153904277	1.17336675686617e-18	1.5400515434703e-17	AP005482.1	18	12739490	12776137	-	2347	lincRNA	novel transcript	-
ENSG00000255344	3.28622756320104	1.0643114515363	1.9518900540118	102.381962335661	108.224072658978	102.408637343323	2.10080968958305	104.338224112654	-5.64352952155487	1.30171659846845e-18	1.70494285758672e-17	AP001999.3	11	134714542	134715922	+	455	lincRNA	novel transcript	-
ENSG00000176049	1.09540918773368	2.1286229030726	1.9518900540118	114.820892339059	112.386536992016	121.028389587564	1.72530738160602	116.078606306213	-6.06293376946942	1.34289503876787e-18	1.75612582702689e-17	JAKMIP2	5	147585439	147782848	-	9275	protein_coding	janus kinase and microtubule interacting protein 2 [Source:HGNC Symbol;Acc:HGNC:29067]	-
ENSG00000173200	94.2051901450965	106.43114515363	112.233678105678	263.131211610343	312.184824977821	276.757226539394	104.290004468135	284.02442104252	-1.44226408476503	1.35694244311437e-18	1.77357114946298e-17	PARP15	3	122577602	122639047	+	5507	protein_coding	poly(ADP-ribose) polymerase family member 15 [Source:HGNC Symbol;Acc:HGNC:26876]	-
ENSG00000138678	13.1449102528042	7.45018016075409	11.7113403240708	105.252484644137	105.1022244092	85.4815898485591	10.7688102458763	98.6120996339654	-3.19250258062757	1.48612485702512e-18	1.93535740726398e-17	GPAT3	4	83535914	83605875	+	3468	protein_coding	glycerol-3-phosphate acyltransferase 3 [Source:HGNC Symbol;Acc:HGNC:28157]	-
ENSG00000163909	15.3357286282715	11.7074259668993	18.5429555131121	127.259822342457	91.5742153268275	115.103922964396	15.1953700360943	111.31265354456	-2.86877911058718	1.55354025915009e-18	2.02000501710745e-17	HEYL	1	39624153	39639945	-	3661	protein_coding	hes related family bHLH transcription factor with YRPW motif-like [Source:HGNC Symbol;Acc:HGNC:4882]	bHLH
ENSG00000259834	63.5337328885535	64.9229985437142	50.7491414043067	204.763924671322	208.123216651881	188.736579566621	59.7352909455248	200.541240296608	-1.74977456062347	1.58246959891591e-18	2.05548951217032e-17	AL365361.1	1	110653560	110657040	-	3481	lincRNA	novel transcript	-
ENSG00000226252	1.09540918773368	1.0643114515363	0	339.678473169716	356.931316557975	395.246559002744	0.71990687975666	363.952116243478	-9.03259778934812	1.86899629754806e-18	2.4139116959372e-17	AL135960.1	1	47225797	47230750	+	4036	antisense	novel transcript	-
ENSG00000175497	0	0	0	262.174370840851	282.006958563298	247.981245798295	0	264.054191734148	-10.4242548510359	1.93619789229323e-18	2.49813351514912e-17	DPP10	2	114442299	115845752	+	10005	protein_coding	dipeptidyl peptidase like 10 [Source:HGNC Symbol;Acc:HGNC:20823]	-
ENSG00000135317	261.80279586835	335.258107233934	299.615123290811	623.860181708887	576.501310125709	600.06383368939	298.892008797698	600.141775174662	-1.00536889338026	2.56970285078908e-18	3.2817355857175e-17	SNX14	6	85505496	85594156	-	7105	protein_coding	sorting nexin 14 [Source:HGNC Symbol;Acc:HGNC:14977]	-
ENSG00000182459	71.2015972026892	72.3731787044683	89.7869424845427	286.095390078155	234.138618733366	216.666207932982	77.7872394639001	245.633405581501	-1.65473101635683	2.88839679487377e-18	3.68498313372452e-17	TEX19	17	82359247	82363776	+	1936	protein_coding	testis expressed 19 [Source:HGNC Symbol;Acc:HGNC:33802]	-
ENSG00000280138	146.784831156313	127.717374184356	112.233678105678	306.18904623749	349.647003975159	323.306607149996	128.911961148782	326.380885787549	-1.34247767624745	2.89580213550215e-18	3.69067627859069e-17	AC027290.2	12	122870059	122888720	-	18662	TEC	novel transcript	-
ENSG00000230202	728.447109842898	436.367695129882	519.202754367138	2143.32332366243	2174.88761401215	2115.88093684552	561.339186446639	2144.6972915067	-1.93418790387418	2.96614484064509e-18	3.77648958848021e-17	AL450405.1	6	117998975	117999448	+	474	processed_pseudogene	ribosomal protein L29 (RPL29) pseudogene	-
ENSG00000117475	143.498603593112	216.055224661868	188.357390212139	437.276231657916	460.992924883916	418.098073120675	182.637072822373	438.789076554169	-1.26232190708196	3.03677336908933e-18	3.86249237543096e-17	BLZF1	1	169367970	169396540	+	3820	protein_coding	basic leucine zipper nuclear factor 1 [Source:HGNC Symbol;Acc:HGNC:1065]	Others
ENSG00000233593	29.5760480688094	19.1576061276534	25.3745707021534	144.482956193316	113.427153075275	135.416379958113	24.702741632872	131.108829742235	-2.41037486969738	3.07011998687774e-18	3.90100358953418e-17	AL590094.1	1	90782983	90851657	-	4212	processed_transcript	uncharacterized LOC105378853 [Source:NCBI gene;Acc:105378853]	-
ENSG00000146530	0	0	0	244.951236989992	247.666627815738	260.676531419368	0	251.098132075033	-10.3531554937054	3.33253336550542e-18	4.22795153634836e-17	VWDE	7	12330885	12403941	-	6712	protein_coding	von Willebrand factor D and EGF domains [Source:HGNC Symbol;Acc:HGNC:21897]	-
ENSG00000166145	47.1025950725483	35.1222779006978	48.7972513502949	159.79240850519	190.432743236471	162.499655949736	43.6740414411803	170.908269230466	-1.96489490231618	4.10128773295497e-18	5.17968272497364e-17	SPINT1	15	40844018	40858207	+	3542	protein_coding	serine peptidase inhibitor, Kunitz type 1 [Source:HGNC Symbol;Acc:HGNC:11246]	-
ENSG00000285410	254.134931554214	225.634027725695	248.865981886504	507.125607830843	523.42988987948	464.647453731277	242.878313722138	498.400983813867	-1.03568228152794	4.13926671233574e-18	5.22238871623768e-17	GABPB1-IT1	15	50348936	50354861	-	5926	sense_intronic	GABPB1 intronic transcript [Source:HGNC Symbol;Acc:HGNC:25469]	-
ENSG00000105290	212.509382420334	180.932946761171	189.333335239144	401.873123186706	425.611978053096	436.717825364916	194.258554806883	421.400975534906	-1.11851230054232	4.21161254478258e-18	5.31099375808128e-17	APLP1	19	35867899	35879791	+	3656	protein_coding	amyloid beta precursor like protein 1 [Source:HGNC Symbol;Acc:HGNC:597]	-
ENSG00000091622	35.0530940074778	27.6720977399437	33.1821309182006	149.267160040777	132.158242573944	144.726256080234	31.9691075552074	142.050552898318	-2.15234918350244	4.51659524810579e-18	5.68701014121432e-17	PITPNM3	17	6451264	6556494	-	10609	protein_coding	PITPNM family member 3 [Source:HGNC Symbol;Acc:HGNC:21043]	-
ENSG00000163491	19.7173653792063	15.9646717730445	28.3024057831711	140.655593115347	119.670849574831	112.564865840182	21.3281476451406	124.297102843453	-2.53358368323537	5.22569831525841e-18	6.5437326581783e-17	NEK10	3	27110085	27369460	-	9582	protein_coding	NIMA related kinase 10 [Source:HGNC Symbol;Acc:HGNC:18592]	-
ENSG00000219545	110.636327961102	113.881325314384	114.18556815969	316.714294701904	291.372503312633	265.754645667798	112.901073811725	291.280481227445	-1.36592828815958	5.64947782138826e-18	7.06373359796563e-17	UMAD1	7	7640711	7968020	+	3752	protein_coding	UBAP1-MVB12-associated (UMA) domain containing 1 [Source:HGNC Symbol;Acc:HGNC:48955]	-
ENSG00000134138	3.28622756320104	1.0643114515363	0.975945027005899	100.468280796677	119.670849574831	106.640399217014	1.77549468058108	108.926509862841	-5.96695762656326	6.83835740939745e-18	8.5248350170232e-17	MEIS2	15	36889204	37101299	-	10798	protein_coding	Meis homeobox 2 [Source:HGNC Symbol;Acc:HGNC:7001]	Homeobox
ENSG00000095397	83.2510982677597	67.0516214467868	77.099657133466	231.555466217102	217.488761401215	224.283379305625	75.8007922826708	224.442535641314	-1.56664978516375	6.99061493538834e-18	8.71031315496326e-17	WHRN	9	114402080	114505450	-	5542	protein_coding	whirlin [Source:HGNC Symbol;Acc:HGNC:16361]	-
ENSG00000237438	0	0	0	232.512306986594	228.935538317069	238.671369676175	0	233.373071659946	-10.2474363570078	7.62454512712593e-18	9.47665217435939e-17	CECR7	22	17036570	17060825	+	4453	transcribed_unprocessed_pseudogene	cat eye syndrome chromosome region, candidate 7 [Source:HGNC Symbol;Acc:HGNC:1845]	-
ENSG00000184156	1.09540918773368	1.0643114515363	0	301.40484239003	323.631601893674	334.309188021593	0.71990687975666	319.781877435099	-8.84536343203098	9.76990412069283e-18	1.20654227058207e-16	KCNQ3	8	132120858	132481019	-	12646	protein_coding	potassium voltage-gated channel subfamily Q member 3 [Source:HGNC Symbol;Acc:HGNC:6297]	-
ENSG00000185361	237.703793738209	191.576061276534	220.563576103333	443.017276274869	455.789844467619	473.957329853397	216.614477039359	457.588150198628	-1.07960289898042	9.85268515754733e-18	1.21616658032284e-16	TNFAIP8L1	19	4639518	4655568	+	6667	protein_coding	TNF alpha induced protein 8 like 1 [Source:HGNC Symbol;Acc:HGNC:28279]	-
ENSG00000179242	79.9648707045587	77.6947359621498	61.4845367013716	199.979720823861	232.057386566847	247.981245798295	73.04804778936	226.672784396334	-1.63816119021823	1.04362183576494e-17	1.2869283620775e-16	CDH4	20	61252426	61940617	+	7351	protein_coding	cadherin 4 [Source:HGNC Symbol;Acc:HGNC:1763]	-
ENSG00000249421	10.9540918773368	11.7074259668993	7.80756021604719	90.8998731017549	90.5335992435681	91.4060564717266	10.1563593534278	90.9465096056832	-3.17044116708318	1.05982160918243e-17	1.30562110027082e-16	ADAMTS19-AS1	5	129459559	129460689	-	786	antisense	ADAMTS19 antisense RNA 1 [Source:HGNC Symbol;Acc:HGNC:40797]	-
ENSG00000174500	54.770459386684	39.379523706843	67.340206863407	233.469147756086	170.661037654542	206.509979436123	53.830063318978	203.546721615584	-1.91557325705558	1.12431011735789e-17	1.38235031193974e-16	GCSAM	3	112120841	112133305	-	3783	protein_coding	germinal center associated signaling and motility [Source:HGNC Symbol;Acc:HGNC:20253]	-
ENSG00000169740	243.180839676877	209.669355952651	325.96563901997	608.550729397012	560.892068876818	603.449243188343	259.605278216499	590.964013820725	-1.18412463555857	1.20427633478517e-17	1.47921934520478e-16	ZNF32	10	43643859	43648856	-	1436	protein_coding	zinc finger protein 32 [Source:HGNC Symbol;Acc:HGNC:13095]	zf-C2H2
ENSG00000123643	161.025150596851	151.132226118154	164.934709563997	365.513173946004	336.118994892787	380.858568632194	159.030695426334	360.830245823662	-1.18278080951679	1.29534600106483e-17	1.58797010746374e-16	SLC36A1	5	151437046	151492381	+	6980	protein_coding	solute carrier family 36 member 1 [Source:HGNC Symbol;Acc:HGNC:18761]	-
ENSG00000162739	138.021557654444	121.331505475138	158.103094374956	379.865785488386	322.590985810415	329.231073773163	139.152052501512	343.895948357322	-1.30308541102567	1.32460241784281e-17	1.62304239591272e-16	SLAMF6	1	160485030	160523262	-	2746	protein_coding	SLAM family member 6 [Source:HGNC Symbol;Acc:HGNC:21392]	-
ENSG00000273117	181.837925163791	142.617734505864	163.958764536991	362.642651637528	404.799656387908	362.238816387954	162.804808068882	376.560374804463	-1.20919447624784	1.36821218345402e-17	1.67402429197042e-16	AC144652.1	7	155295918	155297541	-	1624	lincRNA	novel transcript	-
ENSG00000262468	31.7668664442767	59.6014412860327	52.7010314583185	181.79974620351	185.229662820174	181.965760568715	48.023113062876	182.998389864133	-1.92568309326225	1.68184574068073e-17	2.04578345624413e-16	LINC01569	16	4243943	4253817	-	5237	lincRNA	long intergenic non-protein coding RNA 1569 [Source:HGNC Symbol;Acc:HGNC:51380]	-
ENSG00000249626	23.0035929424073	15.9646717730445	17.5670104861062	119.60509618652	111.345920908756	103.254989718062	18.8450917338526	111.402002271112	-2.56633725614327	1.77282961154679e-17	2.15019885477837e-16	AC024560.2	3	197634315	197635811	+	1497	processed_pseudogene	protein phosphatase 4, regulatory subunit 2 (PPP4R2) pseudogene	-
ENSG00000167994	2.19081837546736	10.643114515363	4.87972513502949	89.9430323322628	88.4523670770493	77.018066101177	5.90455267528661	85.1378218368297	-3.8477493470877	1.90968952223241e-17	2.30949048199775e-16	RAB3IL1	11	61897301	61920269	-	3006	protein_coding	RAB3A interacting protein like 1 [Source:HGNC Symbol;Acc:HGNC:9780]	-
ENSG00000186481	76.6786431413577	57.4728183829601	47.8213063232891	209.548128518782	233.098002650106	185.351170067668	60.6575892825356	209.332433745519	-1.79066426589831	1.96280366396769e-17	2.37143745181298e-16	ANKRD20A5P	18	14179097	14252140	+	6302	transcribed_unprocessed_pseudogene	ankyrin repeat domain 20 family member A5, pseudogene [Source:HGNC Symbol;Acc:HGNC:33833]	-
ENSG00000145777	69.0107788272219	70.2445558013957	77.099657133466	240.167033142531	224.773073984031	193.81469381505	72.1183305873612	219.584933647204	-1.60310075715565	2.14607446023647e-17	2.58663333068963e-16	TSLP	5	111070062	111078024	+	4282	protein_coding	thymic stromal lymphopoietin [Source:HGNC Symbol;Acc:HGNC:30743]	-
ENSG00000184916	40.5301399461462	30.8650320945526	23.4226806481416	150.224000810269	176.904734154099	123.567446711779	31.6059508962801	150.232060558715	-2.25357121849003	2.24635926630581e-17	2.70490557453107e-16	JAG2	14	105140981	105168824	-	6397	protein_coding	jagged 2 [Source:HGNC Symbol;Acc:HGNC:6189]	-
ENSG00000255571	0	0	0	220.073376983196	192.51397540299	221.744322181411	0	211.443891522532	-10.1057845714213	2.38965791347524e-17	2.87194057430694e-16	MIR9-3HG	15	89361579	89398487	+	7265	lincRNA	MIR9-3 host gene [Source:HGNC Symbol;Acc:HGNC:27388]	-
ENSG00000171714	0	0	0	199.979720823861	215.407529234696	216.666207932982	0	210.68448599718	-10.0996448696399	2.43968537233113e-17	2.9292574681096e-16	ANO5	11	21799934	22283357	+	7547	protein_coding	anoctamin 5 [Source:HGNC Symbol;Acc:HGNC:27337]	-
ENSG00000238121	190.60119866566	209.669355952651	230.323026373392	490.859314749477	456.830460550878	413.019958872246	210.197860330568	453.569911390867	-1.10663571842496	2.4455762844719e-17	2.93438309217784e-16	LINC00426	13	30340270	30377145	-	3972	lincRNA	long intergenic non-protein coding RNA 426 [Source:HGNC Symbol;Acc:HGNC:42761]	-
ENSG00000246982	25.1944113178747	23.4148519337986	29.278350810177	131.087185420426	117.589617408313	127.79920858547	25.9625380206167	125.492003804736	-2.27048924152658	2.61418415170403e-17	3.1312782661433e-16	Z84485.1	6	36146698	36197205	-	1463	antisense	novel transcript, antisense to BRPF3	-
ENSG00000155970	0	0	0	213.375491596751	207.082600568621	203.970922311908	0	208.14300482576	-10.081863358239	2.77422783327179e-17	3.31664358980567e-16	MICU3	8	17027238	17122644	+	4606	protein_coding	mitochondrial calcium uptake family member 3 [Source:HGNC Symbol;Acc:HGNC:27820]	-
ENSG00000065989	196.078244604329	161.775340633517	160.054984428967	368.383696254481	381.906102556201	414.712663621723	172.636189888938	388.334154144135	-1.17238966902546	2.8110438841801e-17	3.35585924336055e-16	PDE4A	19	10416773	10469631	+	6646	protein_coding	phosphodiesterase 4A [Source:HGNC Symbol;Acc:HGNC:8780]	-
ENSG00000069011	123.781238213906	83.0162932198313	78.0756021604719	268.872256227296	299.697431978708	263.215588543583	94.9577111980697	277.261758916529	-1.54939781166015	3.64801782776517e-17	4.32622142581589e-16	PITX1	5	135027735	135034813	-	3511	protein_coding	paired like homeodomain 1 [Source:HGNC Symbol;Acc:HGNC:9004]	Homeobox
ENSG00000175198	77.7740523290913	74.5018016075409	56.6048115663421	239.210192373039	243.5041634827	187.890227191882	69.6268885009914	223.534861015874	-1.68459296219124	3.68185122946845e-17	4.36428131084724e-16	PCCA	13	100089015	100530437	+	7288	protein_coding	propionyl-CoA carboxylase subunit alpha [Source:HGNC Symbol;Acc:HGNC:8653]	-
ENSG00000224699	97.4914177082976	136.231865796646	117.113403240708	299.491160851045	290.331887229373	304.686854905755	116.945562248551	298.169967662058	-1.3497836705151	4.03976291584103e-17	4.77049592538252e-16	LAMTOR5-AS1	1	110347116	110443817	+	10755	processed_transcript	LAMTOR5 antisense RNA 1 [Source:HGNC Symbol;Acc:HGNC:40823]	-
ENSG00000164535	262.898205056083	239.470076595667	208.852235779262	485.118270132524	528.632970295777	464.647453731277	237.073505810338	492.799564719859	-1.05672710955614	4.06527209148589e-17	4.79836021640702e-16	DAGLB	7	6409126	6484190	-	5756	protein_coding	diacylglycerol lipase beta [Source:HGNC Symbol;Acc:HGNC:28923]	-
ENSG00000260260	46.0071858848146	45.7653924160608	75.1477670794542	202.850243132337	191.47335931973	199.739160438217	55.6401151267765	198.020920963428	-1.82404830616871	4.10982306139586e-17	4.84638373417635e-16	SNHG19	16	2154797	2155358	-	342	lincRNA	small nucleolar RNA host gene 19 [Source:HGNC Symbol;Acc:HGNC:49574]	-
ENSG00000132518	9.85868268960313	1.0643114515363	8.78350524305309	79.4177838678491	83.2492866607522	95.6378183454176	6.56883312806417	86.101629624673	-3.7081446406814	4.2964773489361e-17	5.05935421906175e-16	GUCY2D	17	8002594	8020339	+	4040	protein_coding	guanylate cyclase 2D, retinal [Source:HGNC Symbol;Acc:HGNC:4689]	-
ENSG00000162769	157.73892303365	219.248159016477	205.924400698245	439.1899131969	430.815058469393	426.561596868057	194.303827582791	432.188856178117	-1.15142597234654	4.53207361102715e-17	5.33177628104048e-16	FLVCR1	1	212858255	212899363	+	6442	protein_coding	feline leukemia virus subgroup C cellular receptor 1 [Source:HGNC Symbol;Acc:HGNC:24682]	-
ENSG00000228544	44.9117766970809	58.5371298344964	57.580756593348	176.058701586557	195.635823652768	174.348589196071	53.6765543749751	182.014371478465	-1.75786524551723	4.80199556172423e-17	5.6387477846052e-16	CCDC183-AS1	9	136803927	136808848	-	2386	antisense	CCDC183 antisense RNA 1 [Source:HGNC Symbol;Acc:HGNC:44105]	-
ENSG00000090013	165.406787347786	145.810668860473	178.59793994208	345.419517786669	392.312263388795	371.548692510074	163.271798716779	369.760157895179	-1.17737424629316	5.09205066990603e-17	5.97375186635093e-16	BLVRB	19	40447765	40465840	-	1689	protein_coding	biliverdin reductase B [Source:HGNC Symbol;Acc:HGNC:1063]	-
ENSG00000105991	8.76327350186945	9.57880306382668	13.6632303780826	81.3314654068334	109.264688742237	87.1742945980356	10.6684356479262	92.5901495823688	-3.10581933397478	5.15903639799123e-17	6.04950682255335e-16	HOXA1	7	27092993	27095996	-	2539	protein_coding	homeobox A1 [Source:HGNC Symbol;Acc:HGNC:5099]	Homeobox
ENSG00000176105	216.891019171269	208.605044501114	209.828180806268	472.679340129126	420.408897636799	419.790777870152	211.774748159551	437.626338545359	-1.04729545112858	5.32708806666661e-17	6.23781619459066e-16	YES1	18	721588	812546	-	5100	protein_coding	YES proto-oncogene 1, Src family tyrosine kinase [Source:HGNC Symbol;Acc:HGNC:12841]	-
ENSG00000261226	48.198004260282	88.3378504775127	57.580756593348	209.548128518782	219.569993567734	229.361493554055	64.7055371103809	219.493205213524	-1.76307210210575	5.8473983369601e-17	6.84069240147543e-16	AC092384.3	16	88936779	88939651	-	2873	sense_intronic	novel transcript	-
ENSG00000115423	0	3.19293435460889	1.9518900540118	102.381962335661	105.1022244092	89.7133517222502	1.71494146954023	99.0658461557036	-5.83293403014616	6.18038712462495e-17	7.22014298369087e-16	DNAH6	2	84516455	84819589	+	13514	protein_coding	dynein axonemal heavy chain 6 [Source:HGNC Symbol;Acc:HGNC:2951]	-
ENSG00000187164	210.318564044867	186.254504018852	189.333335239144	388.477352413816	411.043352887464	476.496386977612	195.302134434288	425.339030759631	-1.12535376117631	7.00888868205658e-17	8.17280083325631e-16	SHTN1	10	116881482	117126586	-	8247	protein_coding	shootin 1 [Source:HGNC Symbol;Acc:HGNC:29319]	-
ENSG00000136856	0	0	0	199.979720823861	183.148430653655	188.736579566621	0	190.621577014712	-9.95533911909384	7.43635843635853e-17	8.65114760207535e-16	SLC2A8	9	127397138	127408424	+	3928	protein_coding	solute carrier family 2 member 8 [Source:HGNC Symbol;Acc:HGNC:13812]	-
ENSG00000228506	40.5301399461462	50.022638222206	43.9175262152655	165.533453122143	170.661037654542	149.804370328663	44.8234347945392	161.999620368449	-1.85199729266918	8.96768790858764e-17	1.03653247983039e-15	AL513550.1	6	99424922	99431373	+	1638	antisense	thiosulfate sulfurtransferase like domain containing 3 [Source:NCBI gene;Acc:100130890]	-
ENSG00000110002	51.484231823483	51.0869496737423	51.7250864313126	218.159695444212	144.645635573057	195.507398564526	51.4320893095126	186.104243193932	-1.85742749897752	1.19325649635628e-16	1.37227232652949e-15	VWA5A	11	124115362	124147721	+	6403	protein_coding	von Willebrand factor A domain containing 5A [Source:HGNC Symbol;Acc:HGNC:6658]	-
ENSG00000231607	333.004393071039	393.79523706843	516.274919286121	880.293507932785	810.639928859075	886.130936350905	414.358183141863	859.021457714255	-1.04960145786308	1.20729867039128e-16	1.38651397668288e-15	DLEU2	13	49982552	50125720	-	5103	antisense	deleted in lymphocytic leukemia 2 [Source:HGNC Symbol;Acc:HGNC:13748]	-
ENSG00000154611	0	0	0	190.411313128939	194.595207569508	163.346008324474	0	182.784176340974	-9.8931609473133	1.24933583959493e-16	1.43282311516781e-15	PSMA8	18	26133852	26193355	+	1894	protein_coding	proteasome subunit alpha 8 [Source:HGNC Symbol;Acc:HGNC:22985]	-
ENSG00000171160	0	0	0	172.231338508588	190.432743236471	174.348589196071	0	179.004223647043	-9.86373999416057	1.50825443038487e-16	1.71876590744722e-15	MORN4	10	97614553	97633500	-	2512	protein_coding	MORN repeat containing 4 [Source:HGNC Symbol;Acc:HGNC:24001]	-
ENSG00000183723	53.6750501989504	91.5307848321216	81.0034372414896	241.123873912024	223.732457900772	230.207845928793	75.4030907575205	231.688059247196	-1.61666855001234	1.54435937736931e-16	1.75751460540731e-15	CMTM4	16	66614750	66696707	-	8117	protein_coding	CKLF like MARVEL transmembrane domain containing 4 [Source:HGNC Symbol;Acc:HGNC:19175]	-
ENSG00000274114	14.2403194405378	9.57880306382668	13.6632303780826	85.158828484802	88.4523670770493	105.794046842276	12.4941176274824	93.1350808013758	-2.89864857623387	1.62074703835659e-16	1.84027058470167e-15	ALOX15P1	17	6657034	6693577	+	4151	transcribed_unprocessed_pseudogene	arachidonate 15-lipoxygenase pseudogene 1 [Source:HGNC Symbol;Acc:HGNC:13742]	-
ENSG00000268240	25.1944113178747	14.9003603215082	35.1340209722124	123.432459264488	131.117626490685	132.877322833899	25.0762642038651	129.142469529691	-2.35567831099155	1.67550853672315e-16	1.90072840877838e-15	AC123912.2	19	21587432	21594628	-	2612	lincRNA	novel transcript	-
ENSG00000233429	14.2403194405378	11.7074259668993	24.3986256751475	106.209325413629	123.833313907869	95.6378183454176	16.7821236941949	108.560152555639	-2.67866499589412	1.76158128129707e-16	1.99746752701144e-15	HOTAIRM1	7	27095647	27100265	+	1496	antisense	HOXA transcript antisense RNA, myeloid-specific 1 [Source:HGNC Symbol;Acc:HGNC:37117]	-
ENSG00000163217	8.76327350186945	11.7074259668993	10.7353952970649	93.7703954102314	71.8025097448988	102.408637343323	10.4020315886112	89.3271808328178	-3.10289202549349	1.77791871256037e-16	2.01508166057113e-15	BMP10	2	68865481	68871517	-	1584	protein_coding	bone morphogenetic protein 10 [Source:HGNC Symbol;Acc:HGNC:20869]	-
ENSG00000133937	129.258284152574	146.874980312009	90.7628875115486	330.110065474794	366.29686130731	292.83792165942	122.298717325377	329.748282813842	-1.43325603692091	2.42924584586183e-16	2.73230243524244e-15	GSC	14	94768216	94770230	-	1264	protein_coding	goosecoid homeobox [Source:HGNC Symbol;Acc:HGNC:4612]	Homeobox
ENSG00000112419	23.0035929424073	23.4148519337986	20.4948455671239	99.5114400271844	122.79269782461	120.182037212826	22.3044301477766	114.162058354873	-2.3579290514203	2.4916637420189e-16	2.79999596672572e-15	PHACTR2	6	143536845	143831185	+	11224	protein_coding	phosphatase and actin regulator 2 [Source:HGNC Symbol;Acc:HGNC:20956]	-
ENSG00000204852	161.025150596851	120.267194023602	143.463918969867	349.246880864637	312.184824977821	339.387302270022	141.585421196773	333.606336037493	-1.2377454991616	2.51438670924816e-16	2.82426544744122e-15	TCTN1	12	110614027	110649430	+	9605	protein_coding	tectonic family member 1 [Source:HGNC Symbol;Acc:HGNC:26113]	-
ENSG00000221843	13.1449102528042	11.7074259668993	22.4467356211357	83.2451469458177	118.630233491572	120.182037212826	15.7663572802797	107.352472550072	-2.75593658012614	2.62645898267858e-16	2.94355872223164e-15	C2orf16	2	27537386	27582721	+	16402	protein_coding	chromosome 2 open reading frame 16 [Source:HGNC Symbol;Acc:HGNC:25275]	-
ENSG00000198865	0	0	1.9518900540118	239.210192373039	243.5041634827	254.752064796201	0.650630018003933	245.822140217314	-8.46769837853953	2.76718730236689e-16	3.09574451016799e-15	CCDC152	5	42756801	42802360	+	3431	protein_coding	coiled-coil domain containing 152 [Source:HGNC Symbol;Acc:HGNC:34438]	-
ENSG00000135709	120.495010650705	126.653062732819	91.7388325385545	287.052230847647	277.844494230261	291.145216909944	112.962301974026	285.347313995951	-1.34095669229955	2.86990956338548e-16	3.20637290284342e-15	KIAA0513	16	85027751	85094230	+	8837	protein_coding	KIAA0513 [Source:HGNC Symbol;Acc:HGNC:29058]	-
ENSG00000021826	26.2898205056083	30.8650320945526	37.0859110262242	133.00086695941	123.833313907869	145.572608454972	31.4135878754617	134.13559644075	-2.09052402260016	3.10900469932346e-16	3.46732129250471e-15	CPS1	2	210477682	210679107	+	10775	protein_coding	carbamoyl-phosphate synthase 1 [Source:HGNC Symbol;Acc:HGNC:2323]	-
ENSG00000148803	71.2015972026892	74.5018016075409	58.5567016203539	202.850243132337	238.301083066403	186.197522442406	68.086700143528	209.116282880382	-1.61941023061826	3.19094856709385e-16	3.55396855949591e-15	FUOM	10	133355154	133358035	-	1284	protein_coding	fucose mutarotase [Source:HGNC Symbol;Acc:HGNC:24733]	-
ENSG00000278023	224.558883485405	203.283487243433	194.213060374174	421.009938576549	414.165201137242	428.254301617534	207.35181036767	421.143147110442	-1.02409943924451	3.46504532226831e-16	3.85411382585959e-15	RDM1	17	35918066	35930773	-	1975	protein_coding	RAD52 motif containing 1 [Source:HGNC Symbol;Acc:HGNC:19950]	-
ENSG00000133460	191.696607853394	155.3894719243	172.742269780044	341.5921547087	407.921504637686	413.019958872246	173.276116519246	387.511206072877	-1.16205357506966	3.74986777760104e-16	4.16168953972519e-15	SLC2A11	22	23856703	23886309	+	8890	protein_coding	solute carrier family 2 member 11 [Source:HGNC Symbol;Acc:HGNC:14239]	-
ENSG00000235706	84.3465074554934	91.5307848321216	85.8831623765191	211.461810057767	254.950940398554	242.056779175128	87.2534848880447	236.156509877149	-1.43613682622118	3.78238542713746e-16	4.19592177282007e-15	DICER1-AS1	14	95157645	95179933	+	3722	antisense	DICER1 antisense RNA 1 [Source:HGNC Symbol;Acc:HGNC:43017]	-
ENSG00000226777	0	0	0	151.180841579761	160.254876821948	177.733998695024	0	163.056572365578	-9.73078977205471	4.24293808270367e-16	4.6969671095879e-15	FAM30A	14	105917979	105932642	+	9884	lincRNA	family with sequence similarity 30 member A [Source:HGNC Symbol;Acc:HGNC:19955]	-
ENSG00000153885	4.38163675093472	0	0	81.3314654068334	118.630233491572	124.413799086517	1.46054558364491	108.125165994974	-6.27711457720625	4.41592274034924e-16	4.88575977827259e-15	KCTD15	19	33795933	33815763	+	6388	protein_coding	potassium channel tetramerization domain containing 15 [Source:HGNC Symbol;Acc:HGNC:23297]	-
ENSG00000186310	0	0	0	155.965045427222	169.620421571283	154.036132202354	0	159.873866400286	-9.70059381097777	5.19606112381912e-16	5.73372657754647e-15	NAP1L3	X	93670930	93673568	-	2639	protein_coding	nucleosome assembly protein 1 like 3 [Source:HGNC Symbol;Acc:HGNC:7639]	-
ENSG00000196557	104.0638728347	111.752702411311	134.680413726814	294.706957003584	331.95653055975	264.061940918321	116.832329657608	296.908476160552	-1.34036355007625	5.94558826477253e-16	6.54066863408003e-15	CACNA1H	16	1153121	1221772	+	8606	protein_coding	calcium voltage-gated channel subunit alpha1 H [Source:HGNC Symbol;Acc:HGNC:1395]	-
ENSG00000271755	29.5760480688094	41.5081466099156	38.0618560532301	155.008204657729	140.483171240019	132.877322833899	36.3820169106517	142.789566243883	-1.96950672849965	6.57659894844354e-16	7.21269150961351e-15	AL031118.1	6	27404010	27406964	-	2955	lincRNA	novel transcript	-
ENSG00000141505	29.5760480688094	24.4791633853349	31.2302408641888	133.00086695941	139.44255515676	109.179456341229	28.428484106111	127.207626152466	-2.15735079892711	6.93466760446064e-16	7.59211404867227e-15	ASGR1	17	7173431	7179564	-	3748	protein_coding	asialoglycoprotein receptor 1 [Source:HGNC Symbol;Acc:HGNC:742]	-
ENSG00000099282	98.5868268960313	84.0806046713676	118.089348267714	263.131211610343	261.19463689811	258.137474295154	100.252259945038	260.821107601202	-1.3760443800007	7.22103605439519e-16	7.89529321344116e-15	TSPAN15	10	69451473	69507669	+	2646	protein_coding	tetraspanin 15 [Source:HGNC Symbol;Acc:HGNC:23298]	-
ENSG00000110042	20.8127745669399	22.3505404822623	15.6151204320944	100.468280796677	112.386536992016	103.254989718062	19.5928118270989	105.369935835585	-2.43196017402412	7.85247901388813e-16	8.56702386369474e-15	DTX4	11	59171430	59208587	+	6072	protein_coding	deltex E3 ubiquitin ligase 4 [Source:HGNC Symbol;Acc:HGNC:29151]	-
ENSG00000142235	121.590419838439	119.202882572065	62.4604817283775	292.7932754646	301.778664145227	308.918616779446	101.08459471296	301.163518796424	-1.58132049431897	8.6543018089537e-16	9.42131935643128e-15	LMTK3	19	48485271	48513935	-	5667	protein_coding	lemur tyrosine kinase 3 [Source:HGNC Symbol;Acc:HGNC:19295]	-
ENSG00000166780	163.215968972318	122.395816926674	154.199314266932	354.98792548159	349.647003975159	314.843083402614	146.603700055308	339.826004286455	-1.21159482033179	8.93785175178174e-16	9.71734710178542e-15	C16orf45	16	15434295	15625028	+	3688	protein_coding	chromosome 16 open reading frame 45 [Source:HGNC Symbol;Acc:HGNC:19213]	-
ENSG00000106018	53.6750501989504	43.6367695129882	42.9415811882596	135.871389267886	185.229662820174	186.197522442406	46.7511336333994	169.099524843489	-1.85773551365984	9.05097873093196e-16	9.83607662605006e-15	VIPR2	7	159028175	159144957	-	5222	protein_coding	vasoactive intestinal peptide receptor 2 [Source:HGNC Symbol;Acc:HGNC:12695]	-
ENSG00000180425	36.1485031952115	21.286229030726	41.9656361612537	133.00086695941	151.929948155873	139.648141831805	33.1334561290637	141.526318982362	-2.08896896922799	1.08052922131194e-15	1.16617185580663e-14	C11orf71	11	114391443	114400511	-	2203	protein_coding	chromosome 11 open reading frame 71 [Source:HGNC Symbol;Acc:HGNC:25937]	-
ENSG00000107281	4.38163675093472	12.7717374184356	0.975945027005899	81.3314654068334	83.2492866607522	77.8644184759153	6.04310639879207	80.8150568478336	-3.76393521168962	1.12535553527048e-15	1.21350677281402e-14	NPDC1	9	137039470	137046203	-	2737	protein_coding	neural proliferation, differentiation and control 1 [Source:HGNC Symbol;Acc:HGNC:7899]	-
ENSG00000259820	179.647106788324	202.219175791897	268.384882426622	554.967646305451	451.627380134581	473.110977478659	216.750388335614	493.235334639564	-1.182986169572	1.16548859607847e-15	1.25516466152169e-14	AC083843.2	8	134792020	134798272	-	6253	lincRNA	novel transcript	-
ENSG00000169241	164.311378160052	127.717374184356	186.405500158127	380.822626257879	349.647003975159	373.24139725955	159.478084167512	367.903675830863	-1.2041465480866	1.20494539863946e-15	1.29654399350815e-14	SLC50A1	1	155135344	155138857	+	2340	protein_coding	solute carrier family 50 member 1 [Source:HGNC Symbol;Acc:HGNC:30657]	-
ENSG00000109705	5.4770459386684	2.1286229030726	8.78350524305309	73.6767392508961	94.6960635766057	63.4764281053657	5.4630580282647	77.2830769776225	-3.80007097311467	1.34866448683532e-15	1.44932316447316e-14	NKX3-2	4	13540830	13545050	-	2801	protein_coding	NK3 homeobox 2 [Source:HGNC Symbol;Acc:HGNC:951]	Homeobox
ENSG00000036530	4.38163675093472	4.25724580614519	3.9037801080236	66.978853864451	66.5994293286018	79.5571232253917	4.1808875550345	71.0451354728148	-4.09143675898981	1.42202124565096e-15	1.52293496513311e-14	CYP46A1	14	99684304	99727301	+	9352	protein_coding	cytochrome P450 family 46 subfamily A member 1 [Source:HGNC Symbol;Acc:HGNC:2641]	-
ENSG00000162757	98.5868268960313	95.7880306382668	107.353952970649	262.174370840851	229.976154400328	270.832759916227	100.576270168316	254.327761719135	-1.33873652198987	1.4313012597959e-15	1.53221929996589e-14	C1orf74	1	209779208	209784559	-	4684	protein_coding	chromosome 1 open reading frame 74 [Source:HGNC Symbol;Acc:HGNC:26319]	-
ENSG00000130413	59.1520961376188	55.3441954798875	85.8831623765191	215.289173135735	216.448145317956	191.275636690835	66.7931513313418	207.670985048176	-1.62949287884737	1.58467408177974e-15	1.69135299230636e-14	STK33	11	8391868	8594289	-	7599	protein_coding	serine/threonine kinase 33 [Source:HGNC Symbol;Acc:HGNC:14568]	-
ENSG00000087253	0	0	0	142.569274654331	160.254876821948	130.338265709684	0	144.387472395321	-9.55272133558467	1.649346562723e-15	1.75963039073663e-14	LPCAT2	16	55508998	55586670	+	7439	protein_coding	lysophosphatidylcholine acyltransferase 2 [Source:HGNC Symbol;Acc:HGNC:26032]	-
ENSG00000183828	31.7668664442767	26.6077862884074	24.3986256751475	104.295643874645	134.239474740463	131.184618084422	27.5910928026106	123.239912233177	-2.16302307964468	1.99088790875417e-15	2.11860205886177e-14	NUDT14	14	105172938	105181323	-	1916	protein_coding	nudix hydrolase 14 [Source:HGNC Symbol;Acc:HGNC:20141]	-
ENSG00000162430	96.3960085205639	97.9166535413394	67.340206863407	224.857580830657	242.463547399441	251.366655297248	87.2176229751035	239.562594509115	-1.46277289894214	2.00301922644944e-15	2.13060764367281e-14	SELENON	1	25800176	25818224	+	4424	protein_coding	selenoprotein N [Source:HGNC Symbol;Acc:HGNC:15999]	-
ENSG00000128567	28.4806388810757	40.4438351583793	36.1099659992183	135.871389267886	130.077010407425	141.340846581281	35.0114800128911	135.763082085531	-1.95397987657463	2.62465961373995e-15	2.77653785035113e-14	PODXL	7	131500262	131558217	-	6874	protein_coding	podocalyxin like [Source:HGNC Symbol;Acc:HGNC:9171]	-
ENSG00000125257	231.131338611807	274.592354496365	215.683850968304	498.514040905414	516.145577296664	444.33499673756	240.469181358825	486.331538313213	-1.01595745882717	2.63781264431562e-15	2.78927557945719e-14	ABCC4	13	95019829	95301475	-	8635	protein_coding	ATP binding cassette subfamily C member 4 [Source:HGNC Symbol;Acc:HGNC:55]	-
ENSG00000197905	8.76327350186945	8.51449161229039	8.78350524305309	74.6335800203883	79.0868223277146	77.018066101177	8.68709011907097	76.9128228164266	-3.14580741891178	2.84715201852398e-15	2.99673801630795e-14	TEAD4	12	2959330	3040673	+	2272	protein_coding	TEA domain transcription factor 4 [Source:HGNC Symbol;Acc:HGNC:11717]	TEA
ENSG00000205746	299.046708251295	306.521698042454	303.518903398835	562.622372461389	928.229546267387	612.759119310464	303.029103230861	701.203679346413	-1.20855826301769	3.13279679619491e-15	3.28773260427451e-14	AC126755.1	16	18334400	18352476	-	6804	transcribed_unprocessed_pseudogene	polycystic kidney disease 1 (autosomal dominant) (PKD1) pseudogene	-
ENSG00000185201	1.09540918773368	1.0643114515363	0	211.461810057767	185.229662820174	206.509979436123	0.71990687975666	201.067150771355	-8.17613772802711	3.22750218830903e-15	3.37582193024049e-14	IFITM2	11	307631	315272	+	1543	protein_coding	interferon induced transmembrane protein 2 [Source:HGNC Symbol;Acc:HGNC:5413]	-
ENSG00000272501	51.484231823483	48.9583267706697	39.037801080236	155.965045427222	154.011180322392	159.114246450783	46.4934532247962	156.363490733466	-1.75435541279964	3.29729450290138e-15	3.44564597305032e-14	AL662844.4	6	31195200	31198037	-	2838	antisense	novel transcript, antisense to HCG27	-
ENSG00000178947	9.85868268960313	18.0932946761171	21.4707905941298	104.295643874645	112.386536992016	86.3279422232973	16.4742559866167	101.003374363319	-2.60294031700858	3.34322987714953e-15	3.48816448180053e-14	SMIM10L2A	X	135421943	135428074	+	5230	protein_coding	small integral membrane protein 10 like 2A [Source:HGNC Symbol;Acc:HGNC:34499]	-
ENSG00000246763	0	0	0	123.432459264488	154.011180322392	125.260151461255	0	134.234597016045	-9.44758318923193	3.69689528128544e-15	3.84753225913699e-14	RGMB-AS1	5	98769618	98773469	-	2344	antisense	RGMB antisense RNA 1 [Source:HGNC Symbol;Acc:HGNC:48666]	-
ENSG00000204950	32.8622756320104	13.8360488699719	25.3745707021534	110.036688491598	141.523787323279	114.257570589658	24.0242984013786	121.939348801512	-2.34331697897695	3.85134114638077e-15	3.99997261422453e-14	LRRC10B	11	61508800	61511018	+	2219	protein_coding	leucine rich repeat containing 10B [Source:HGNC Symbol;Acc:HGNC:37215]	-
ENSG00000124813	46.0071858848146	59.6014412860327	51.7250864313126	175.101860817065	154.011180322392	176.041293945548	52.44457120072	168.384778361668	-1.68366734341928	4.16510119670316e-15	4.31690364527721e-14	RUNX2	6	45328157	45664349	+	8192	protein_coding	runt related transcription factor 2 [Source:HGNC Symbol;Acc:HGNC:10472]	Runt
ENSG00000198948	25.1944113178747	31.9293435460889	24.3986256751475	113.864051569567	114.467769158534	125.260151461255	27.1741268463704	117.863990729785	-2.11969077853799	4.7094297926865e-15	4.87100693031599e-14	MFAP3L	4	169986597	170033031	-	8741	protein_coding	microfibril associated protein 3 like [Source:HGNC Symbol;Acc:HGNC:29083]	-
ENSG00000132530	27.385229693342	19.1576061276534	34.1580759452065	110.036688491598	121.75208174135	134.570027583375	26.9003039220673	122.119599272108	-2.1777879229331	5.42151440416569e-15	5.58220132534006e-14	XAF1	17	6755447	6775647	+	6615	protein_coding	XIAP associated factor 1 [Source:HGNC Symbol;Acc:HGNC:30932]	-
ENSG00000106031	4.38163675093472	6.38586870921779	5.85567016203539	67.9356946339432	68.6806614951206	71.0935994780096	5.5410585407293	69.2366518690245	-3.63963844721055	6.03415594396065e-15	6.19773543760937e-14	HOXA13	7	27193503	27200106	-	5086	protein_coding	homeobox A13 [Source:HGNC Symbol;Acc:HGNC:5102]	Homeobox
ENSG00000158715	75.583233953624	72.3731787044683	69.2920969174188	209.548128518782	208.123216651881	184.50481769293	72.4161698585037	200.725387621198	-1.47057514835494	6.31470895438837e-15	6.47264119305145e-14	SLC45A3	1	205657851	205680459	-	3702	protein_coding	solute carrier family 45 member 3 [Source:HGNC Symbol;Acc:HGNC:8642]	-
ENSG00000166435	153.357286282715	167.096897891199	163.958764536991	366.470014715496	315.306673227599	352.928940265833	161.470982903635	344.901876069643	-1.09545757035957	6.77318681079892e-15	6.92560422292942e-14	XRRA1	11	74807739	74949200	-	9086	protein_coding	X-ray radiation resistance associated 1 [Source:HGNC Symbol;Acc:HGNC:18868]	-
ENSG00000135315	153.357286282715	185.190192567316	170.790379726032	470.765658590141	345.484539642122	356.314349764786	169.779286192021	390.85484933235	-1.20242732926103	6.93573848064239e-15	7.08892390266798e-14	CEP162	6	84124241	84227635	-	5474	protein_coding	centrosomal protein 162 [Source:HGNC Symbol;Acc:HGNC:21107]	-
ENSG00000172349	58.0566869498851	56.4085069314238	76.1237121064601	184.670268511986	187.310894986693	192.968341440312	63.5296353292563	188.31650164633	-1.5635702396662	7.40299515646257e-15	7.56033894602582e-14	IL16	15	81159575	81314058	+	12094	protein_coding	interleukin 16 [Source:HGNC Symbol;Acc:HGNC:5980]	-
ENSG00000261485	16.4311378160052	18.0932946761171	25.3745707021534	88.9861915627706	107.183456575719	121.874741962302	19.9663343980919	106.014796700264	-2.40225385408527	7.87110453459074e-15	8.0220659868592e-14	PAN3-AS1	13	28136843	28138193	-	1351	antisense	PAN3 antisense RNA 1 [Source:HGNC Symbol;Acc:HGNC:39932]	-
ENSG00000180071	0	0	0	117.691414647535	124.873929991128	129.491913334946	0	124.019085991203	-9.33539291177978	7.89801219990619e-15	8.04622022737803e-14	ANKRD18A	9	38571358	38620660	-	5303	protein_coding	ankyrin repeat domain 18A [Source:HGNC Symbol;Acc:HGNC:23643]	-
ENSG00000196981	119.399601462971	123.460128378211	114.18556815969	256.433326223898	280.966342480039	288.606159785729	119.015099333624	275.335276163222	-1.21123628233051	9.00371528799109e-15	9.15408134792836e-14	WDR5B	3	122412332	122416051	-	3720	protein_coding	WD repeat domain 5B [Source:HGNC Symbol;Acc:HGNC:17826]	-
ENSG00000103089	2.19081837546736	5.32155725768149	5.85567016203539	69.8493761729275	59.315116745786	75.3253613517006	4.45601526506142	68.1632847568047	-3.92143361374968	9.68602657104226e-15	9.83582665809239e-14	FA2H	16	74712955	74774831	-	3279	protein_coding	fatty acid 2-hydroxylase [Source:HGNC Symbol;Acc:HGNC:21197]	-
ENSG00000117707	77.7740523290913	68.1159328983231	58.5567016203539	183.713427742494	200.838904069065	198.046455688741	68.1488956159228	194.199595833433	-1.51437889561496	9.75213728779527e-15	9.89895214295754e-14	PROX1	1	213983181	214041502	+	8928	protein_coding	prospero homeobox 1 [Source:HGNC Symbol;Acc:HGNC:9459]	HPD
ENSG00000196507	66.8199604517545	57.4728183829601	77.099657133466	180.842905434018	198.757671902546	200.585512812956	67.1308119893935	193.395363383173	-1.5238137307142	1.0949818538015e-14	1.10654048577959e-13	TCEAL3	X	103607451	103629690	+	2305	protein_coding	transcription elongation factor A like 3 [Source:HGNC Symbol;Acc:HGNC:28247]	-
ENSG00000103723	75.583233953624	94.7237191867305	82.9553272955014	247.821759298469	216.448145317956	208.202684185599	84.4207601452853	224.157529600675	-1.40795811966113	1.18198440927484e-14	1.1920600302948e-13	AP3B2	15	82659281	82709914	-	9108	protein_coding	adaptor related protein complex 3 subunit beta 2 [Source:HGNC Symbol;Acc:HGNC:567]	-
ENSG00000174206	190.60119866566	174.547078051953	169.814434699026	354.98792548159	388.149799055757	354.62164501531	178.320903805547	365.919789850886	-1.03725051546878	1.26888834296163e-14	1.27662484629618e-13	C12orf66	12	64186316	64222296	-	5999	protein_coding	chromosome 12 open reading frame 66 [Source:HGNC Symbol;Acc:HGNC:26517]	-
ENSG00000259658	74.4878247658903	48.9583267706697	59.5326466473598	193.281835437416	174.82350198758	186.197522442406	60.9929327279733	184.767619955801	-1.60142480337152	1.27633631107959e-14	1.28308887192377e-13	AC027559.1	15	101732201	101746870	-	970	transcribed_unprocessed_pseudogene	putative ubiquitin-conjugating enzyme E2Q2-like protein [Source:NCBI gene;Acc:100128108]	-
ENSG00000124224	89.8235533941618	100.045276444412	103.450172862625	248.778600067961	224.773073984031	248.827598173034	97.7730009003997	240.793090741675	-1.29977580485716	1.48108520038267e-14	1.48238543479641e-13	PPP4R1L	20	58228940	58309439	-	9251	transcribed_unprocessed_pseudogene	protein phosphatase 4 regulatory subunit 1 like (pseudogene) [Source:HGNC Symbol;Acc:HGNC:15755]	-
ENSG00000151422	238.799202925942	358.672959167732	239.106531616445	610.464410935996	577.541926208969	577.212319571459	278.85956457004	588.406218905475	-1.07818196436945	1.4959518510731e-14	1.49666790301618e-13	FER	5	108747822	109196841	+	13614	protein_coding	FER tyrosine kinase [Source:HGNC Symbol;Acc:HGNC:3655]	-
ENSG00000215912	12.0495010650705	6.38586870921779	4.87972513502949	65.0651723254667	72.8431258281582	88.0206469727738	7.77169830310592	75.3096483754662	-3.29477699228353	1.55639398857099e-14	1.5546584636136e-13	TTC34	1	2635976	2801717	-	8814	protein_coding	tetratricopeptide repeat domain 34 [Source:HGNC Symbol;Acc:HGNC:34297]	-
ENSG00000109436	71.2015972026892	70.2445558013957	62.4604817283775	190.411313128939	178.985966320617	200.585512812956	67.9688782441542	189.994264087504	-1.48621485140971	1.633881205812e-14	1.63011171058777e-13	TBC1D9	4	140620765	140756120	-	5603	protein_coding	TBC1 domain family member 9 [Source:HGNC Symbol;Acc:HGNC:21710]	-
ENSG00000135253	13.1449102528042	3.19293435460889	9.75945027005899	72.719898481404	80.127438410974	80.4034756001299	8.69909829249068	77.750270830836	-3.16129938570804	1.77380588828957e-14	1.76549997182853e-13	KCP	7	128862451	128910719	-	8259	protein_coding	kielin/chordin-like protein [Source:HGNC Symbol;Acc:HGNC:17585]	-
ENSG00000232021	89.8235533941618	113.881325314384	120.041238321726	277.483823152726	261.19463689811	250.52030292251	107.915372343424	263.066254324449	-1.28210658216196	1.8409656344804e-14	1.83089215083415e-13	LEF1-AS1	4	108167525	108256836	+	4799	processed_transcript	LEF1 antisense RNA 1 [Source:HGNC Symbol;Acc:HGNC:40339]	-
ENSG00000188822	0	0	0	141.612433884839	79.0868223277146	135.416379958113	0	118.705212056889	-9.27465704573119	1.93356596504186e-14	1.91918090760506e-13	CNR2	1	23870526	23913362	-	5254	protein_coding	cannabinoid receptor 2 [Source:HGNC Symbol;Acc:HGNC:2160]	-
ENSG00000198933	121.590419838439	116.009948217456	86.859107403525	272.699619305265	266.397717314407	255.598417170939	108.153158486473	264.89858459687	-1.29595450091146	1.97078801898293e-14	1.9545790862843e-13	TBKBP1	17	47694081	47712050	+	4280	protein_coding	TBK1 binding protein 1 [Source:HGNC Symbol;Acc:HGNC:30140]	-
ENSG00000129295	8.76327350186945	9.57880306382668	4.87972513502949	66.978853864451	79.0868223277146	71.0935994780096	7.74060056690854	72.3864252233917	-3.23668503926017	2.18410095890576e-14	2.15336557591487e-13	LRRC6	8	132571953	132675617	-	2778	protein_coding	leucine rich repeat containing 6 [Source:HGNC Symbol;Acc:HGNC:16725]	-
ENSG00000184139	0	0	0	107.166166183122	109.264688742237	113.41121821492	0	109.947357713426	-9.1616176099933	2.79615105211754e-14	2.74278688655503e-13	RPL7AP28	4	131857343	131857913	-	571	processed_pseudogene	ribosomal protein L7a pseudogene 28 [Source:HGNC Symbol;Acc:HGNC:35656]	-
ENSG00000196593	0	1.0643114515363	0	189.454472359447	219.569993567734	195.507398564526	0.354770483845433	201.510621497236	-9.07261058104946	2.88996443336183e-14	2.83259429142561e-13	ANKRD20A19P	13	23939557	23946782	-	2796	transcribed_unprocessed_pseudogene	ankyrin repeat domain 20 family member A19, pseudogene [Source:HGNC Symbol;Acc:HGNC:42737]	-
ENSG00000213023	2.19081837546736	5.32155725768149	1.9518900540118	67.9356946339432	61.3963489123048	65.1691328548421	3.15475522905355	64.83372546703	-4.37169294048689	3.00608715814477e-14	2.94181342569594e-13	SYT3	19	50621307	50639827	-	3790	protein_coding	synaptotagmin 3 [Source:HGNC Symbol;Acc:HGNC:11511]	-
ENSG00000139926	146.784831156313	139.424800151255	113.209623132684	361.685810868035	279.925726396779	299.608740657326	133.139751480084	313.740092640714	-1.23975149583794	3.02936184959334e-14	2.96227890493178e-13	FRMD6	14	51489100	51730727	+	9416	protein_coding	FERM domain containing 6 [Source:HGNC Symbol;Acc:HGNC:19839]	-
ENSG00000255753	92.0143717696292	80.8876703167587	90.7628875115486	219.116536213704	212.285680984918	232.746903053008	87.8883098659788	221.383040083877	-1.33355569924875	3.20953651658324e-14	3.12870559304084e-13	AC009533.2	12	9314402	9316173	-	586	processed_pseudogene	WAS protein family homolog pseudogene	-
ENSG00000150722	119.399601462971	139.424800151255	121.017183348731	309.059568545967	301.778664145227	259.83017904463	126.613861654319	290.222803911941	-1.19552307783684	3.31058463510971e-14	3.22219960488249e-13	PPP1R1C	2	181954241	182131398	+	4887	protein_coding	protein phosphatase 1 regulatory inhibitor subunit 1C [Source:HGNC Symbol;Acc:HGNC:14940]	-
ENSG00000266088	55.8658685744177	45.7653924160608	65.3883168093952	158.835567735698	175.864118070839	178.580351069762	55.6731925999579	171.093345625433	-1.61659480863757	3.69418761868889e-14	3.58720920836061e-13	AC004585.1	17	40517026	40527002	+	1198	lincRNA	novel transcript	-
ENSG00000183935	24.099002130141	26.6077862884074	24.3986256751475	108.123006952614	114.467769158534	102.408637343323	25.035138031232	108.333137818157	-2.1125535708747	3.83795638854521e-14	3.72249118861141e-13	HTR7P1	12	13000420	13004830	+	4411	transcribed_processed_pseudogene	5-hydroxytryptamine receptor 7 pseudogene 1 [Source:HGNC Symbol;Acc:HGNC:30411]	-
ENSG00000095637	2.19081837546736	2.1286229030726	1.9518900540118	61.2378092474981	63.4775810788236	82.0961803496063	2.09044377751725	68.9371902253093	-5.04894562984736	4.08920293739909e-14	3.9554719659022e-13	SORBS1	10	95311771	95561414	-	10951	protein_coding	sorbin and SH3 domain containing 1 [Source:HGNC Symbol;Acc:HGNC:14565]	-
ENSG00000132639	0	0	0	104.295643874645	106.142840492459	107.486751591753	0	105.975078652952	-9.10830273094157	4.10507297851292e-14	3.96776263765168e-13	SNAP25	20	10218830	10307418	+	3357	protein_coding	synaptosome associated protein 25 [Source:HGNC Symbol;Acc:HGNC:11132]	-
ENSG00000135926	81.0602798922924	73.4374901560046	81.9793822684955	194.238676206908	216.448145317956	204.817274686647	78.8257174389308	205.168032070503	-1.37892589410496	5.33601632672739e-14	5.12789124547802e-13	TMBIM1	2	218274192	218292586	-	5098	protein_coding	transmembrane BAX inhibitor motif containing 1 [Source:HGNC Symbol;Acc:HGNC:23410]	-
ENSG00000157152	0	0	0	92.8135546407393	109.264688742237	106.640399217014	0	102.906214199997	-9.06569042606343	5.79258818899508e-14	5.54329252027374e-13	SYN2	3	12004402	12191400	+	5683	protein_coding	synapsin II [Source:HGNC Symbol;Acc:HGNC:11495]	-
ENSG00000157927	1.09540918773368	0	0	173.18817927808	183.148430653655	206.509979436123	0.365136395911227	187.615529789286	-8.97153181141908	5.88963328832358e-14	5.62971730707821e-13	RADIL	7	4797055	4883719	-	6516	protein_coding	Rap associating with DIL domain [Source:HGNC Symbol;Acc:HGNC:22226]	-
ENSG00000250091	10.9540918773368	15.9646717730445	11.7113403240708	96.6409177187079	64.518197162083	96.4841707201559	12.8767013248174	85.8810952003156	-2.74178204192153	6.31089193488419e-14	6.0254964412168e-13	DNAH10OS	12	123925461	123934984	-	6003	antisense	dynein axonemal heavy chain 10 opposite strand [Source:HGNC Symbol;Acc:HGNC:37121]	-
ENSG00000145743	186.219561914726	164.968274988126	152.24742421292	319.584817010381	370.459325640348	366.470578261645	167.811753705257	352.171573637458	-1.07149643469757	6.9487770689537e-14	6.60686984243732e-13	FBXL17	5	107859035	108382098	-	8125	protein_coding	F-box and leucine rich repeat protein 17 [Source:HGNC Symbol;Acc:HGNC:13615]	-
ENSG00000141433	0	0	0	116.734573878043	103.020992242681	84.6352374738209	0	101.463601198182	-9.0437856423111	7.41573217466763e-14	7.03751019315223e-13	ADCYAP1	18	904943	912172	+	3805	protein_coding	adenylate cyclase activating polypeptide 1 [Source:HGNC Symbol;Acc:HGNC:241]	-
ENSG00000261474	35.0530940074778	31.9293435460889	49.7731963773008	133.00086695941	146.726867739576	137.955437082328	38.9185446436225	139.227723927105	-1.83186131577233	8.25960898937817e-14	7.80880183458663e-13	AC026471.4	16	31449535	31453493	-	449	lincRNA	novel transcript	-
ENSG00000255794	0	0	0	100.468280796677	106.142840492459	90.5597040969884	0	99.0569417953747	-9.00942654718987	8.63457687122341e-14	8.14669050856064e-13	RMST	12	97430884	97598415	+	6421	processed_transcript	rhabdomyosarcoma 2 associated transcript [Source:HGNC Symbol;Acc:HGNC:29893]	-
ENSG00000273203	0	0	0	96.6409177187079	108.224072658978	90.5597040969884	0	98.4748981582247	-9.00078816490944	9.26196001955562e-14	8.72356294444214e-13	AC006946.2	22	17067821	17070675	+	2855	lincRNA	novel transcript	-
ENSG00000004866	2.19081837546736	5.32155725768149	1.9518900540118	57.4104461695294	65.5588132453424	63.4764281053657	3.15475522905355	62.1485625067458	-4.30993332387338	1.00287335040899e-13	9.42806198461701e-13	ST7	7	116953238	117230103	+	6742	protein_coding	suppression of tumorigenicity 7 [Source:HGNC Symbol;Acc:HGNC:11351]	-
ENSG00000182700	117.208783087504	141.553423054328	140.536083888849	304.275364698506	282.006958563298	290.298864535206	133.099430010227	292.19372926567	-1.13302272051697	1.00857580608471e-13	9.47811853436372e-13	IGIP	5	140125935	140129392	+	3458	protein_coding	IgA inducing protein [Source:HGNC Symbol;Acc:HGNC:33847]	-
ENSG00000155324	0	0	0	100.468280796677	98.8585279096433	90.5597040969884	0	96.6288376011027	-8.97418505310582	1.09513731804728e-13	1.02723388972557e-12	GRAMD2B	5	126360132	126496494	+	5051	protein_coding	GRAM domain containing 2B [Source:HGNC Symbol;Acc:HGNC:24911]	-
ENSG00000145685	20.8127745669399	29.8007206430163	19.518900540118	101.425121566169	116.549001325053	99.0232278443705	23.3774652500248	105.665783578531	-2.17773308357683	1.10629947140969e-13	1.03692837600515e-12	LHFPL2	5	78485215	78770021	-	7977	protein_coding	LHFPL tetraspan subfamily member 2 [Source:HGNC Symbol;Acc:HGNC:6588]	-
ENSG00000162545	6.57245512640208	10.643114515363	7.80756021604719	66.978853864451	79.0868223277146	65.1691328548421	8.34104328593742	70.4116030156693	-3.07552339226032	1.31822245220177e-13	1.22913217643587e-12	CAMK2N1	1	20482391	20486220	-	2615	protein_coding	calcium/calmodulin dependent protein kinase II inhibitor 1 [Source:HGNC Symbol;Acc:HGNC:24190]	-
ENSG00000175352	44.9117766970809	47.8940153191334	48.7972513502949	174.145020047573	141.523787323279	138.801789457066	47.2010144555031	151.490198942639	-1.68087463216655	1.35674917855601e-13	1.26364585579435e-12	NRIP3	11	8980576	9004049	-	4123	protein_coding	nuclear receptor interacting protein 3 [Source:HGNC Symbol;Acc:HGNC:1167]	-
ENSG00000205808	96.3960085205639	74.5018016075409	81.9793822684955	213.375491596751	198.757671902546	239.517722050913	84.2923974655334	217.21696185007	-1.36899386293031	1.45712452213152e-13	1.35373258855248e-12	PLPP6	9	4662315	4665258	+	2944	protein_coding	phospholipid phosphatase 6 [Source:HGNC Symbol;Acc:HGNC:23682]	-
ENSG00000270933	10.9540918773368	13.8360488699719	9.75945027005899	73.6767392508961	70.7618936616394	88.0206469727738	11.5165303391226	77.4864266284364	-2.75624389814098	1.53175270995217e-13	1.42031132979743e-12	AC010719.1	7	25948657	25949403	-	747	lincRNA	novel transcript	-
ENSG00000102878	82.1556890800261	101.109587895948	92.7147775655604	209.548128518782	221.651225734253	266.600998042536	91.9933515138449	232.600117431857	-1.33958226831324	1.63752656367801e-13	1.51391232105314e-12	HSF4	16	67164681	67169945	+	3377	protein_coding	heat shock transcription factor 4 [Source:HGNC Symbol;Acc:HGNC:5227]	HSF
ENSG00000221886	60.2475053253524	77.6947359621498	56.6048115663421	180.842905434018	184.189046736914	180.273055819239	64.8490176179481	181.768335996724	-1.48871380461986	1.67123514422773e-13	1.54280161529333e-12	ZBED8	5	160393148	160400097	-	2925	protein_coding	zinc finger BED-type containing 8 [Source:HGNC Symbol;Acc:HGNC:30804]	-
ENSG00000136895	72.2970063904229	76.6304245106135	55.6288665393362	180.842905434018	184.189046736914	199.739160438217	68.1854324801242	188.257037536383	-1.46996837480964	1.69151176108795e-13	1.56036985820109e-12	GARNL3	9	127224265	127393660	+	9695	protein_coding	GTPase activating Rap/RanGAP domain like 3 [Source:HGNC Symbol;Acc:HGNC:25425]	-
ENSG00000233762	119.399601462971	94.7237191867305	83.9312723225073	233.469147756086	252.869708232035	243.749483924604	99.3515309907364	243.362779970909	-1.29599200573361	1.69292834625518e-13	1.56053027492732e-12	AC007969.1	2	171517270	171517716	-	447	processed_pseudogene	ribosomal protein S15 (RPS15) pseudogene	-
ENSG00000172059	0	6.38586870921779	5.85567016203539	61.2378092474981	67.6400454118612	60.9373709811511	4.08051295708439	63.2717418801701	-3.92923040985469	1.71886315620257e-13	1.5838547275486e-12	KLF11	2	10042849	10054836	+	4589	protein_coding	Kruppel like factor 11 [Source:HGNC Symbol;Acc:HGNC:11811]	zf-C2H2
ENSG00000122012	0	0	0.975945027005899	160.749249274682	165.457957238245	173.502236821333	0.325315009001966	166.569814444753	-8.79923403522093	1.85052339085036e-13	1.70204721999665e-12	SV2C	5	76083172	76353939	+	12028	protein_coding	synaptic vesicle glycoprotein 2C [Source:HGNC Symbol;Acc:HGNC:30670]	-
ENSG00000166821	0	0	0	92.8135546407393	84.2899027440116	98.1768754696323	0	91.7601109514611	-8.90165590793996	1.86891444635649e-13	1.71707370489060e-12	PEX11A	15	89677764	89690783	-	3171	protein_coding	peroxisomal biogenesis factor 11 alpha [Source:HGNC Symbol;Acc:HGNC:8852]	-
ENSG00000163689	122.685829026172	140.489111602791	121.017183348731	277.483823152726	289.291271146114	272.525464665703	128.064041325898	279.766852988181	-1.12740307832477	1.94049873913599e-13	1.77958279250489e-12	C3orf67	3	58717365	59050084	-	9455	protein_coding	chromosome 3 open reading frame 67 [Source:HGNC Symbol;Acc:HGNC:24763]	-
ENSG00000185010	50.3888226357493	56.4085069314238	40.9896911342478	162.662930813667	170.661037654542	135.416379958113	49.262340233807	156.246782808774	-1.66638656954067	2.40217133322738e-13	2.19254954075725e-12	F8	X	154835788	155026940	-	10986	protein_coding	coagulation factor VIII [Source:HGNC Symbol;Acc:HGNC:3546]	-
ENSG00000135842	2.19081837546736	1.0643114515363	0.975945027005899	72.719898481404	73.8837419114176	72.786304227486	1.41035828466985	73.1299815401025	-5.71538005364715	2.48753547628364e-13	2.26798854293516e-12	FAM129A	1	184790724	184974550	-	8372	protein_coding	family with sequence similarity 129 member A [Source:HGNC Symbol;Acc:HGNC:16784]	-
ENSG00000197763	124.87664740164	112.817013862848	133.704468699808	275.570141613741	270.560181647445	269.986407541489	123.799376654765	272.038910267558	-1.1343983547865	2.5282331055691e-13	2.30425664076614e-12	TXNRD3	3	126571779	126655155	-	3809	protein_coding	thioredoxin reductase 3 [Source:HGNC Symbol;Acc:HGNC:20667]	-
ENSG00000118162	179.647106788324	163.90396353659	159.079039401962	326.282702396826	344.443923558862	337.694597520546	167.543369908958	336.140407825411	-1.00560980739424	2.80494781881274e-13	2.5508956197049e-12	KPTN	19	47475144	47484268	-	2124	protein_coding	kaptin, actin binding protein [Source:HGNC Symbol;Acc:HGNC:6404]	-
ENSG00000246273	86.5373258309608	76.6304245106135	66.3642618364011	200.936561593353	209.16383273514	187.890227191882	76.5106707259918	199.330207173459	-1.38354976923103	2.95493328386826e-13	2.67758802839537e-12	SBF2-AS1	11	9758292	9811335	+	4644	antisense	SBF2 antisense RNA 1 [Source:HGNC Symbol;Acc:HGNC:27438]	-
ENSG00000157107	6.57245512640208	6.38586870921779	6.83161518904129	66.0220130949589	64.518197162083	60.9373709811511	6.59664634155372	63.825860412731	-3.27259011502454	2.96255249813318e-13	2.68255385408579e-12	FCHO2	5	72955981	73090522	+	6127	protein_coding	FCH domain only 2 [Source:HGNC Symbol;Acc:HGNC:25180]	-
ENSG00000177272	85.4419166432271	63.8586870921779	60.5085916743657	185.627109281479	192.51397540299	192.968341440312	69.9363984699236	190.36980870826	-1.44865056156626	2.99776144617649e-13	2.71247664476907e-12	KCNA3	1	110672465	110675033	-	2569	protein_coding	potassium voltage-gated channel subfamily A member 3 [Source:HGNC Symbol;Acc:HGNC:6221]	-
ENSG00000267374	19.7173653792063	25.5434748368712	28.3024057831711	126.302981572965	96.7772957431245	99.0232278443705	24.5210819997495	107.367835053487	-2.12543560803586	3.01350678954985e-13	2.72574025587773e-12	AC016205.1	18	39206924	39800318	-	2782	lincRNA	novel transcript	-
ENSG00000164867	69.0107788272219	61.7300641891053	63.4364267553834	185.627109281479	183.148430653655	163.346008324474	64.7257565905702	177.373849419869	-1.45385648286819	3.07352312048442e-13	2.77802187055821e-12	NOS3	7	150990995	151014588	+	5953	protein_coding	nitric oxide synthase 3 [Source:HGNC Symbol;Acc:HGNC:7876]	-
ENSG00000231927	5.4770459386684	9.57880306382668	4.87972513502949	60.2809684780059	68.6806614951206	65.1691328548421	6.64519137917486	64.7102542759895	-3.28954704960727	3.37254863201424e-13	3.0384434191157e-12	AC093734.1	7	1508655	1509427	-	242	antisense	novel transcript	-
ENSG00000165194	1.09540918773368	3.19293435460889	0.975945027005899	56.4536054000373	72.8431258281582	68.554542353795	1.75476285644949	65.9504245273301	-5.24410458638116	3.44581384391342e-13	3.09999651481479e-12	PCDH19	X	100291644	100410273	-	9756	protein_coding	protocadherin 19 [Source:HGNC Symbol;Acc:HGNC:14270]	-
ENSG00000054277	7.66786431413577	12.7717374184356	10.7353952970649	81.3314654068334	65.5588132453424	73.6326566022242	10.3916656765454	73.5076450848	-2.82010519154794	3.61096262660582e-13	3.24391707021945e-12	OPN3	1	241590102	241677376	-	3716	protein_coding	opsin 3 [Source:HGNC Symbol;Acc:HGNC:14007]	-
ENSG00000167306	2.19081837546736	3.19293435460889	3.9037801080236	54.539923861053	63.4775810788236	57.5519614821982	3.09584427936662	58.5231554740249	-4.22739284264368	4.02310554250554e-13	3.60512801776077e-12	MYO5B	18	49822813	50195093	-	10488	protein_coding	myosin VB [Source:HGNC Symbol;Acc:HGNC:7603]	-
ENSG00000090097	145.68942196858	140.489111602791	139.560138861844	294.706957003584	329.875298393231	278.449931288871	141.912890811071	301.010728895229	-1.08337066934025	4.08559870622144e-13	3.65636244582076e-12	PCBP4	3	51957454	51974016	-	3738	protein_coding	poly(rC) binding protein 4 [Source:HGNC Symbol;Acc:HGNC:8652]	-
ENSG00000134874	0	1.0643114515363	0	155.008204657729	130.077010407425	180.273055819239	0.354770483845433	155.119423628131	-8.69847378669583	4.10404152850888e-13	3.67109734729172e-12	DZIP1	13	95578202	95644703	-	8470	protein_coding	DAZ interacting zinc finger protein 1 [Source:HGNC Symbol;Acc:HGNC:20908]	-
ENSG00000182985	111.731737148835	130.910308538965	120.041238321726	285.138549308663	242.463547399441	284.374397912038	120.894428003175	270.658831540047	-1.16399340857966	4.23150587215007e-13	3.78106983559915e-12	CADM1	11	115169218	115504957	-	11017	protein_coding	cell adhesion molecule 1 [Source:HGNC Symbol;Acc:HGNC:5951]	-
ENSG00000178381	95.3005993328302	87.2735390259764	99.5463927546017	230.59862544761	258.072788648332	203.12456993717	94.0401770378028	230.598661344371	-1.29058961649809	4.35331824732781e-13	3.88576257222335e-12	ZFAND2A	7	1152071	1160759	-	2281	protein_coding	zinc finger AN1-type containing 2A [Source:HGNC Symbol;Acc:HGNC:28073]	-
ENSG00000181800	69.0107788272219	95.7880306382668	66.3642618364011	205.720765440814	197.717055819287	207.356331810861	77.0543571006299	203.598051023654	-1.40409061157877	4.58829156723155e-13	4.08822483443345e-12	CELF2-AS1	10	11316834	11319884	-	2468	antisense	CELF2 antisense RNA 1 [Source:HGNC Symbol;Acc:HGNC:23515]	-
ENSG00000274180	127.067465777107	109.624079508239	102.474227835619	259.303848532375	260.154020814851	246.288541048819	113.055257706988	255.248803465348	-1.17661389369594	4.76754890880471e-13	4.23891037683941e-12	NATD1	17	21238870	21253410	-	4931	protein_coding	N-acetyltransferase domain containing 1 [Source:HGNC Symbol;Acc:HGNC:30770]	-
ENSG00000263503	0	5.32155725768149	0	72.719898481404	66.5994293286018	59.2446662316746	1.77385241922716	66.1879980138935	-5.24662420157657	4.99928545188316e-13	4.43708696759141e-12	MAPK8IP1P2	17	45600869	45602340	-	1472	processed_pseudogene	mitogen-activated protein kinase 8 interacting protein 1 pseudogene 2 [Source:HGNC Symbol;Acc:HGNC:52402]	-
ENSG00000110013	32.8622756320104	36.1865893522341	35.1340209722124	133.957707728902	123.833313907869	110.025808715967	34.7276286521523	122.605610117579	-1.81783412948626	6.92806238852957e-13	6.09718108172276e-12	SIAE	11	124633113	124695707	-	8139	protein_coding	sialic acid acetylesterase [Source:HGNC Symbol;Acc:HGNC:18187]	-
ENSG00000124203	0	2.1286229030726	0	110.036688491598	147.767483822835	124.413799086517	0.709540967690865	127.405990466983	-7.51579201170919	7.63176437669527e-13	6.69768768706336e-12	ZNF831	20	59123381	59259113	+	11605	protein_coding	zinc finger protein 831 [Source:HGNC Symbol;Acc:HGNC:16167]	zf-C2H2
ENSG00000260563	60.2475053253524	59.6014412860327	67.340206863407	148.310319271284	185.229662820174	194.661046189788	62.3963844915974	176.067009427082	-1.49570250882085	8.33464415432073e-13	7.29666822613167e-12	AC132872.1	17	82293716	82294910	+	1195	lincRNA	novel transcript	-
ENSG00000170310	199.36447216753	170.289832245808	222.515466157345	455.456206278267	416.246433303761	351.236235516357	197.389923523561	407.646291699462	-1.04319180919471	8.77156502553376e-13	7.66846963995949e-12	STX8	17	9250471	9576591	-	3779	protein_coding	syntaxin 8 [Source:HGNC Symbol;Acc:HGNC:11443]	-
ENSG00000162543	9.85868268960313	10.643114515363	9.75945027005899	64.1083315559745	63.4775810788236	88.0206469727738	10.087082491675	71.868853202524	-2.83693952452844	9.09652124763636e-13	7.94702006036974e-12	UBXN10	1	20186085	20196048	+	5571	protein_coding	UBX domain protein 10 [Source:HGNC Symbol;Acc:HGNC:26354]	-
ENSG00000131015	120.495010650705	104.302522250557	112.233678105678	255.476485454406	239.341699149663	253.059360046725	112.343737002313	249.292514883598	-1.1509700829115	1.01821012547759e-12	8.86762026639894e-12	ULBP2	6	149942000	149949235	+	1349	protein_coding	UL16 binding protein 2 [Source:HGNC Symbol;Acc:HGNC:14894]	-
ENSG00000180998	28.4806388810757	31.9293435460889	26.3505157291593	96.6409177187079	112.386536992016	126.106503835993	28.920166052108	111.711319515572	-1.95298492528456	1.04143065403685e-12	9.06355435966418e-12	GPR137C	14	52553148	52637713	+	6193	protein_coding	G protein-coupled receptor 137C [Source:HGNC Symbol;Acc:HGNC:25445]	-
ENSG00000226278	0	0	0	84.2019877153098	86.3711349105305	64.3227804801039	0	78.2986343686481	-8.66911871960239	1.05552744093906e-12	9.17350633182033e-12	PSPHP1	7	55764797	55773288	+	261	unprocessed_pseudogene	phosphoserine phosphatase pseudogene 1 [Source:HGNC Symbol;Acc:HGNC:9578]	-
ENSG00000183317	4.38163675093472	3.19293435460889	1.9518900540118	55.4967646305451	52.0308041629702	61.7837233558893	3.17548705318514	56.4370973831349	-4.17092129845981	1.08883630691403e-12	9.44989351211688e-12	EPHA10	1	37713880	37765133	-	8152	protein_coding	EPH receptor A10 [Source:HGNC Symbol;Acc:HGNC:19987]	-
ENSG00000234912	56.9612777621514	50.022638222206	48.7972513502949	146.3966377323	150.889332072613	155.728836951831	51.9270557782175	151.004935585581	-1.54236626383969	1.10713001203347e-12	9.59206734432588e-12	SNHG20	17	77086716	77099902	+	6087	sense_overlapping	small nucleolar RNA host gene 20 [Source:HGNC Symbol;Acc:HGNC:33099]	-
ENSG00000273108	7.66786431413577	12.7717374184356	8.78350524305309	78.4609430983569	60.3557328290454	71.9399518527478	9.74103565854148	70.25220926005	-2.85260774866604	1.12119276677712e-12	9.70384988830359e-12	AL121929.2	10	103608619	103610050	+	1432	antisense	novel transcript, antisense to SH3PXD2A	-
ENSG00000170345	128.162874964841	131.974619990501	153.223369239926	330.110065474794	287.210038979595	274.21816941518	137.786954731756	297.17942462319	-1.1060963300848	1.13842415361194e-12	9.84958765812162e-12	FOS	14	75278774	75282230	+	3238	protein_coding	Fos proto-oncogene, AP-1 transcription factor subunit [Source:HGNC Symbol;Acc:HGNC:3796]	TF_bZIP
ENSG00000104450	83.2510982677597	96.8523420898031	98.5704477275958	200.936561593353	234.138618733366	232.746903053008	92.8912960283862	222.607361126575	-1.25927761748956	1.1997490522168e-12	1.03694368462101e-11	SPAG1	8	100157906	100259278	+	5055	protein_coding	sperm associated antigen 1 [Source:HGNC Symbol;Acc:HGNC:11212]	-
ENSG00000283709	33.9576848197441	24.4791633853349	34.1580759452065	118.648255417027	111.345920908756	112.564865840182	30.8649747167618	114.186347388655	-1.88576491020688	1.21154994743546e-12	1.04642203104601e-11	FAM238C	10	26931206	26944418	-	5545	transcribed_unprocessed_pseudogene	family with sequence similarity 238 member C [Source:HGNC Symbol;Acc:HGNC:24672]	-
ENSG00000142552	2.19081837546736	4.25724580614519	5.85567016203539	60.2809684780059	50.9901880797107	60.9373709811511	4.10124478121598	57.4028425129559	-3.78965699818341	1.23840079908714e-12	1.06740786401044e-11	RCN3	19	49527618	49546962	+	2093	protein_coding	reticulocalbin 3 [Source:HGNC Symbol;Acc:HGNC:21145]	-
ENSG00000122224	7.66786431413577	4.25724580614519	1.9518900540118	58.3672869390216	47.8683398299325	76.1717137264388	4.62566672476425	60.8024468317977	-3.74530974170164	1.29486904902409e-12	1.11416485377778e-11	LY9	1	160796074	160828261	+	9118	protein_coding	lymphocyte antigen 9 [Source:HGNC Symbol;Acc:HGNC:6730]	-
ENSG00000160284	175.265470037389	161.775340633517	148.343644104897	318.627976240888	347.565771808641	311.457673903661	161.794818258601	325.88380731773	-1.01080725748604	1.45258066168128e-12	1.24644639604139e-11	SPATC1L	21	46161148	46184476	-	2333	protein_coding	spermatogenesis and centriole associated 1 like [Source:HGNC Symbol;Acc:HGNC:1298]	-
ENSG00000177459	0	1.0643114515363	0	139.698752345855	125.914546074388	137.10908470759	0.354770483845433	134.240794375944	-8.48813121020737	1.49939042138324e-12	1.2848551605444e-11	ERICH5	8	98064311	98093610	+	1761	protein_coding	glutamate rich 5 [Source:HGNC Symbol;Acc:HGNC:26823]	-
ENSG00000285804	2.19081837546736	0	0	105.252484644137	124.873929991128	126.106503835993	0.730272791822454	118.744306157086	-7.41469220721517	1.54279825618197e-12	1.31934762569233e-11	AC093218.1	5	72095855	72108000	-	2641	antisense	uncharacterized LOC105379028 [Source:NCBI gene;Acc:105379028]	-
ENSG00000211699	0	0	0	87.0725100237863	68.6806614951206	69.4008947285332	0	75.0513554158134	-8.61027215282794	1.5456482822884e-12	1.32133436320237e-11	TRGV3	7	38358512	38359162	-	537	TR_V_gene	T cell receptor gamma variable 3 [Source:HGNC Symbol;Acc:HGNC:12288]	-
ENSG00000218052	3.28622756320104	7.45018016075409	5.85567016203539	63.1514907864824	56.1932684960078	58.3983138569364	5.53069262866351	59.2476910464755	-3.41558230356249	1.58429958490237e-12	1.35299292436231e-11	ADAMTS7P4	15	85255369	85330334	-	5516	transcribed_unprocessed_pseudogene	ADAMTS7 pseudogene 4 [Source:HGNC Symbol;Acc:HGNC:49410]	-
ENSG00000186715	20.8127745669399	19.1576061276534	14.6391754050885	86.1156692542942	83.2492866607522	92.2524088464648	18.2031853665606	87.2057882538371	-2.26735310861287	1.60383821965686e-12	1.36921273742115e-11	MST1L	1	16754910	16770237	-	5298	transcribed_unprocessed_pseudogene	macrophage stimulating 1 like [Source:HGNC Symbol;Acc:HGNC:7390]	-
ENSG00000187240	113.922555524303	142.617734505864	141.512028915855	285.138549308663	277.844494230261	285.220750286777	132.684106315341	282.7345979419	-1.08981671181182	1.71414757512476e-12	1.46139529161384e-11	DYNC2H1	11	103109410	103479863	+	15012	protein_coding	dynein cytoplasmic 2 heavy chain 1 [Source:HGNC Symbol;Acc:HGNC:2962]	-
ENSG00000186564	144.594012780846	137.296177248182	101.498282808613	292.7932754646	271.600797730704	286.913455036253	127.796157612547	283.769176077186	-1.15525699736198	1.737353017006e-12	1.47967023336314e-11	FOXD2	1	47436017	47440691	+	4675	protein_coding	forkhead box D2 [Source:HGNC Symbol;Acc:HGNC:3803]	Fork
ENSG00000131044	4.38163675093472	3.19293435460889	4.87972513502949	62.1946500169902	58.2745006625266	49.0884377348161	4.15143208019104	56.519196138111	-3.76020865219648	1.74860883320295e-12	1.48875107788175e-11	TTLL9	20	31870702	31944963	+	6175	protein_coding	tubulin tyrosine ligase like 9 [Source:HGNC Symbol;Acc:HGNC:16118]	-
ENSG00000122870	3.28622756320104	1.0643114515363	0.975945027005899	56.4536054000373	59.315116745786	64.3227804801039	1.77549468058108	60.0305008753091	-5.10781907450938	1.82496360222032e-12	1.55270478530834e-11	BICC1	10	58513140	58831437	+	6569	protein_coding	BicC family RNA binding protein 1 [Source:HGNC Symbol;Acc:HGNC:19351]	-
ENSG00000279227	19.7173653792063	14.9003603215082	15.6151204320944	91.8567138712471	75.9649740779364	84.6352374738209	16.7442820442696	84.1523084743348	-2.33339997713325	1.85767192204545e-12	1.57839184108211e-11	AC009303.4	2	118014174	118015673	+	1500	TEC	novel transcript	-
ENSG00000128040	19.7173653792063	36.1865893522341	40.9896911342478	113.864051569567	135.280090823722	122.72109433704	32.2978819552294	123.95507891011	-1.93149524607728	1.8633451820334e-12	1.58214027947738e-11	SPINK2	4	56809860	56821742	-	772	protein_coding	serine peptidase inhibitor, Kazal type 2 [Source:HGNC Symbol;Acc:HGNC:11245]	-
ENSG00000113742	129.258284152574	121.331505475138	148.343644104897	295.663797773077	284.088190729817	268.293702792012	132.977811244203	282.681897098302	-1.08519735513925	1.99324655692005e-12	1.69072066759109e-11	CPEB4	5	173888280	173961976	+	10272	protein_coding	cytoplasmic polyadenylation element binding protein 4 [Source:HGNC Symbol;Acc:HGNC:21747]	-
ENSG00000183401	69.0107788272219	101.109587895948	98.5704477275958	221.030217752688	223.732457900772	217.51256030772	89.563604816922	220.75841198706	-1.2981660387616	2.09381196119313e-12	1.77302469988677e-11	CCDC159	19	11344684	11354944	+	4064	protein_coding	coiled-coil domain containing 159 [Source:HGNC Symbol;Acc:HGNC:26996]	-
ENSG00000163888	0	2.1286229030726	0	104.295643874645	135.280090823722	106.640399217014	0.709540967690865	115.405377971794	-7.3724129624091	2.31208078485346e-12	1.95192225667097e-11	CAMK2N2	3	184259213	184261463	-	1362	protein_coding	calcium/calmodulin dependent protein kinase II inhibitor 2 [Source:HGNC Symbol;Acc:HGNC:24197]	-
ENSG00000150907	21.9081837546736	14.9003603215082	20.4948455671239	80.3746246373412	88.4523670770493	99.8695802191087	19.1011298811019	89.5655239778331	-2.23016302548844	2.56319871950937e-12	2.15449565290663e-11	FOXO1	13	40469953	40666597	-	6232	protein_coding	forkhead box O1 [Source:HGNC Symbol;Acc:HGNC:3819]	Fork
ENSG00000173727	30.6714572565431	42.5724580614519	40.9896911342478	133.957707728902	142.564403406538	111.718513465444	38.0778688174142	129.413541533628	-1.75958247744324	2.56958700116344e-12	2.15914174751026e-11	AP000769.1	11	65455258	65466720	+	1772	transcribed_unprocessed_pseudogene	Finkel-Biskis-Reilly murine sarcoma virus (FBR-MuSV) ubiquitously expressed (FAU) pseudogene	-
ENSG00000262539	0	0	0.975945027005899	120.561936956012	122.79269782461	135.416379958113	0.325315009001966	126.257004912912	-8.39992370798297	2.69415546389894e-12	2.25927139236085e-11	AC005829.2	17	46259551	46260606	-	1056	processed_pseudogene	dead end homolog 1 (zebrafish) (DND1) pseudogene	-
ENSG00000165300	0	0	0	69.8493761729275	68.6806614951206	72.786304227486	0	70.4387806318447	-8.51940610591126	2.70523356393343e-12	2.26780308324125e-11	SLITRK5	13	87672615	87696272	+	21103	protein_coding	SLIT and NTRK like family member 5 [Source:HGNC Symbol;Acc:HGNC:20295]	-
ENSG00000169122	0	0	0	71.7630577119118	69.72127757838	68.554542353795	0	70.0129592146956	-8.50996336592565	2.88207853783557e-12	2.41524536872675e-11	FAM110B	8	57994509	58204279	+	4943	protein_coding	family with sequence similarity 110 member B [Source:HGNC Symbol;Acc:HGNC:28587]	-
ENSG00000270605	36.1485031952115	44.7010809645245	47.8213063232891	130.130344650933	154.011180322392	126.106503835993	42.890296827675	136.749342936439	-1.66734015804017	2.9223596624158e-12	2.44736644583349e-11	AL353622.1	1	28239509	28241453	-	1945	antisense	novel transcript	-
ENSG00000269388	35.0530940074778	17.0289832245808	24.3986256751475	105.252484644137	104.06160832594	106.640399217014	25.4935676357353	105.318164062364	-2.05045115382108	2.94567136296221e-12	2.46524288040768e-11	AC018755.3	19	51594561	51606150	+	1472	transcribed_processed_pseudogene	putative ATP-binding domain-containing protein 3-like protein (ABP3L) pseudogene	-
ENSG00000154102	43.8163675093472	31.9293435460889	37.0859110262242	122.475618494996	134.239474740463	118.489332463349	37.6105406938868	125.068141899603	-1.73362849694742	3.09335569506136e-12	2.58108940597236e-11	C16orf74	16	85690084	85751129	-	2181	protein_coding	chromosome 16 open reading frame 74 [Source:HGNC Symbol;Acc:HGNC:23362]	-
ENSG00000225953	4.38163675093472	2.1286229030726	3.9037801080236	54.539923861053	50.9901880797107	56.70560910746	3.47134658734364	54.0785736827412	-3.96110456821061	3.17303197404146e-12	2.64581077037593e-11	SATB2-AS1	2	199457700	199476935	+	4470	antisense	SATB2 antisense RNA 1 [Source:HGNC Symbol;Acc:HGNC:26490]	-
ENSG00000049759	190.60119866566	154.325160472763	168.838489672021	332.980587783271	319.469137560637	379.165863882718	171.254949603481	343.871863075542	-1.00832228494767	3.1752010960298e-12	2.64586026214682e-11	NEDD4L	18	58044367	58401540	+	17455	protein_coding	neural precursor cell expressed, developmentally down-regulated 4-like, E3 ubiquitin protein ligase [Source:HGNC Symbol;Acc:HGNC:7728]	-
ENSG00000272734	150.071058719514	126.653062732819	139.560138861844	266.958574688312	367.337477390569	287.759807410991	138.761420104726	307.351953163291	-1.14549319154832	3.34505248052762e-12	2.78185034206213e-11	ADIRF-AS1	10	86965345	86971311	-	5748	processed_transcript	ADIRF antisense RNA 1 [Source:HGNC Symbol;Acc:HGNC:45127]	-
ENSG00000164841	12.0495010650705	11.7074259668993	4.87972513502949	72.719898481404	67.6400454118612	64.3227804801039	9.54555072233309	68.227574791123	-2.8527220089453	3.37097692768355e-12	2.7996967980185e-11	TMEM74	8	108606850	108787615	-	2877	protein_coding	transmembrane protein 74 [Source:HGNC Symbol;Acc:HGNC:26409]	-
ENSG00000164404	24.099002130141	26.6077862884074	40.0137461072419	111.950370030582	130.077010407425	104.947694467538	30.2401781752634	115.658358301849	-1.92511255131671	3.38653449957855e-12	2.81075639703604e-11	GDF9	5	132861181	132866884	-	3279	protein_coding	growth differentiation factor 9 [Source:HGNC Symbol;Acc:HGNC:4224]	-
ENSG00000163536	10.9540918773368	7.45018016075409	11.7113403240708	53.5830830915608	75.9649740779364	82.9425327243445	10.0385374540539	70.8301966312806	-2.81641052786156	3.49512320148366e-12	2.89800595502854e-11	SERPINI1	3	167735243	167825568	+	2418	protein_coding	serpin family I member 1 [Source:HGNC Symbol;Acc:HGNC:8943]	-
ENSG00000203950	71.2015972026892	76.6304245106135	62.4604817283775	180.842905434018	199.798287985805	165.885065448689	70.0975011472268	182.175419622837	-1.37800094100544	3.75854054848128e-12	3.11333269607026e-11	RTL8A	X	135050932	135052196	-	1265	protein_coding	retrotransposon Gag like 8A [Source:HGNC Symbol;Acc:HGNC:24514]	-
ENSG00000267123	95.3005993328302	81.951981768295	81.0034372414896	201.893402362845	223.732457900772	194.661046189788	86.0853394475383	206.762302151135	-1.26432188293833	3.85325391290875e-12	3.18862799879833e-11	LINC02081	17	78605233	78632155	-	4576	lincRNA	long intergenic non-protein coding RNA 2081 [Source:HGNC Symbol;Acc:HGNC:52930]	-
ENSG00000211753	0	0	0	65.0651723254667	62.4369649955642	77.018066101177	0	68.173401140736	-8.47359130838028	3.91325025347433e-12	3.2372078778906e-11	TRBV28	7	142720660	142721160	+	364	TR_V_gene	T cell receptor beta variable 28 [Source:HGNC Symbol;Acc:HGNC:12209]	-
ENSG00000211698	0	0	0	65.0651723254667	68.6806614951206	69.4008947285332	0	67.7155761830402	-8.46215236614836	4.02940772608575e-12	3.32890660690654e-11	TRGV4	7	38353715	38354517	-	688	TR_V_gene	T cell receptor gamma variable 4 [Source:HGNC Symbol;Acc:HGNC:12289]	-
ENSG00000148175	153.357286282715	135.16755434511	156.151204320944	280.354345461202	315.306673227599	308.918616779446	148.225348316256	301.526545156083	-1.02369060634542	4.25639858636195e-12	3.51296444037942e-11	STOM	9	121338988	121370304	-	3198	protein_coding	stomatin [Source:HGNC Symbol;Acc:HGNC:3383]	-
ENSG00000166073	0	0	0	66.0220130949589	77.0055901611958	59.2446662316746	0	67.4240898292764	-8.45360229775091	4.5573257808607e-12	3.7514553736642e-11	GPR176	15	39799032	39920892	-	5119	protein_coding	G protein-coupled receptor 176 [Source:HGNC Symbol;Acc:HGNC:32370]	-
ENSG00000185482	41.6255491338799	26.6077862884074	47.8213063232891	143.526115423824	121.75208174135	130.338265709684	38.6848805818588	131.872154291619	-1.76563860943156	4.60585806346994e-12	3.79016180931604e-11	STAC3	12	57243453	57251193	-	2096	protein_coding	SH3 and cysteine rich domain 3 [Source:HGNC Symbol;Acc:HGNC:28423]	-
ENSG00000063180	128.162874964841	130.910308538965	153.223369239926	273.656460074757	276.803878147001	316.53578815209	137.43218424791	288.998708791283	-1.07167922686408	4.61283437260116e-12	3.79465764951074e-11	CA11	19	48637942	48646312	-	2075	protein_coding	carbonic anhydrase 11 [Source:HGNC Symbol;Acc:HGNC:1370]	-
ENSG00000221882	0	0	0	61.2378092474981	59.315116745786	82.0961803496063	0	67.5497021142968	-8.46130154656532	4.64516399431266e-12	3.81749683176115e-11	OR3A2	17	3276942	3386317	-	2674	protein_coding	olfactory receptor family 3 subfamily A member 2 [Source:HGNC Symbol;Acc:HGNC:8283]	-
ENSG00000115380	102.968463646966	90.4664733805853	89.7869424845427	221.98705852218	206.041984485362	222.590674556149	94.407293170698	216.873239187897	-1.20217723548626	4.91919309885878e-12	4.03344888216986e-11	EFEMP1	2	55865967	55924139	-	3962	protein_coding	EGF containing fibulin extracellular matrix protein 1 [Source:HGNC Symbol;Acc:HGNC:3218]	-
ENSG00000235034	81.0602798922924	67.0516214467868	104.426117889631	215.289173135735	234.138618733366	195.507398564526	84.1793397429035	214.978396811209	-1.34685453650671	5.0231405555246e-12	4.1146443962661e-11	C19orf81	19	50649445	50659310	+	888	protein_coding	chromosome 19 open reading frame 81 [Source:HGNC Symbol;Acc:HGNC:40041]	-
ENSG00000134278	36.1485031952115	22.3505404822623	23.4226806481416	111.950370030582	100.939760076162	104.947694467538	27.3072414418718	105.945941524761	-1.96175601253737	5.0499271999553e-12	4.13388622810962e-11	SPIRE1	18	12446512	12658134	-	6532	protein_coding	spire type actin nucleation factor 1 [Source:HGNC Symbol;Acc:HGNC:30622]	-
ENSG00000154556	2.19081837546736	5.32155725768149	0.975945027005899	46.8851977051157	46.8277237466731	75.3253613517006	2.82944022005158	56.3460942678298	-4.33986164860432	5.14398744956033e-12	4.20265450195024e-11	SORBS2	4	185585444	185956652	-	17161	protein_coding	sorbin and SH3 domain containing 2 [Source:HGNC Symbol;Acc:HGNC:24098]	-
ENSG00000115255	35.0530940074778	45.7653924160608	32.2061858911947	126.302981572965	118.630233491572	126.952856210731	37.6748907715778	123.962023758423	-1.7214842275135	5.51790521877115e-12	4.49642945734951e-11	REEP6	19	1490747	1497927	+	2449	protein_coding	receptor accessory protein 6 [Source:HGNC Symbol;Acc:HGNC:30078]	-
ENSG00000213199	47.1025950725483	38.3152122553067	40.9896911342478	121.518777725504	145.686251656316	127.79920858547	42.1358328207009	131.66807932243	-1.64380142373595	6.20667500100319e-12	5.04131549142364e-11	ASIC3	7	151048292	151052756	+	2748	protein_coding	acid sensing ion channel subunit 3 [Source:HGNC Symbol;Acc:HGNC:101]	-
ENSG00000159733	7.66786431413577	9.57880306382668	5.85567016203539	62.1946500169902	62.4369649955642	58.3983138569364	7.70077917999928	61.0099762898303	-2.99221145582049	6.43359872962825e-12	5.21718471828438e-11	ZFYVE28	4	2269582	2418663	-	9624	protein_coding	zinc finger FYVE-type containing 28 [Source:HGNC Symbol;Acc:HGNC:29334]	-
ENSG00000171813	58.0566869498851	48.9583267706697	43.9175262152655	130.130344650933	147.767483822835	170.11682732238	50.3108466452734	149.338218598716	-1.57480215702678	6.51907254843933e-12	5.28137524741458e-11	PWWP2B	10	132397168	132417863	+	2651	protein_coding	PWWP domain containing 2B [Source:HGNC Symbol;Acc:HGNC:25150]	-
ENSG00000260285	23.0035929424073	31.9293435460889	51.7250864313126	131.087185420426	155.051796405651	116.796627713873	35.552674306603	134.31186984665	-1.90497467573951	6.93407859985125e-12	5.61200301161583e-11	AL133367.1	14	103525010	103529072	-	4063	antisense	novel transcript, antisense to TRMT61A	-
ENSG00000132749	74.4878247658903	51.0869496737423	49.7731963773008	166.490293891635	149.848715989354	181.965760568715	58.4493236056445	166.101590149901	-1.5130199638021	7.25505434285379e-12	5.86436587262194e-11	TESMIN	11	68707440	68751564	-	5833	protein_coding	testis expressed metallothionein like protein [Source:HGNC Symbol;Acc:HGNC:7446]	-
ENSG00000070985	38.3393215706788	35.1222779006978	42.9415811882596	124.38930003398	115.508385241794	132.877322833899	38.8010602198787	124.258336036558	-1.67839445566729	7.66230496459749e-12	6.18453243608550e-11	TRPM5	11	2404515	2423045	-	3962	protein_coding	transient receptor potential cation channel subfamily M member 5 [Source:HGNC Symbol;Acc:HGNC:14323]	-
ENSG00000187678	6.57245512640208	2.1286229030726	0	44.9715161661314	58.2745006625266	61.7837233558893	2.90035934315823	55.0099133948491	-4.29482559047016	8.04335285603898e-12	6.47651288395408e-11	SPRY4	5	142310427	142326455	-	6565	protein_coding	sprouty RTK signaling antagonist 4 [Source:HGNC Symbol;Acc:HGNC:15533]	-
ENSG00000166352	66.8199604517545	65.9873099952505	100.522337781608	240.167033142531	212.285680984918	176.887646320286	77.7765360762042	209.780120149245	-1.42468728117391	1.03780510398328e-11	8.29516495159611e-11	C11orf74	11	36594493	36659290	+	1474	protein_coding	chromosome 11 open reading frame 74 [Source:HGNC Symbol;Acc:HGNC:25142]	-
ENSG00000281706	29.5760480688094	32.9936549976252	35.1340209722124	115.777733108551	117.589617408313	102.408637343323	32.5679080128823	111.925329286729	-1.77705617039084	1.1107479832886e-11	8.86407283386718e-11	LINC01012	6	27694035	27710222	+	3490	lincRNA	long intergenic non-protein coding RNA 1012 [Source:NCBI gene;Acc:100507173]	-
ENSG00000183960	5.4770459386684	5.32155725768149	11.7113403240708	58.3672869390216	60.3557328290454	65.1691328548421	7.50331450680689	61.2973842076364	-3.01269646853721	1.12442081216967e-11	8.96462899263818e-11	KCNH8	3	19148454	19535646	+	6148	protein_coding	potassium voltage-gated channel subfamily H member 8 [Source:HGNC Symbol;Acc:HGNC:18864]	-
ENSG00000176912	41.6255491338799	47.8940153191334	38.0618560532301	120.561936956012	140.483171240019	130.338265709684	42.5271401687478	130.461124635238	-1.61845788724393	1.13436383174572e-11	9.03815553616461e-11	TYMSOS	18	641320	658340	-	976	bidirectional_promoter_lncRNA	TYMS opposite strand [Source:HGNC Symbol;Acc:HGNC:29553]	-
ENSG00000121743	196.078244604329	175.611389503489	140.536083888849	323.412180088349	373.581173890126	338.540949895284	170.741905998889	345.178101291253	-1.0178788880839	1.2589534929255e-11	9.98642362731097e-11	GJA3	13	20138255	20161049	-	5211	protein_coding	gap junction protein alpha 3 [Source:HGNC Symbol;Acc:HGNC:4277]	-
ENSG00000179954	12.0495010650705	13.8360488699719	9.75945027005899	67.9356946339432	75.9649740779364	64.3227804801039	11.8816667350338	69.4078163973278	-2.5495123003338	1.42339176059372e-11	1.12445707525076e-10	SSC5D	19	55488404	55519098	+	7314	protein_coding	scavenger receptor cysteine rich family member with 5 domains [Source:HGNC Symbol;Acc:HGNC:26641]	-
ENSG00000270977	52.5796410112167	57.4728183829601	49.7731963773008	140.655593115347	165.457957238245	140.494494206543	53.2752185904925	148.869348186712	-1.48194230678257	1.46792883745109e-11	1.15745335117725e-10	AC015849.5	17	35893707	35911023	-	5749	lincRNA	novel transcript	-
ENSG00000197653	33.9576848197441	27.6720977399437	30.2542958371829	114.820892339059	111.345920908756	97.3305230948941	30.6280261322902	107.83244544757	-1.81538219754849	1.51680987083461e-11	1.19374412238072e-10	DNAH10	12	123762188	123936206	+	16720	protein_coding	dynein axonemal heavy chain 10 [Source:HGNC Symbol;Acc:HGNC:2941]	-
ENSG00000170542	27.385229693342	21.286229030726	33.1821309182006	100.468280796677	127.995778240907	91.4060564717266	27.2845298807562	106.623371836437	-1.95865479196218	1.52525193009504e-11	1.20001157185206e-10	SERPINB9	6	2887266	2903280	-	4118	protein_coding	serpin family B member 9 [Source:HGNC Symbol;Acc:HGNC:8955]	-
ENSG00000258748	4.38163675093472	0	0	60.2809684780059	50.9901880797107	65.1691328548421	1.46054558364491	58.8134298041863	-5.39751480304166	1.58828527607828e-11	1.24842905968648e-10	AL359399.1	14	104137150	104137898	-	462	antisense	novel transcript, antisense to KIF26A	-
ENSG00000153391	122.685829026172	106.43114515363	96.618557673584	260.260689301867	239.341699149663	221.744322181411	108.578510617795	240.448903544313	-1.14864841135711	1.5998603969189e-11	1.25713341088721e-10	INO80C	18	35452230	35497991	-	5085	protein_coding	INO80 complex subunit C [Source:HGNC Symbol;Acc:HGNC:26994]	-
ENSG00000141198	64.6291420762872	67.0516214467868	51.7250864313126	173.18817927808	160.254876821948	153.189779827616	61.1352833181289	162.210945309215	-1.41049619135055	1.70266346012472e-11	1.33582123574752e-10	TOM1L1	17	54899387	54961956	+	7275	protein_coding	target of myb1 like 1 membrane trafficking protein [Source:HGNC Symbol;Acc:HGNC:11983]	-
ENSG00000110148	5.4770459386684	8.51449161229039	2.9278350810177	61.2378092474981	57.2338845792672	49.0884377348161	5.6397908773255	55.8533771871938	-3.32074618940987	1.74704354533114e-11	1.36807200137358e-10	CCKBR	11	6259736	6272127	+	2655	protein_coding	cholecystokinin B receptor [Source:HGNC Symbol;Acc:HGNC:1571]	-
ENSG00000211798	0	0	0	60.2809684780059	47.8683398299325	67.7081899790567	0	58.6191660956651	-8.25663111129471	1.85779257909718e-11	1.45252972159961e-10	TRAV18	14	22003106	22003673	+	440	TR_V_gene	T cell receptor alpha variable 18 [Source:HGNC Symbol;Acc:HGNC:12114]	-
ENSG00000141665	18.6219561914726	9.57880306382668	10.7353952970649	81.3314654068334	74.924357994677	64.3227804801039	12.9787181841214	73.5262012938714	-2.50853075000047	1.93433821103434e-11	1.50861539207598e-10	FBXO15	18	74073353	74147865	-	6245	protein_coding	F-box protein 15 [Source:HGNC Symbol;Acc:HGNC:13617]	-
ENSG00000232104	23.0035929424073	51.0869496737423	20.4948455671239	146.3966377323	131.117626490685	108.333103966491	31.5284627277578	128.615789396492	-2.03151752249667	1.95313928123713e-11	1.52233186612771e-10	RFX3-AS1	9	3526723	3691814	+	1562	lincRNA	RFX3 antisense RNA 1 [Source:HGNC Symbol;Acc:HGNC:51197]	-
ENSG00000100003	115.017964712036	103.238210799021	109.305843024661	216.246013905228	257.032172565073	239.517722050913	109.187339511906	237.598636173738	-1.12133893074547	1.98037990850436e-11	1.54260524425796e-10	SEC14L2	22	30396857	30425317	+	5985	protein_coding	SEC14 like lipid binding 2 [Source:HGNC Symbol;Acc:HGNC:10699]	-
ENSG00000142192	59.1520961376188	69.1802443498594	52.7010314583185	172.231338508588	165.457957238245	146.41896082971	60.3444573152656	161.369418858848	-1.41994322814618	2.08126370448085e-11	1.61867461196244e-10	APP	21	25880550	26171128	-	6316	protein_coding	amyloid beta precursor protein [Source:HGNC Symbol;Acc:HGNC:620]	-
ENSG00000179144	29.5760480688094	26.6077862884074	40.0137461072419	128.216663111949	107.183456575719	104.1013420928	32.0658601548196	113.167153926822	-1.81316559301931	2.1291595004193e-11	1.65387360140963e-10	GIMAP7	7	150514830	150521073	+	1256	protein_coding	GTPase, IMAP family member 7 [Source:HGNC Symbol;Acc:HGNC:22404]	-
ENSG00000153814	27.385229693342	25.5434748368712	46.8453612962832	112.907210800075	131.117626490685	115.103922964396	33.2580219421654	119.709586751719	-1.83744328760963	2.1546032670767e-11	1.67311947816773e-10	JAZF1	7	27830573	28180743	-	4206	protein_coding	JAZF zinc finger 1 [Source:HGNC Symbol;Acc:HGNC:28917]	-
ENSG00000196549	0	0	0	61.2378092474981	49.9495719964513	60.0910186064129	0	57.0927999501208	-8.21724335440721	2.26317426493525e-11	1.75579761562345e-10	MME	3	155024124	155183729	+	9620	protein_coding	membrane metalloendopeptidase [Source:HGNC Symbol;Acc:HGNC:7154]	-
ENSG00000197768	3.28622756320104	6.38586870921779	2.9278350810177	34.4462677017177	75.9649740779364	59.2446662316746	4.19997711781218	56.5519693371096	-3.75648496195033	2.38673545174352e-11	1.84708727555171e-10	STPG3	9	137251261	137253483	+	1611	protein_coding	sperm-tail PG-rich repeat containing 3 [Source:HGNC Symbol;Acc:HGNC:37285]	-
ENSG00000105997	1.09540918773368	1.0643114515363	0	90.8998731017549	84.2899027440116	101.562284968585	0.71990687975666	92.2506869381172	-7.05204880837462	2.40131711085569e-11	1.85722589498866e-10	HOXA3	7	27106184	27152581	-	4306	protein_coding	homeobox A3 [Source:HGNC Symbol;Acc:HGNC:5104]	Homeobox
ENSG00000132122	52.5796410112167	30.8650320945526	34.1580759452065	133.00086695941	129.036394324166	120.182037212826	39.2009163503253	127.406432832134	-1.70449605073796	2.43737903859092e-11	1.88395503993644e-10	SPATA6	1	48295372	48472208	-	5939	protein_coding	spermatogenesis associated 6 [Source:HGNC Symbol;Acc:HGNC:18309]	-
ENSG00000064652	96.3960085205639	95.7880306382668	88.8109974575368	203.80708390183	225.81369006729	202.278217562432	93.6650122054559	210.632997177184	-1.16901156708494	2.67738321952945e-11	2.0643752201733e-10	SNX24	5	122843439	123029354	+	3550	protein_coding	sorting nexin 24 [Source:HGNC Symbol;Acc:HGNC:21533]	-
ENSG00000103269	112.827146336569	102.173899347485	132.728523672802	236.339670064563	251.829092148776	259.83017904463	115.909856452285	249.332980419323	-1.10294652779781	2.76851508344676e-11	2.13267491778291e-10	RHBDL1	16	675666	678268	+	1884	protein_coding	rhomboid like 1 [Source:HGNC Symbol;Acc:HGNC:10007]	-
ENSG00000128487	25.1944113178747	21.286229030726	15.6151204320944	87.0725100237863	90.5335992435681	84.6352374738209	20.6985869268983	87.4137822470584	-2.08505688068683	2.80774914416902e-11	2.16090715047706e-10	SPECC1	17	20009344	20319026	+	13676	protein_coding	sperm antigen with calponin homology and coiled-coil domains 1 [Source:HGNC Symbol;Acc:HGNC:30615]	-
ENSG00000010310	167.597605723253	157.518094827372	126.872853510767	320.541657779873	293.453735479152	296.223331158373	150.662851353797	303.406241472466	-1.01295653881221	2.883064643527e-11	2.21751080616205e-10	GIPR	19	45668244	45683724	+	4736	protein_coding	gastric inhibitory polypeptide receptor [Source:HGNC Symbol;Acc:HGNC:4271]	-
ENSG00000245857	21.9081837546736	23.4148519337986	19.518900540118	87.0725100237863	86.3711349105305	89.7133517222502	21.6139787428634	87.7189988855223	-2.02376237073292	2.89884823187249e-11	2.22896723947964e-10	GS1-24F4.2	8	6835554	6885276	+	1433	lincRNA	uncharacterized LOC100652791 [Source:NCBI gene;Acc:100652791]	-
ENSG00000126778	7.66786431413577	2.1286229030726	6.83161518904129	50.7125607830843	64.518197162083	50.7811424842926	5.54270080208322	55.3373001431533	-3.31422837478733	2.91326413599647e-11	2.23936534045551e-10	SIX1	14	60643415	60658259	-	5444	protein_coding	SIX homeobox 1 [Source:HGNC Symbol;Acc:HGNC:10887]	Homeobox
ENSG00000272405	2.19081837546736	3.19293435460889	0	61.2378092474981	52.0308041629702	44.8566758611251	1.79458424335875	52.7084297571978	-4.91517935530265	2.91702061186714e-11	2.24156590033246e-10	AL365181.3	1	156641666	156644887	-	3222	antisense	novel transcript, antisense to BCAN	-
ENSG00000278662	53.6750501989504	31.9293435460889	50.7491414043067	137.785070806871	121.75208174135	179.4267034445	45.4511783831153	146.321285330907	-1.68913426204317	2.97321052706368e-11	2.28264666176343e-10	GOLGA6L10	15	82339998	82349475	-	4715	protein_coding	golgin A6 family-like 10 [Source:HGNC Symbol;Acc:HGNC:37228]	-
ENSG00000144426	122.685829026172	170.289832245808	135.65635875382	322.455339318857	297.616199812189	275.064521789918	142.8773400086	298.378686973655	-1.06156129697871	3.09925277286706e-11	2.37726807350734e-10	NBEAL1	2	203014879	203226378	+	16376	protein_coding	neurobeachin like 1 [Source:HGNC Symbol;Acc:HGNC:20681]	-
ENSG00000126790	113.922555524303	151.132226118154	150.295534158908	278.440663922218	306.981744561524	276.757226539394	138.450105267122	287.393211674379	-1.05038763336628	3.16030305325007e-11	2.42257705322794e-10	L3HYPDH	14	59460363	59484430	-	3504	protein_coding	trans-L-3-hydroxyproline dehydratase [Source:HGNC Symbol;Acc:HGNC:20488]	-
ENSG00000223855	2.19081837546736	2.1286229030726	0	49.7557200135922	56.1932684960078	60.0910186064129	1.43981375951332	55.3466690386709	-5.3107782586199	3.1640249963583e-11	2.42468912186553e-10	HRAT92	7	520391	525232	+	3506	lincRNA	heart tissue-associated transcript 92 [Source:NCBI gene;Acc:441307]	-
ENSG00000152669	107.350100397901	106.43114515363	92.7147775655604	213.375491596751	221.651225734253	234.439607802484	102.16534103903	223.155441711163	-1.12984054003653	3.39607884146043e-11	2.60013582116943e-10	CCNO	5	55231152	55233680	-	1809	protein_coding	cyclin O [Source:HGNC Symbol;Acc:HGNC:18576]	-
ENSG00000151117	41.6255491338799	30.8650320945526	48.7972513502949	130.130344650933	132.158242573944	118.489332463349	40.4292775262425	126.925973229409	-1.64541159741233	3.50251479005903e-11	2.67999011483407e-10	TMEM86A	11	18693122	18704785	+	4243	protein_coding	transmembrane protein 86A [Source:HGNC Symbol;Acc:HGNC:26890]	-
ENSG00000089847	10.9540918773368	11.7074259668993	8.78350524305309	71.7630577119118	52.0308041629702	73.6326566022242	10.4816743624297	65.8088394923687	-2.65811530123492	3.52584512716315e-11	2.69455354904041e-10	ANKRD24	19	4183354	4224814	+	4474	protein_coding	ankyrin repeat domain 24 [Source:HGNC Symbol;Acc:HGNC:29424]	-
ENSG00000021300	121.590419838439	122.395816926674	138.584193834838	261.217530071359	260.154020814851	258.983826669892	127.52347686665	260.118459185367	-1.02657290817684	3.59470170630019e-11	2.74299690287257e-10	PLEKHB1	11	73646178	73662819	+	4933	protein_coding	pleckstrin homology domain containing B1 [Source:HGNC Symbol;Acc:HGNC:19079]	-
ENSG00000125462	6.57245512640208	7.45018016075409	3.9037801080236	53.5830830915608	67.6400454118612	45.7030282358633	5.97547179839326	55.6420522464284	-3.22671918393475	3.60071622940073e-11	2.7467421566823e-10	C1orf61	1	156404250	156430701	-	12314	protein_coding	chromosome 1 open reading frame 61 [Source:HGNC Symbol;Acc:HGNC:30780]	-
ENSG00000260942	42.7209583216136	39.379523706843	51.7250864313126	126.302981572965	129.036394324166	138.801789457066	44.6085228199231	131.380388451399	-1.55574576820756	3.83123627901028e-11	2.91285445135301e-10	CAPN10-DT	2	240582700	240586699	-	4000	antisense	CAPN10 divergent transcript [Source:HGNC Symbol;Acc:HGNC:48839]	-
ENSG00000283196	55.8658685744177	58.5371298344964	47.8213063232891	157.878726966206	140.483171240019	142.187198956019	54.0747682440677	146.849699054081	-1.44380339056363	3.99703150207398e-11	3.03430823653207e-10	AC006453.2	2	89542842	89585652	-	2414	transcribed_unprocessed_pseudogene	uncharacterized LOC107985911 [Source:NCBI gene;Acc:107985911]	-
ENSG00000110318	70.1061880149556	50.022638222206	53.6769764853244	178.929223895033	143.605019489798	152.343427452878	57.935267574162	158.292556945903	-1.45306356454401	4.28698686567458e-11	3.24852581766918e-10	CEP126	11	101915015	102001058	+	8191	protein_coding	centrosomal protein 126 [Source:HGNC Symbol;Acc:HGNC:29264]	-
ENSG00000173258	0	0	0	54.539923861053	56.1932684960078	49.0884377348161	0	53.2738766972923	-8.1147628752699	4.39780047352378e-11	3.33048404217764e-10	ZNF483	9	111525159	111577844	+	5738	protein_coding	zinc finger protein 483 [Source:HGNC Symbol;Acc:HGNC:23384]	zf-C2H2
ENSG00000151743	0	1.0643114515363	0	86.1156692542942	98.8585279096433	95.6378183454176	0.354770483845433	93.5373385031184	-7.96607778720381	4.4105033136052e-11	3.33808823511906e-10	AMN1	12	31671137	31729174	-	3195	protein_coding	antagonist of mitotic exit network 1 homolog [Source:HGNC Symbol;Acc:HGNC:27281]	-
ENSG00000106004	0	1.0643114515363	0	77.5041023288647	96.7772957431245	103.254989718062	0.354770483845433	92.5121292633503	-7.95114342888354	5.16509915611121e-11	3.89392897606196e-10	HOXA5	7	27141052	27143668	-	1707	protein_coding	homeobox A5 [Source:HGNC Symbol;Acc:HGNC:5106]	Homeobox
ENSG00000162512	43.8163675093472	51.0869496737423	41.9656361612537	133.957707728902	127.995778240907	130.338265709684	45.6229844481144	130.763917226498	-1.52066666142162	5.43670138505402e-11	4.09376596037001e-10	SDC3	1	30869467	30908761	-	7067	protein_coding	syndecan 3 [Source:HGNC Symbol;Acc:HGNC:10660]	-
ENSG00000182771	2.19081837546736	0	3.9037801080236	57.4104461695294	57.2338845792672	37.2395044884812	2.03153282783032	50.6279450790926	-4.60437068310427	5.74974572414013e-11	4.3255885498765e-10	GRID1	10	85599555	86366493	-	5927	protein_coding	glutamate ionotropic receptor delta type subunit 1 [Source:HGNC Symbol;Acc:HGNC:4575]	-
ENSG00000284959	48.198004260282	58.5371298344964	51.7250864313126	137.785070806871	159.214260738689	136.262732332852	52.820073508697	144.42068795947	-1.44924835836353	6.36763655850045e-11	4.77610825838243e-10	AC007262.2	14	81012099	81170414	-	8011	antisense	uncharacterized LOC101928462 [Source:NCBI gene;Acc:101928462]	-
ENSG00000161082	60.2475053253524	59.6014412860327	44.8934712422714	155.965045427222	131.117626490685	165.885065448689	54.9141392845522	150.989245788865	-1.46551603878648	6.62224679608831e-11	4.96114677835983e-10	CELF5	19	3224703	3297076	+	6024	protein_coding	CUGBP Elav-like family member 5 [Source:HGNC Symbol;Acc:HGNC:14058]	-
ENSG00000274925	47.1025950725483	48.9583267706697	55.6288665393362	131.087185420426	139.44255515676	147.265313204448	50.5632627941847	139.265017927211	-1.45997352903365	6.68497277086801e-11	5.00514886683318e-10	ZKSCAN2-DT	16	25257952	25261066	+	3115	lincRNA	ZKSCAN2 divergent transcript [Source:HGNC Symbol;Acc:HGNC:53912]	-
ENSG00000135722	122.685829026172	114.94563676592	114.18556815969	251.649122376437	219.569993567734	267.447350417274	117.272344650594	246.222155453815	-1.0729363872418	6.7772952433295e-11	5.07275796159924e-10	FBXL8	16	67159931	67164570	+	3130	protein_coding	F-box and leucine rich repeat protein 8 [Source:HGNC Symbol;Acc:HGNC:17875]	-
ENSG00000165118	116.11337389977	90.4664733805853	111.257733078672	199.022880054369	251.829092148776	278.449931288871	105.945860119676	243.100634497338	-1.19920047669428	6.90533135378411e-11	5.1608915678073e-10	C9orf64	9	83938311	83956986	-	2729	protein_coding	chromosome 9 open reading frame 64 [Source:HGNC Symbol;Acc:HGNC:28144]	-
ENSG00000111452	0	0	0	50.7125607830843	48.9089559131919	52.473847233769	0	50.6984546433484	-8.04507301079772	6.95353255362354e-11	5.19536799255244e-10	ADGRD1	12	130953907	131141469	+	14718	protein_coding	adhesion G protein-coupled receptor D1 [Source:HGNC Symbol;Acc:HGNC:19893]	-
ENSG00000263968	64.6291420762872	88.3378504775127	87.8350524305309	181.79974620351	223.732457900772	183.658465318191	80.2673483281103	196.396889807491	-1.28629534155493	6.99223534523698e-11	5.22272921171036e-10	RN7SL381P	16	85659378	85659675	+	298	misc_RNA	RNA, 7SL, cytoplasmic 381, pseudogene [Source:HGNC Symbol;Acc:HGNC:46397]	-
ENSG00000175344	2.19081837546736	0	1.9518900540118	54.539923861053	46.8277237466731	56.70560910746	1.38090280982639	52.6910855717287	-5.24680202565184	7.04959272953236e-11	5.26400371664575e-10	CHRNA7	15	31923438	32173018	+	20978	protein_coding	cholinergic receptor nicotinic alpha 7 subunit [Source:HGNC Symbol;Acc:HGNC:1960]	-
ENSG00000145649	3.28622756320104	5.32155725768149	0	46.8851977051157	47.8683398299325	50.7811424842926	2.86926160696084	48.5115600064469	-4.11612101757911	7.18573809064658e-11	5.3640679401666e-10	GZMA	5	55102648	55110252	+	894	protein_coding	granzyme A [Source:HGNC Symbol;Acc:HGNC:4708]	-
ENSG00000122691	0	0	0	59.3241277085137	48.9089559131919	44.0103234863869	0	50.7478023693642	-8.04483617681917	7.52483105976436e-11	5.6051642299875e-10	TWIST1	7	19020991	19117672	-	2033	protein_coding	twist family bHLH transcription factor 1 [Source:HGNC Symbol;Acc:HGNC:12428]	bHLH
ENSG00000196576	39.4347307584125	31.9293435460889	32.2061858911947	109.079847722106	110.305304825497	111.718513465444	34.523420065232	110.367888671015	-1.679295269806	7.72476743076014e-11	5.74422225610216e-10	PLXNB2	22	50274979	50307627	-	7257	protein_coding	plexin B2 [Source:HGNC Symbol;Acc:HGNC:9104]	-
ENSG00000275549	3.28622756320104	3.19293435460889	4.87972513502949	44.9715161661314	55.1526524127484	44.8566758611251	3.78629568427981	48.3269481466683	-3.66132777397773	8.07914058531776e-11	5.99707026223557e-10	STPG3-AS1	9	137250219	137253497	-	1701	antisense	STPG3 antisense RNA 1 [Source:HGNC Symbol;Acc:HGNC:51176]	-
ENSG00000184500	54.770459386684	47.8940153191334	47.8213063232891	133.957707728902	148.808099906095	131.184618084422	50.1619270097022	137.983475239806	-1.45995571943394	8.29335933326349e-11	6.14698696208377e-10	PROS1	3	93873033	93980003	-	5444	protein_coding	protein S [Source:HGNC Symbol;Acc:HGNC:9456]	-
ENSG00000244155	0	1.0643114515363	0	78.4609430983569	84.2899027440116	99.0232278443705	0.354770483845433	87.2580245622463	-7.8675554747328	8.49603281604817e-11	6.28791664479552e-10	CYP4F34P	13	18741730	18742718	-	481	unprocessed_pseudogene	cytochrome P450 family 4 subfamily F member 34, pseudogene [Source:HGNC Symbol;Acc:HGNC:39953]	-
ENSG00000122592	0	1.0643114515363	0	90.8998731017549	79.0868223277146	89.7133517222502	0.354770483845433	86.5666823839066	-7.85552484010129	8.858963458958e-11	6.54686274241558e-10	HOXA7	7	27153716	27157936	-	2411	protein_coding	homeobox A7 [Source:HGNC Symbol;Acc:HGNC:5108]	Homeobox
ENSG00000144655	193.887426228862	157.518094827372	129.800688591785	321.498498549365	339.240843142565	310.611321528923	160.402069882673	323.783554406951	-1.01616558041606	8.89867303456756e-11	6.5742714890434e-10	CSRNP1	3	39141855	39154562	-	3214	protein_coding	cysteine and serine rich nuclear protein 1 [Source:HGNC Symbol;Acc:HGNC:14300]	-
ENSG00000129521	31.7668664442767	13.8360488699719	27.3264607561652	111.950370030582	95.7366796598651	88.0206469727738	24.3097920234713	98.5692322210737	-2.01825395947492	8.92666254845274e-11	6.59300795171648e-10	EGLN3	14	33924231	34462774	-	7359	protein_coding	egl-9 family hypoxia inducible factor 3 [Source:HGNC Symbol;Acc:HGNC:14661]	-
ENSG00000271013	42.7209583216136	38.3152122553067	42.9415811882596	119.60509618652	117.589617408313	127.79920858547	41.3259172550599	121.664640726767	-1.55821896126992	9.5690070114474e-11	7.04874695627383e-10	LRRC37A9P	17	35912635	35918010	-	5376	processed_pseudogene	leucine rich repeat containing 37 member A9, pseudogene [Source:HGNC Symbol;Acc:HGNC:43813]	-
ENSG00000108641	78.869461516825	64.9229985437142	81.0034372414896	184.670268511986	181.067198487136	170.963179697118	74.9319657673429	178.900215565414	-1.25362122466994	9.69135480269793e-11	7.13468039804137e-10	B9D1	17	19337554	19378193	-	3667	protein_coding	B9 domain containing 1 [Source:HGNC Symbol;Acc:HGNC:24123]	-
ENSG00000156042	21.9081837546736	24.4791633853349	17.5670104861062	93.7703954102314	79.0868223277146	84.6352374738209	21.3181192087049	85.8308184039223	-2.01422703642642	9.92330008174884e-11	7.29686932425753e-10	CFAP70	10	73253759	73358859	-	7428	protein_coding	cilia and flagella associated protein 70 [Source:HGNC Symbol;Acc:HGNC:30726]	-
ENSG00000115194	0	1.0643114515363	0	79.4177838678491	85.330518827271	90.5597040969884	0.354770483845433	85.1026689307028	-7.83054943152338	1.03012065663488e-10	7.56588178908232e-10	SLC30A3	2	27253684	27275817	-	5978	protein_coding	solute carrier family 30 member 3 [Source:HGNC Symbol;Acc:HGNC:11014]	-
ENSG00000013392	74.4878247658903	57.4728183829601	74.1718220524483	174.145020047573	164.417341154986	169.270474947642	68.7108217337662	169.277612050067	-1.30010087624824	1.04334709493876e-10	7.66078215317737e-10	RWDD2A	6	83193379	83198932	+	3744	protein_coding	RWD domain containing 2A [Source:HGNC Symbol;Acc:HGNC:21385]	-
ENSG00000254838	30.6714572565431	34.0579664491615	36.1099659992183	106.209325413629	121.75208174135	99.8695802191087	33.613129901641	109.276995791363	-1.69653138689912	1.10478104880646e-10	8.10237376203613e-10	GVINP1	11	6713536	6746439	-	8438	transcribed_unprocessed_pseudogene	GTPase, very large interferon inducible pseudogene 1 [Source:HGNC Symbol;Acc:HGNC:25813]	-
ENSG00000242540	1.09540918773368	0	0	80.3746246373412	86.3711349105305	85.4815898485591	0.365136395911227	84.0757831321436	-7.81238327195303	1.14089000386796e-10	8.35497900058865e-10	AC108025.2	2	5696220	5708095	+	1199	3prime_overlapping_ncRNA	novel transcript	-
ENSG00000268573	73.3924155781566	56.4085069314238	64.4123717823893	164.576612352651	149.848715989354	174.348589196071	64.7377647639899	162.924639179359	-1.33410652653442	1.18613837855164e-10	8.6736801197762e-10	AC011815.1	18	35280867	35290201	-	4382	lincRNA	novel transcript	-
ENSG00000173320	13.1449102528042	17.0289832245808	14.6391754050885	59.3241277085137	79.0868223277146	82.0961803496063	14.9376896274911	73.5023767952782	-2.29907640077418	1.20744284175049e-10	8.82175396352632e-10	STOX2	4	183797692	184023526	+	11316	protein_coding	storkhead box 2 [Source:HGNC Symbol;Acc:HGNC:25450]	-
ENSG00000206192	0	1.0643114515363	0	71.7630577119118	79.0868223277146	101.562284968585	0.354770483845433	84.1373883360705	-7.81578388857591	1.25352019671089e-10	9.14774325688171e-10	ANKRD20A9P	13	18816718	18871967	-	2978	unprocessed_pseudogene	ankyrin repeat domain 20 family member A9, pseudogene [Source:HGNC Symbol;Acc:HGNC:42023]	-
ENSG00000085465	47.1025950725483	34.0579664491615	38.0618560532301	139.698752345855	111.345920908756	115.103922964396	39.7408058583133	122.049532073003	-1.6209229929849	1.29952349132366e-10	9.47794364913638e-10	OVGP1	1	111414314	111427777	-	2567	protein_coding	oviductal glycoprotein 1 [Source:HGNC Symbol;Acc:HGNC:8524]	-
ENSG00000179630	4.38163675093472	1.0643114515363	7.80756021604719	44.9715161661314	52.0308041629702	54.1665519832454	4.41783613950607	50.3896241041156	-3.48883917313305	1.35516117305981e-10	9.86256660401363e-10	LACC1	13	43879284	43893932	+	4550	protein_coding	laccase domain containing 1 [Source:HGNC Symbol;Acc:HGNC:26789]	-
ENSG00000275342	97.4914177082976	86.2092275744401	74.1718220524483	187.540790820463	188.351511069952	217.51256030772	85.9574891117287	197.801620732712	-1.2071902342704	1.45084310142012e-10	1.05264815359617e-09	PRAG1	8	8317736	8386498	-	4904	protein_coding	PEAK1 related, kinase-activating pseudokinase 1 [Source:HGNC Symbol;Acc:HGNC:25438]	-
ENSG00000132854	0	2.1286229030726	0.975945027005899	55.4967646305451	60.3557328290454	55.0129043579836	1.03485597669283	56.9551339391914	-5.77131144168411	1.4667113290845e-10	1.06293133649516e-09	KANK4	1	62236979	62319414	-	5980	protein_coding	KN motif and ankyrin repeat domains 4 [Source:HGNC Symbol;Acc:HGNC:27263]	-
ENSG00000129473	32.8622756320104	40.4438351583793	35.1340209722124	131.087185420426	108.224072658978	103.254989718062	36.146710587534	114.188749265822	-1.6587163221849	1.52604083694525e-10	1.10440298172058e-09	BCL2L2	14	23298790	23311759	+	4189	protein_coding	BCL2 like 2 [Source:HGNC Symbol;Acc:HGNC:995]	-
ENSG00000225632	10.9540918773368	10.643114515363	15.6151204320944	77.5041023288647	61.3963489123048	62.6300757306275	12.4041089415981	67.1768423239323	-2.42959180519307	1.55418409910434e-10	1.12372573000101e-09	AL161644.1	1	54285405	54287371	+	1111	antisense	novel transcript	-
ENSG00000172733	95.3005993328302	114.94563676592	111.257733078672	233.469147756086	227.894922233809	217.51256030772	107.167989725808	226.292210099205	-1.07640670750175	1.66522500794493e-10	1.20158727414484e-09	PURG	8	30995802	31033715	-	3771	protein_coding	purine rich element binding protein G [Source:HGNC Symbol;Acc:HGNC:17930]	-
ENSG00000166311	15.3357286282715	8.51449161229039	16.5910654591003	71.7630577119118	65.5588132453424	71.0935994780096	13.4804285665541	69.4718234784213	-2.36172021047634	1.67771810468382e-10	1.21025382518492e-09	SMPD1	11	6390431	6394998	+	2750	protein_coding	sphingomyelin phosphodiesterase 1 [Source:HGNC Symbol;Acc:HGNC:11120]	-
ENSG00000140030	0	0	1.9518900540118	78.4609430983569	78.0462062444552	74.4790089769624	0.650630018003933	76.9953861065915	-6.79438290809293	1.68363485182088e-10	1.21417278186806e-09	GPR65	14	88005124	88014811	+	4522	protein_coding	G protein-coupled receptor 65 [Source:HGNC Symbol;Acc:HGNC:4517]	-
ENSG00000051128	19.7173653792063	24.4791633853349	11.7113403240708	77.5041023288647	88.4523670770493	78.7107708506535	18.6359563628706	81.5557467521892	-2.13752658071417	1.83328805919871e-10	1.31792866439731e-09	HOMER3	19	18929201	18941261	-	3422	protein_coding	homer scaffold protein 3 [Source:HGNC Symbol;Acc:HGNC:17514]	-
ENSG00000143344	82.1556890800261	94.7237191867305	92.7147775655604	210.504969288275	192.51397540299	193.81469381505	89.8647286107723	198.944546168771	-1.14541543033817	1.87683075326941e-10	1.34845800497001e-09	RGL1	1	183636085	183928531	+	5305	protein_coding	ral guanine nucleotide dissociation stimulator like 1 [Source:HGNC Symbol;Acc:HGNC:30281]	-
ENSG00000108405	30.6714572565431	37.2509008037704	32.2061858911947	115.777733108551	125.914546074388	89.7133517222502	33.3761813171694	110.468543635063	-1.72347326674932	1.94992869108603e-10	1.39857338947154e-09	P2RX1	17	3896592	3916500	-	3970	protein_coding	purinergic receptor P2X 1 [Source:HGNC Symbol;Acc:HGNC:8533]	-
ENSG00000235026	0	0	0	55.4967646305451	45.7871076634137	37.2395044884812	0	46.17445892748	-7.90783641179974	1.97931346370595e-10	1.41883796217984e-09	DPP10-AS1	2	115130935	115161343	-	995	antisense	DPP10 antisense RNA 1 [Source:HGNC Symbol;Acc:HGNC:40941]	-
ENSG00000173988	7.66786431413577	11.7074259668993	14.6391754050885	61.2378092474981	69.72127757838	61.7837233558893	11.3381552287078	64.2476033939224	-2.49109628455842	1.99458029754736e-10	1.42937322923094e-09	LRRC63	13	46211943	46277366	+	2677	protein_coding	leucine rich repeat containing 63 [Source:HGNC Symbol;Acc:HGNC:34296]	-
ENSG00000234028	62.4383237008198	53.2155725768149	41.9656361612537	140.655593115347	154.011180322392	134.570027583375	52.5398441462961	143.078933673705	-1.44888884385504	2.00759057201289e-10	1.43828582482797e-09	AC062029.1	2	88627539	88631821	+	4283	antisense	uncharacterized LOC101928403 [Source:NCBI gene;Acc:101928403]	-
ENSG00000057468	29.5760480688094	18.0932946761171	17.5670104861062	80.3746246373412	93.6554474933463	87.1742945980356	21.7454510770109	87.0681222429077	-2.00773940633212	2.05432189645151e-10	1.46966633790065e-09	MSH4	1	75796882	75913238	+	3266	protein_coding	mutS homolog 4 [Source:HGNC Symbol;Acc:HGNC:7327]	-
ENSG00000185652	0	0	0	49.7557200135922	41.6246433303761	43.1639711116487	0	44.8481114852057	-7.86771686599752	2.33003293544922e-10	1.66122473243142e-09	NTF3	12	5432112	5521536	+	2919	protein_coding	neurotrophin 3 [Source:HGNC Symbol;Acc:HGNC:8023]	-
ENSG00000164440	9.85868268960313	14.9003603215082	12.6872853510767	58.3672869390216	60.3557328290454	84.6352374738209	12.4821094540627	67.786085747296	-2.44263608631522	2.34011289619819e-10	1.66793724530955e-09	TXLNB	6	139240061	139292139	-	4937	protein_coding	taxilin beta [Source:HGNC Symbol;Acc:HGNC:21617]	-
ENSG00000151651	23.0035929424073	15.9646717730445	7.80756021604719	69.8493761729275	77.0055901611958	83.7888850990827	15.591941643833	76.8812838110687	-2.31774493024313	2.40142902055781e-10	1.70872745230159e-09	ADAM8	10	133262403	133276868	-	4780	protein_coding	ADAM metallopeptidase domain 8 [Source:HGNC Symbol;Acc:HGNC:215]	-
ENSG00000269821	76.6786431413577	64.9229985437142	76.1237121064601	160.749249274682	167.539189404764	192.121989065574	72.5751179305107	173.470142581673	-1.25831902215682	2.43053162538367e-10	1.72894481644564e-09	KCNQ1OT1	11	2608328	2699994	-	91667	antisense	KCNQ1 opposite strand/antisense transcript 1 [Source:HGNC Symbol;Acc:HGNC:6295]	-
ENSG00000145864	0	0	0.975945027005899	71.7630577119118	84.2899027440116	75.3253613517006	0.325315009001966	77.126107269208	-7.68703619574164	2.52343732517297e-10	1.79299872492885e-09	GABRB2	5	161288429	161549044	-	10002	protein_coding	gamma-aminobutyric acid type A receptor beta2 subunit [Source:HGNC Symbol;Acc:HGNC:4082]	-
ENSG00000255624	112.827146336569	142.617734505864	182.501720050103	344.462677017177	285.128806813076	301.301445406802	145.982200297512	310.297643079019	-1.08399232539086	2.56379026772458e-10	1.82012418610439e-09	AC073585.1	10	122879681	122898615	+	2135	transcribed_processed_pseudogene	chromosome 10 open reading frame 88 (C10orf88) pseudogene	-
ENSG00000161677	139.116966842177	122.395816926674	128.824743564779	274.613300844249	276.803878147001	232.746903053008	130.11250911121	261.388027348086	-1.00500684688249	2.95952807242902e-10	2.08806984845752e-09	JOSD2	19	50505998	50511353	-	1514	protein_coding	Josephin domain containing 2 [Source:HGNC Symbol;Acc:HGNC:28853]	-
ENSG00000175395	98.5868268960313	126.653062732819	130.77663361879	256.433326223898	257.032172565073	229.361493554055	118.67217441588	247.608997447675	-1.05729755053212	2.99226428303585e-10	2.11057291189834e-09	ZNF25	10	37949572	37976633	-	4244	protein_coding	zinc finger protein 25 [Source:HGNC Symbol;Acc:HGNC:13043]	zf-C2H2
ENSG00000225675	7.66786431413577	14.9003603215082	9.75945027005899	50.7125607830843	63.4775810788236	78.7107708506535	10.7758916352343	64.3003042375205	-2.57946035997021	3.03508797138217e-10	2.13897377067175e-09	LINC01771	1	53328233	53336509	+	567	lincRNA	long intergenic non-protein coding RNA 1771 [Source:HGNC Symbol;Acc:HGNC:52561]	-
ENSG00000283787	67.9153696394882	57.4728183829601	61.4845367013716	158.835567735698	173.78288590432	137.955437082328	62.2909082412733	156.857963574116	-1.33060983798442	3.4157090283258e-10	2.39979870723999e-09	PRR33	11	1888577	1891895	-	3319	protein_coding	proline rich 33 [Source:HGNC Symbol;Acc:HGNC:35118]	-
ENSG00000113971	54.770459386684	61.7300641891053	81.9793822684955	169.360816200112	149.848715989354	186.197522442406	66.1599686147616	168.469018210624	-1.34551174571132	3.54347761739313e-10	2.48608407271201e-09	NPHP3	3	132680609	132722442	-	9701	protein_coding	nephrocystin 3 [Source:HGNC Symbol;Acc:HGNC:7907]	-
ENSG00000218358	56.9612777621514	58.5371298344964	60.5085916743657	135.871389267886	157.13302857217	150.650722703401	58.6689997570045	147.885046847819	-1.33265016368606	3.63797673508081e-10	2.55095701619504e-09	RAET1K	6	149998019	150005157	-	1896	transcribed_unprocessed_pseudogene	retinoic acid early transcript 1K pseudogene [Source:HGNC Symbol;Acc:HGNC:16797]	-
ENSG00000183837	3.28622756320104	2.1286229030726	6.83161518904129	42.1009938576549	58.2745006625266	42.3176187369105	4.08215521843831	47.5643710856973	-3.51705726061601	3.68673928887483e-10	2.58226179401168e-09	PNMA3	X	153056409	153060467	+	3748	protein_coding	PNMA family member 3 [Source:HGNC Symbol;Acc:HGNC:18742]	-
ENSG00000240038	29.5760480688094	21.286229030726	16.5910654591003	99.5114400271844	74.924357994677	90.5597040969884	22.4844475195452	88.3318340396166	-1.98346753631587	3.7736220887969e-10	2.6409037173885e-09	AMY2B	1	103553815	103579534	+	7491	protein_coding	amylase, alpha 2B (pancreatic) [Source:HGNC Symbol;Acc:HGNC:478]	-
ENSG00000240403	0	0	0	47.8420384746079	34.3403307475603	46.5493806106015	0	42.9105832775899	-7.80607510631616	3.77916135713344e-10	2.64404254280672e-09	KIR3DL2	19	54850443	54867207	+	1877	protein_coding	killer cell immunoglobulin like receptor, three Ig domains and long cytoplasmic tail 2 [Source:HGNC Symbol;Acc:HGNC:6339]	-
ENSG00000278195	1.09540918773368	4.25724580614519	0.975945027005899	58.3672869390216	37.4621789973385	40.624913987434	2.10953334029492	45.4847933079314	-4.44412397854501	3.78683338851731e-10	2.64867136226412e-09	SSTR3	22	37204238	37212322	-	4521	protein_coding	somatostatin receptor 3 [Source:HGNC Symbol;Acc:HGNC:11332]	-
ENSG00000129219	98.5868268960313	68.1159328983231	61.4845367013716	202.850243132337	164.417341154986	198.892808063479	76.062432165242	188.720130783601	-1.31712180964393	3.83171795264803e-10	2.67782529084196e-09	PLD2	17	4807096	4823434	+	4888	protein_coding	phospholipase D2 [Source:HGNC Symbol;Acc:HGNC:9068]	-
ENSG00000254369	0	0	0	35.4031084712098	45.7871076634137	46.5493806106015	0	42.5798655817417	-7.79306320092735	3.98702300088346e-10	2.780164328834e-09	HOXA-AS3	7	27129977	27155928	+	5967	antisense	HOXA cluster antisense RNA 3 [Source:HGNC Symbol;Acc:HGNC:43748]	-
ENSG00000162620	25.1944113178747	15.9646717730445	35.1340209722124	102.381962335661	89.4929831603087	96.4841707201559	25.4310346877105	96.1197054053751	-1.91095068533552	4.03548007275463e-10	2.81317151708815e-09	LRRIQ3	1	74026015	74198187	-	8759	protein_coding	leucine rich repeats and IQ motif containing 3 [Source:HGNC Symbol;Acc:HGNC:28318]	-
ENSG00000179344	0	0	0	36.359949240702	46.8277237466731	44.0103234863869	0	42.3993321579207	-7.78618319950522	4.08808812282431e-10	2.84826184157443e-09	HLA-DQB1	6	32659467	32668383	-	4904	protein_coding	major histocompatibility complex, class II, DQ beta 1 [Source:HGNC Symbol;Acc:HGNC:4944]	-
ENSG00000259943	60.2475053253524	79.8233588652224	60.5085916743657	171.274497739096	168.579805488023	152.343427452878	66.8598186216469	164.065910226666	-1.29502142994928	4.13083667301273e-10	2.8759431204807e-09	AL050341.2	1	40256427	40257967	-	1541	antisense	novel transcript, antisense to ZMPSTE24	-
ENSG00000011105	71.2015972026892	56.4085069314238	69.2920969174188	157.878726966206	151.929948155873	170.11682732238	65.6340670171773	159.975167481486	-1.28614611604762	4.19819707107794e-10	2.92094471402942e-09	TSPAN9	12	3077355	3286564	+	6905	protein_coding	tetraspanin 9 [Source:HGNC Symbol;Acc:HGNC:21640]	-
ENSG00000168661	60.2475053253524	56.4085069314238	75.1477670794542	177.015542356049	150.889332072613	152.343427452878	63.9345931120768	160.082767293847	-1.32054646282545	4.19823207641977e-10	2.92094471402942e-09	ZNF30	19	34926903	34945170	+	2745	protein_coding	zinc finger protein 30 [Source:HGNC Symbol;Acc:HGNC:13090]	zf-C2H2
ENSG00000171155	61.3429145130861	70.2445558013957	71.2439869714306	181.79974620351	158.173644655429	151.497075078139	67.6104857619708	163.823488645693	-1.2746026580719	4.23133880861696e-10	2.94234654831524e-09	C1GALT1C1	X	120625793	120630150	-	1785	protein_coding	C1GALT1 specific chaperone 1 [Source:HGNC Symbol;Acc:HGNC:24338]	-
ENSG00000187391	7.66786431413577	7.45018016075409	3.9037801080236	66.0220130949589	44.7464915801543	45.7030282358633	6.34060819430448	52.1571776369922	-3.05283389502673	4.33131874637287e-10	3.00936667026383e-09	MAGI2	7	78017057	79453574	-	31529	protein_coding	membrane associated guanylate kinase, WW and PDZ domain containing 2 [Source:HGNC Symbol;Acc:HGNC:18957]	-
ENSG00000256988	10.9540918773368	11.7074259668993	9.75945027005899	64.1083315559745	65.5588132453424	52.473847233769	10.8069893714317	60.7136640116953	-2.49037005555894	4.3930863848384e-10	3.04974792982333e-09	AC005833.2	12	4806542	4808641	-	449	lincRNA	new variant	-
ENSG00000115159	0	0	0	44.9715161661314	42.6652594136355	38.0858568632194	0	41.9075441476621	-7.76868692675599	4.44220416343329e-10	3.08214010587092e-09	GPD2	2	156435290	156613735	+	7155	protein_coding	glycerol-3-phosphate dehydrogenase 2 [Source:HGNC Symbol;Acc:HGNC:4456]	-
ENSG00000120256	17.5265470037389	15.9646717730445	14.6391754050885	80.3746246373412	69.72127757838	65.1691328548421	16.0434647272906	71.7550116901878	-2.16306173070132	4.59614585554369e-10	3.18718635191448e-09	LRP11	6	149818798	149864026	-	5652	protein_coding	LDL receptor related protein 11 [Source:HGNC Symbol;Acc:HGNC:16936]	-
ENSG00000135636	0	0	0	37.3167900101941	38.5027950805979	49.9347901095543	0	41.9181250667821	-7.77252399393948	4.64021392864841e-10	3.21685588055167e-09	DYSF	2	71453722	71686768	+	8386	protein_coding	dysferlin [Source:HGNC Symbol;Acc:HGNC:3097]	-
ENSG00000088881	6.57245512640208	5.32155725768149	8.78350524305309	50.7125607830843	43.7058754968949	63.4764281053657	6.89250587571222	52.6316214617817	-2.92836853444317	4.87288172571309e-10	3.37349211825381e-09	EBF4	20	2692878	2760108	+	3717	protein_coding	early B cell factor 4 [Source:HGNC Symbol;Acc:HGNC:29278]	COE
ENSG00000169860	4.38163675093472	4.25724580614519	1.9518900540118	44.9715161661314	52.0308041629702	37.2395044884812	3.53025753703057	44.7472749391943	-3.67791791289537	5.04245642656989e-10	3.48800033345907e-09	P2RY1	3	152834693	152841439	+	6747	protein_coding	purinergic receptor P2Y1 [Source:HGNC Symbol;Acc:HGNC:8539]	-
ENSG00000244273	0	0	0	45.9283569356235	30.1778664145227	49.9347901095543	0	42.0136711532335	-7.77700206078711	5.12148792315028e-10	3.5387647407288e-09	PGBD4P1	7	142722358	142722764	+	407	processed_pseudogene	piggyBac transposable element derived 4 pseudogene 1 [Source:HGNC Symbol;Acc:HGNC:44066]	-
ENSG00000271576	66.8199604517545	45.7653924160608	82.9553272955014	169.360816200112	197.717055819287	153.189779827616	65.1802267211056	173.422550615671	-1.40547604726705	5.18460835883386e-10	3.58139209188298e-09	AL359504.2	1	84076331	84077931	-	1601	lincRNA	novel transcript	-
ENSG00000243016	0	0	0	35.4031084712098	43.7058754968949	44.8566758611251	0	41.3218866097433	-7.74985317925236	5.18680944280256e-10	3.58192605849047e-09	AC112482.1	3	127221194	127221881	-	688	unprocessed_pseudogene	chromosome 3 open reading frame 56 (C3orf56) pseudogene	-
ENSG00000108590	88.7281442064281	52.1512611252786	68.3161518904129	176.058701586557	187.310894986693	161.653303574998	69.7318524073732	175.007633382749	-1.3279699164439	5.32122508807585e-10	3.67171850506516e-09	MED31	17	6643315	6651634	-	2103	protein_coding	mediator complex subunit 31 [Source:HGNC Symbol;Acc:HGNC:24260]	-
ENSG00000258881	2.19081837546736	3.19293435460889	2.9278350810177	47.8420384746079	38.5027950805979	42.3176187369105	2.77052927036465	42.8874840973721	-3.94880092490369	5.36996546779331e-10	3.70229449871335e-09	AC007040.2	2	70939318	70995336	-	4451	protein_coding	novel protein	-
ENSG00000100097	12.0495010650705	3.19293435460889	8.78350524305309	58.3672869390216	54.112036329489	55.0129043579836	8.00864688757749	55.8307425421647	-2.8033453512738	5.46566337225461e-10	3.76413423127101e-09	LGALS1	22	37675608	37679806	+	1099	protein_coding	galectin 1 [Source:HGNC Symbol;Acc:HGNC:6561]	-
ENSG00000118420	110.636327961102	93.6594077351942	90.7628875115486	205.720765440814	202.920136235584	217.51256030772	98.3528744026149	208.717820661372	-1.08843828613601	5.747168303254e-10	3.94932809266347e-09	UBE3D	6	82892398	83065841	-	6394	protein_coding	ubiquitin protein ligase E3D [Source:HGNC Symbol;Acc:HGNC:21381]	-
ENSG00000186654	96.3960085205639	59.6014412860327	64.4123717823893	163.619771583159	213.326297068178	179.4267034445	73.469940529662	185.457590698612	-1.33796774251179	5.84935901260117e-10	4.01845036302554e-09	PRR5	22	44668547	44737681	+	5247	protein_coding	proline rich 5 [Source:HGNC Symbol;Acc:HGNC:31682]	-
ENSG00000140284	9.85868268960313	3.19293435460889	17.5670104861062	62.1946500169902	58.2745006625266	77.018066101177	10.2062091767727	65.8290722602313	-2.67428355319387	6.25292580805384e-10	4.28630459463259e-09	SLC27A2	15	50182196	50236395	+	2802	protein_coding	solute carrier family 27 member 2 [Source:HGNC Symbol;Acc:HGNC:10996]	-
ENSG00000231890	28.4806388810757	45.7653924160608	44.8934712422714	132.044026189918	97.8179118263839	143.033551330757	39.713167513136	124.29849644902	-1.64524525211951	6.35330314593839e-10	4.351544224643e-09	DARS-AS1	2	135985176	136022593	+	6566	antisense	DARS antisense RNA 1 [Source:HGNC Symbol;Acc:HGNC:40170]	-
ENSG00000283341	18.6219561914726	25.5434748368712	29.278350810177	80.3746246373412	97.8179118263839	90.5597040969884	24.4812606128402	89.5840801869045	-1.86491932833207	6.42254133964439e-10	4.39656609937119e-09	AC068205.2	11	43578889	43840030	+	2971	processed_transcript	novel transcript	-
ENSG00000197959	62.4383237008198	48.9583267706697	44.8934712422714	154.051363888237	124.873929991128	138.801789457066	52.0967072379203	139.242361112144	-1.42303157061731	6.45318667058474e-10	4.41513442639407e-09	DNM3	1	171841498	172418466	+	11329	protein_coding	dynamin 3 [Source:HGNC Symbol;Acc:HGNC:29125]	-
ENSG00000106006	0	0	0	32.5325861627333	45.7871076634137	43.1639711116487	0	40.4945549792653	-7.71996026784739	6.60957893452974e-10	4.51720596283038e-09	HOXA6	7	27145396	27150603	-	1285	protein_coding	homeobox A6 [Source:HGNC Symbol;Acc:HGNC:5107]	Homeobox
ENSG00000285535	5.4770459386684	4.25724580614519	3.9037801080236	43.0578346271471	45.7871076634137	46.5493806106015	4.54602395094573	45.1314409670541	-3.31814208610978	6.95314856623045e-10	4.74813156379505e-09	AC021683.5	17	77590532	77680687	+	2722	lincRNA	novel transcript	-
ENSG00000260233	42.7209583216136	21.286229030726	18.5429555131121	104.295643874645	91.5742153268275	110.872161090705	27.5167142884839	102.247340097393	-1.90494798678599	8.0448782638271e-10	5.47130251120692e-09	SSSCA1-AS1	11	65568482	65570423	-	1942	processed_transcript	SSSCA1 antisense RNA 1 (head to head) [Source:HGNC Symbol;Acc:HGNC:27384]	-
ENSG00000172260	5.4770459386684	5.32155725768149	1.9518900540118	38.2736307796863	52.0308041629702	45.7030282358633	4.25016441678723	45.3358210595066	-3.43371442344828	8.31670816429117e-10	5.65004534606585e-09	NEGR1	1	71395940	72282734	-	13406	protein_coding	neuronal growth regulator 1 [Source:HGNC Symbol;Acc:HGNC:17302]	-
ENSG00000177990	20.8127745669399	39.379523706843	30.2542958371829	96.6409177187079	95.7366796598651	114.257570589658	30.1488647036553	102.211722656077	-1.7611130092762	8.35666780200005e-10	5.67565507202181e-09	DPY19L2	12	63558913	63668939	-	5646	protein_coding	dpy-19 like 2 [Source:HGNC Symbol;Acc:HGNC:19414]	-
ENSG00000231443	19.7173653792063	12.7717374184356	22.4467356211357	75.5904207898804	71.8025097448988	82.0961803496063	18.3119461395925	76.4963702947952	-2.05942610396083	8.38471874117392e-10	5.69316500991132e-09	AC124944.2	3	195937243	195938739	+	1242	processed_pseudogene	protein phosphatase 4, regulatory subunit 2 (PPP4R2) pseudogene	-
ENSG00000105289	6.57245512640208	8.51449161229039	1.9518900540118	44.9715161661314	53.0714202462296	49.0884377348161	5.67961226423476	49.0437913823924	-3.13015522694958	8.70274294745632e-10	5.90270953510274e-09	TJP3	19	3708109	3750813	+	4217	protein_coding	tight junction protein 3 [Source:HGNC Symbol;Acc:HGNC:11829]	-
ENSG00000247735	15.3357286282715	7.45018016075409	13.6632303780826	62.1946500169902	57.2338845792672	71.9399518527478	12.1497130557027	63.7894954830017	-2.3937549336307	8.88151619682386e-10	6.02070781753341e-09	AC120114.1	16	29926836	29928933	+	1762	antisense	uncharacterized LOC107984836 [Source:NCBI gene;Acc:107984836]	-
ENSG00000250722	0	0	1.9518900540118	55.4967646305451	79.0868223277146	64.3227804801039	0.650630018003933	66.3021224794546	-6.57830853228844	9.04807067161813e-10	6.12864457427832e-09	SELENOP	5	42799880	42887392	-	5688	protein_coding	selenoprotein P [Source:HGNC Symbol;Acc:HGNC:10751]	-
ENSG00000144061	24.099002130141	14.9003603215082	31.2302408641888	89.9430323322628	93.6554474933463	82.9425327243445	23.409867771946	88.8470041833178	-1.91617617813649	9.62858077290138e-10	6.50778935451125e-09	NPHP1	2	110122311	110205066	-	11763	protein_coding	nephrocystin 1 [Source:HGNC Symbol;Acc:HGNC:7905]	-
ENSG00000160867	19.7173653792063	14.9003603215082	13.6632303780826	56.4536054000373	95.7366796598651	71.9399518527478	16.0936520262657	74.7100789708834	-2.21731794705221	9.79670607168243e-10	6.61251296259254e-09	FGFR4	5	177086886	177098144	+	4829	protein_coding	fibroblast growth factor receptor 4 [Source:HGNC Symbol;Acc:HGNC:3691]	-
ENSG00000144821	8.76327350186945	8.51449161229039	9.75945027005899	47.8420384746079	49.9495719964513	71.9399518527478	9.01240512807294	56.577187441269	-2.65177330017474	9.98395953373572e-10	6.73165787702041e-09	MYH15	3	108380369	108529322	-	7694	protein_coding	myosin heavy chain 15 [Source:HGNC Symbol;Acc:HGNC:31073]	-
ENSG00000161328	28.4806388810757	17.0289832245808	35.1340209722124	82.2883061763255	98.8585279096433	113.41121821492	26.8812143592896	98.1860174336296	-1.86484382070862	1.04626982496563e-09	7.03930787279722e-09	LRRC56	11	537527	554916	+	2769	protein_coding	leucine rich repeat containing 56 [Source:HGNC Symbol;Acc:HGNC:25430]	-
ENSG00000275734	21.9081837546736	26.6077862884074	22.4467356211357	87.0725100237863	82.2086705774928	83.7888850990827	23.6542352214056	84.3566885667873	-1.83515848569325	1.08810943302047e-09	7.31295841345641e-09	AC010538.1	16	89671568	89685304	+	3077	sense_overlapping	novel transcript, sense overlapping CDK10	-
ENSG00000119943	53.6750501989504	67.0516214467868	44.8934712422714	126.302981572965	145.686251656316	166.731417823427	55.2067142960028	146.240217017569	-1.41017506746736	1.10818602161501e-09	7.43991482712735e-09	PYROXD2	10	98383565	98415184	-	3867	protein_coding	pyridine nucleotide-disulphide oxidoreductase domain 2 [Source:HGNC Symbol;Acc:HGNC:23517]	-
ENSG00000131398	5.4770459386684	4.25724580614519	5.85567016203539	48.7988792441	39.5434111638573	49.9347901095543	5.19665396894966	46.0923601725039	-3.14774629976324	1.13439925665058e-09	7.60368844342859e-09	KCNC3	19	50311937	50333515	-	6277	protein_coding	potassium voltage-gated channel subfamily C member 3 [Source:HGNC Symbol;Acc:HGNC:6235]	-
ENSG00000282420	0	0	0	35.4031084712098	46.8277237466731	32.161390240052	0	38.1307408193116	-7.63036010426309	1.20379687073814e-09	8.05378317200696e-09	TRBJ1-2	7	142787017	142787064	+	48	TR_J_gene	T cell receptor beta joining 1-2 [Source:HGNC Symbol;Acc:HGNC:12163]	-
ENSG00000254860	14.2403194405378	21.286229030726	28.3024057831711	83.2451469458177	71.8025097448988	98.1768754696323	21.2763180848116	84.4081773867829	-1.98183310685185	1.47500654103735e-09	9.79251298631519e-09	TMEM9B-AS1	11	8964675	8977527	+	1162	antisense	TMEM9B antisense RNA 1 [Source:HGNC Symbol;Acc:HGNC:19230]	-
ENSG00000215630	14.2403194405378	20.2219175791897	29.278350810177	82.2883061763255	80.127438410974	86.3279422232973	21.2468626099682	82.914562270199	-1.95463173168885	1.51388701550301e-09	1.00426644069946e-08	GUSBP9	5	71197646	71208130	-	584	unprocessed_pseudogene	glucuronidase, beta pseudogene 9 [Source:HGNC Symbol;Acc:HGNC:42323]	-
ENSG00000256546	10.9540918773368	4.25724580614519	15.6151204320944	66.0220130949589	52.0308041629702	64.3227804801039	10.2754860385255	60.7918659126776	-2.55422364274493	1.80970474821654e-09	1.19230403190878e-08	AC156455.1	12	122063306	122068616	+	1831	processed_transcript	uncharacterized LOC100506691 [Source:NCBI gene;Acc:100506691]	-
ENSG00000283269	3.28622756320104	1.0643114515363	3.9037801080236	48.7988792441	32.2590985810415	43.1639711116487	2.75143970758698	41.4073163122634	-3.90197914334816	1.82005458021393e-09	1.19880800895289e-08	AC005524.1	19	28683071	28727777	-	2102	transcribed_unprocessed_pseudogene	SHC SH2-domain binding protein 1 (SHCBP1) pseudogene	-
ENSG00000179523	53.6750501989504	68.1159328983231	85.8831623765191	152.137682349253	178.985966320617	175.194941570809	69.2247151579308	168.77286341356	-1.28041279938631	1.9582809744385e-09	1.28714893608141e-08	EIF3J-DT	15	44527257	44536923	-	3330	lincRNA	EIF3J divergent transcript [Source:HGNC Symbol;Acc:HGNC:48616]	-
ENSG00000261136	10.9540918773368	10.643114515363	17.5670104861062	64.1083315559745	77.0055901611958	54.1665519832454	13.054738959602	65.0934912334719	-2.30505630590538	2.04982322538712e-09	1.3448513245922e-08	AC023908.3	15	39782571	39785617	+	3047	antisense	uncharacterized LOC105370941 [Source:NCBI gene;Acc:105370941]	-
ENSG00000270392	35.0530940074778	60.665752737569	46.8453612962832	136.828230037378	124.873929991128	129.491913334946	47.5214026804433	130.398024454484	-1.45521019201346	2.11058018522241e-09	1.38362708326578e-08	PFN1P2	1	120432204	120434052	-	1849	transcribed_processed_pseudogene	profilin 1 pseudogene 2 [Source:HGNC Symbol;Acc:HGNC:24298]	-
ENSG00000224536	29.5760480688094	28.73640919148	16.5910654591003	82.2883061763255	85.330518827271	99.0232278443705	24.9678409064632	88.8806842826557	-1.84176097363222	2.17890539711776e-09	1.42804560152881e-08	AC096677.1	1	201507241	201534784	+	1516	antisense	novel transcript	-
ENSG00000006042	0	0	0	39.2304715491784	28.0966342480039	38.9322092379576	0	35.41977167838	-7.52949678799882	2.28519878177108e-09	1.4953654016275e-08	TMEM98	17	32927910	32945106	+	5187	protein_coding	transmembrane protein 98 [Source:HGNC Symbol;Acc:HGNC:24529]	-
ENSG00000273238	37.2439123829451	25.5434748368712	19.518900540118	86.1156692542942	91.5742153268275	105.794046842276	27.4354292533114	94.4946438077993	-1.7940245276213	2.30382615922406e-09	1.50716139086223e-08	TMEM271	4	573880	576300	-	2421	protein_coding	transmembrane protein 271 [Source:NCBI gene;Acc:112441426]	-
ENSG00000140939	98.5868268960313	72.3731787044683	97.5945027005899	207.634446979798	178.985966320617	201.431865187694	89.5181694336965	196.017426162703	-1.13091921791061	2.35357040746749e-09	1.53809934757945e-08	NOL3	16	67170154	67175735	+	2992	protein_coding	nucleolar protein 3 [Source:HGNC Symbol;Acc:HGNC:7869]	-
ENSG00000272733	40.5301399461462	23.4148519337986	36.1099659992183	104.295643874645	108.224072658978	99.0232278443705	33.3516526263877	103.847648125998	-1.637485076257	2.37605046962227e-09	1.55198171560067e-08	AP000345.2	22	23580880	23583859	-	1081	lincRNA	novel transcript	-
ENSG00000223749	59.1520961376188	37.2509008037704	39.037801080236	112.907210800075	126.955162157647	140.494494206543	45.146932673875	126.785622388088	-1.49526281586265	2.38475934919535e-09	1.55726461849825e-08	MIR503HG	X	134543337	134546632	-	1678	lincRNA	MIR503 host gene [Source:HGNC Symbol;Acc:HGNC:28258]	-
ENSG00000169258	90.9189625818955	101.109587895948	93.6907225925663	199.022880054369	234.138618733366	179.4267034445	95.2397576901367	204.196067410745	-1.09747834817014	2.43159288890266e-09	1.58743396250538e-08	GPRIN1	5	176595802	176610133	-	4211	protein_coding	G protein regulated inducer of neurite outgrowth 1 [Source:HGNC Symbol;Acc:HGNC:24835]	-
ENSG00000242622	24.099002130141	35.1222779006978	30.2542958371829	85.158828484802	100.939760076162	101.562284968585	29.8251919560072	95.8869578431831	-1.68344332252126	2.57554269469693e-09	1.67788556297459e-08	AC092910.3	3	120094895	120136783	+	2194	lincRNA	novel transcript	-
ENSG00000162894	19.7173653792063	18.0932946761171	12.6872853510767	90.8998731017549	71.8025097448988	57.5519614821982	16.8326484688	73.418114776284	-2.12944233244198	2.58831313630796e-09	1.68536007489294e-08	FCMR	1	206904386	206923247	-	2348	protein_coding	Fc fragment of IgM receptor [Source:HGNC Symbol;Acc:HGNC:14315]	-
ENSG00000147174	18.6219561914726	15.9646717730445	12.6872853510767	72.719898481404	52.0308041629702	90.5597040969884	15.7579711051979	71.7701355804542	-2.19783636666262	2.59493570703117e-09	1.68879546973938e-08	GCNA	X	71578411	71613583	+	3621	protein_coding	germ cell nuclear acidic peptidase [Source:HGNC Symbol;Acc:HGNC:15805]	-
ENSG00000188549	16.4311378160052	14.9003603215082	4.87972513502949	58.3672869390216	60.3557328290454	73.6326566022242	12.0704077575143	64.1185587900971	-2.42798978088365	2.72765347375441e-09	1.77103299064737e-08	CCDC9B	15	40331452	40340967	-	7510	protein_coding	coiled-coil domain containing 9B [Source:HGNC Symbol;Acc:HGNC:33488]	-
ENSG00000273230	39.4347307584125	40.4438351583793	30.2542958371829	88.0293507932785	115.508385241794	131.184618084422	36.7109539179916	111.574118039832	-1.60920024507702	2.87403206350078e-09	1.86221834711254e-08	AC102953.2	7	1464497	1467522	-	3026	lincRNA	novel transcript	-
ENSG00000088543	102.968463646966	75.5661130590772	94.6666676195722	177.972383125541	215.407529234696	200.585512812956	91.0670814418718	197.988475057731	-1.11986391199773	2.89202069623274e-09	1.87242289888771e-08	C3orf18	3	50558025	50571027	-	3248	protein_coding	chromosome 3 open reading frame 18 [Source:HGNC Symbol;Acc:HGNC:24837]	-
ENSG00000260000	10.9540918773368	18.0932946761171	13.6632303780826	63.1514907864824	70.7618936616394	60.9373709811511	14.2368723105122	64.9502518097576	-2.18729727282493	2.92033657588807e-09	1.88831869029194e-08	AL133338.1	6	100881471	100882987	+	1517	antisense	novel transcript, antisense to ASCC3	-
ENSG00000262333	37.2439123829451	31.9293435460889	35.1340209722124	97.5977584882	99.8991439929027	109.179456341229	34.7690923004155	102.225452940777	-1.55729291887051	3.00552557750238e-09	1.94190088961656e-08	HNRNPA1P16	17	2306761	2307715	+	955	processed_pseudogene	heterogeneous nuclear ribonucleoprotein A1 pseudogene 16 [Source:HGNC Symbol;Acc:HGNC:39134]	-
ENSG00000172638	118.304192275238	105.366833702094	84.9072173495132	211.461810057767	203.960752318843	227.668788804578	102.859414442281	214.363783727063	-1.06424153585552	3.00873805129149e-09	1.94347586408687e-08	EFEMP2	11	65866441	65873592	-	5397	protein_coding	EGF containing fibulin extracellular matrix protein 2 [Source:HGNC Symbol;Acc:HGNC:3219]	-
ENSG00000164010	74.4878247658903	55.3441954798875	56.6048115663421	150.224000810269	146.726867739576	150.650722703401	62.14561060404	149.200530417749	-1.26667154164633	3.03278686721255e-09	1.95850566950116e-08	ERMAP	1	42817088	42844993	+	5756	protein_coding	erythroblast membrane associated protein (Scianna blood group) [Source:HGNC Symbol;Acc:HGNC:15743]	-
ENSG00000171806	120.495010650705	117.074259668993	130.77663361879	285.138549308663	236.219850899885	217.51256030772	122.781967979496	246.290320172089	-1.00211840044703	3.17471456346102e-09	2.04752354540317e-08	METTL18	1	169792529	169794966	-	1578	protein_coding	methyltransferase like 18 [Source:HGNC Symbol;Acc:HGNC:28793]	-
ENSG00000276093	4.38163675093472	2.1286229030726	1.9518900540118	31.5757453932412	50.9901880797107	38.9322092379576	2.82071656933971	40.4993809036365	-3.85747019038735	3.18786503718116e-09	2.05494810749365e-08	AL132822.1	20	60083360	60083872	-	513	lincRNA	novel transcript	-
ENSG00000143032	0	0	0	35.4031084712098	28.0966342480039	38.0858568632194	0	33.8618665274777	-7.4646224808263	3.3639539962838e-09	2.1640085697561e-08	BARHL2	1	90711539	90717237	-	1979	protein_coding	BarH like homeobox 2 [Source:HGNC Symbol;Acc:HGNC:954]	Homeobox
ENSG00000158560	1.09540918773368	0	0	45.9283569356235	68.6806614951206	58.3983138569364	0.365136395911227	57.6691107625602	-7.26731894277776	3.4775912680674e-09	2.23539067620878e-08	DYNC1I1	7	95772506	96110322	+	4568	protein_coding	dynein cytoplasmic 1 intermediate chain 1 [Source:HGNC Symbol;Acc:HGNC:2963]	-
ENSG00000255050	6.57245512640208	3.19293435460889	5.85567016203539	45.9283569356235	40.5840272471167	45.7030282358633	5.20701988101546	44.0718041395345	-3.08124894243727	3.57964978118437e-09	2.29804903536387e-08	AC067930.5	8	143573490	143577397	+	1173	antisense	novel transcript	-
ENSG00000266392	8.76327350186945	11.7074259668993	1.9518900540118	54.539923861053	53.0714202462296	49.0884377348161	7.47419650759351	52.2332606140329	-2.82521354927717	3.64613522608232e-09	2.34013213256389e-08	MIR4740	17	81400716	81400778	-	63	miRNA	microRNA 4740 [Source:HGNC Symbol;Acc:HGNC:41711]	-
ENSG00000106733	110.636327961102	112.817013862848	92.7147775655604	210.504969288275	212.285680984918	214.127150808767	105.389373129837	212.305933693987	-1.01288843418534	3.67668247792029e-09	2.3591340473573e-08	NMRK1	9	75060573	75088217	-	3865	protein_coding	nicotinamide riboside kinase 1 [Source:HGNC Symbol;Acc:HGNC:26057]	-
ENSG00000137494	85.4419166432271	73.4374901560046	98.5704477275958	203.80708390183	169.620421571283	190.429284316097	85.8166181756092	187.95226326307	-1.12958002269905	3.95946531584531e-09	2.53086924189684e-08	ANKRD42	11	83193739	83260694	+	6724	protein_coding	ankyrin repeat domain 42 [Source:HGNC Symbol;Acc:HGNC:26752]	-
ENSG00000232053	0	0	0	44.0146753966392	30.1778664145227	27.0832759916227	0	33.7586059342615	-7.45665272229508	3.98079128670175e-09	2.54385240899499e-08	AC078845.1	7	136092925	136437426	+	1285	lincRNA	novel transcript	-
ENSG00000186998	89.8235533941618	84.0806046713676	96.618557673584	199.979720823861	183.148430653655	184.50481769293	90.1742385797045	189.210989723482	-1.06789197634675	4.07791073801419e-09	2.60458765293792e-08	EMID1	22	29205851	29259597	+	4899	protein_coding	EMI domain containing 1 [Source:HGNC Symbol;Acc:HGNC:18036]	-
ENSG00000198121	0	0	0	30.618904623749	35.3809468308197	33.0077426147902	0	33.002531356453	-7.42456966590783	4.09322232920055e-09	2.61237156389334e-08	LPAR1	9	110873263	111038458	-	4159	protein_coding	lysophosphatidic acid receptor 1 [Source:HGNC Symbol;Acc:HGNC:3166]	-
ENSG00000066230	28.4806388810757	40.4438351583793	19.518900540118	88.0293507932785	105.1022244092	101.562284968585	29.4811248598577	98.2312867236878	-1.74255467271529	4.11915697147568e-09	2.62758634686045e-08	SLC9A3	5	470458	524332	-	5635	protein_coding	solute carrier family 9 member A3 [Source:HGNC Symbol;Acc:HGNC:11073]	-
ENSG00000272654	6.57245512640208	9.57880306382668	8.78350524305309	53.5830830915608	46.8277237466731	51.6274948590308	8.31158781109395	50.6794338990882	-2.60572816405974	4.18475463147945e-09	2.66604053001695e-08	AL358472.2	1	153977743	153979160	+	1418	lincRNA	novel transcript	-
ENSG00000185164	503.888226357493	455.525301257536	321.085913884941	1287.90767573644	917.823385434794	1250.06245748834	426.833147166656	1151.93117288652	-1.43328317436581	4.2289761181663e-09	2.68943151612188e-08	NOMO2	16	18417325	18562211	-	6801	protein_coding	NODAL modulator 2 [Source:HGNC Symbol;Acc:HGNC:22652]	-
ENSG00000263551	0	0	0	32.5325861627333	31.2184824977821	34.7004473642666	0	32.8171720082607	-7.41790592952072	4.25425827007002e-09	2.70482397794414e-08	AP005328.1	18	976589	1174823	+	1356	lincRNA	novel transcript	-
ENSG00000246095	3.28622756320104	4.25724580614519	4.87972513502949	44.9715161661314	43.7058754968949	35.5467997390048	4.14106616812524	41.408063800677	-3.31224757700582	4.30965539846099e-09	2.7372696050696e-08	LINC01096	4	13546075	13547801	-	1264	lincRNA	long intergenic non-protein coding RNA 1096 [Source:HGNC Symbol;Acc:HGNC:27739]	-
ENSG00000245556	46.0071858848146	47.8940153191334	54.6529215123303	114.820892339059	147.767483822835	124.413799086517	49.5180409054261	129.000725082804	-1.37714704621477	4.33747984626756e-09	2.75424479757172e-08	SCAMP1-AS1	5	78342365	78360507	-	1792	lincRNA	SCAMP1 antisense RNA 1 [Source:HGNC Symbol;Acc:HGNC:50544]	-
ENSG00000060566	25.1944113178747	8.51449161229039	20.4948455671239	66.0220130949589	85.330518827271	81.2498279748681	18.067916165763	77.5341199656993	-2.10107589830655	4.41973642783726e-09	2.80505640392242e-08	CREB3L3	19	4153601	4173054	+	2678	protein_coding	cAMP responsive element binding protein 3 like 3 [Source:HGNC Symbol;Acc:HGNC:18855]	TF_bZIP
ENSG00000196739	37.2439123829451	17.0289832245808	34.1580759452065	92.8135546407393	101.980376159421	99.8695802191087	29.4769905175775	98.2211703397565	-1.73495629831258	4.94276439310113e-09	3.12750798455506e-08	COL27A1	9	114155560	114312511	+	13988	protein_coding	collagen type XXVII alpha 1 chain [Source:HGNC Symbol;Acc:HGNC:22986]	-
ENSG00000180787	1.09540918773368	0	1.9518900540118	48.7988792441	36.4215629140791	45.7030282358633	1.01576641391516	43.6411567980141	-5.39254143917564	5.04073938638718e-09	3.18708911745307e-08	ZFP3	17	5078248	5096374	+	5206	protein_coding	ZFP3 zinc finger protein [Source:HGNC Symbol;Acc:HGNC:12861]	zf-C2H2
ENSG00000105464	5.4770459386684	7.45018016075409	16.5910654591003	49.7557200135922	58.2745006625266	66.0154852295803	9.83943051950759	58.0152353018997	-2.54111206025444	5.17638641335758e-09	3.27038095767846e-08	GRIN2D	19	48394875	48444931	+	5093	protein_coding	glutamate ionotropic receptor NMDA type subunit 2D [Source:HGNC Symbol;Acc:HGNC:4588]	-
ENSG00000272942	13.1449102528042	5.32155725768149	10.7353952970649	53.5830830915608	58.2745006625266	52.473847233769	9.73395426918352	54.7771436626188	-2.49176776274379	5.17977447404003e-09	3.27169739002448e-08	AL022324.3	22	25434324	25435070	-	747	lincRNA	novel transcript	-
ENSG00000167065	64.6291420762872	62.7943756406416	69.2920969174188	157.878726966206	139.44255515676	155.728836951831	65.5718715447825	151.016706358266	-1.20361708254983	5.3104160657644e-09	3.35252594416065e-08	DUSP18	22	30652051	30667890	-	4450	protein_coding	dual specificity phosphatase 18 [Source:HGNC Symbol;Acc:HGNC:18484]	-
ENSG00000164171	30.6714572565431	54.2798840283512	51.7250864313126	125.346140803473	125.914546074388	124.413799086517	45.5588092387356	125.224828654792	-1.45416811888722	5.31489596534945e-09	3.35450982896062e-08	ITGA2	5	52989326	53094779	+	7910	protein_coding	integrin subunit alpha 2 [Source:HGNC Symbol;Acc:HGNC:6137]	-
ENSG00000136379	55.8658685744177	51.0869496737423	25.3745707021534	132.044026189918	135.280090823722	119.335684838088	44.1091296501045	128.886600617243	-1.55445514834667	5.35606814158307e-09	3.37964531137576e-08	ABHD17C	15	80679684	80755621	+	3627	protein_coding	abhydrolase domain containing 17C [Source:HGNC Symbol;Acc:HGNC:26925]	-
ENSG00000149922	36.1485031952115	25.5434748368712	25.3745707021534	89.9430323322628	109.264688742237	82.9425327243445	29.022182911412	94.0500845996149	-1.69765288947972	5.38681897464887e-09	3.39733954041094e-08	TBX6	16	30085793	30091887	-	3137	protein_coding	T-box 6 [Source:HGNC Symbol;Acc:HGNC:11605]	T-box
ENSG00000140280	129.258284152574	94.7237191867305	143.463918969867	257.39016699339	251.829092148776	234.439607802484	122.481974103057	247.88628898155	-1.01414560680411	5.53174738701262e-09	3.48436182724888e-08	LYSMD2	15	51723011	51751585	-	2074	protein_coding	LysM domain containing 2 [Source:HGNC Symbol;Acc:HGNC:28571]	-
ENSG00000169933	0	0	0	33.4894269322255	29.1372503312633	33.0077426147902	0	31.8781399594263	-7.37607280899029	5.59372045434303e-09	3.52162892660221e-08	FRMPD4	X	12138466	12724523	+	8478	protein_coding	FERM and PDZ domain containing 4 [Source:HGNC Symbol;Acc:HGNC:29007]	-
ENSG00000069943	84.3465074554934	87.2735390259764	99.5463927546017	179.886064664526	190.432743236471	196.353750939265	90.3888130786905	188.890852946754	-1.06162862402828	5.73756704417468e-09	3.61128372903361e-08	PIGB	15	55318960	55355648	+	4542	protein_coding	phosphatidylinositol glycan anchor biosynthesis class B [Source:HGNC Symbol;Acc:HGNC:8959]	-
ENSG00000172296	1.09540918773368	2.1286229030726	0	48.7988792441	36.4215629140791	44.0103234863869	1.07467736360209	43.076921881522	-5.36557993826161	5.7929942144612e-09	3.64525541613436e-08	SPTLC3	20	13008979	13169103	+	8520	protein_coding	serine palmitoyltransferase long chain base subunit 3 [Source:HGNC Symbol;Acc:HGNC:16253]	-
ENSG00000211697	0	0	0	28.7052230847647	32.2590985810415	33.8540949895284	0	31.6061388851115	-7.36328570109731	6.08683886478525e-09	3.82440111238837e-08	TRGV5	7	38349355	38350022	-	552	TR_V_gene	T cell receptor gamma variable 5 [Source:HGNC Symbol;Acc:HGNC:12290]	-
ENSG00000189423	1.09540918773368	2.1286229030726	1.9518900540118	44.0146753966392	35.3809468308197	33.8540949895284	1.72530738160602	37.7499057389958	-4.44208314139669	6.61012069313127e-09	4.14244241269463e-08	USP32P3	17	20415547	20431008	+	2935	transcribed_unprocessed_pseudogene	ubiquitin specific peptidase 32 pseudogene 3 [Source:HGNC Symbol;Acc:HGNC:43576]	-
ENSG00000104881	167.597605723253	128.781685635892	100.522337781608	264.088052379835	253.910324315294	293.684274034159	132.300543046918	270.560883576429	-1.0376594210269	6.79444265335046e-09	4.25195136305729e-08	PPP1R13L	19	45379634	45406349	-	5032	protein_coding	protein phosphatase 1 regulatory subunit 13 like [Source:HGNC Symbol;Acc:HGNC:18838]	-
ENSG00000104691	93.1097809573629	111.752702411311	91.7388325385545	214.332332366243	186.270278903433	206.509979436123	98.8671053024096	202.3708635686	-1.03536102014572	7.35177809227088e-09	4.58585670505691e-08	UBXN8	8	30732247	30767006	+	3217	protein_coding	UBX domain protein 8 [Source:HGNC Symbol;Acc:HGNC:30307]	-
ENSG00000206344	86.5373258309608	75.5661130590772	74.1718220524483	178.929223895033	161.295492905207	170.11682732238	78.7584203141621	170.113848040874	-1.1131610030802	7.65293570813619e-09	4.76778274792528e-08	HCG27	6	31197760	31203968	+	2592	lincRNA	HLA complex group 27 [Source:HGNC Symbol;Acc:HGNC:27366]	-
ENSG00000158525	3.28622756320104	2.1286229030726	0.975945027005899	41.1441530881628	36.4215629140791	33.8540949895284	2.13026516442651	37.1399369972567	-4.14808455726506	7.6663933551429e-09	4.77498083272148e-08	CPA5	7	130344816	130368730	+	2965	protein_coding	carboxypeptidase A5 [Source:HGNC Symbol;Acc:HGNC:15722]	-
ENSG00000168528	111.731737148835	102.173899347485	81.9793822684955	182.756586973002	226.85430615055	211.588093684552	98.6283395882719	207.066328936035	-1.07281804737565	7.75953899982137e-09	4.8270029065853e-08	SERINC2	1	31409565	31434680	+	3549	protein_coding	serine incorporator 2 [Source:HGNC Symbol;Acc:HGNC:23231]	-
ENSG00000226174	10.9540918773368	26.6077862884074	7.80756021604719	64.1083315559745	86.3711349105305	68.554542353795	15.1231461272638	73.0113362734333	-2.27773751566441	7.80388427413545e-09	4.85097956292108e-08	TEX22	14	105398579	105450106	+	2837	protein_coding	testis expressed 22 [Source:HGNC Symbol;Acc:HGNC:40026]	-
ENSG00000211764	7.66786431413577	1.0643114515363	0	45.9283569356235	41.6246433303761	35.5467997390048	2.91072525522402	41.0332666683348	-3.864897728694	8.05870007989758e-09	5.00565417048022e-08	TRBJ2-1	7	142796365	142796414	+	50	TR_J_gene	T cell receptor beta joining 2-1 [Source:HGNC Symbol;Acc:HGNC:12168]	-
ENSG00000089012	2.19081837546736	3.19293435460889	0	30.618904623749	42.6652594136355	40.624913987434	1.79458424335875	37.9696926749395	-4.44133819183045	8.14549385563099e-09	5.05706130908258e-08	SIRPG	20	1629152	1657779	-	2242	protein_coding	signal regulatory protein gamma [Source:HGNC Symbol;Acc:HGNC:15757]	-
ENSG00000164742	14.2403194405378	10.643114515363	0.975945027005899	133.957707728902	138.401939073501	155.728836951831	8.61979299430224	142.696161251411	-4.06280327802247	8.22452870929009e-09	5.10234056607505e-08	ADCY1	7	45574140	45723116	+	13812	protein_coding	adenylate cyclase 1 [Source:HGNC Symbol;Acc:HGNC:232]	-
ENSG00000278916	7.66786431413577	4.25724580614519	11.7113403240708	44.9715161661314	58.2745006625266	48.2420853600779	7.87881681478392	50.496034062912	-2.66551031393675	8.3225499163586e-09	5.16059819535492e-08	CEP83-DT	12	94460003	94462484	+	2482	lincRNA	CEP83 divergent transcript [Source:HGNC Symbol;Acc:HGNC:27055]	-
ENSG00000179859	144.594012780846	69.1802443498594	102.474227835619	223.900740061165	248.707243898997	250.52030292251	105.416161655442	241.042762294224	-1.19516853883162	9.20087700288882e-09	5.67995070111881e-08	RNF227	17	7913324	7916276	-	2953	protein_coding	ring finger protein 227 [Source:HGNC Symbol;Acc:HGNC:27571]	-
ENSG00000113073	4.38163675093472	6.38586870921779	2.9278350810177	32.5325861627333	41.6246433303761	51.6274948590308	4.5651135137234	41.9282414507134	-3.21190766593758	9.25265436116036e-09	5.70910397753073e-08	SLC4A9	5	140360202	140375143	+	3635	protein_coding	solute carrier family 4 member 9 [Source:HGNC Symbol;Acc:HGNC:11035]	-
ENSG00000078053	0	0	0	26.7915415457804	35.3809468308197	28.7759807410991	0	30.3161563725664	-7.30089595597949	9.32698833192955e-09	5.75355438616471e-08	AMPH	7	38383704	38631567	-	5636	protein_coding	amphiphysin [Source:HGNC Symbol;Acc:HGNC:471]	-
ENSG00000127588	10.9540918773368	19.1576061276534	8.78350524305309	64.1083315559745	55.1526524127484	64.3227804801039	12.9650677493478	61.1945881496089	-2.24657597425421	9.9736134391938e-09	6.13433477885873e-08	GNG13	16	798041	800733	-	984	protein_coding	G protein subunit gamma 13 [Source:HGNC Symbol;Acc:HGNC:14131]	-
ENSG00000112379	1.09540918773368	0	0.975945027005899	42.1009938576549	62.4369649955642	50.7811424842926	0.690451404913193	51.7730337791706	-6.21771388792884	1.00851959404848e-08	6.19992364164802e-08	ARFGEF3	6	138161921	138344663	+	14877	protein_coding	ARFGEF family member 3 [Source:HGNC Symbol;Acc:HGNC:21213]	-
ENSG00000188997	36.1485031952115	45.7653924160608	52.7010314583185	120.561936956012	125.914546074388	110.025808715967	44.8716423565303	118.834097248789	-1.39902268686738	1.0852117498332e-08	6.64434118681661e-08	KCTD21	11	78171249	78188822	-	4164	protein_coding	potassium channel tetramerization domain containing 21 [Source:HGNC Symbol;Acc:HGNC:27452]	-
ENSG00000261654	1.09540918773368	1.0643114515363	2.9278350810177	40.1873123186706	29.1372503312633	41.4712663621723	1.69585190676256	36.9319430040354	-4.41814300364595	1.09099835809471e-08	6.67587724267665e-08	AL360270.2	1	110936369	110942353	-	5985	sense_overlapping	novel transcript, sense overlapping C1orf103	-
ENSG00000275896	0	0	0	28.7052230847647	24.9747859982257	35.5467997390048	0	29.7422696073317	-7.27807701799124	1.11752957279665e-08	6.82989199436784e-08	PRSS2	7	142760398	142774564	+	1259	protein_coding	serine protease 2 [Source:HGNC Symbol;Acc:HGNC:9483]	-
ENSG00000140873	0	0	0	37.3167900101941	26.0154020814851	26.2369236168845	0	29.8563719028546	-7.28029857421678	1.13080658141412e-08	6.9076694288916e-08	ADAMTS18	16	77247813	77435114	-	6678	protein_coding	ADAM metallopeptidase with thrombospondin type 1 motif 18 [Source:HGNC Symbol;Acc:HGNC:17110]	-
ENSG00000186496	13.1449102528042	13.8360488699719	13.6632303780826	57.4104461695294	56.1932684960078	66.0154852295803	13.5480631669529	59.8730666317058	-2.14524672924089	1.13319786603899e-08	6.91890673709592e-08	ZNF396	18	35366697	35377337	-	6077	protein_coding	zinc finger protein 396 [Source:HGNC Symbol;Acc:HGNC:18824]	zf-C2H2
ENSG00000226696	65.7245512640208	65.9873099952505	93.6907225925663	158.835567735698	184.189046736914	168.424122572904	75.1341946172792	170.482912348505	-1.17648398979643	1.19690200074208e-08	7.28834571075815e-08	LENG8-AS1	19	54444813	54449045	-	1248	antisense	LENG8 antisense RNA 1 [Source:HGNC Symbol;Acc:HGNC:40705]	-
ENSG00000139055	42.7209583216136	51.0869496737423	48.7972513502949	123.432459264488	115.508385241794	121.028389587564	47.5350531152169	119.989744697949	-1.33516172691708	1.21714517297925e-08	7.40621912388779e-08	ERP27	12	14914035	14939082	-	2426	protein_coding	endoplasmic reticulum protein 27 [Source:HGNC Symbol;Acc:HGNC:26495]	-
ENSG00000226314	48.198004260282	44.7010809645245	50.7491414043067	140.655593115347	139.44255515676	99.0232278443705	47.8827422097044	126.373792038826	-1.39562869808999	1.30189749610607e-08	7.89320594569313e-08	ZNF192P1	6	28161769	28169594	+	2547	transcribed_unprocessed_pseudogene	zinc finger protein 192 pseudogene 1 [Source:HGNC Symbol;Acc:HGNC:18777]	-
ENSG00000198468	3.28622756320104	10.643114515363	5.85567016203539	38.2736307796863	54.112036329489	48.2420853600779	6.59500408019981	46.8759174897511	-2.82712651718881	1.31516027322198e-08	7.97168921531023e-08	FLVCR1-DT	1	212852108	212858088	-	3094	lincRNA	FLVCR1 divergent transcript [Source:HGNC Symbol;Acc:HGNC:39077]	-
ENSG00000139044	35.0530940074778	30.8650320945526	18.5429555131121	104.295643874645	85.330518827271	85.4815898485591	28.1536938717142	91.7025841834918	-1.71179079517229	1.32573654008817e-08	8.03191398514287e-08	B4GALNT3	12	460364	563509	+	6867	protein_coding	beta-1,4-N-acetyl-galactosaminyltransferase 3 [Source:HGNC Symbol;Acc:HGNC:24137]	-
ENSG00000095539	87.6327350186945	81.951981768295	75.1477670794542	171.274497739096	172.742269821061	170.963179697118	81.5774946221479	171.659982419092	-1.07506301435535	1.32802719200026e-08	8.03996573250073e-08	SEMA4G	10	100969518	100985871	+	5253	protein_coding	semaphorin 4G [Source:HGNC Symbol;Acc:HGNC:10735]	-
ENSG00000282851	38.3393215706788	28.73640919148	26.3505157291593	88.9861915627706	104.06160832594	88.866999347512	31.1420821637727	93.9715997454076	-1.59636531715006	1.52845371007335e-08	9.20448402306355e-08	BISPR	19	17405686	17419324	+	3045	lincRNA	BST2 interferon stimulated positive regulator [Source:HGNC Symbol;Acc:HGNC:51290]	-
ENSG00000230844	37.2439123829451	40.4438351583793	28.3024057831711	89.9430323322628	95.7366796598651	126.106503835993	35.3300511081652	103.928738609374	-1.56385473653628	1.57445501728966e-08	9.47013926706455e-08	ZNF674-AS1	X	46545493	46548408	+	2078	lincRNA	ZNF674 antisense RNA 1 (head to head) [Source:HGNC Symbol;Acc:HGNC:44266]	-
ENSG00000150637	50.3888226357493	51.0869496737423	53.6769764853244	133.00086695941	113.427153075275	132.877322833899	51.7175829316054	126.435114289528	-1.29050398959377	1.59950468047495e-08	9.61850309174601e-08	CD226	18	69831158	69961803	-	13638	protein_coding	CD226 molecule [Source:HGNC Symbol;Acc:HGNC:16961]	-
ENSG00000138669	2.19081837546736	0	0	35.4031084712098	61.3963489123048	53.3201996085072	0.730272791822454	50.0398856640073	-6.16411798036767	1.6071393932542e-08	9.66209737814042e-08	PRKG2	4	81087370	81215117	-	5116	protein_coding	protein kinase cGMP-dependent 2 [Source:HGNC Symbol;Acc:HGNC:9416]	-
ENSG00000278330	0	0	0	22.0073376983196	29.1372503312633	34.7004473642666	0	28.6150117979498	-7.22120107169345	1.6709556570659e-08	1.00241353242111e-07	AC018529.2	18	77112602	77115726	+	3125	antisense	novel transcript, antisense to MBP	-
ENSG00000267731	10.9540918773368	26.6077862884074	18.5429555131121	73.6767392508961	66.5994293286018	79.5571232253917	18.7016112262854	73.2777639349632	-1.96916077397645	1.76743178445162e-08	1.05927655956071e-07	AC005332.2	17	68189884	68192802	+	2919	lincRNA	novel transcript	-
ENSG00000236656	10.9540918773368	5.32155725768149	5.85567016203539	41.1441530881628	44.7464915801543	55.0129043579836	7.37710643235123	46.9678496754336	-2.6825582667368	1.87515887182153e-08	1.12196409406077e-07	AL365440.2	1	158474454	158494886	-	2597	antisense	uncharacterized LOC107985213 [Source:NCBI gene;Acc:107985213]	-
ENSG00000266456	4.38163675093472	4.25724580614519	6.83161518904129	33.4894269322255	41.6246433303761	49.0884377348161	5.1568325820404	41.4008359991393	-2.99647898802928	2.11621247208576e-08	1.26137930667431e-07	AP001178.3	18	650229	652843	+	2106	antisense	novel transcript, antisense to C18orf56	-
ENSG00000160789	10.9540918773368	17.0289832245808	10.7353952970649	52.6262423220686	56.1932684960078	66.8618376043185	12.9061567996608	58.5604494741317	-2.18672923983058	2.13406480958031e-08	1.27141599890483e-07	LMNA	1	156082573	156140089	+	6985	protein_coding	lamin A/C [Source:HGNC Symbol;Acc:HGNC:6636]	-
ENSG00000125740	46.0071858848146	40.4438351583793	44.8934712422714	128.216663111949	135.280090823722	91.4060564717266	43.7814974284884	118.300936802466	-1.43002090870225	2.19314056314405e-08	1.30502444833379e-07	FOSB	19	45467995	45475179	+	5553	protein_coding	FosB proto-oncogene, AP-1 transcription factor subunit [Source:HGNC Symbol;Acc:HGNC:3797]	TF_bZIP
ENSG00000171970	49.2934134480156	83.0162932198313	85.8831623765191	165.533453122143	177.945350237358	164.192360699213	72.730956348122	169.223721352905	-1.21308837402638	2.272207292388e-08	1.34955016120473e-07	ZNF57	19	2900898	2918476	+	2327	protein_coding	zinc finger protein 57 [Source:HGNC Symbol;Acc:HGNC:13125]	zf-C2H2
ENSG00000081479	81.0602798922924	108.559768056702	102.474227835619	177.972383125541	197.717055819287	234.439607802484	97.3647585948714	203.376348915771	-1.06301550589192	2.32455508897532e-08	1.37933500690038e-07	LRP2	2	169127109	169362685	-	16260	protein_coding	LDL receptor related protein 2 [Source:HGNC Symbol;Acc:HGNC:6694]	-
ENSG00000116729	2.19081837546736	2.1286229030726	0.975945027005899	31.5757453932412	36.4215629140791	35.5467997390048	1.76512876851529	34.5147026821084	-4.30794650415316	2.41184132511461e-08	1.42876249684753e-07	WLS	1	68098473	68233120	-	4469	protein_coding	wntless Wnt ligand secretion mediator [Source:HGNC Symbol;Acc:HGNC:30238]	-
ENSG00000157978	92.0143717696292	56.4085069314238	81.9793822684955	184.670268511986	167.539189404764	164.192360699213	76.8007536565162	172.133939538654	-1.16402004794638	2.42235057227115e-08	1.43464928107922e-07	LDLRAP1	1	25543580	25568886	+	5397	protein_coding	low density lipoprotein receptor adaptor protein 1 [Source:HGNC Symbol;Acc:HGNC:18640]	-
ENSG00000185551	0	0	0	27.7483823152726	31.2184824977821	22.8515141179317	0	27.2727929769954	-7.14733396709728	2.44369820804828e-08	1.44695086058231e-07	NR2F2	15	96325938	96340263	+	6459	protein_coding	nuclear receptor subfamily 2 group F member 2 [Source:HGNC Symbol;Acc:HGNC:7976]	RXR-like
ENSG00000153208	16.4311378160052	37.2509008037704	25.3745707021534	92.8135546407393	81.1680544942334	89.7133517222502	26.3522031073097	87.898320285741	-1.73703483959467	2.62547018345899e-08	1.54927243916175e-07	MERTK	2	111898479	112029561	+	4700	protein_coding	MER proto-oncogene, tyrosine kinase [Source:HGNC Symbol;Acc:HGNC:7027]	-
ENSG00000274270	27.385229693342	12.7717374184356	34.1580759452065	84.2019877153098	74.924357994677	111.718513465444	24.7716810189947	90.2816197251435	-1.86286781118974	2.67159762753997e-08	1.57520008683492e-07	AL137060.1	13	50125816	50128463	+	2648	sense_intronic	novel transcript, sense intronic to DLEU1	-
ENSG00000272668	1.09540918773368	1.0643114515363	1.9518900540118	33.4894269322255	36.4215629140791	34.7004473642666	1.37053689776059	34.8704790701904	-4.65097542281636	2.82264217621009e-08	1.65840972273838e-07	AL590560.1	1	159854870	159867685	+	7134	antisense	uncharacterized LOC107985216 [Source:NCBI gene;Acc:107985216]	-
ENSG00000167608	33.9576848197441	27.6720977399437	29.278350810177	89.9430323322628	84.2899027440116	93.098761221203	30.3027111232883	89.1105654324925	-1.55883075360077	2.86177811425098e-08	1.68061621778607e-07	TMC4	19	54160108	54173250	-	3062	protein_coding	transmembrane channel like 4 [Source:HGNC Symbol;Acc:HGNC:22998]	-
ENSG00000229151	0	1.0643114515363	0	51.6694015525765	39.5434111638573	41.4712663621723	0.354770483845433	44.2280263595354	-6.88583792034681	2.97490757716751e-08	1.74378667563719e-07	AC233976.1	X	51356944	51396462	-	451	lincRNA	novel transcript	-
ENSG00000141504	30.6714572565431	18.0932946761171	34.1580759452065	105.252484644137	78.0462062444552	86.3279422232973	27.6409426259555	89.87554437063	-1.69791083564439	2.9768080719349e-08	1.74449299206241e-07	SAT2	17	7626234	7627876	-	1643	protein_coding	spermidine/spermine N1-acetyltransferase family member 2 [Source:HGNC Symbol;Acc:HGNC:23160]	-
ENSG00000146267	7.66786431413577	3.19293435460889	7.80756021604719	40.1873123186706	44.7464915801543	44.0103234863869	6.22278629493062	42.9813757950706	-2.78308965992153	3.08370032173991e-08	1.80418407907349e-07	FAXC	6	99271169	99350062	-	11662	protein_coding	failed axon connections homolog [Source:HGNC Symbol;Acc:HGNC:20742]	-
ENSG00000272913	18.6219561914726	22.3505404822623	8.78350524305309	78.4609430983569	54.112036329489	75.3253613517006	16.5853339722626	69.2994469265155	-2.07618918725261	3.10111137980813e-08	1.81352472903585e-07	AC009237.14	2	95525109	95526702	-	1594	lincRNA	novel transcript	-
ENSG00000004838	43.8163675093472	45.7653924160608	58.5567016203539	110.036688491598	143.605019489798	121.028389587564	49.3794871819207	124.890032522987	-1.33291389601419	3.12077815893745e-08	1.82460041450977e-07	ZMYND10	3	50341110	50346852	-	4009	protein_coding	zinc finger MYND-type containing 10 [Source:HGNC Symbol;Acc:HGNC:19412]	-
ENSG00000100504	35.0530940074778	37.2509008037704	36.1099659992183	84.2019877153098	104.06160832594	114.257570589658	36.1379869368222	100.840388876969	-1.48171487256294	3.12964051937997e-08	1.82935547674408e-07	PYGL	14	50857891	50944736	-	4798	protein_coding	glycogen phosphorylase L [Source:HGNC Symbol;Acc:HGNC:9725]	-
ENSG00000260027	108.445509585634	100.045276444412	87.8350524305309	176.058701586557	202.920136235584	216.666207932982	98.7752794868591	198.548348585041	-1.01058091116365	3.20068805478382e-08	1.86827223155894e-07	HOXB7	17	48607227	48633572	-	1528	protein_coding	homeobox B7 [Source:HGNC Symbol;Acc:HGNC:5118]	Homeobox
ENSG00000213073	41.6255491338799	35.1222779006978	29.278350810177	103.338803105153	112.386536992016	85.4815898485591	35.3420592815849	100.402309981909	-1.50788014912449	3.3002774210486e-08	1.92416453451281e-07	AL353625.1	6	160093082	160096212	+	3131	transcribed_processed_pseudogene	calcineurin like EF-hand protein 1 pseudogene [Source:NCBI gene;Acc:729603]	-
ENSG00000239569	30.6714572565431	24.4791633853349	32.2061858911947	77.5041023288647	92.6148314100869	93.9451135959412	29.1189355110242	88.021349111631	-1.59446538569247	3.30387144810716e-08	1.92581230911977e-07	KMT2E-AS1	7	105013425	105014321	-	736	antisense	KMT2E antisense RNA 1 [Source:HGNC Symbol;Acc:HGNC:40845]	-
ENSG00000276953	1.09540918773368	3.19293435460889	1.9518900540118	28.7052230847647	26.0154020814851	53.3201996085072	2.08007786545146	36.0136082582523	-4.11705895246018	3.37318281808502e-08	1.96484373997233e-07	TRBV12-4	7	142563740	142564245	+	406	TR_V_gene	T cell receptor beta variable 12-4 [Source:HGNC Symbol;Acc:HGNC:12186]	-
ENSG00000226530	1.09540918773368	0	1.9518900540118	37.3167900101941	32.2590985810415	41.4712663621723	1.01576641391516	37.0157183178026	-5.15597840293394	3.56028724089341e-08	2.07046428416621e-07	AL158055.1	X	51396511	51465661	+	841	lincRNA	novel transcript	-
ENSG00000168026	119.399601462971	85.1449161229039	119.06529329472	196.152357745892	246.626011732479	213.280798434029	107.869936960198	218.686389304133	-1.01725168714711	3.80437181769293e-08	2.20729248048517e-07	TTC21A	3	39107704	39138903	+	7677	protein_coding	tetratricopeptide repeat domain 21A [Source:HGNC Symbol;Acc:HGNC:30761]	-
ENSG00000273521	123.781238213906	112.817013862848	76.1237121064601	207.634446979798	208.123216651881	228.515141179317	104.240654727738	214.757601603665	-1.04849697791986	3.89264993367389e-08	2.25590216350297e-07	AL162274.1	10	131980240	131981337	+	1098	antisense	novel transcript, antisense to BNIP3	-
ENSG00000183018	70.1061880149556	56.4085069314238	81.0034372414896	150.224000810269	159.214260738689	151.497075078139	69.1727107292897	153.645112209032	-1.14791049644846	4.05001375400365e-08	2.34276856498892e-07	SPNS2	17	4498838	4539035	+	4111	protein_coding	sphingolipid transporter 2 [Source:HGNC Symbol;Acc:HGNC:26992]	-
ENSG00000116032	24.099002130141	24.4791633853349	10.7353952970649	56.4536054000373	99.8991439929027	78.7107708506535	19.7711869375136	78.3545067478645	-1.99495482193745	4.10021977012411e-08	2.36907883608046e-07	GRIN3B	19	1000419	1009732	+	3281	protein_coding	glutamate ionotropic receptor NMDA type subunit 3B [Source:HGNC Symbol;Acc:HGNC:16768]	-
ENSG00000188620	42.7209583216136	28.73640919148	34.1580759452065	105.252484644137	87.4117509937899	103.254989718062	35.2051478194333	98.6397417853296	-1.48999098795067	4.34313090203209e-08	2.50308844863899e-07	HMX3	10	123135962	123137741	+	1173	protein_coding	H6 family homeobox 3 [Source:HGNC Symbol;Acc:HGNC:5019]	Homeobox
ENSG00000249242	24.099002130141	24.4791633853349	30.2542958371829	88.0293507932785	74.924357994677	82.0961803496063	26.2774871175529	81.6832963791873	-1.63330359711265	4.51744598588167e-08	2.60116116202672e-07	TMEM150C	4	82483170	82562357	-	3671	protein_coding	transmembrane protein 150C [Source:HGNC Symbol;Acc:HGNC:37263]	-
ENSG00000229320	56.9612777621514	56.4085069314238	57.580756593348	122.475618494996	142.564403406538	128.645560960208	56.9835137623077	131.228527620581	-1.20210980338878	4.86409809691396e-08	2.79498988469178e-07	KRT8P12	3	160565447	160569248	+	2047	transcribed_processed_pseudogene	keratin 8 pseudogene 12 [Source:HGNC Symbol;Acc:HGNC:28057]	-
ENSG00000205622	1.09540918773368	1.0643114515363	1.9518900540118	40.1873123186706	32.2590985810415	28.7759807410991	1.37053689776059	33.7407972136037	-4.60282854835705	5.10911484382811e-08	2.93040975332487e-07	AP001043.1	21	38863676	38956467	-	7860	lincRNA	uncharacterized LOC400867 [Source:NCBI gene;Acc:400867]	-
ENSG00000141837	18.6219561914726	15.9646717730445	14.6391754050885	78.4609430983569	61.3963489123048	53.3201996085072	16.4086011232018	64.3924972063896	-1.97418756707287	5.22511672462235e-08	2.99488980089072e-07	CACNA1A	19	13206442	13633025	-	43159	protein_coding	calcium voltage-gated channel subunit alpha1 A [Source:HGNC Symbol;Acc:HGNC:1388]	-
ENSG00000162006	0	3.19293435460889	0	30.618904623749	38.5027950805979	39.7785616126958	1.0643114515363	36.3000871056809	-5.11842437612773	5.30860618009707e-08	3.0413535908907e-07	MSLNL	16	769428	783370	-	2356	protein_coding	mesothelin-like [Source:HGNC Symbol;Acc:HGNC:14170]	-
ENSG00000114541	72.2970063904229	93.6594077351942	68.3161518904129	165.533453122143	157.13302857217	176.041293945548	78.0908553386767	166.235925213287	-1.09297292158858	5.31275959909486e-08	3.04303805125593e-07	FRMD4B	3	69169990	69542583	-	9993	protein_coding	FERM domain containing 4B [Source:HGNC Symbol;Acc:HGNC:24886]	-
ENSG00000227896	43.8163675093472	22.3505404822623	23.4226806481416	75.5904207898804	111.345920908756	101.562284968585	29.8631962132504	96.1662088890739	-1.69317596142278	5.34477849775555e-08	3.05998023923088e-07	AL731569.1	10	86521945	86525101	+	3058	antisense	novel transcript	-
ENSG00000228668	0	0	0	25.8347007762882	31.2184824977821	18.6197522442406	0	25.224311839437	-7.03316456833725	5.41448178032259e-08	3.09753880947319e-07	TRGV5P	7	38345030	38345499	-	354	TR_V_pseudogene	T cell receptor gamma variable 5P (pseudogene) [Source:HGNC Symbol;Acc:HGNC:12291]	-
ENSG00000256436	5.4770459386684	19.1576061276534	8.78350524305309	53.5830830915608	48.9089559131919	68.554542353795	11.1393857697916	57.0155271195159	-2.35962178469815	5.6905119252628e-08	3.24827992966412e-07	TAS2R31	12	11030387	11031407	-	1021	protein_coding	taste 2 receptor member 31 [Source:HGNC Symbol;Acc:HGNC:19113]	-
ENSG00000225345	0	0	0	23.9210192373039	26.0154020814851	22.8515141179317	0	24.2626451455736	-6.98014092127182	6.499554134905e-08	3.69245338191817e-07	SNX18P3	9	38566260	38568211	-	1952	transcribed_unprocessed_pseudogene	sorting nexin 18 pseudogene 3 [Source:HGNC Symbol;Acc:HGNC:39611]	-
ENSG00000197558	3.28622756320104	5.32155725768149	3.9037801080236	39.2304715491784	29.1372503312633	41.4712663621723	4.17052164296871	36.6129960808713	-3.13706822586138	6.81912581328246e-08	3.86612372623758e-07	SSPO	7	149776042	149833979	+	21144	protein_coding	SCO-spondin [Source:HGNC Symbol;Acc:HGNC:21998]	-
ENSG00000165124	0	1.0643114515363	0	32.5325861627333	42.6652594136355	44.0103234863869	0.354770483845433	39.7360563542519	-6.73170684284094	7.14491906793296e-08	4.04169734014196e-07	SVEP1	9	110365251	110579880	-	14190	protein_coding	sushi, von Willebrand factor type A, EGF and pentraxin domain containing 1 [Source:HGNC Symbol;Acc:HGNC:15985]	-
ENSG00000196684	10.9540918773368	11.7074259668993	6.83161518904129	62.1946500169902	42.6652594136355	45.7030282358633	9.83104434442579	50.1876458888297	-2.36055585195277	7.27240234850732e-08	4.10958339275219e-07	HSH2D	19	16134028	16158575	+	3398	protein_coding	hematopoietic SH2 domain containing [Source:HGNC Symbol;Acc:HGNC:24920]	-
ENSG00000170509	1.09540918773368	2.1286229030726	3.9037801080236	33.4894269322255	40.5840272471167	26.2369236168845	2.37593739960996	33.4367925987422	-3.78457679756922	7.38756808196356e-08	4.17049251928449e-07	HSD17B13	4	87303789	87322906	-	2397	protein_coding	hydroxysteroid 17-beta dehydrogenase 13 [Source:HGNC Symbol;Acc:HGNC:18685]	-
ENSG00000211752	0	0	0	22.9641784678118	23.9341699149663	24.5442188674081	0	23.8141890833954	-6.95461359395098	7.55309127934586e-08	4.25722776333827e-07	TRBV27	7	142715346	142715861	+	387	TR_V_gene	T cell receptor beta variable 27 [Source:HGNC Symbol;Acc:HGNC:12208]	-
ENSG00000260750	9.85868268960313	8.51449161229039	8.78350524305309	41.1441530881628	39.5434111638573	66.8618376043185	9.0522265149822	49.1831339521129	-2.44867391246167	7.71797565456858e-08	4.34430577576053e-07	AC092720.1	16	87492555	87515635	+	1356	lincRNA	uncharacterized LOC101928737 [Source:NCBI gene;Acc:101928737]	-
ENSG00000276900	0	0	0.975945027005899	31.5757453932412	55.1526524127484	33.0077426147902	0.325315009001966	39.9120468069266	-6.73343662571423	8.35865327790768e-08	4.69124505519088e-07	AC023157.3	12	31729117	31731204	+	2088	antisense	novel transcript, antisense to AMN1	-
ENSG00000170959	3.28622756320104	1.0643114515363	3.9037801080236	39.2304715491784	24.9747859982257	37.2395044884812	2.75143970758698	33.8149206786284	-3.61122008461601	8.46500234767197e-08	4.7488076243415e-07	DCDC1	11	30830369	31369810	-	13160	protein_coding	doublecortin domain containing 1 [Source:HGNC Symbol;Acc:HGNC:20625]	-
ENSG00000205018	14.2403194405378	14.9003603215082	9.75945027005899	54.539923861053	59.315116745786	51.6274948590308	12.9667100107017	55.1608451552899	-2.09401443019357	8.53087638663933e-08	4.78362265883496e-07	AC092384.1	16	88939789	88951524	+	1812	antisense	uncharacterized LOC100129697 [Source:NCBI gene;Acc:100129697]	-
ENSG00000140961	13.1449102528042	5.32155725768149	6.83161518904129	37.3167900101941	65.5588132453424	44.0103234863869	8.43269423317565	48.9619755806411	-2.5431540754	9.17522046243042e-08	5.12431261720507e-07	OSGIN1	16	83948282	83966332	+	3460	protein_coding	oxidative stress induced growth inhibitor 1 [Source:HGNC Symbol;Acc:HGNC:30093]	-
ENSG00000272341	13.1449102528042	14.9003603215082	31.2302408641888	64.1083315559745	75.9649740779364	83.7888850990827	19.7585038128337	74.6207302443312	-1.90474489626579	9.21235969636201e-08	5.14216700445822e-07	AL137003.2	6	16764346	16766883	+	2538	lincRNA	novel transcript	-
ENSG00000258534	10.9540918773368	18.0932946761171	10.7353952970649	53.5830830915608	56.1932684960078	58.3983138569364	13.2609272835063	56.058221814835	-2.08335586942049	9.33661865800038e-08	5.20749542317024e-07	AL132712.1	14	103854366	103880111	-	582	lincRNA	novel transcript	-
ENSG00000211797	0	0	0	21.0504969288275	24.9747859982257	23.6978664926699	0	23.2410498065743	-6.91884586113077	9.50164699336558e-08	5.29483025744491e-07	TRAV17	14	21997539	21998168	+	484	TR_V_gene	T cell receptor alpha variable 17 [Source:HGNC Symbol;Acc:HGNC:12113]	-
ENSG00000267040	6.57245512640208	7.45018016075409	8.78350524305309	44.0146753966392	41.6246433303761	44.0103234863869	7.60204684340309	43.2165474044674	-2.50238875045478	9.54114942311506e-08	5.31566214639209e-07	AC027097.1	18	57630302	57669296	+	2397	antisense	uncharacterized LOC100505549 [Source:NCBI gene;Acc:100505549]	-
ENSG00000260448	21.9081837546736	21.286229030726	32.2061858911947	71.7630577119118	92.6148314100869	76.1717137264388	25.1335328921981	80.1832009494792	-1.66516429128416	9.87513394637575e-08	5.48954143712315e-07	LCMT1-AS1	16	25085592	25111555	-	1168	bidirectional_promoter_lncRNA	LCMT1 antisense RNA 1 [Source:HGNC Symbol;Acc:HGNC:51177]	-
ENSG00000162415	30.6714572565431	25.5434748368712	22.4467356211357	88.9861915627706	73.8837419114176	77.018066101177	26.22055590485	79.9626665251218	-1.61303240234699	9.9553018681101e-08	5.53042926812708e-07	ZSWIM5	1	45016399	45306209	-	6046	protein_coding	zinc finger SWIM-type containing 5 [Source:HGNC Symbol;Acc:HGNC:29299]	-
ENSG00000108839	42.7209583216136	48.9583267706697	63.4364267553834	134.914548498394	117.589617408313	121.028389587564	51.7052372825556	124.510851831424	-1.26295994527809	9.95921598586803e-08	5.53137855087559e-07	ALOX12	17	6996065	7010736	+	2616	protein_coding	arachidonate 12-lipoxygenase, 12S type [Source:HGNC Symbol;Acc:HGNC:429]	-
ENSG00000224934	77.7740523290913	74.5018016075409	63.4364267553834	156.921886196714	138.401939073501	162.499655949736	71.9040935640052	152.607827073317	-1.09002525479292	1.05881803523111e-07	5.87160600479035e-07	AL391684.1	10	99430919	99461743	+	6898	bidirectional_promoter_lncRNA	novel transcript	-
ENSG00000151623	2.19081837546736	7.45018016075409	6.83161518904129	35.4031084712098	40.5840272471167	42.3176187369105	5.49087124175425	39.4349181517457	-2.83287024772636	1.09145873269458e-07	6.04726484061087e-07	NR3C2	4	148078762	148444698	-	6607	protein_coding	nuclear receptor subfamily 3 group C member 2 [Source:HGNC Symbol;Acc:HGNC:7979]	ESR-like
ENSG00000175879	93.1097809573629	64.9229985437142	87.8350524305309	147.353478501792	193.554591486249	184.50481769293	81.9559439772027	175.13762922699	-1.09490787873538	1.1104069571868e-07	6.14953130937501e-07	HOXD8	2	176129694	176132695	+	2629	protein_coding	homeobox D8 [Source:HGNC Symbol;Acc:HGNC:5139]	Homeobox
ENSG00000154639	52.5796410112167	76.6304245106135	51.7250864313126	137.785070806871	146.726867739576	131.184618084422	60.3117173177143	138.565518876956	-1.20056554195205	1.11451197973774e-07	6.17090275403574e-07	CXADR	21	17512382	17593579	+	6682	protein_coding	CXADR, Ig-like cell adhesion molecule [Source:HGNC Symbol;Acc:HGNC:2559]	-
ENSG00000270012	27.385229693342	39.379523706843	40.9896911342478	92.8135546407393	97.8179118263839	100.715932593847	35.9181481781443	97.11579968699	-1.4311332686122	1.12923690487078e-07	6.24829473813566e-07	AC232271.1	X	49273054	49275768	+	2715	lincRNA	novel transcript	-
ENSG00000233937	33.9576848197441	26.6077862884074	34.1580759452065	75.5904207898804	98.8585279096433	95.6378183454176	31.5745156844527	90.0289223483138	-1.51040031354991	1.15471911269811e-07	6.38365985997224e-07	CTC-338M12.4	5	181246523	181272167	+	3312	processed_transcript	uncharacterized LOC101928649 [Source:NCBI gene;Acc:101928649]	-
ENSG00000171443	75.583233953624	63.8586870921779	46.8453612962832	133.957707728902	142.564403406538	147.265313204448	62.095760780695	141.262474779963	-1.19162991211894	1.16365848911554e-07	6.42882868369954e-07	ZNF524	19	55600022	55603138	+	1360	protein_coding	zinc finger protein 524 [Source:HGNC Symbol;Acc:HGNC:28322]	zf-C2H2
ENSG00000134594	77.7740523290913	89.402161929049	91.7388325385545	155.008204657729	172.742269821061	202.278217562432	86.3050155988983	176.676230680407	-1.03407851617497	1.1668313839294e-07	6.44351932446439e-07	RAB33A	X	130171649	130184870	+	1258	protein_coding	RAB33A, member RAS oncogene family [Source:HGNC Symbol;Acc:HGNC:9773]	-
ENSG00000064199	35.0530940074778	27.6720977399437	48.7972513502949	142.569274654331	77.0055901611958	113.41121821492	37.1741476992388	110.995361010149	-1.57511752281689	1.21742665241434e-07	6.70667588312243e-07	SPA17	11	124673798	124697518	+	5205	protein_coding	sperm autoantigenic protein 17 [Source:HGNC Symbol;Acc:HGNC:11210]	-
ENSG00000181045	2.19081837546736	0	1.9518900540118	35.4031084712098	30.1778664145227	28.7759807410991	1.38090280982639	31.4523185422772	-4.50077749580891	1.30794420339688e-07	7.1863869681491e-07	SLC26A11	17	80219699	80253500	+	4903	protein_coding	solute carrier family 26 member 11 [Source:HGNC Symbol;Acc:HGNC:14471]	-
ENSG00000164398	26.2898205056083	35.1222779006978	38.0618560532301	88.0293507932785	88.4523670770493	98.1768754696323	33.1579848198454	91.5528644466533	-1.46224087449341	1.38593450190141e-07	7.59991455546373e-07	ACSL6	5	131949973	132012243	-	13013	protein_coding	acyl-CoA synthetase long chain family member 6 [Source:HGNC Symbol;Acc:HGNC:16496]	-
ENSG00000164330	2.19081837546736	0	0.975945027005899	31.5757453932412	34.3403307475603	32.161390240052	1.05558780082442	32.6924887936178	-4.96804924331763	1.42529080782188e-07	7.80548996545596e-07	EBF1	5	158695916	159099761	-	6178	protein_coding	early B cell factor 1 [Source:HGNC Symbol;Acc:HGNC:3126]	COE
ENSG00000265763	27.385229693342	26.6077862884074	26.3505157291593	78.4609430983569	73.8837419114176	84.6352374738209	26.7811772369696	78.9933074945318	-1.56262927206579	1.43186042916239e-07	7.83633499547265e-07	ZNF488	10	47365496	47384273	-	3496	protein_coding	zinc finger protein 488 [Source:HGNC Symbol;Acc:HGNC:23535]	zf-C2H2
ENSG00000168779	4.38163675093472	0	0.975945027005899	24.8778600067961	39.5434111638573	31.3150378653137	1.78586059264687	31.912103011989	-4.18910031683365	1.58499347089232e-07	8.6479891748795e-07	SHOX2	3	158095954	158106503	-	5045	protein_coding	short stature homeobox 2 [Source:HGNC Symbol;Acc:HGNC:10854]	Homeobox
ENSG00000251639	0	0	0	27.7483823152726	16.6498573321505	22.0051617431934	0	22.1344671302055	-6.85050011661288	1.61988591031044e-07	8.81726961857781e-07	AC092535.2	4	1100016	1101558	-	1204	processed_pseudogene	protein phosphatase 2, regulatory subunit B, delta isoform (PPP2R2D) pseudogene	-
ENSG00000122735	5.4770459386684	2.1286229030726	2.9278350810177	28.7052230847647	35.3809468308197	36.393152113743	3.5111679742529	33.4931073431091	-3.26491952854512	1.65196347004092e-07	8.97240098648038e-07	DNAI1	9	34457414	34520989	+	3615	protein_coding	dynein axonemal intermediate chain 1 [Source:HGNC Symbol;Acc:HGNC:2954]	-
ENSG00000228393	29.5760480688094	37.2509008037704	16.5910654591003	85.158828484802	83.2492866607522	88.0206469727738	27.8060047772267	85.4762540394427	-1.62871664934036	1.65410136951482e-07	8.98012349570792e-07	LINC01004	7	104950315	105013044	-	1131	antisense	long intergenic non-protein coding RNA 1004 [Source:HGNC Symbol;Acc:HGNC:48961]	-
ENSG00000160460	14.2403194405378	20.2219175791897	11.7113403240708	47.8420384746079	67.6400454118612	66.0154852295803	15.3911924479328	60.4991897053498	-1.97957906207925	1.7048937555059e-07	9.23987579420892e-07	SPTBN4	19	40466241	40576464	+	11549	protein_coding	spectrin beta, non-erythrocytic 4 [Source:HGNC Symbol;Acc:HGNC:14896]	-
ENSG00000280119	58.0566869498851	56.4085069314238	41.9656361612537	124.38930003398	136.320706906982	109.179456341229	52.1436100141875	123.29648776073	-1.24327698694181	1.7296371354737e-07	9.36588053366827e-07	AC093642.2	2	242001209	242006013	+	4805	TEC	TEC	-
ENSG00000229132	27.385229693342	30.8650320945526	45.8694162692773	84.2019877153098	98.8585279096433	108.333103966491	34.7065593523906	97.1312065304813	-1.47874913691797	1.73957450144396e-07	9.41765759663662e-07	EIF4A1P10	X	92113246	92114461	-	1216	processed_pseudogene	eukaryotic translation initiation factor 4A1 pseudogene 10 [Source:HGNC Symbol;Acc:HGNC:37930]	-
ENSG00000245149	59.1520961376188	50.022638222206	43.9175262152655	121.518777725504	124.873929991128	111.718513465444	51.0307535250301	119.370407060692	-1.2282461140915	1.75923027650799e-07	9.51380202573814e-07	RNF139-AS1	8	124462485	124474576	-	6943	lincRNA	RNF139 antisense RNA 1 (head to head) [Source:HGNC Symbol;Acc:HGNC:48940]	-
ENSG00000101331	0	0	1.9518900540118	47.8420384746079	28.0966342480039	39.7785616126958	0.650630018003933	38.5724114451025	-5.80353240510898	1.78405609517066e-07	9.64597865468213e-07	CCM2L	20	32010450	32032180	+	2587	protein_coding	CCM2 like scaffold protein [Source:HGNC Symbol;Acc:HGNC:16153]	-
ENSG00000166359	47.1025950725483	43.6367695129882	49.7731963773008	116.734573878043	132.158242573944	95.6378183454176	46.8375203209458	114.843544932468	-1.2892807105206	1.78549636436871e-07	9.65168530411552e-07	WDR88	19	33132090	33175795	+	1841	protein_coding	WD repeat domain 88 [Source:HGNC Symbol;Acc:HGNC:26999]	-
ENSG00000157999	23.0035929424073	27.6720977399437	20.4948455671239	81.3314654068334	64.518197162083	77.018066101177	23.7235120831583	74.2892428900311	-1.65117954218038	1.8004593323336e-07	9.72837590986455e-07	ANKRD61	7	6031376	6036386	+	1257	protein_coding	ankyrin repeat domain 61 [Source:HGNC Symbol;Acc:HGNC:22467]	-
ENSG00000100625	5.4770459386684	1.0643114515363	2.9278350810177	28.7052230847647	34.3403307475603	35.5467997390048	3.15639749040747	32.8641178571099	-3.39025336670069	1.81826357124396e-07	9.81611857381425e-07	SIX4	14	60709528	60724348	-	6658	protein_coding	SIX homeobox 4 [Source:HGNC Symbol;Acc:HGNC:10890]	Homeobox
ENSG00000154928	1.09540918773368	1.0643114515363	3.9037801080236	27.7483823152726	32.2590985810415	32.161390240052	2.02116691576453	30.7229570454553	-3.89059829827549	1.82330655032091e-07	9.84122549927893e-07	EPHB1	3	134597801	135260467	+	6956	protein_coding	EPH receptor B1 [Source:HGNC Symbol;Acc:HGNC:3392]	-
ENSG00000280399	19.7173653792063	42.5724580614519	40.0137461072419	111.950370030582	85.330518827271	100.715932593847	34.1011898493	99.3322738172335	-1.53822353014862	1.85730678387526e-07	1.00204277808473e-06	AC022497.1	3	138482065	138485755	+	3691	TEC	TEC	-
ENSG00000128311	9.85868268960313	8.51449161229039	5.85567016203539	36.359949240702	58.2745006625266	39.7785616126958	8.0762814879763	44.8043371719748	-2.47690073988214	1.91796588346304e-07	1.03343545196606e-06	TST	22	37010859	37020183	-	1937	protein_coding	thiosulfate sulfurtransferase [Source:HGNC Symbol;Acc:HGNC:12388]	-
ENSG00000196388	90.9189625818955	53.2155725768149	65.3883168093952	152.137682349253	155.051796405651	154.036132202354	69.8409506560352	153.741870319086	-1.14094226599472	1.99919896903552e-07	1.07581867713686e-06	INCA1	17	4988130	4997610	-	1553	protein_coding	inhibitor of CDK, cyclin A1 interacting protein 1 [Source:HGNC Symbol;Acc:HGNC:32224]	-
ENSG00000175161	1.09540918773368	0	0	34.4462677017177	32.2590985810415	36.393152113743	0.365136395911227	34.3661727988341	-6.52278024365541	2.13171998234313e-07	1.14394096271139e-06	CADM2	3	84958981	86074429	+	9990	protein_coding	cell adhesion molecule 2 [Source:HGNC Symbol;Acc:HGNC:29849]	-
ENSG00000229931	15.3357286282715	18.0932946761171	12.6872853510767	64.1083315559745	49.9495719964513	60.9373709811511	15.3721028851551	58.331758177859	-1.92977701514857	2.13909657117593e-07	1.14765390798363e-06	AL137003.1	6	16761138	16762652	+	698	antisense	uncharacterized LOC101928433 [Source:NCBI gene;Acc:101928433]	-
[truncated: 1,112 more rows]
