# Supplementary material for: CCR9 overexpression promotes T-ALL progression by enhancing cholesterol biosynthesis
Source: Front Pharmacol. 2023 Sep 6;14:1257289. doi: 10.3389/fphar.2023.1257289 (PMC10512069; doi:10.3389/fphar.2023.1257289)
Supplement: Supplementary file 6 [file Table5.xls]

## Sheet: group1vsgroup2_deg
gene_id	MOLT4_1	MOLT4_2	MOLT4_3	JURKAT_1	JURKAT_2	JURKAT_3	group1	group2	log2FoldChange	pvalue	padj	gene_name	gene_chr	gene_start	gene_end	gene_strand	gene_length	gene_biotype	gene_description	tf_family
ENSG00000165029	2482.2	2699.09	2556	33.4894	34.3403	39.7786	2579.1	35.8694	6.16064	0	0	ABCA1	9	104781002	104928237	-	11350	protein_coding	ATP binding cassette subfamily A member 1 [Source:HGNC Symbol;Acc:HGNC:29]	-
ENSG00000164684	2303.65	2324.46	2233.94	30.6189	17.6905	19.4661	2287.35	22.5918	6.66174	9.10473e-286	8.15588e-283	ZNF704	8	80628451	80874781	-	15008	protein_coding	zinc finger protein 704 [Source:HGNC Symbol;Acc:HGNC:32291]	-
ENSG00000173585	3141.63	3199.32	3369.94	11.4821	13.528	14.388	3236.96	13.1327	7.94101	3.50002e-256	2.58199e-253	CCR9	3	45886504	45903177	+	2809	protein_coding	C-C motif chemokine receptor 9 [Source:HGNC Symbol;Acc:HGNC:1610]	-
ENSG00000183486	1372.55	1279.3	1247.26	31.5757	34.3403	37.2395	1299.7	34.3852	5.2356	1.02559e-227	6.95241e-225	MX2	21	41361943	41409390	+	13047	protein_coding	MX dynamin like GTPase 2 [Source:HGNC Symbol;Acc:HGNC:7533]	-
ENSG00000147872	1233.43	1255.89	1275.56	31.5757	38.5028	35.5468	1254.96	35.2084	5.1583	2.34867e-227	1.55024e-224	PLIN2	9	19108375	19149290	-	5086	protein_coding	perilipin 2 [Source:HGNC Symbol;Acc:HGNC:248]	-
ENSG00000198520	2395.66	2099.89	2119.75	10.5252	13.528	19.4661	2205.1	14.5065	7.22585	2.13211e-225	1.37122e-222	ARMH1	1	44674692	44725591	+	3290	protein_coding	armadillo-like helical domain containing 1 [Source:HGNC Symbol;Acc:HGNC:34345]	-
ENSG00000167549	1468.94	1365.51	1298.01	28.7052	35.3809	24.5442	1377.49	29.5435	5.55819	3.70273e-225	2.3218e-222	CORO6	17	29614756	29622907	-	4321	protein_coding	coronin 6 [Source:HGNC Symbol;Acc:HGNC:21356]	-
ENSG00000106070	1024.21	1018.55	897.869	27.7484	23.9342	21.1588	980.208	24.2805	5.3409	5.07417e-170	2.02016e-167	GRB10	7	50590063	50793462	-	9795	protein_coding	growth factor receptor bound protein 10 [Source:HGNC Symbol;Acc:HGNC:4564]	-
ENSG00000157554	864.278	934.465	913.485	30.6189	18.7311	28.776	904.076	26.042	5.10312	7.72184e-166	2.93453e-163	ERG	21	38380027	38661780	-	7588	protein_coding	ERG, ETS transcription factor [Source:HGNC Symbol;Acc:HGNC:3446]	ETS
ENSG00000114315	1340.78	1163.29	1110.63	11.4821	12.4874	14.388	1204.9	12.7858	6.54982	6.10636e-156	1.9145e-153	HES1	3	194136145	194138732	+	2062	protein_coding	hes family bHLH transcription factor 1 [Source:HGNC Symbol;Acc:HGNC:5192]	bHLH
ENSG00000198336	876.327	783.333	887.134	25.8347	18.7311	16.927	848.932	20.4976	5.37864	1.27785e-148	3.72687e-146	MYL4	17	47200446	47223679	+	1636	protein_coding	myosin light chain 4 [Source:HGNC Symbol;Acc:HGNC:7585]	-
ENSG00000232677	806.221	760.983	767.093	27.7484	19.7717	12.6953	778.099	20.0718	5.29554	1.27395e-139	3.32845e-137	LINC00665	19	36313067	36331718	-	7201	lincRNA	long intergenic non-protein coding RNA 665 [Source:HGNC Symbol;Acc:HGNC:44323]	-
ENSG00000198932	728.447	679.031	787.588	16.2663	23.9342	23.6979	731.688	21.2994	5.10108	5.27304e-134	1.28406e-131	GPRASP1	X	102651366	102659083	+	6340	protein_coding	G protein-coupled receptor associated sorting protein 1 [Source:HGNC Symbol;Acc:HGNC:24834]	-
ENSG00000197977	710.921	847.192	783.684	18.18	11.4468	21.1588	780.599	16.9285	5.50332	9.37065e-133	2.19659e-130	ELOVL2	6	10980759	11044314	-	3997	protein_coding	ELOVL fatty acid elongase 2 [Source:HGNC Symbol;Acc:HGNC:14416]	-
ENSG00000024422	922.335	816.327	743.67	11.4821	17.6905	16.0807	827.444	15.0844	5.77911	1.71079e-131	3.86578e-129	EHD2	19	47713343	47743134	+	3923	protein_coding	EH domain containing 2 [Source:HGNC Symbol;Acc:HGNC:3243]	-
ENSG00000010278	1244.38	1183.51	1199.44	2.87052	6.2437	10.1562	1209.11	6.42348	7.52114	5.24376e-117	9.67088e-115	CD9	12	6199715	6238271	+	4165	protein_coding	CD9 molecule [Source:HGNC Symbol;Acc:HGNC:1709]	-
ENSG00000137700	741.592	667.323	741.718	10.5252	5.20308	13.5416	716.878	9.75666	6.16144	1.73076e-108	2.78275e-106	SLC37A4	11	119024114	119030906	-	6186	protein_coding	solute carrier family 37 member 4 [Source:HGNC Symbol;Acc:HGNC:4061]	-
ENSG00000197937	617.811	747.147	752.454	11.4821	6.2437	14.388	705.804	10.7046	6.01057	5.00261e-108	7.99207e-106	ZNF347	19	53124072	53159075	-	9131	protein_coding	zinc finger protein 347 [Source:HGNC Symbol;Acc:HGNC:16447]	zf-C2H2
ENSG00000166341	1268.48	1129.23	1034.5	4.7842	5.20308	7.61717	1144.07	5.86815	7.58488	3.04058e-106	4.65023e-104	DCHS1	11	6621323	6655854	-	10765	protein_coding	dachsous cadherin-related 1 [Source:HGNC Symbol;Acc:HGNC:13681]	-
ENSG00000268119	1553.29	1578.37	1780.12	3.82736	4.16246	4.23176	1637.26	4.07386	8.64963	4.54858e-99	6.03638e-97	AC010615.2	19	21444241	21463908	-	5146	processed_transcript	uncharacterized LOC105372321 [Source:NCBI gene;Acc:105372321]	-
ENSG00000099365	513.747	494.905	460.646	11.4821	12.4874	16.927	489.766	13.6322	5.15094	4.70497e-93	5.64642e-91	STX1B	16	30989256	31010661	-	5229	protein_coding	syntaxin 1B [Source:HGNC Symbol;Acc:HGNC:18539]	-
ENSG00000168386	431.591	459.783	454.79	10.5252	5.20308	5.92447	448.721	7.2176	5.95858	9.3916e-74	7.59871e-72	FILIP1L	3	99830141	100114513	-	5903	protein_coding	filamin A interacting protein 1 like [Source:HGNC Symbol;Acc:HGNC:24589]	-
ENSG00000177469	504.984	483.197	479.189	7.65473	3.12185	7.61717	489.123	6.13125	6.28644	1.38279e-73	1.11164e-71	CAVIN1	17	42402452	42423517	-	3828	protein_coding	caveolae associated protein 1 [Source:HGNC Symbol;Acc:HGNC:9688]	-
ENSG00000275791	446.927	440.625	509.443	9.56841	5.20308	5.92447	465.665	6.89865	6.07682	2.01761e-73	1.61165e-71	TRBV10-3	7	142544212	142544685	+	368	TR_V_gene	T cell receptor beta variable 10-3 [Source:HGNC Symbol;Acc:HGNC:12179]	-
ENSG00000223547	415.16	407.631	417.704	9.56841	6.2437	8.46352	413.499	8.09188	5.66481	2.82157e-73	2.24669e-71	ZNF844	19	12064699	12081565	+	6620	protein_coding	zinc finger protein 844 [Source:HGNC Symbol;Acc:HGNC:25932]	zf-C2H2
ENSG00000123130	531.273	599.207	592.399	7.65473	6.2437	1.6927	574.293	5.19704	6.83582	3.50636e-72	2.76562e-70	ACOT9	X	23702253	23766475	-	5046	protein_coding	acyl-CoA thioesterase 9 [Source:HGNC Symbol;Acc:HGNC:17152]	-
ENSG00000105750	410.778	501.291	590.447	8.61157	1.04062	7.61717	500.839	5.75645	6.39824	1.00456e-68	7.26124e-67	ZNF85	19	20923222	20950697	+	4668	protein_coding	zinc finger protein 85 [Source:HGNC Symbol;Acc:HGNC:13160]	zf-C2H2
ENSG00000125841	384.489	378.895	378.667	5.74104	7.28431	5.07811	380.683	6.03449	5.99563	9.92351e-63	6.46497e-61	NRSN2	20	346782	359660	+	2933	protein_coding	neurensin 2 [Source:HGNC Symbol;Acc:HGNC:16229]	-
ENSG00000168671	384.489	298.007	328.893	6.69789	8.32493	8.46352	337.13	7.82878	5.42569	4.15452e-61	2.61818e-59	UGT3A2	5	36035017	36071358	-	2694	protein_coding	UDP glycosyltransferase family 3 member A2 [Source:HGNC Symbol;Acc:HGNC:27266]	-
ENSG00000102230	320.955	341.644	372.811	9.56841	3.12185	7.61717	345.137	6.76914	5.64736	5.86503e-61	3.67766e-59	PCYT1B	X	24558087	24672677	-	5555	protein_coding	phosphate cytidylyltransferase 1, choline, beta [Source:HGNC Symbol;Acc:HGNC:8755]	-
ENSG00000177398	409.683	355.48	376.715	7.65473	2.08123	5.92447	380.626	5.22014	6.15905	1.85136e-59	1.12435e-57	UMODL1	21	42062959	42143453	+	7278	protein_coding	uromodulin like 1 [Source:HGNC Symbol;Acc:HGNC:12560]	-
ENSG00000205571	300.142	286.3	290.832	7.65473	9.36554	9.30988	292.425	8.77672	5.05715	1.53526e-58	9.10338e-57	SMN2	5	70049612	70078522	+	3011	protein_coding	survival of motor neuron 2, centromeric [Source:HGNC Symbol;Acc:HGNC:11118]	-
ENSG00000106484	279.329	318.229	321.086	6.69789	6.2437	9.30988	306.215	7.41715	5.34898	8.81585e-58	5.1185e-56	MEST	7	130486171	130506465	+	4794	protein_coding	mesoderm specific transcript [Source:HGNC Symbol;Acc:HGNC:7028]	-
ENSG00000259097	392.156	371.445	417.704	5.74104	6.2437	0.846352	393.769	4.27703	6.58975	1.8844e-54	1.00777e-52	AL163932.1	14	98068240	98205143	-	542	lincRNA	novel transcript	-
ENSG00000130158	359.294	395.924	296.687	6.69789	2.08123	5.92447	350.635	4.90119	6.12807	3.76207e-54	1.99072e-52	DOCK6	19	11199295	11262481	-	12435	protein_coding	dedicator of cytokinesis 6 [Source:HGNC Symbol;Acc:HGNC:19189]	-
ENSG00000211747	13969.8	11775.5	12708.8	18.18	2.08123	5.92447	12818	8.72856	10.5165	4.74258e-54	2.50428e-52	TRBV20-1	7	142626649	142627399	+	413	TR_V_gene	T cell receptor beta variable 20-1 [Source:HGNC Symbol;Acc:HGNC:12196]	-
ENSG00000096872	279.329	238.406	295.711	6.69789	11.4468	6.77082	271.149	8.30516	5.05193	5.67712e-53	2.88246e-51	IFT74	9	26947039	27062930	+	4073	protein_coding	intraflagellar transport 74 [Source:HGNC Symbol;Acc:HGNC:21424]	-
ENSG00000171649	233.322	262.885	285.952	8.61157	6.2437	7.61717	260.72	7.49081	5.11571	4.19998e-51	2.02195e-49	ZIK1	19	57578456	57593777	+	5257	protein_coding	zinc finger protein interacting with K protein 1 [Source:HGNC Symbol;Acc:HGNC:33104]	zf-C2H2
ENSG00000137726	504.984	531.091	464.55	2.87052	2.08123	3.38541	500.208	2.77905	7.46915	6.86806e-51	3.26878e-49	FXYD6	11	117836976	117877486	-	5137	protein_coding	FXYD domain containing ion transport regulator 6 [Source:HGNC Symbol;Acc:HGNC:4030]	-
ENSG00000078900	338.481	337.387	297.663	0.956841	6.2437	2.53906	324.51	3.24653	6.68962	7.3664e-44	2.86901e-42	TP73	1	3652520	3736201	+	6763	protein_coding	tumor protein p73 [Source:HGNC Symbol;Acc:HGNC:12003]	P53
ENSG00000196967	276.043	268.206	306.447	3.82736	4.16246	2.53906	283.565	3.50963	6.35974	1.00251e-42	3.76985e-41	ZNF585A	19	37106734	37172741	-	10758	protein_coding	zinc finger protein 585A [Source:HGNC Symbol;Acc:HGNC:26305]	zf-C2H2
ENSG00000189223	399.824	361.866	347.436	3.82736	1.04062	2.53906	369.709	2.46901	7.20286	5.85841e-42	2.15455e-40	PAX8-AS1	2	113211522	113276581	+	17274	processed_transcript	PAX8 antisense RNA 1 [Source:HGNC Symbol;Acc:HGNC:49271]	-
ENSG00000136546	201.555	252.242	215.684	0.956841	7.28431	5.92447	223.16	4.72187	5.56737	1.67003e-40	5.82583e-39	SCN7A	2	166403573	166494326	-	9088	protein_coding	sodium voltage-gated channel alpha subunit 7 [Source:HGNC Symbol;Acc:HGNC:10594]	-
ENSG00000123411	220.177	222.441	232.275	1.91368	2.08123	5.92447	224.964	3.30646	6.03132	1.55666e-37	4.96745e-36	IKZF4	12	56007659	56038435	+	6808	protein_coding	IKAROS family zinc finger 4 [Source:HGNC Symbol;Acc:HGNC:13179]	zf-C2H2
ENSG00000112852	281.52	233.084	261.553	0	5.20308	3.38541	258.719	2.86283	6.51678	3.45325e-37	1.08404e-35	PCDHB2	5	141094578	141098703	+	4126	protein_coding	protocadherin beta 2 [Source:HGNC Symbol;Acc:HGNC:8687]	-
ENSG00000178498	1077.88	1017.48	1179.92	1.91368	0	0.846352	1091.76	0.920011	10.1806	6.6235e-34	1.83773e-32	DTX3	12	57604622	57609804	+	4087	protein_coding	deltex E3 ubiquitin ligase 3 [Source:HGNC Symbol;Acc:HGNC:24457]	-
ENSG00000143891	386.679	337.387	358.172	1.91368	2.08123	0.846352	360.746	1.61376	7.84418	1.9707e-32	5.11687e-31	GALM	2	38665910	38741237	+	2790	protein_coding	galactose mutarotase [Source:HGNC Symbol;Acc:HGNC:24063]	-
ENSG00000245680	396.538	433.175	511.395	2.87052	1.04062	0	447.036	1.30371	8.47664	1.00583e-30	2.45649e-29	ZNF585B	19	37181579	37218153	-	7538	protein_coding	zinc finger protein 585B [Source:HGNC Symbol;Acc:HGNC:30948]	zf-C2H2
ENSG00000186831	144.594	137.296	163.959	6.69789	2.08123	3.38541	148.616	4.05484	5.189	6.8542e-30	1.6188e-28	KRT17P2	17	18426861	18431848	+	2145	transcribed_unprocessed_pseudogene	keratin 17 pseudogene 2 [Source:HGNC Symbol;Acc:HGNC:6429]	-
ENSG00000225972	2249.97	2123.3	1390.72	0	1.04062	0.846352	1921.33	0.628989	11.5798	2.2379e-29	5.16384e-28	MTND1P23	1	629062	629433	+	372	unprocessed_pseudogene	MT-ND1 pseudogene 23 [Source:HGNC Symbol;Acc:HGNC:42092]	-
ENSG00000269834	226.75	217.12	231.299	2.87052	1.04062	1.6927	225.056	1.86795	6.90218	3.44065e-29	7.87393e-28	ZNF528-AS1	19	52388842	52397766	-	4160	processed_transcript	ZNF528 antisense RNA 1 [Source:HGNC Symbol;Acc:HGNC:51305]	-
ENSG00000256771	587.139	627.944	740.742	0.956841	0	1.6927	651.942	0.883182	9.43796	4.06911e-29	9.28676e-28	ZNF253	19	19865886	19894674	+	3626	protein_coding	zinc finger protein 253 [Source:HGNC Symbol;Acc:HGNC:13497]	zf-C2H2
ENSG00000180739	162.121	164.968	164.935	4.7842	3.12185	0.846352	164.008	2.91747	5.8563	4.17898e-29	9.52882e-28	S1PR5	19	10512742	10517931	-	2806	protein_coding	sphingosine-1-phosphate receptor 5 [Source:HGNC Symbol;Acc:HGNC:14299]	-
ENSG00000265972	2634.46	2732.09	3023.48	0	1.04062	0	2796.67	0.346872	13.013	2.91604e-28	6.46114e-27	TXNIP	1	145992435	145996600	-	3625	protein_coding	thioredoxin interacting protein [Source:HGNC Symbol;Acc:HGNC:16952]	-
ENSG00000198642	1349.54	1370.83	1446.35	0	0	0	1388.91	0	12.965	4.87119e-28	1.06428e-26	KLHL9	9	21329671	21335380	-	5710	protein_coding	kelch like family member 9 [Source:HGNC Symbol;Acc:HGNC:18732]	-
ENSG00000159403	141.308	130.91	121.993	2.87052	5.20308	4.23176	131.404	4.10179	5.00823	1.51939e-27	3.23235e-26	C1R	12	7080199	7092607	-	5885	protein_coding	complement C1r [Source:HGNC Symbol;Acc:HGNC:1246]	-
ENSG00000099810	1152.37	1225.02	1362.42	0	0	0	1246.6	0	12.8093	2.2654e-27	4.77886e-26	MTAP	9	21802543	21937651	+	14617	protein_coding	methylthioadenosine phosphorylase [Source:HGNC Symbol;Acc:HGNC:7413]	-
ENSG00000153707	943.147	1021.74	981.801	5.74104	12.4874	0.846352	982.229	6.35826	7.30491	1.0294e-26	2.09915e-25	PTPRD	9	8314246	10612723	-	11165	protein_coding	protein tyrosine phosphatase, receptor type D [Source:HGNC Symbol;Acc:HGNC:9668]	-
ENSG00000151948	129.258	114.946	131.753	2.87052	4.16246	4.23176	125.319	3.75492	5.05787	3.08967e-26	6.19465e-25	GLT1D1	12	128853427	128984968	+	3478	protein_coding	glycosyltransferase 1 domain containing 1 [Source:HGNC Symbol;Acc:HGNC:26483]	-
ENSG00000266524	142.403	122.396	120.041	1.91368	2.08123	5.92447	128.28	3.30646	5.22278	6.93973e-26	1.36949e-24	GDF10	10	47300386	47313547	+	2458	protein_coding	growth differentiation factor 10 [Source:HGNC Symbol;Acc:HGNC:4215]	-
ENSG00000100285	165.407	158.582	182.502	1.91368	3.12185	0.846352	168.83	1.96063	6.48445	2.48009e-25	4.77403e-24	NEFH	22	29480230	29491390	+	3783	protein_coding	neurofilament heavy [Source:HGNC Symbol;Acc:HGNC:7737]	-
ENSG00000026508	804.03	855.706	794.419	0	0	0	818.052	0	12.2009	5.82068e-25	1.09523e-23	CD44	11	35138870	35232402	+	10004	protein_coding	CD44 molecule (Indian blood group) [Source:HGNC Symbol;Acc:HGNC:1681]	-
ENSG00000133131	261.803	214.991	255.698	1.91368	2.08123	0	244.164	1.33164	7.60185	1.38308e-24	2.55829e-23	MORC4	X	106813871	107000244	-	6055	protein_coding	MORC family CW-type zinc finger 4 [Source:HGNC Symbol;Acc:HGNC:23485]	-
ENSG00000196932	185.124	171.354	201.045	2.87052	2.08123	0	185.841	1.65058	6.8858	1.84158e-24	3.38145e-23	TMEM26	10	61406643	61453450	-	6907	protein_coding	transmembrane protein 26 [Source:HGNC Symbol;Acc:HGNC:28550]	-
ENSG00000166426	783.218	642.844	735.863	0	0	0	720.641	0	12.0181	3.23707e-24	5.86226e-23	CRABP1	15	78340324	78348230	+	993	protein_coding	cellular retinoic acid binding protein 1 [Source:HGNC Symbol;Acc:HGNC:2338]	-
ENSG00000184635	638.624	646.037	772.948	0	0	0	685.87	0	11.9476	6.15165e-24	1.09897e-22	ZNF93	19	19900913	19963464	+	5579	protein_coding	zinc finger protein 93 [Source:HGNC Symbol;Acc:HGNC:13169]	zf-C2H2
ENSG00000260314	132.545	114.946	134.68	0.956841	3.12185	3.38541	127.39	2.48803	5.66725	6.49701e-24	1.15819e-22	MRC1	10	17809344	17911170	+	5198	protein_coding	mannose receptor C-type 1 [Source:HGNC Symbol;Acc:HGNC:7228]	-
ENSG00000165349	699.966	652.423	656.811	0	0	0	669.733	0	11.9122	7.67092e-24	1.35973e-22	SLC7A3	X	70925582	70931125	-	2265	protein_coding	solute carrier family 7 member 3 [Source:HGNC Symbol;Acc:HGNC:11061]	-
ENSG00000177932	591.521	640.715	670.474	0	0	0	634.237	0	11.8344	1.55898e-23	2.73443e-22	ZNF354C	5	179060415	179083537	+	5411	protein_coding	zinc finger protein 354C [Source:HGNC Symbol;Acc:HGNC:16736]	zf-C2H2
ENSG00000131016	704.348	743.954	695.849	0	2.08123	0	714.717	0.693744	10.1528	4.19077e-23	7.18475e-22	AKAP12	6	151239999	151358557	+	8741	protein_coding	A-kinase anchoring protein 12 [Source:HGNC Symbol;Acc:HGNC:370]	-
ENSG00000164904	571.804	556.635	600.206	0	0	0	576.215	0	11.6957	5.12969e-23	8.76451e-22	ALDH7A1	5	126531200	126595418	-	17970	protein_coding	aldehyde dehydrogenase 7 family member A1 [Source:HGNC Symbol;Acc:HGNC:877]	-
ENSG00000196954	173.075	192.64	233.251	0.956841	1.04062	1.6927	199.655	1.23005	7.3163	1.61698e-22	2.68235e-21	CASP4	11	104942866	104969436	-	7256	protein_coding	caspase 4 [Source:HGNC Symbol;Acc:HGNC:1505]	-
ENSG00000138050	510.461	427.853	514.323	0	0	0	484.212	0	11.4447	4.82887e-22	7.7441e-21	THUMPD2	2	39736060	39779267	-	3823	protein_coding	THUMP domain containing 2 [Source:HGNC Symbol;Acc:HGNC:14890]	-
ENSG00000118508	476.503	461.911	440.151	0	0	0	459.522	0	11.3686	8.59776e-22	1.36228e-20	RAB32	6	146543693	146554965	+	1217	protein_coding	RAB32, member RAS oncogene family [Source:HGNC Symbol;Acc:HGNC:9772]	-
ENSG00000188153	471.026	451.268	448.935	0	0	0	457.076	0	11.3611	9.09855e-22	1.43981e-20	COL4A5	X	108439844	108697545	+	11865	protein_coding	collagen type IV alpha 5 chain [Source:HGNC Symbol;Acc:HGNC:2207]	-
ENSG00000169083	464.453	438.496	415.753	0	0	0	439.567	0	11.3044	1.50093e-21	2.33973e-20	AR	X	67544032	67730619	+	12775	protein_coding	androgen receptor [Source:HGNC Symbol;Acc:HGNC:644]	ESR-like
ENSG00000167600	151.166	134.103	140.536	0	3.12185	1.6927	141.935	1.60485	6.49791	1.74735e-21	2.72048e-20	CYP2S1	19	41193049	41207539	+	2874	protein_coding	cytochrome P450 family 2 subfamily S member 1 [Source:HGNC Symbol;Acc:HGNC:15654]	-
ENSG00000176641	81.0603	112.817	133.704	0.956841	4.16246	3.38541	109.194	2.8349	5.27495	1.90295e-21	2.9554e-20	RNF152	18	61808063	61894247	-	10632	protein_coding	ring finger protein 152 [Source:HGNC Symbol;Acc:HGNC:26811]	-
ENSG00000161551	347.245	362.93	451.863	0	0	0	387.346	0	11.1236	7.84916e-21	1.18598e-19	ZNF577	19	51804816	51890950	-	7510	protein_coding	zinc finger protein 577 [Source:HGNC Symbol;Acc:HGNC:28673]	zf-C2H2
ENSG00000158301	464.453	458.718	491.876	0.956841	0	0.846352	471.683	0.601064	9.55489	1.52514e-20	2.27159e-19	GPRASP2	X	102712176	102717733	+	3975	protein_coding	G protein-coupled receptor associated sorting protein 2 [Source:HGNC Symbol;Acc:HGNC:25169]	-
ENSG00000003096	358.199	353.351	353.292	0	0	0	354.947	0	10.9964	1.94251e-20	2.87955e-19	KLHL13	X	117897813	118117340	-	6983	protein_coding	kelch like family member 13 [Source:HGNC Symbol;Acc:HGNC:22931]	-
ENSG00000166704	333.004	329.937	338.653	0	0	0	333.865	0	10.9082	4.0338e-20	5.85847e-19	ZNF606	19	57977053	58003349	-	7635	protein_coding	zinc finger protein 606 [Source:HGNC Symbol;Acc:HGNC:25879]	zf-C2H2
ENSG00000111275	111.732	131.975	132.729	0	2.08123	2.53906	125.478	1.5401	6.32436	4.17903e-20	6.06237e-19	ALDH2	12	111766887	111817529	+	9720	protein_coding	aldehyde dehydrogenase 2 family member [Source:HGNC Symbol;Acc:HGNC:404]	-
ENSG00000197608	427.21	422.532	426.488	0.956841	1.04062	0	425.41	0.665819	9.40449	6.0621e-20	8.6638e-19	ZNF841	19	52064466	52095765	-	4287	protein_coding	zinc finger protein 841 [Source:HGNC Symbol;Acc:HGNC:27611]	zf-C2H2
ENSG00000182601	369.153	288.428	312.302	0	0	0	323.295	0	10.8612	6.65934e-20	9.48492e-19	HS3ST4	16	25692026	26137688	+	3379	protein_coding	heparan sulfate-glucosamine 3-sulfotransferase 4 [Source:HGNC Symbol;Acc:HGNC:5200]	-
ENSG00000107099	334.1	299.072	311.326	0	0	0	314.833	0	10.8232	8.29396e-20	1.17464e-18	DOCK8	9	214854	465259	+	13784	protein_coding	dedicator of cytokinesis 8 [Source:HGNC Symbol;Acc:HGNC:19191]	-
ENSG00000197134	284.806	302.264	355.244	0	0	0	314.105	0	10.8211	9.08534e-20	1.2831e-18	ZNF257	19	22052452	22091480	+	5029	protein_coding	zinc finger protein 257 [Source:HGNC Symbol;Acc:HGNC:13498]	zf-C2H2
ENSG00000163864	111.732	121.332	92.7148	2.87052	3.12185	0	108.593	1.99746	5.84171	1.05727e-19	1.48397e-18	NMNAT3	3	139560180	139678017	-	12983	protein_coding	nicotinamide nucleotide adenylyltransferase 3 [Source:HGNC Symbol;Acc:HGNC:20989]	-
ENSG00000183850	292.474	299.072	333.773	0	0	0	308.44	0	10.7945	1.06448e-19	1.49325e-18	ZNF730	19	23075210	23147219	+	3291	protein_coding	zinc finger protein 730 [Source:HGNC Symbol;Acc:HGNC:32470]	zf-C2H2
ENSG00000125962	296.856	286.3	343.533	0	0	0	308.896	0	10.7968	1.07877e-19	1.51245e-18	ARMCX5	X	102599168	102604159	+	4911	protein_coding	armadillo repeat containing X-linked 5 [Source:HGNC Symbol;Acc:HGNC:25772]	-
ENSG00000240225	294.665	313.972	304.495	0	0	0	304.377	0	10.7748	1.21407e-19	1.69456e-18	ZNF542P	19	56368099	56379828	+	4690	transcribed_unprocessed_pseudogene	zinc finger protein 542, pseudogene [Source:HGNC Symbol;Acc:HGNC:25393]	-
ENSG00000238241	95.3006	97.9167	138.584	1.91368	0	3.38541	110.6	1.76636	5.88656	1.32722e-19	1.84838e-18	CCR12P	13	99404684	99417224	-	4544	transcribed_unprocessed_pseudogene	C-C motif chemokine receptor 12, pseudogene [Source:HGNC Symbol;Acc:HGNC:39812]	-
ENSG00000263002	282.616	302.264	307.423	0	0	0	297.434	0	10.7418	1.60075e-19	2.22314e-18	ZNF234	19	44141557	44160309	+	5210	protein_coding	zinc finger protein 234 [Source:HGNC Symbol;Acc:HGNC:13027]	zf-C2H2
ENSG00000167555	496.22	552.378	585.567	0	0	0.846352	544.722	0.282117	10.6532	2.42619e-19	3.33445e-18	ZNF528	19	52397849	52418412	+	8530	protein_coding	zinc finger protein 528 [Source:HGNC Symbol;Acc:HGNC:29384]	zf-C2H2
ENSG00000196267	83.2511	111.753	81.9794	2.87052	3.12185	1.6927	92.3277	2.56169	5.19691	4.18663e-19	5.67004e-18	ZNF836	19	52153864	52171643	-	4244	protein_coding	zinc finger protein 836 [Source:HGNC Symbol;Acc:HGNC:34333]	zf-C2H2
ENSG00000245060	95.3006	98.981	87.8351	1.91368	4.16246	0.846352	94.0389	2.3075	5.4125	5.22465e-19	7.00773e-18	LINC00847	5	180830957	180835726	+	2453	lincRNA	long intergenic non-protein coding RNA 847 [Source:HGNC Symbol;Acc:HGNC:45050]	-
ENSG00000102390	251.944	227.763	281.072	0	0	0	253.593	0	10.5121	1.09223e-18	1.43656e-17	PBDC1	X	76172936	76178204	+	1201	protein_coding	polysaccharide biosynthesis domain containing 1 [Source:HGNC Symbol;Acc:HGNC:28790]	-
ENSG00000176293	244.276	225.634	279.12	0	0	0	249.677	0	10.4898	1.31179e-18	1.71724e-17	ZNF135	19	58059239	58086310	+	6418	protein_coding	zinc finger protein 135 [Source:HGNC Symbol;Acc:HGNC:12919]	zf-C2H2
ENSG00000101198	480.885	459.783	455.766	0	1.04062	0	465.478	0.346872	10.4255	1.3921e-18	1.81763e-17	NKAIN4	20	63240784	63272694	-	2668	protein_coding	sodium/potassium transporting ATPase interacting 4 [Source:HGNC Symbol;Acc:HGNC:16191]	-
ENSG00000196172	311.096	325.679	367.931	0.956841	1.04062	0	334.902	0.665819	9.05996	1.5839e-18	2.05628e-17	ZNF681	19	23739195	23758891	-	6497	protein_coding	zinc finger protein 681 [Source:HGNC Symbol;Acc:HGNC:26457]	zf-C2H2
ENSG00000157601	456.786	480.004	434.296	0	0	0.846352	457.029	0.282117	10.399	1.73183e-18	2.24369e-17	MX1	21	41420304	41459214	+	8616	protein_coding	MX dynamin like GTPase 1 [Source:HGNC Symbol;Acc:HGNC:7532]	-
ENSG00000135363	283.711	201.155	240.082	0	0	0	241.649	0	10.4413	2.15543e-18	2.7696e-17	LMO2	11	33858576	33892289	-	3109	protein_coding	LIM domain only 2 [Source:HGNC Symbol;Acc:HGNC:6642]	-
ENSG00000170954	234.418	262.885	212.756	0	0	0	236.686	0	10.4111	2.44746e-18	3.1288e-17	ZNF415	19	53107879	53133077	-	3780	protein_coding	zinc finger protein 415 [Source:HGNC Symbol;Acc:HGNC:20636]	zf-C2H2
ENSG00000178202	294.665	358.673	304.495	0.956841	0	0.846352	319.278	0.601064	8.99165	3.17009e-18	4.02594e-17	KDELC2	11	108472105	108498432	-	4993	protein_coding	KDEL motif containing 2 [Source:HGNC Symbol;Acc:HGNC:28496]	-
ENSG00000267886	242.085	243.727	202.997	0	0	0	229.603	0	10.367	3.45751e-18	4.38429e-17	AC074135.1	19	23075201	23100361	+	967	lincRNA	zinc finger protein 730 [Source:NCBI gene;Acc:100129543]	-
ENSG00000197928	181.838	235.213	232.275	0	0	0	216.442	0	10.2837	7.10509e-18	8.84855e-17	ZNF677	19	53235381	53254898	-	9348	protein_coding	zinc finger protein 677 [Source:HGNC Symbol;Acc:HGNC:28730]	zf-C2H2
ENSG00000187772	319.859	283.107	290.832	1.91368	0	0	297.933	0.637894	8.89058	7.25431e-18	9.02543e-17	LIN28B	6	104936616	105083332	+	6002	protein_coding	lin-28 homolog B [Source:HGNC Symbol;Acc:HGNC:32207]	CSD
ENSG00000198093	198.269	238.406	189.333	0	0	0	208.669	0	10.2295	1.05481e-17	1.30008e-16	ZNF649	19	51889224	51905040	-	4365	protein_coding	zinc finger protein 649 [Source:HGNC Symbol;Acc:HGNC:25741]	zf-C2H2
ENSG00000183242	226.75	200.091	195.189	0	0	0	207.343	0	10.2202	1.07484e-17	1.32282e-16	WT1-AS	11	32435518	32458769	+	5561	bidirectional_promoter_lncRNA	WT1 antisense RNA [Source:HGNC Symbol;Acc:HGNC:18135]	-
ENSG00000197497	212.509	206.476	186.406	0	0	0	201.797	0	10.181	1.44525e-17	1.76483e-16	ZNF665	19	53159213	53193386	-	7475	protein_coding	zinc finger protein 665 [Source:HGNC Symbol;Acc:HGNC:25885]	zf-C2H2
ENSG00000269001	200.46	208.605	181.526	0	0	0	196.864	0	10.1454	1.91563e-17	2.31556e-16	AC092070.2	19	53197111	53214522	+	4052	transcribed_unprocessed_pseudogene	zinc finger protein pseudogene	-
ENSG00000112164	181.838	228.827	175.67	0	0	0	195.445	0	10.1351	2.29302e-17	2.75712e-16	GLP1R	6	39048798	39087743	+	3105	protein_coding	glucagon like peptide 1 receptor [Source:HGNC Symbol;Acc:HGNC:4324]	-
ENSG00000256087	342.863	338.451	386.474	0	0	0.846352	355.929	0.282117	10.0393	2.78319e-17	3.32577e-16	ZNF432	19	52031379	52095738	-	5985	protein_coding	zinc finger protein 432 [Source:HGNC Symbol;Acc:HGNC:20810]	zf-C2H2
ENSG00000177842	130.354	169.226	140.536	0	1.04062	1.6927	146.705	0.911107	7.28593	3.38512e-17	4.0316e-16	ZNF620	3	40477131	40518736	+	3783	protein_coding	zinc finger protein 620 [Source:HGNC Symbol;Acc:HGNC:28742]	zf-C2H2
ENSG00000250312	156.644	213.927	194.213	0	0	0	188.261	0	10.0822	3.52953e-17	4.19363e-16	ZNF718	4	124480	202303	+	4921	protein_coding	zinc finger protein 718 [Source:HGNC Symbol;Acc:HGNC:26889]	-
ENSG00000106236	186.22	160.711	211.78	0	0	0	186.237	0	10.0669	3.84832e-17	4.55085e-16	NPTX2	7	98617297	98629868	+	3016	protein_coding	neuronal pentraxin 2 [Source:HGNC Symbol;Acc:HGNC:7953]	-
ENSG00000240498	145.689	200.091	184.454	0	0	0	176.745	0	9.99119	7.20088e-17	8.38887e-16	CDKN2B-AS1	9	21994778	22121097	+	8024	antisense	CDKN2B antisense RNA 1 [Source:HGNC Symbol;Acc:HGNC:34341]	-
ENSG00000196867	170.884	159.647	162.983	0	0	0	164.504	0	9.88679	1.39312e-16	1.59045e-15	ZFP28	19	56538948	56556810	+	6974	protein_coding	ZFP28 zinc finger protein [Source:HGNC Symbol;Acc:HGNC:17801]	zf-C2H2
ENSG00000269416	134.735	157.518	178.598	0	0	0	156.95	0	9.82044	2.58029e-16	2.8931e-15	LINC01224	19	23399233	23416075	-	3296	lincRNA	long intergenic non-protein coding RNA 1224 [Source:HGNC Symbol;Acc:HGNC:49676]	-
ENSG00000164112	153.357	146.875	165.911	0	0	0	155.381	0	9.80518	2.6484e-16	2.9655e-15	TMEM155	4	121758930	121765427	-	3027	protein_coding	transmembrane protein 155 [Source:HGNC Symbol;Acc:HGNC:26418]	-
ENSG00000186603	93.1098	73.4375	61.4845	1.91368	4.16246	0.846352	76.0106	2.3075	5.10175	4.54578e-16	5.025e-15	HPDL	1	45326905	45328533	+	1629	protein_coding	4-hydroxyphenylpyruvate dioxygenase like [Source:HGNC Symbol;Acc:HGNC:28242]	-
ENSG00000197016	117.209	145.811	179.574	0	0	0	147.531	0	9.73168	5.818e-16	6.40312e-15	ZNF470	19	56567511	56588911	+	9627	protein_coding	zinc finger protein 470 [Source:HGNC Symbol;Acc:HGNC:22220]	zf-C2H2
ENSG00000242779	125.972	141.553	149.32	0	0	0	138.948	0	9.64417	9.20053e-16	9.9813e-15	ZNF702P	19	52968251	53037898	-	4769	transcribed_processed_pseudogene	zinc finger protein 702, pseudogene [Source:HGNC Symbol;Acc:HGNC:25775]	-
ENSG00000130054	147.88	121.332	146.392	0	0	0	138.534	0	9.63932	9.77952e-16	1.05911e-14	FAM155B	X	69505241	69532508	+	4013	protein_coding	family with sequence similarity 155 member B [Source:HGNC Symbol;Acc:HGNC:30701]	-
ENSG00000113205	108.446	102.174	74.1718	0	4.16246	0	94.9304	1.38749	6.22911	9.9596e-16	1.07768e-14	PCDHB3	5	141100473	141103827	+	3355	protein_coding	protocadherin beta 3 [Source:HGNC Symbol;Acc:HGNC:8688]	-
ENSG00000231645	128.163	130.91	155.175	0	0	0	138.083	0	9.63545	1.00473e-15	1.0867e-14	KRT17P6	17	20512560	20517479	-	1553	transcribed_unprocessed_pseudogene	keratin 17 pseudogene 6 [Source:HGNC Symbol;Acc:HGNC:50724]	-
ENSG00000100234	100.778	89.4022	83.9313	1.91368	2.08123	0	91.3704	1.33164	6.17956	1.15989e-15	1.24967e-14	TIMP3	22	32801701	32863043	+	4603	protein_coding	TIMP metallopeptidase inhibitor 3 [Source:HGNC Symbol;Acc:HGNC:11822]	-
ENSG00000153904	129.258	126.653	143.464	0	0	0	133.125	0	9.58227	1.44581e-15	1.5471e-14	DDAH1	1	85318481	85578363	-	4568	protein_coding	dimethylarginine dimethylaminohydrolase 1 [Source:HGNC Symbol;Acc:HGNC:2715]	-
ENSG00000125144	123.781	109.624	176.646	0	0	0	136.684	0	9.62164	1.46835e-15	1.57054e-14	MT1G	16	56666731	56668065	-	750	protein_coding	metallothionein 1G [Source:HGNC Symbol;Acc:HGNC:7399]	-
ENSG00000225742	140.212	122.396	127.849	0	0	0	130.152	0	9.5487	1.86238e-15	1.98437e-14	LINC02036	3	194203016	194250153	-	970	lincRNA	long intergenic non-protein coding RNA 2036 [Source:HGNC Symbol;Acc:HGNC:52876]	-
ENSG00000163191	273.852	203.283	233.251	0.956841	0	0	236.796	0.318947	9.45023	2.34341e-15	2.48636e-14	S100A11	1	152032506	152047907	-	680	protein_coding	S100 calcium binding protein A11 [Source:HGNC Symbol;Acc:HGNC:10488]	-
ENSG00000072133	196.078	240.534	263.505	0.956841	0	0	233.373	0.318947	9.43087	2.69744e-15	2.84872e-14	RPS6KA6	X	84058346	84187907	-	8502	protein_coding	ribosomal protein S6 kinase A6 [Source:HGNC Symbol;Acc:HGNC:10435]	-
ENSG00000242516	121.59	123.46	130.777	0	0	0	125.276	0	9.49435	2.75418e-15	2.90497e-14	LINC00960	3	75672391	75679303	+	3181	lincRNA	long intergenic non-protein coding RNA 960 [Source:HGNC Symbol;Acc:HGNC:48710]	-
ENSG00000179299	124.877	94.7237	113.21	0.956841	1.04062	0.846352	110.937	0.947936	6.8805	2.93067e-15	3.08335e-14	NSUN7	4	40749897	40809985	+	4728	protein_coding	NOP2/Sun RNA methyltransferase family member 7 [Source:HGNC Symbol;Acc:HGNC:25857]	-
ENSG00000137177	127.067	126.653	117.113	0	0	0	123.611	0	9.47417	3.21223e-15	3.36406e-14	KIF13A	6	17759183	17987623	-	11126	protein_coding	kinesin family member 13A [Source:HGNC Symbol;Acc:HGNC:14566]	-
ENSG00000267383	129.258	118.139	121.993	0	0	0	123.13	0	9.46881	3.34325e-15	3.48816e-14	AC011447.3	19	20125377	20321305	-	3684	antisense	novel transcript, antisense to ZNF486 and ZNF90	-
ENSG00000170549	158.834	134.103	87.8351	0	0	0	126.924	0	9.51052	3.76041e-15	3.91039e-14	IRX1	5	3596054	3601403	+	1858	protein_coding	iroquois homeobox 1 [Source:HGNC Symbol;Acc:HGNC:14358]	Homeobox
ENSG00000278970	233.322	185.19	221.54	0	1.04062	0	213.351	0.346872	9.3003	6.56827e-15	6.71881e-14	HEIH	5	180829954	180831605	-	1652	TEC	hepatocellular carcinoma up-regulated EZH2-associated long non-coding RNA [Source:HGNC Symbol;Acc:HGNC:45049]	-
ENSG00000112874	87.6327	133.039	114.186	0	0	0	111.619	0	9.32807	1.16835e-14	1.17878e-13	NUDT12	5	103548855	103562793	-	4304	protein_coding	nudix hydrolase 12 [Source:HGNC Symbol;Acc:HGNC:18826]	-
ENSG00000186026	108.446	122.396	95.6426	0	0	0	108.828	0	9.29	1.35143e-14	1.35695e-13	ZNF284	19	44072144	44089613	+	4351	protein_coding	zinc finger protein 284 [Source:HGNC Symbol;Acc:HGNC:13078]	zf-C2H2
ENSG00000125611	190.601	219.248	175.67	0	0	0.846352	195.173	0.282117	9.17114	1.62471e-14	1.62161e-13	CHCHD5	2	112584240	112589275	+	3759	protein_coding	coiled-coil-helix-coiled-coil-helix domain containing 5 [Source:HGNC Symbol;Acc:HGNC:17840]	-
ENSG00000204147	82.1557	102.174	128.825	0	0	0	104.385	0	9.23278	2.44225e-14	2.40504e-13	ASAH2B	10	50739318	50816495	+	6467	protein_coding	N-acylsphingosine amidohydrolase 2B [Source:HGNC Symbol;Acc:HGNC:23456]	-
ENSG00000265194	106.255	109.624	86.8591	0	0	0	100.913	0	9.18077	3.0207e-14	2.95496e-13	AL359922.2	9	21858910	21861926	-	3017	antisense	novel transcript, antisense MTAP	-
ENSG00000165246	100.778	97.9167	101.498	0	0	0	100.064	0	9.16985	3.04339e-14	2.97368e-13	NLGN4Y	Y	14522573	14845650	+	8589	protein_coding	neuroligin 4 Y-linked [Source:HGNC Symbol;Acc:HGNC:15529]	-
ENSG00000151376	104.064	105.367	85.8832	0	0	0	98.438	0	9.14502	3.87369e-14	3.75425e-13	ME3	11	86441108	86672636	-	3838	protein_coding	malic enzyme 3 [Source:HGNC Symbol;Acc:HGNC:6985]	-
ENSG00000121310	73.3924	83.0163	67.3402	1.91368	2.08123	0	74.583	1.33164	5.88573	5.26912e-14	5.06749e-13	ECHDC2	1	52895910	52927212	-	11572	protein_coding	enoyl-CoA hydratase domain containing 2 [Source:HGNC Symbol;Acc:HGNC:23408]	-
ENSG00000125618	74.4878	63.8587	88.811	0	4.16246	0	75.7192	1.38749	5.90422	5.80264e-14	5.5508e-13	PAX8	2	113215997	113278950	-	7400	protein_coding	paired box 8 [Source:HGNC Symbol;Acc:HGNC:8622]	PAX
ENSG00000092377	98.5868	107.495	77.0997	0	0	0	94.394	0	9.08418	6.51022e-14	6.20164e-13	TBL1Y	Y	6910686	7091683	+	2407	protein_coding	transducin beta like 1 Y-linked [Source:HGNC Symbol;Acc:HGNC:18502]	-
ENSG00000242419	90.919	107.495	81.9794	0	0	0	93.4646	0	9.07049	6.87196e-14	6.53631e-13	PCDHGC4	5	141484997	141512979	+	4974	protein_coding	protocadherin gamma subfamily C, 4 [Source:HGNC Symbol;Acc:HGNC:8717]	-
ENSG00000280079	77.7741	105.367	92.7148	0	0	0	91.9519	0	9.04823	8.22488e-14	7.7789e-13	AC011447.7	19	20220597	20222186	-	1590	TEC	TEC	-
ENSG00000140557	136.926	140.489	132.729	0	2.08123	0	136.715	0.693744	7.76404	1.03081e-13	9.6834e-13	ST8SIA2	15	92393828	92468728	+	5903	protein_coding	ST8 alpha-N-acetyl-neuraminide alpha-2,8-sialyltransferase 2 [Source:HGNC Symbol;Acc:HGNC:10870]	-
ENSG00000176956	108.446	84.0806	73.1959	0	3.12185	0	88.574	1.04062	6.54639	1.19795e-13	1.11948e-12	LY6H	8	143157914	143160711	-	1881	protein_coding	lymphocyte antigen 6 family member H [Source:HGNC Symbol;Acc:HGNC:6728]	-
ENSG00000131127	159.93	162.84	153.223	0	1.04062	0	158.664	0.346872	8.87273	1.22181e-13	1.14093e-12	ZNF141	4	337814	384864	+	5744	protein_coding	zinc finger protein 141 [Source:HGNC Symbol;Acc:HGNC:12926]	zf-C2H2
ENSG00000178467	78.8695	85.1449	84.9072	1.91368	0	0.846352	82.9739	0.920011	6.46381	2.26058e-13	2.06632e-12	P4HTM	3	48989886	49007154	+	7641	protein_coding	prolyl 4-hydroxylase, transmembrane [Source:HGNC Symbol;Acc:HGNC:28858]	-
ENSG00000186446	79.9649	74.5018	93.6907	0	0	0	82.7191	0	8.8962	2.37496e-13	2.16929e-12	ZNF501	3	44729596	44737083	+	3910	protein_coding	zinc finger protein 501 [Source:HGNC Symbol;Acc:HGNC:23717]	zf-C2H2
ENSG00000162999	62.4383	84.0806	97.5945	0	0	0	81.3711	0	8.87335	3.26784e-13	2.94623e-12	DUSP19	2	183078559	183100005	+	5376	protein_coding	dual specificity phosphatase 19 [Source:HGNC Symbol;Acc:HGNC:18894]	-
ENSG00000175229	85.4419	78.759	72.2199	0	0	0	78.807	0	8.82436	3.84817e-13	3.4533e-12	GAL3ST3	11	66041952	66049180	-	2481	protein_coding	galactose-3-O-sulfotransferase 3 [Source:HGNC Symbol;Acc:HGNC:24144]	-
ENSG00000273906	89.8236	61.7301	79.0515	0	0	0	76.8684	0	8.78908	5.58746e-13	4.94861e-12	AC011297.1	Y	6918682	6920791	+	2110	sense_intronic	novel transcript, sense intronic to TBL1Y	-
ENSG00000271147	65.7246	77.6947	83.9313	0	0	0	75.7835	0	8.76994	5.89785e-13	5.21247e-12	ARMCX5-GPRASP2	X	102599512	102714671	+	2711	processed_transcript	ARMCX5-GPRASP2 readthrough [Source:HGNC Symbol;Acc:HGNC:42000]	-
ENSG00000146938	59.1521	67.0516	45.8694	2.87052	1.04062	0.846352	57.3577	1.58583	5.18855	1.64617e-12	1.40439e-11	NLGN4X	X	5840637	6228863	-	7441	protein_coding	neuroligin 4 X-linked [Source:HGNC Symbol;Acc:HGNC:14287]	-
ENSG00000172031	72.297	60.6658	67.3402	0	0	0	66.7677	0	8.5859	2.10496e-12	1.78186e-11	EPHX4	1	92029982	92063536	+	2251	protein_coding	epoxide hydrolase 4 [Source:HGNC Symbol;Acc:HGNC:23758]	-
ENSG00000229676	61.3429	83.0163	56.6048	0	0	0	66.988	0	8.5899	2.3513e-12	1.98369e-11	ZNF492	19	22634324	22667670	+	4245	protein_coding	zinc finger protein 492 [Source:HGNC Symbol;Acc:HGNC:23707]	zf-C2H2
ENSG00000143631	76.6786	52.1513	56.6048	0	4.16246	0	61.8116	1.38749	5.60624	2.63102e-12	2.20854e-11	FLG	1	152302175	152325203	-	12747	protein_coding	filaggrin [Source:HGNC Symbol;Acc:HGNC:3748]	-
ENSG00000214145	97.4914	101.11	108.33	0	1.04062	0.846352	102.31	0.628989	7.34989	2.93902e-12	2.46049e-11	LINC00887	3	194296465	194312803	-	4153	lincRNA	long intergenic non-protein coding RNA 887 [Source:HGNC Symbol;Acc:HGNC:48574]	-
ENSG00000233836	58.0567	64.923	69.2921	0	0	0	64.0906	0	8.52789	3.17472e-12	2.64586e-11	AC139769.1	19	23762944	23833314	+	3242	transcribed_unprocessed_pseudogene	zinc finger protein pseudogene	-
ENSG00000162654	111.732	133.039	92.7148	0	1.04062	0	112.495	0.346872	8.37569	3.94284e-12	3.25953e-11	GBP4	1	89181148	89198932	-	6127	protein_coding	guanylate binding protein 4 [Source:HGNC Symbol;Acc:HGNC:20480]	-
ENSG00000198908	102.968	110.688	84.9072	1.91368	0	0	99.5214	0.637894	7.30718	4.42525e-12	3.64752e-11	BHLHB9	X	102720688	102753540	+	5518	protein_coding	basic helix-loop-helix family member b9 [Source:HGNC Symbol;Acc:HGNC:29353]	-
ENSG00000124491	70.1062	58.5371	69.2921	1.91368	0	0.846352	65.9785	0.920011	6.13341	6.90989e-12	5.59438e-11	F13A1	6	6144085	6321013	-	4690	protein_coding	coagulation factor XIII A chain [Source:HGNC Symbol;Acc:HGNC:3531]	-
ENSG00000124145	70.1062	48.9583	59.5326	0	0	0	59.5324	0	8.42013	7.38265e-12	5.96366e-11	SDC4	20	45325288	45348424	-	2613	protein_coding	syndecan 4 [Source:HGNC Symbol;Acc:HGNC:10661]	-
ENSG00000003989	49.2934	65.9873	61.4845	0	0	0	58.9218	0	8.40645	7.83942e-12	6.32246e-11	SLC7A2	8	17497088	17570573	+	7905	protein_coding	solute carrier family 7 member 2 [Source:HGNC Symbol;Acc:HGNC:11060]	-
ENSG00000163046	56.9613	57.4728	55.6289	0	0	0	56.6877	0	8.34978	1.06853e-11	8.53258e-11	ANKRD30BL	2	132147591	132257969	-	4947	protein_coding	ankyrin repeat domain 30B like [Source:HGNC Symbol;Acc:HGNC:35167]	-
ENSG00000142789	64.6291	39.3795	71.244	0	0	0	58.4176	0	8.39453	1.10442e-11	8.81635e-11	CELA3A	1	22001656	22012539	+	1224	protein_coding	chymotrypsin like elastase family member 3A [Source:HGNC Symbol;Acc:HGNC:15944]	-
ENSG00000130635	48.198	51.0869	67.3402	0	0	0	55.5417	0	8.32238	1.4666e-11	1.1568e-10	COL5A1	9	134641774	134844843	+	11189	protein_coding	collagen type V alpha 1 chain [Source:HGNC Symbol;Acc:HGNC:2209]	-
ENSG00000188883	99.6822	120.267	72.2199	0.956841	0	0	97.3898	0.318947	8.16713	1.71814e-11	1.3467e-10	KLRG2	7	139452690	139483712	-	2197	protein_coding	killer cell lectin like receptor G2 [Source:HGNC Symbol;Acc:HGNC:24778]	-
ENSG00000171004	116.113	93.6594	77.0997	0	0	0.846352	95.6241	0.282117	8.14062	1.87727e-11	1.46638e-10	HS6ST2	X	132626016	132961395	-	5002	protein_coding	heparan sulfate 6-O-sulfotransferase 2 [Source:HGNC Symbol;Acc:HGNC:19133]	-
ENSG00000283236	48.198	67.0516	47.8213	0	0	0	54.357	0	8.28877	1.87869e-11	1.46704e-10	AC074141.1	19	51860242	51863236	-	2995	transcribed_unprocessed_pseudogene	novel zinc finger protein pseudogene	-
ENSG00000267565	87.6327	80.8877	117.113	0	1.04062	0	95.2113	0.346872	8.13804	1.89611e-11	1.47926e-10	AC011477.3	19	19892433	19895847	-	403	antisense	novel transcript, antisense to ZNF253	-
ENSG00000204920	46.0072	60.6658	52.701	0	0	0	53.1247	0	8.25657	2.18263e-11	1.69436e-10	ZNF155	19	43967862	43998325	+	3454	protein_coding	zinc finger protein 155 [Source:HGNC Symbol;Acc:HGNC:12940]	zf-C2H2
ENSG00000212916	44.9118	44.7011	72.2199	0	0	0	53.9443	0	8.28109	2.30988e-11	1.78982e-10	MAP10	1	232804892	232808407	+	3516	protein_coding	microtubule associated protein 10 [Source:HGNC Symbol;Acc:HGNC:29265]	-
ENSG00000102043	63.5337	50.0226	61.4845	0	3.12185	0	58.347	1.04062	5.94321	4.27926e-11	3.24365e-10	MTMR8	X	64268081	64395431	-	2782	protein_coding	myotubularin related protein 8 [Source:HGNC Symbol;Acc:HGNC:16825]	-
ENSG00000010704	60.2475	47.894	35.134	0	0	0	47.7585	0	8.10015	7.57833e-11	5.64035e-10	HFE	6	26087281	26098343	+	5675	protein_coding	homeostatic iron regulator [Source:HGNC Symbol;Acc:HGNC:4886]	-
ENSG00000278212	60.2475	37.2509	44.8935	0	0	0	47.464	0	8.09268	7.65769e-11	5.69603e-10	AC134878.2	Y	11153858	11159013	-	1265	unprocessed_pseudogene	MAFF interacting protein (pseudogene)	-
ENSG00000242265	37.2439	56.4085	46.8454	0	0	0	46.8326	0	8.07494	8.17848e-11	6.06722e-10	PEG10	7	94656325	94669695	+	6689	protein_coding	paternally expressed 10 [Source:HGNC Symbol;Acc:HGNC:14005]	-
ENSG00000087842	47.1026	53.2156	39.0378	0	0	0	46.452	0	8.0614	8.41269e-11	6.23175e-10	PIR	X	15384799	15493564	-	2512	protein_coding	pirin [Source:HGNC Symbol;Acc:HGNC:30048]	-
ENSG00000176593	61.3429	102.174	81.0034	0.956841	0	0	81.5068	0.318947	7.91256	8.59683e-11	6.35689e-10	AC008969.1	19	58002061	58011232	+	8787	processed_transcript	uncharacterized LOC100128398 [Source:NCBI gene;Acc:100128398]	-
ENSG00000204792	42.721	63.8587	32.2062	0	0	0	46.2619	0	8.05488	1.20164e-10	8.78445e-10	LINC01291	2	74918148	74938418	+	4176	lincRNA	long intergenic non-protein coding RNA 1291 [Source:HGNC Symbol;Acc:HGNC:50358]	-
ENSG00000256229	36.1485	57.4728	41.9656	0	0	0	45.1957	0	8.02307	1.21771e-10	8.89161e-10	ZNF486	19	20167228	20200490	+	4261	protein_coding	zinc finger protein 486 [Source:HGNC Symbol;Acc:HGNC:20807]	zf-C2H2
ENSG00000116157	87.6327	56.4085	74.1718	0.956841	1.04062	0	72.7377	0.665819	6.85278	1.4419e-10	1.04706e-09	GPX7	1	52602372	52609051	+	1691	protein_coding	glutathione peroxidase 7 [Source:HGNC Symbol;Acc:HGNC:4559]	-
ENSG00000180264	79.9649	74.5018	71.244	0	0	0.846352	75.2369	0.282117	7.79597	1.4585e-10	1.05728e-09	ADGRD2	9	124451425	124478589	+	5555	protein_coding	adhesion G protein-coupled receptor D2 [Source:HGNC Symbol;Acc:HGNC:18651]	-
ENSG00000211746	72.297	73.4375	67.3402	0	1.04062	0	71.0249	0.346872	7.71298	2.4357e-10	1.73213e-09	TRBV19	7	142618849	142619532	+	552	TR_V_gene	T cell receptor beta variable 19 [Source:HGNC Symbol;Acc:HGNC:12194]	-
ENSG00000223669	36.1485	48.9583	37.0859	0	0	0	40.7309	0	7.87265	3.04701e-10	2.14677e-09	AL357033.2	20	62732566	62735347	-	739	antisense	novel transcript	-
ENSG00000187783	56.9613	73.4375	79.0515	0	1.04062	0	69.8168	0.346872	7.69013	3.06156e-10	2.15642e-09	TMEM72	10	44911200	44937002	+	3157	protein_coding	transmembrane protein 72 [Source:HGNC Symbol;Acc:HGNC:31658]	-
ENSG00000253537	40.5301	37.2509	40.9897	0	0	0	39.5902	0	7.83226	3.6732e-10	2.5735e-09	PCDHGA7	5	141382739	141512979	+	5443	protein_coding	protocadherin gamma subfamily A, 7 [Source:HGNC Symbol;Acc:HGNC:8705]	-
ENSG00000188611	42.721	28.7364	41.9656	0	0	0	37.8077	0	7.76607	6.53218e-10	4.46675e-09	ASAH2	10	50182778	50248610	-	6985	protein_coding	N-acylsphingosine amidohydrolase 2 [Source:HGNC Symbol;Acc:HGNC:18860]	-
ENSG00000214107	36.1485	30.865	45.8694	0	0	0	37.6277	0	7.76043	6.66999e-10	4.55725e-09	MAGEB1	X	30243730	30252038	+	1969	protein_coding	MAGE family member B1 [Source:HGNC Symbol;Acc:HGNC:6808]	-
ENSG00000120327	43.8164	45.7654	37.0859	2.87052	1.04062	0	42.2226	1.30371	5.06374	8.40268e-10	5.70382e-09	PCDHB14	5	141222932	141227759	+	4828	protein_coding	protocadherin beta 14 [Source:HGNC Symbol;Acc:HGNC:8685]	-
ENSG00000272108	28.4806	34.058	48.7973	0	0	0	37.112	0	7.74161	8.43068e-10	5.72128e-09	AC244517.1	5	141118680	141120765	+	2086	lincRNA	novel transcript	-
ENSG00000147883	36.1485	45.7654	25.3746	0	0	0	35.7628	0	7.68326	1.25268e-09	8.36964e-09	CDKN2B	9	22002903	22009363	-	4058	protein_coding	cyclin dependent kinase inhibitor 2B [Source:HGNC Symbol;Acc:HGNC:1788]	-
ENSG00000232000	40.5301	32.9937	31.2302	0	0	0	34.918	0	7.64964	1.29101e-09	8.61432e-09	CLCN3P1	9	14987302	15146401	-	2803	transcribed_unprocessed_pseudogene	chloride voltage-gated channel 3 pseudogene 1 [Source:HGNC Symbol;Acc:HGNC:49775]	-
ENSG00000277400	44.9118	28.7364	32.2062	0	0	0	35.2848	0	7.66461	1.2988e-09	8.66164e-09	AC145212.1	GL000194.1	53590	115018	-	2179	protein_coding	MaFF-interacting protein [Source:UniProtKB/Swiss-Prot;Acc:Q8WZ33]	-
ENSG00000279039	35.0531	38.3152	28.3024	0	0	0	33.8902	0	7.60642	1.73497e-09	1.14577e-08	AC011447.6	19	20207192	20209789	-	2598	TEC	TEC	-
ENSG00000138650	29.576	35.1223	31.2302	0	0	0	31.9762	0	7.52392	2.84482e-09	1.84472e-08	PCDH10	4	133149315	133208606	+	10161	protein_coding	protocadherin 10 [Source:HGNC Symbol;Acc:HGNC:13404]	-
ENSG00000198153	19.7174	31.9293	47.8213	0	0	0	33.156	0	7.57997	3.23036e-09	2.08073e-08	ZNF849P	19	22685167	22686732	+	1566	unprocessed_pseudogene	zinc finger protein 849, pseudogene [Source:HGNC Symbol;Acc:HGNC:34389]	-
ENSG00000131080	65.7246	31.9293	65.3883	0	0	0.846352	54.3474	0.282117	7.32814	3.83327e-09	2.45458e-08	EDA2R	X	66595637	66639298	-	3579	protein_coding	ectodysplasin A2 receptor [Source:HGNC Symbol;Acc:HGNC:17756]	-
ENSG00000138738	38.3393	64.923	57.5808	0	0	1.6927	53.6144	0.564235	6.42707	3.88853e-09	2.48743e-08	PRDM5	4	120684919	120922870	-	9517	protein_coding	PR/SET domain 5 [Source:HGNC Symbol;Acc:HGNC:9349]	zf-C2H2
ENSG00000273297	14.2403	36.1866	50.7491	0	0	0	33.7254	0	7.60473	4.22265e-09	2.68721e-08	AC009275.1	7	134416290	134432453	-	1205	lincRNA	uncharacterized LOC105375519 [Source:NCBI gene;Acc:105375519]	-
ENSG00000221986	26.2898	36.1866	28.3024	0	0	0	30.2596	0	7.44415	5.04016e-09	3.18709e-08	MYBPHL	1	109292365	109307041	-	1789	protein_coding	myosin binding protein H like [Source:HGNC Symbol;Acc:HGNC:30434]	-
ENSG00000150625	33.9577	24.4792	30.2543	0	0	0	29.5637	0	7.41052	6.22043e-09	3.90638e-08	GPM6A	4	175632934	176002664	-	7040	protein_coding	glycoprotein M6A [Source:HGNC Symbol;Acc:HGNC:4460]	-
ENSG00000161544	38.3393	29.8007	21.4708	0	0	0	29.8703	0	7.42286	6.62132e-09	4.14775e-08	CYGB	17	76527356	76551175	-	2949	protein_coding	cytoglobin [Source:HGNC Symbol;Acc:HGNC:16505]	-
ENSG00000101197	42.721	41.5081	61.4845	0	1.04062	0	48.5712	0.346872	7.16747	7.57404e-09	4.72097e-08	BIRC7	20	63235883	63240507	+	1562	protein_coding	baculoviral IAP repeat containing 7 [Source:HGNC Symbol;Acc:HGNC:13702]	-
ENSG00000127377	29.576	30.865	25.3746	0	0	0	28.6052	0	7.36221	8.1143e-09	5.03894e-08	CRYGN	7	151428835	151440813	-	3081	protein_coding	crystallin gamma N [Source:HGNC Symbol;Acc:HGNC:20458]	-
ENSG00000249378	25.1944	25.5435	35.134	0	0	0	28.624	0	7.36616	8.52452e-09	5.28061e-08	LINC01060	4	188400736	188681051	+	3202	lincRNA	long intergenic non-protein coding RNA 1060 [Source:HGNC Symbol;Acc:HGNC:49081]	-
ENSG00000240764	42.721	50.0226	47.8213	0	0	0.846352	46.855	0.282117	7.11371	9.22379e-09	5.6927e-08	PCDHGC5	5	141489121	141512979	+	4990	protein_coding	protocadherin gamma subfamily C, 5 [Source:HGNC Symbol;Acc:HGNC:8718]	-
ENSG00000188389	47.1026	54.2799	38.0619	0.956841	0	0	46.4814	0.318947	7.10035	1.06221e-08	6.51083e-08	PDCD1	2	241849881	241858908	-	2114	protein_coding	programmed cell death 1 [Source:HGNC Symbol;Acc:HGNC:8760]	-
ENSG00000081818	49.2934	36.1866	53.677	0	0	0.846352	46.3857	0.282117	7.0998	1.09575e-08	6.7033e-08	PCDHB4	5	141121799	141125623	+	3825	protein_coding	protocadherin beta 4 [Source:HGNC Symbol;Acc:HGNC:8689]	-
ENSG00000276557	51.4842	45.7654	40.9897	0.956841	0	0.846352	46.0798	0.601064	6.20082	1.33442e-08	8.07673e-08	TRBV18	7	142615716	142616415	+	428	TR_V_gene	T cell receptor beta variable 18 [Source:HGNC Symbol;Acc:HGNC:12193]	-
ENSG00000187867	29.576	30.865	21.4708	0	0	0	27.304	0	7.29417	1.33773e-08	8.0948e-08	PALM3	19	14053365	14059159	-	2533	protein_coding	paralemmin 3 [Source:HGNC Symbol;Acc:HGNC:33274]	-
ENSG00000271524	18.622	23.4149	42.9416	0	0	0	28.3261	0	7.35324	1.3666e-08	8.26748e-08	BNIP3P17	19	20221869	20222463	+	595	processed_pseudogene	BCL2 interacting protein 3 pseudogene 17 [Source:HGNC Symbol;Acc:HGNC:49697]	-
ENSG00000215113	23.0036	65.9873	9.75945	0	0	0	32.9168	0	7.56313	1.47151e-08	8.86463e-08	CXorf49B	X	71763424	71767204	+	1756	protein_coding	chromosome X open reading frame 49B [Source:HGNC Symbol;Acc:HGNC:34229]	-
ENSG00000251536	43.8164	48.9583	23.4227	1.91368	1.04062	0	38.7325	0.984766	5.35147	1.53652e-08	9.24951e-08	AC055717.1	12	129852208	129854944	-	1986	lincRNA	novel transcript	-
ENSG00000231453	46.0072	29.8007	36.11	1.91368	0	0.846352	37.306	0.920011	5.31101	1.61156e-08	9.68637e-08	LINC01305	2	174326027	174330643	+	3435	lincRNA	long intergenic non-protein coding RNA 1305 [Source:HGNC Symbol;Acc:HGNC:27690]	-
ENSG00000135378	23.0036	28.7364	27.3265	0	0	0	26.3555	0	7.24563	1.71868e-08	1.0303e-07	PRRG4	11	32829943	32858123	+	5530	protein_coding	proline rich and Gla domain 4 [Source:HGNC Symbol;Acc:HGNC:30799]	-
ENSG00000254221	23.0036	29.8007	25.3746	0	0	0	26.0596	0	7.22883	1.92764e-08	1.15226e-07	PCDHGB1	5	141350102	141512979	+	4773	protein_coding	protocadherin gamma subfamily B, 1 [Source:HGNC Symbol;Acc:HGNC:8708]	-
ENSG00000254528	17.5265	35.1223	25.3746	0	0	0	26.0078	0	7.22648	2.4773e-08	1.46581e-07	AP000757.1	11	117833719	117838942	+	1464	antisense	novel transcript, antisense to FXYD6	-
ENSG00000120594	28.4806	17.029	27.3265	0	0	0	24.2787	0	7.12708	4.16347e-08	2.40286e-07	PLXDC2	10	19816239	20289856	+	12567	protein_coding	plexin domain containing 2 [Source:HGNC Symbol;Acc:HGNC:21013]	-
ENSG00000253953	41.6255	42.5725	31.2302	0	0	0.846352	38.4761	0.282117	6.8274	5.05191e-08	2.89892e-07	PCDHGB4	5	141387698	141512979	+	6906	protein_coding	protocadherin gamma subfamily B, 4 [Source:HGNC Symbol;Acc:HGNC:8711]	-
ENSG00000131885	31.7669	40.4438	41.9656	0.956841	0	0	38.0588	0.318947	6.81458	5.35347e-08	3.06426e-07	KRT17P1	17	16840895	16845881	-	2183	transcribed_unprocessed_pseudogene	keratin 17 pseudogene 1 [Source:HGNC Symbol;Acc:HGNC:6428]	-
ENSG00000274929	19.7174	24.4792	25.3746	0	0	0	23.1904	0	7.06155	5.49579e-08	3.14142e-07	AL157813.1	13	48532013	48532599	-	587	sense_intronic	novel transcript, sense intronic to RCBTB2	-
ENSG00000229921	44.9118	37.2509	35.134	0.956841	0	0.846352	39.0989	0.601064	5.96435	6.44209e-08	3.66147e-07	KIF25-AS1	6	167992822	167997077	-	3088	lincRNA	KIF25 antisense RNA 1 [Source:HGNC Symbol;Acc:HGNC:20953]	-
ENSG00000151882	21.9082	21.2862	24.3986	0	0	0	22.531	0	7.01954	6.92064e-08	3.92014e-07	CCL28	5	43376645	43412391	-	4524	protein_coding	C-C motif chemokine ligand 28 [Source:HGNC Symbol;Acc:HGNC:17700]	-
ENSG00000133019	26.2898	38.3152	47.8213	0.956841	0	0	37.4754	0.318947	6.79379	6.98738e-08	3.95615e-07	CHRM3	1	239386565	239915452	+	12170	protein_coding	cholinergic receptor muscarinic 3 [Source:HGNC Symbol;Acc:HGNC:1952]	-
ENSG00000162374	16.4311	24.4792	26.3505	0	0	0	22.4203	0	7.01371	8.09849e-08	4.55134e-07	ELAVL4	1	50048014	50203786	+	6963	protein_coding	ELAV like RNA binding protein 4 [Source:HGNC Symbol;Acc:HGNC:3315]	-
ENSG00000174599	17.5265	19.1576	30.2543	0	0	0	22.3128	0	7.00792	8.99174e-08	5.02743e-07	TRAM1L1	4	117083554	117085576	-	2023	protein_coding	translocation associated membrane protein 1 like 1 [Source:HGNC Symbol;Acc:HGNC:28371]	-
ENSG00000267920	27.3852	21.2862	16.5911	0	0	0	21.7542	0	6.96574	1.08084e-07	5.98976e-07	SNX6P1	19	23126569	23127792	-	1224	processed_pseudogene	sorting nexin 6 pseudogene 1 [Source:HGNC Symbol;Acc:HGNC:41511]	-
ENSG00000260160	16.4311	25.5435	22.4467	0	0	0	21.4738	0	6.95043	1.15957e-07	6.40905e-07	AC011468.1	19	52058490	52063703	-	675	sense_overlapping	novel transcript	-
ENSG00000268903	38.3393	29.8007	41.9656	0.956841	0	0.846352	36.7019	0.601064	5.8756	1.18892e-07	6.56116e-07	AL627309.6	1	135141	135895	-	755	processed_pseudogene	novel pseudogene	-
ENSG00000150051	30.6715	11.7074	24.3986	0	0	0	22.2592	0	7.00107	1.20861e-07	6.66106e-07	MKX	10	27672875	27746060	-	4106	protein_coding	mohawk homeobox [Source:HGNC Symbol;Acc:HGNC:23729]	Others
ENSG00000183023	33.9577	39.3795	33.1821	1.91368	0	0	35.5064	0.637894	5.81952	1.58203e-07	8.63369e-07	SLC8A1	2	40097270	40611053	-	21922	protein_coding	solute carrier family 8 member A1 [Source:HGNC Symbol;Acc:HGNC:11068]	-
ENSG00000270479	17.5265	18.0933	26.3505	0	0	0	20.6568	0	6.89599	1.63585e-07	8.89647e-07	BNIP3P37	19	23123188	23124088	-	901	processed_pseudogene	BCL2 interacting protein 3 pseudogene 37 [Source:HGNC Symbol;Acc:HGNC:49717]	-
ENSG00000188681	25.1944	21.2862	15.6151	0	0	0	20.6986	0	6.89402	1.64795e-07	8.95446e-07	TEKT4P2	21	9068361	9129752	-	2309	transcribed_unprocessed_pseudogene	tektin 4 pseudogene 2 [Source:HGNC Symbol;Acc:HGNC:40046]	-
ENSG00000205045	28.4806	13.836	20.4948	0	0	0	20.9372	0	6.91192	1.70296e-07	9.23139e-07	SLFN12L	17	35464249	35537861	-	4811	protein_coding	schlafen family member 12 like [Source:HGNC Symbol;Acc:HGNC:33920]	-
ENSG00000176485	26.2898	15.9647	18.543	0	0	0	20.2658	0	6.86455	2.00952e-07	1.08114e-06	PLA2G16	11	63573195	63616883	-	3116	protein_coding	phospholipase A2 group XVI [Source:HGNC Symbol;Acc:HGNC:17825]	-
ENSG00000251600	14.2403	26.6078	18.543	0	0	0	19.797	0	6.83243	2.59656e-07	1.3801e-06	AC139713.2	4	143559457	144188367	+	12703	processed_transcript	uncharacterized LOC101927636 [Source:NCBI gene;Acc:101927636]	-
ENSG00000279693	39.4347	27.6721	27.3265	0.956841	0	0	31.4778	0.318947	6.53776	2.60119e-07	1.38197e-06	AC099521.2	16	68367325	68370262	-	2938	TEC	novel transcript	-
ENSG00000253957	25.1944	24.4792	44.8935	0	0	0.846352	31.5223	0.282117	6.54497	2.96e-07	1.56369e-06	IGHV3-22	14	106257762	106258223	-	359	IG_V_pseudogene	immunoglobulin heavy variable 3-22 (pseudogene) [Source:HGNC Symbol;Acc:HGNC:5587]	-
ENSG00000178015	24.099	20.2219	13.6632	0	0	0	19.3281	0	6.79478	3.11454e-07	1.63875e-06	GPR150	5	95620078	95622142	+	2065	protein_coding	G protein-coupled receptor 150 [Source:HGNC Symbol;Acc:HGNC:23628]	-
ENSG00000197956	17.5265	14.9004	25.3746	0	0	0	19.2672	0	6.79563	3.11767e-07	1.64005e-06	S100A6	1	153534599	153536244	-	971	protein_coding	S100 calcium binding protein A6 [Source:HGNC Symbol;Acc:HGNC:10496]	-
ENSG00000229131	9.85868	18.0933	33.1821	0	0	0	20.378	0	6.87903	3.16659e-07	1.66473e-06	AC016710.1	2	139469775	139477747	+	466	lincRNA	novel transcript	-
ENSG00000183114	61.3429	25.5435	12.6873	0.956841	1.04062	0.846352	33.1912	0.947936	5.13356	3.30901e-07	1.73452e-06	FAM43B	1	20552439	20555010	+	2572	protein_coding	family with sequence similarity 43 member B [Source:HGNC Symbol;Acc:HGNC:31791]	-
ENSG00000234284	10.9541	21.2862	25.3746	0	0	0	19.205	0	6.79168	3.81354e-07	1.98488e-06	ZNF879	5	179023752	179035064	+	3883	protein_coding	zinc finger protein 879 [Source:HGNC Symbol;Acc:HGNC:37273]	zf-C2H2
ENSG00000117122	36.1485	34.058	25.3746	0	0	1.6927	31.8603	0.564235	5.67718	4.72808e-07	2.43811e-06	MFAP2	1	16974502	16980835	-	2915	protein_coding	microfibril associated protein 2 [Source:HGNC Symbol;Acc:HGNC:7033]	-
ENSG00000174640	18.622	11.7074	22.4467	0	0	0	17.592	0	6.66371	7.07425e-07	3.58747e-06	SLCO2A1	3	133928145	134052184	-	9834	protein_coding	solute carrier organic anion transporter family member 2A1 [Source:HGNC Symbol;Acc:HGNC:10955]	-
ENSG00000237975	16.4311	14.9004	20.4948	0	0	0	17.2754	0	6.63719	7.18474e-07	3.64129e-06	FLG-AS1	1	152168125	152445456	+	7691	antisense	FLG antisense RNA 1 [Source:HGNC Symbol;Acc:HGNC:27913]	-
ENSG00000258168	14.2403	24.4792	13.6632	0	0	0	17.4609	0	6.6499	7.71913e-07	3.89952e-06	AC025569.1	12	70468080	70543040	+	6368	antisense	uncharacterized LOC105369827 [Source:NCBI gene;Acc:105369827]	-
ENSG00000226342	16.4311	15.9647	18.543	0	0	0	16.9796	0	6.61151	8.02214e-07	4.04282e-06	NMD3P1	7	63908966	63910453	-	1488	processed_pseudogene	NMD3 ribosome export adaptor pseudogene 1 [Source:HGNC Symbol;Acc:HGNC:22672]	-
ENSG00000268105	9.85868	21.2862	20.4948	0	0	0	17.2133	0	6.63284	9.33042e-07	4.66465e-06	AC124856.1	19	23125665	23128543	+	896	processed_pseudogene	ribosomal protein L5 (RPL5) pseudogene	-
ENSG00000120149	12.0495	21.2862	16.5911	0	0	0	16.6423	0	6.58244	1.07514e-06	5.34418e-06	MSX2	5	174724533	174730893	+	2270	protein_coding	msh homeobox 2 [Source:HGNC Symbol;Acc:HGNC:7392]	Homeobox
ENSG00000161940	23.0036	32.9937	22.4467	0	0	0.846352	26.148	0.282117	6.27104	1.08957e-06	5.40948e-06	BCL6B	17	7023020	7030290	+	4373	protein_coding	B cell CLL/lymphoma 6B [Source:HGNC Symbol;Acc:HGNC:1002]	ZBTB
ENSG00000136155	15.3357	17.029	16.5911	0	0	0	16.3186	0	6.55371	1.11333e-06	5.52303e-06	SCEL	13	77535674	77645263	+	4205	protein_coding	sciellin [Source:HGNC Symbol;Acc:HGNC:10573]	-
ENSG00000007264	17.5265	15.9647	14.6392	0	0	0	16.0435	0	6.52796	1.29952e-06	6.38483e-06	MATK	19	3777970	3802129	-	4141	protein_coding	megakaryocyte-associated tyrosine kinase [Source:HGNC Symbol;Acc:HGNC:6906]	-
ENSG00000272282	17.5265	17.029	13.6632	0	0	0	16.0729	0	6.53013	1.30405e-06	6.40459e-06	LINC02084	3	27712910	27714005	+	1096	lincRNA	long intergenic non-protein coding RNA 2084 [Source:HGNC Symbol;Acc:HGNC:52934]	-
ENSG00000074410	24.099	30.865	29.2784	0	0	1.6927	28.0808	0.564235	5.49886	1.34704e-06	6.6002e-06	CA12	15	63321378	63382161	-	7313	protein_coding	carbonic anhydrase 12 [Source:HGNC Symbol;Acc:HGNC:1371]	-
ENSG00000176381	10.9541	18.0933	18.543	0	0	0	15.8634	0	6.51467	1.59073e-06	7.74584e-06	PRR18	6	166305300	166308448	-	3149	protein_coding	proline rich 18 [Source:HGNC Symbol;Acc:HGNC:28574]	-
ENSG00000205611	16.4311	15.9647	13.6632	0	0	0	15.353	0	6.46438	1.87309e-06	9.04509e-06	LINC01597	20	30278906	30288479	-	4472	lincRNA	long intergenic non-protein coding RNA 1597 [Source:HGNC Symbol;Acc:HGNC:51594]	-
ENSG00000198223	20.8128	13.836	11.7113	0	0	0	15.4534	0	6.47212	2.03634e-06	9.77521e-06	CSF2RA	X	1268800	1310381	+	3830	protein_coding	colony stimulating factor 2 receptor alpha subunit [Source:HGNC Symbol;Acc:HGNC:2435]	-
ENSG00000158716	28.4806	24.4792	26.3505	1.91368	0	0	26.4368	0.637894	5.39342	2.14276e-06	1.02645e-05	DUSP23	1	159780932	159782543	+	825	protein_coding	dual specificity phosphatase 23 [Source:HGNC Symbol;Acc:HGNC:21480]	-
ENSG00000278716	8.76327	20.2219	17.567	0	0	0	15.5174	0	6.48281	2.20819e-06	1.05517e-05	AC133540.1	16	85489813	85490831	+	1019	lincRNA	novel transcript	-
ENSG00000181458	20.8128	9.5788	15.6151	0	0	0	15.3356	0	6.46302	2.33708e-06	1.11157e-05	TMEM45A	3	100492619	100577444	+	6005	protein_coding	transmembrane protein 45A [Source:HGNC Symbol;Acc:HGNC:25480]	-
ENSG00000113430	18.622	9.5788	17.567	0	0	0	15.2559	0	6.45683	2.34238e-06	1.11356e-05	IRX4	5	1877413	1887236	-	2815	protein_coding	iroquois homeobox 4 [Source:HGNC Symbol;Acc:HGNC:6129]	Homeobox
ENSG00000215221	14.2403	13.836	16.5911	0	0	0	14.8891	0	6.42217	2.38981e-06	1.13439e-05	UBA52P6	9	22012155	22012536	+	382	processed_pseudogene	ubiquitin A-52 residue ribosomal protein fusion product 1 pseudogene 6 [Source:HGNC Symbol;Acc:HGNC:36763]	-
ENSG00000079482	17.5265	18.0933	9.75945	0	0	0	15.1264	0	6.44094	2.49744e-06	1.18257e-05	OPHN1	X	68042344	68433913	-	8224	protein_coding	oligophrenin 1 [Source:HGNC Symbol;Acc:HGNC:8148]	-
ENSG00000277977	9.85868	24.4792	11.7113	0	0	0	15.3497	0	6.46433	2.71625e-06	1.27822e-05	AC010332.1	19	52392659	52392755	+	97	unprocessed_pseudogene	novel zinc finger pseudogene	-
ENSG00000270270	19.7174	8.51449	16.5911	0	0	0	14.941	0	6.42618	3.00181e-06	1.40469e-05	BNIP3P10	19	19870723	19871299	-	577	processed_pseudogene	BCL2 interacting protein 3 pseudogene 10 [Source:HGNC Symbol;Acc:HGNC:49690]	-
ENSG00000256463	16.4311	39.3795	15.6151	0	0	0.846352	23.8086	0.282117	6.13503	3.21998e-06	1.50146e-05	SALL3	18	78980275	79002677	+	7397	protein_coding	spalt like transcription factor 3 [Source:HGNC Symbol;Acc:HGNC:10527]	zf-C2H2
ENSG00000169435	18.622	18.0933	7.80756	0	0	0	14.8409	0	6.4125	3.3936e-06	1.57772e-05	RASSF6	4	73571550	73620631	-	6632	protein_coding	Ras association domain family member 6 [Source:HGNC Symbol;Acc:HGNC:20796]	-
ENSG00000224277	8.76327	19.1576	15.6151	0	0	0	14.512	0	6.3857	3.62163e-06	1.67845e-05	AP000345.1	22	23567064	23573507	+	612	antisense	novel transcript	-
ENSG00000142449	24.099	22.3505	26.3505	1.91368	0	0	24.2667	0.637894	5.27054	4.39391e-06	2.01551e-05	FBN3	19	8065402	8149846	-	10113	protein_coding	fibrillin 3 [Source:HGNC Symbol;Acc:HGNC:18794]	-
ENSG00000198155	12.0495	11.7074	17.567	0	0	0	13.7746	0	6.31134	4.75384e-06	2.16714e-05	ZNF876P	4	212610	255985	+	2804	transcribed_unprocessed_pseudogene	zinc finger protein 876, pseudogene [Source:HGNC Symbol;Acc:HGNC:32472]	-
ENSG00000130147	16.4311	27.6721	18.543	0	0	0.846352	20.8821	0.282117	5.94708	5.9379e-06	2.67868e-05	SH3BP4	2	234951973	235055714	+	7129	protein_coding	SH3 domain binding protein 4 [Source:HGNC Symbol;Acc:HGNC:10826]	-
ENSG00000249267	10.9541	20.2219	9.75945	0	0	0	13.6452	0	6.29372	6.06443e-06	2.73183e-05	LINC00939	12	125958688	125983374	-	6471	lincRNA	long intergenic non-protein coding RNA 939 [Source:HGNC Symbol;Acc:HGNC:48631]	-
ENSG00000162687	8.76327	15.9647	15.6151	0	0	0	13.4477	0	6.27635	6.16514e-06	2.7742e-05	KCNT2	1	196225779	196609225	-	7100	protein_coding	potassium sodium-activated channel subfamily T member 2 [Source:HGNC Symbol;Acc:HGNC:18866]	-
ENSG00000136514	23.0036	20.2219	26.3505	1.91368	0	0	23.192	0.637894	5.20541	6.50481e-06	2.92128e-05	RTP4	3	187368332	187372076	+	1554	protein_coding	receptor transporter protein 4 [Source:HGNC Symbol;Acc:HGNC:23992]	-
ENSG00000205456	10.9541	13.836	14.6392	0	0	0	13.1431	0	6.24253	6.59795e-06	2.95993e-05	TP53TG3D	16	32252719	32255922	+	2922	protein_coding	TP53 target 3D [Source:HGNC Symbol;Acc:HGNC:44657]	-
ENSG00000100385	23.0036	20.2219	17.567	0.956841	0	0	20.2642	0.318947	5.9026	6.74575e-06	3.02137e-05	IL2RB	22	37125838	37175054	-	4700	protein_coding	interleukin 2 receptor subunit beta [Source:HGNC Symbol;Acc:HGNC:6009]	-
ENSG00000101955	12.0495	19.1576	8.78351	0	0	0	13.3302	0	6.25935	7.20975e-06	3.2177e-05	SRPX	X	38149336	38220924	-	1987	protein_coding	sushi repeat containing protein X-linked [Source:HGNC Symbol;Acc:HGNC:11309]	-
ENSG00000238097	8.76327	13.836	16.5911	0	0	0	13.0635	0	6.23529	7.67308e-06	3.41537e-05	LINC02037	3	194247648	194257772	+	1195	lincRNA	long intergenic non-protein coding RNA 2037 [Source:HGNC Symbol;Acc:HGNC:52877]	-
ENSG00000113209	8.76327	24.4792	6.83162	0	0	0	13.358	0	6.26223	1.08517e-05	4.74185e-05	PCDHB5	5	141135218	141138625	+	3408	protein_coding	protocadherin beta 5 [Source:HGNC Symbol;Acc:HGNC:8690]	-
ENSG00000254319	8.76327	12.7717	15.6151	0	0	0	12.3834	0	6.15802	1.1295e-05	4.92613e-05	AC246817.2	8	2666079	2728451	-	1674	lincRNA	uncharacterized LOC101927815 [Source:NCBI gene;Acc:101927815]	-
ENSG00000077942	24.099	23.4149	17.567	1.91368	0	0	21.6936	0.637894	5.10592	1.15146e-05	5.01668e-05	FBLN1	22	45502238	45601135	+	7285	protein_coding	fibulin 1 [Source:HGNC Symbol;Acc:HGNC:3600]	-
ENSG00000174348	26.2898	19.1576	18.543	0.956841	1.04062	0	21.3301	0.665819	5.07485	1.21511e-05	5.28112e-05	PODN	1	53062052	53085502	+	4900	protein_coding	podocan [Source:HGNC Symbol;Acc:HGNC:23174]	-
ENSG00000279141	8.76327	10.6431	17.567	0	0	0	12.3245	0	6.15228	1.25124e-05	5.43437e-05	LINC01451	9	136612024	136617181	-	3406	lincRNA	long intergenic non-protein coding RNA 1451 [Source:NCBI gene;Acc:401561]	-
ENSG00000273677	8.76327	22.3505	6.83162	0	0	0	12.6485	0	6.18351	1.48575e-05	6.38656e-05	RF02204	11	32436311	32436447	+	137	misc_RNA		-
ENSG00000177025	10.9541	11.7074	12.6873	0	0	0	11.7829	0	6.08439	1.50377e-05	6.45626e-05	C19orf18	19	57958437	57974534	-	915	protein_coding	chromosome 19 open reading frame 18 [Source:HGNC Symbol;Acc:HGNC:28642]	-
ENSG00000159648	14.2403	13.836	7.80756	0	0	0	11.9613	0	6.10219	1.54148e-05	6.61253e-05	TEPP	16	57976435	57988116	+	3103	protein_coding	testis, prostate and placenta expressed [Source:HGNC Symbol;Acc:HGNC:33745]	-
ENSG00000227745	7.66786	11.7074	16.5911	0	0	0	11.9888	0	6.11231	1.55913e-05	6.68253e-05	AC098826.2	2	132132856	132139429	-	651	unprocessed_pseudogene	novel pseudogene similar to ankyrin repeat domain 30B ANKRD30B	-
ENSG00000260255	10.9541	22.3505	4.87973	0	0	0	12.7281	0	6.19129	1.62807e-05	6.95541e-05	AC093524.1	16	25824710	25826330	-	1094	processed_pseudogene	TNF receptor-associated factor 7 (TRAF7) pseudogene	-
ENSG00000107562	13.1449	11.7074	9.75945	0	0	0	11.5373	0	6.05164	1.81421e-05	7.70469e-05	CXCL12	10	44370165	44386493	-	6077	protein_coding	C-X-C motif chemokine ligand 12 [Source:HGNC Symbol;Acc:HGNC:10672]	-
ENSG00000244128	14.2403	11.7074	8.78351	0	0	0	11.5771	0	6.05573	1.85328e-05	7.85866e-05	LINC01322	3	165206960	165655423	+	1860	lincRNA	long intergenic non-protein coding RNA 1322 [Source:HGNC Symbol;Acc:HGNC:50528]	-
ENSG00000220517	14.2403	17.029	4.87973	0	0	0	12.0497	0	6.11142	2.02183e-05	8.52867e-05	ASS1P1	6	25023247	25024483	-	1237	processed_pseudogene	argininosuccinate synthetase 1 pseudogene 1 [Source:HGNC Symbol;Acc:HGNC:759]	-
ENSG00000251079	10.9541	30.865	21.4708	0	2.08123	0	21.0966	0.693744	5.05143	2.02534e-05	8.54204e-05	BMS1P2	10	47538377	47551954	-	2153	transcribed_unprocessed_pseudogene	BMS1, ribosome biogenesis factor pseudogene 2 [Source:HGNC Symbol;Acc:HGNC:23650]	-
ENSG00000133116	8.76327	11.7074	13.6632	0	0	0	11.378	0	6.03528	2.0589e-05	8.67775e-05	KL	13	33016433	33066145	+	5056	protein_coding	klotho [Source:HGNC Symbol;Acc:HGNC:6344]	-
ENSG00000235568	9.85868	9.5788	14.6392	0	0	0	11.3589	0	6.03326	2.10953e-05	8.88374e-05	NFAM1	22	42380410	42432395	-	5817	protein_coding	NFAT activating protein with ITAM motif 1 [Source:HGNC Symbol;Acc:HGNC:29872]	-
ENSG00000215237	17.5265	5.32156	12.6873	0	0	0	11.8451	0	6.09054	2.13451e-05	8.98436e-05	AL592293.1	9	14993312	15019729	+	1188	unprocessed_pseudogene	chromosome 4 open reading frame 27 (C4orf27) pseudogene	-
ENSG00000279404	12.0495	10.6431	10.7354	0	0	0	11.1427	0	6.0025	2.29945e-05	9.62035e-05	AC008739.5	19	20926777	20928714	-	1938	TEC	TEC	-
ENSG00000269696	6.57246	17.029	10.7354	0	0	0	11.4456	0	6.04231	2.4184e-05	0.000100761	AC005498.3	19	56545566	56567411	-	2045	antisense	novel transcript, antisense to ZFP28	-
ENSG00000159871	9.85868	14.9004	8.78351	0	0	0	11.1808	0	6.00662	2.46217e-05	0.0001025	LYPD5	19	43795929	43827206	-	5091	protein_coding	LY6/PLAUR domain containing 5 [Source:HGNC Symbol;Acc:HGNC:26397]	-
ENSG00000236296	7.66786	11.7074	13.6632	0	0	0	11.0128	0	5.98869	2.72959e-05	0.000112883	GUSBP5	4	143559472	143561460	+	1989	transcribed_processed_pseudogene	glucuronidase, beta pseudogene 5 [Source:HGNC Symbol;Acc:HGNC:42319]	-
ENSG00000231907	12.0495	9.5788	10.7354	0	0	0	10.7879	0	5.95597	2.95022e-05	0.000121546	GAPDHP37	22	40673484	40674451	-	968	processed_pseudogene	glyceraldehyde 3 phosphate dehydrogenase pseudogene 37 [Source:HGNC Symbol;Acc:HGNC:37791]	-
ENSG00000132170	18.622	10.6431	20.4948	0	0	0.846352	16.5866	0.282117	5.61661	3.0336e-05	0.000124817	PPARG	3	12287368	12434356	+	4535	protein_coding	peroxisome proliferator activated receptor gamma [Source:HGNC Symbol;Acc:HGNC:9236]	THR-like
ENSG00000156113	7.66786	10.6431	13.6632	0	0	0	10.6581	0	5.9417	3.45926e-05	0.000141036	KCNMA1	10	76869601	77638369	-	35644	protein_coding	potassium calcium-activated channel subfamily M alpha 1 [Source:HGNC Symbol;Acc:HGNC:6284]	-
ENSG00000113749	8.76327	5.32156	19.5189	0	0	0	11.2012	0	6.016	3.53241e-05	0.000143854	HRH2	5	175658030	175710756	+	5679	protein_coding	histamine receptor H2 [Source:HGNC Symbol;Acc:HGNC:5183]	-
ENSG00000279694	13.1449	8.51449	9.75945	0	0	0	10.473	0	5.91238	3.83568e-05	0.000155347	AC011270.2	15	78339208	78341757	-	2550	TEC	TEC	-
ENSG00000226581	9.85868	9.5788	11.7113	0	0	0	10.3829	0	5.90224	3.88632e-05	0.000157296	AC092634.3	7	63900823	63917994	+	637	lincRNA	uncharacterized LOC107986806 [Source:NCBI gene;Acc:107986806]	-
ENSG00000107807	8.76327	8.51449	13.6632	0	0	0	10.3137	0	5.8943	4.35507e-05	0.000174802	TLX1	10	101130505	101137789	+	3421	protein_coding	T cell leukemia homeobox 1 [Source:HGNC Symbol;Acc:HGNC:5056]	Homeobox
ENSG00000267325	12.0495	10.6431	7.80756	0	0	0	10.1667	0	5.86849	4.75739e-05	0.000190189	LINC01415	18	55776727	55781721	-	4134	lincRNA	long intergenic non-protein coding RNA 1415 [Source:HGNC Symbol;Acc:HGNC:50709]	-
ENSG00000176826	9.85868	10.6431	9.75945	0	0	0	10.0871	0	5.85922	4.76056e-05	0.000190286	FKBP9P1	7	55681074	55713252	-	3458	transcribed_unprocessed_pseudogene	FK506 binding protein 9 pseudogene 1 [Source:HGNC Symbol;Acc:HGNC:23568]	-
ENSG00000175518	9.85868	12.7717	7.80756	0	0	0	10.146	0	5.86613	4.88736e-05	0.000195043	UBQLNL	11	5514393	5516705	-	2313	protein_coding	ubiquilin like [Source:HGNC Symbol;Acc:HGNC:28294]	-
ENSG00000185477	8.76327	4.25725	19.5189	0	0	0	10.8465	0	5.96972	4.96467e-05	0.000198003	GPRIN3	4	89236386	89308010	-	15205	protein_coding	GPRIN family member 3 [Source:HGNC Symbol;Acc:HGNC:27733]	-
ENSG00000138944	14.2403	9.5788	6.83162	0	0	0	10.2169	0	5.87438	5.06255e-05	0.00020149	SHISAL1	22	44243667	44312851	-	6751	protein_coding	shisa like 1 [Source:HGNC Symbol;Acc:HGNC:29335]	-
ENSG00000226686	6.57246	13.836	9.75945	0	0	0	10.056	0	5.85562	5.5911e-05	0.000220914	LINC01535	19	37251912	37265535	+	2187	lincRNA	long intergenic non-protein coding RNA 1535 [Source:HGNC Symbol;Acc:HGNC:51282]	-
ENSG00000198633	12.0495	9.5788	7.80756	0	0	0	9.81195	0	5.81735	6.12323e-05	0.000240424	ZNF534	19	52429187	52452315	+	3279	protein_coding	zinc finger protein 534 [Source:HGNC Symbol;Acc:HGNC:26337]	zf-C2H2
ENSG00000187950	9.85868	12.7717	6.83162	0	0	0	9.82068	0	5.81849	6.40907e-05	0.000251097	OVCH1	12	29412474	29497686	-	3958	protein_coding	ovochymase 1 [Source:HGNC Symbol;Acc:HGNC:23080]	-
ENSG00000285420	14.2403	10.6431	18.543	0.956841	0	0	14.4755	0.318947	5.42097	7.04148e-05	0.000274289	AC011342.1	5	151173981	151180617	+	888	unitary_pseudogene	novel platelet-derived growth factor receptor-like protein	-
ENSG00000175985	9.85868	17.029	16.5911	0	0	0.846352	14.4929	0.282117	5.42245	7.09335e-05	0.000276223	PLEKHD1	14	69484692	69531551	+	8097	protein_coding	pleckstrin homology and coiled-coil domain containing D1 [Source:HGNC Symbol;Acc:HGNC:20148]	-
ENSG00000171246	14.2403	10.6431	4.87973	0	0	0	9.92105	0	5.83076	7.17306e-05	0.000279111	NPTX1	17	80467148	80477843	-	6703	protein_coding	neuronal pentraxin 1 [Source:HGNC Symbol;Acc:HGNC:7952]	-
ENSG00000210156	5.47705	10.6431	12.6873	0	0	0	9.60248	0	5.79182	7.97986e-05	0.000308446	MT-TK	MT	8295	8364	+	70	Mt_tRNA	mitochondrially encoded tRNA lysine [Source:HGNC Symbol;Acc:HGNC:7489]	-
ENSG00000234003	10.9541	14.9004	3.90378	0	0	0	9.91941	0	5.83082	8.18958e-05	0.000316066	MTATP6P27	19	12506249	12508030	+	621	unprocessed_pseudogene	MT-ATP6 pseudogene 27 [Source:HGNC Symbol;Acc:HGNC:52183]	-
ENSG00000125861	18.622	11.7074	11.7113	0	0	0.846352	14.0136	0.282117	5.36974	8.8058e-05	0.000338442	GFRA4	20	3659292	3663399	-	1517	protein_coding	GDNF family receptor alpha 4 [Source:HGNC Symbol;Acc:HGNC:13821]	-
ENSG00000275620	7.66786	7.45018	12.6873	0	0	0	9.26844	0	5.74052	9.44879e-05	0.000361603	FLJ16779	20	63253978	63261615	+	7638	antisense	uncharacterized LOC100192386 [Source:NCBI gene;Acc:100192386]	-
ENSG00000269373	12.0495	21.2862	8.78351	0	1.04062	0	14.0397	0.346872	5.37219	9.88506e-05	0.000377091	AC008739.2	19	20838515	20847417	-	317	unprocessed_pseudogene	novel zinc finger protein pseudogene	-
ENSG00000273791	8.76327	9.5788	8.78351	0	0	0	9.04186	0	5.70146	0.000103255	0.000392876	AC007204.1	19	19908268	19909146	-	555	unprocessed_pseudogene	BCL2/adenovirus E1B 19kDa interacting protein 3 (BNIP3) pseudogene	-
ENSG00000258611	12.0495	8.51449	6.83162	0	0	0	9.13187	0	5.71314	0.000105022	0.000399356	AC087641.1	15	93065586	93066606	-	1021	transcribed_processed_pseudogene	Y box binding protein 2 (YBX2) pseudogene	-
ENSG00000164946	7.66786	11.7074	7.80756	0	0	0	9.06095	0	5.70399	0.000107731	0.000409164	FREM1	9	14734666	14910995	-	10762	protein_coding	FRAS1 related extracellular matrix 1 [Source:HGNC Symbol;Acc:HGNC:23399]	-
ENSG00000268442	14.2403	11.7074	2.92784	0	0	0	9.62519	0	5.7861	0.000115117	0.000435566	HAVCR1P1	19	24162370	24163425	-	1056	processed_pseudogene	hepatitis A virus cellular receptor 1 pseudogene 1 [Source:NCBI gene;Acc:100101266]	-
ENSG00000211721	13.1449	12.7717	13.6632	0	0	0.846352	13.1933	0.282117	5.28521	0.000118478	0.000447675	TRBV6-5	7	142450947	142451448	+	410	TR_V_gene	T cell receptor beta variable 6-5 [Source:HGNC Symbol;Acc:HGNC:12230]	-
ENSG00000237233	9.85868	8.51449	7.80756	0	0	0	8.72691	0	5.64929	0.00013356	0.000500143	TMEM26-AS1	10	61452639	61481956	+	863	antisense	TMEM26 antisense RNA 1 [Source:HGNC Symbol;Acc:HGNC:51209]	-
ENSG00000165376	8.76327	9.5788	7.80756	0	0	0	8.71655	0	5.64791	0.000134077	0.000501928	CLDN2	X	106900164	106930861	+	3410	protein_coding	claudin 2 [Source:HGNC Symbol;Acc:HGNC:2041]	-
ENSG00000224609	3.28623	9.5788	14.6392	0	0	0	9.16807	0	5.72708	0.00014367	0.000535603	HSD52	1	59131936	59296491	-	4595	processed_transcript	uncharacterized LOC729467 [Source:NCBI gene;Acc:729467]	-
ENSG00000035720	4.38164	14.9004	7.80756	0	0	0	9.02985	0	5.69997	0.000144753	0.0005394	STAP1	4	67558728	67607337	+	1655	protein_coding	signal transducing adaptor family member 1 [Source:HGNC Symbol;Acc:HGNC:24133]	-
ENSG00000165259	10.9541	10.6431	4.87973	0	0	0	8.82564	0	5.66277	0.000145841	0.00054305	HDX	X	84317874	84502479	-	7258	protein_coding	highly divergent homeobox [Source:HGNC Symbol;Acc:HGNC:26411]	Homeobox
ENSG00000180525	18.622	11.7074	8.78351	0.956841	0	0	13.0376	0.318947	5.26413	0.000148202	0.000551267	PRR26	10	649948	669581	+	9247	protein_coding	proline rich 26 [Source:HGNC Symbol;Acc:HGNC:30724]	-
ENSG00000240194	10.9541	5.32156	9.75945	0	0	0	8.67837	0	5.64265	0.000154278	0.000572003	CYMP	1	110480752	110491277	+	1263	transcribed_unitary_pseudogene	chymosin pseudogene [Source:HGNC Symbol;Acc:HGNC:2588]	-
ENSG00000007038	6.57246	17.029	3.90378	0	0	0	9.16841	0	5.71849	0.000157457	0.000583098	PRSS21	16	2817180	2826304	+	1967	protein_coding	serine protease 21 [Source:HGNC Symbol;Acc:HGNC:9485]	-
ENSG00000253767	3.28623	12.7717	10.7354	0	0	0	8.93112	0	5.68669	0.000163056	0.000602854	PCDHGA8	5	141390157	141512979	+	8661	protein_coding	protocadherin gamma subfamily A, 8 [Source:HGNC Symbol;Acc:HGNC:8706]	-
ENSG00000267776	5.47705	8.51449	11.7113	0	0	0	8.56763	0	5.62751	0.00016737	0.000617257	AC006116.10	19	56376704	56377284	-	581	sense_intronic	novel transcript	-
ENSG00000248735	9.85868	8.51449	6.83162	0	0	0	8.4016	0	5.59374	0.000175951	0.000646716	R3HDM2P1	4	133124104	133126063	+	1960	processed_pseudogene	R3H domain containing 2 pseudogene 1 [Source:HGNC Symbol;Acc:HGNC:44056]	-
ENSG00000257869	5.47705	7.45018	12.6873	0	0	0	8.53817	0	5.62336	0.00017801	0.000653902	AL139023.1	14	28318141	28418612	+	508	lincRNA	novel transcript	-
ENSG00000282572	9.85868	11.7074	15.6151	0	0	0.846352	12.3937	0.282117	5.19736	0.000182882	0.000670521	AC215522.2	7	19018	35489	-	1556	processed_transcript	novel transcript similar to family member with sequence similarity 157	-
ENSG00000269945	10.9541	9.5788	4.87973	0	0	0	8.47087	0	5.60359	0.000188577	0.000690127	AC004817.4	14	71219100	71222724	+	3625	lincRNA	novel transcript	-
ENSG00000146005	6.57246	11.7074	6.83162	0	0	0	8.3705	0	5.58946	0.000192527	0.000703726	PSD2	5	139795821	139844466	+	4513	protein_coding	pleckstrin and Sec7 domain containing 2 [Source:HGNC Symbol;Acc:HGNC:19092]	-
ENSG00000285959	3.28623	8.51449	13.6632	0	0	0	8.48798	0	5.616	0.000228916	0.000826734	AL590556.3	1	21983606	22030617	+	1611	processed_transcript	novel transcript	-
ENSG00000275158	13.1449	10.6431	11.7113	0	1.04062	0	11.8331	0.346872	5.12754	0.00023222	0.000837703	TRBV12-5	7	142580917	142581427	+	411	TR_V_gene	T cell receptor beta variable 12-5 [Source:HGNC Symbol;Acc:HGNC:12187]	-
ENSG00000260230	8.76327	8.51449	6.83162	0	0	0	8.03646	0	5.53014	0.000232703	0.00083926	FRRS1L	9	109130293	109167295	-	15559	protein_coding	ferric chelate reductase 1 like [Source:HGNC Symbol;Acc:HGNC:1362]	-
ENSG00000279390	9.85868	12.7717	2.92784	0	0	0	8.51942	0	5.61088	0.000237357	0.000854634	AF127577.6	21	15050189	15052379	+	2191	TEC	TEC	-
ENSG00000269514	10.9541	3.19293	10.7354	0	0	0	8.29414	0	5.57835	0.000256122	0.000916782	AC024257.3	12	48198357	48230275	+	6938	antisense	novel transcript, antisense to OR10AD1	-
ENSG00000256783	4.38164	12.7717	6.83162	0	0	0	7.995	0	5.52415	0.000298822	0.00105564	AC079031.1	12	132457160	132460024	+	1035	lincRNA	novel transcript	-
ENSG00000230953	14.2403	2.12862	8.78351	0	0	0	8.38415	0	5.59139	0.000308986	0.00108818	AC099677.1	1	52920422	52920596	+	175	processed_pseudogene	translational machinery associated 7 homolog (S. cerevisiae) (TMA7) pseudogene	-
ENSG00000137869	7.66786	13.836	12.6873	0	1.04062	0	11.3971	0.346872	5.07557	0.000309938	0.00109137	CYP19A1	15	51208057	51338610	-	8437	protein_coding	cytochrome P450 family 19 subfamily A member 1 [Source:HGNC Symbol;Acc:HGNC:2594]	-
ENSG00000145428	9.85868	7.45018	5.85567	0	0	0	7.72151	0	5.47129	0.000315372	0.00110926	RNF175	4	153710125	153760235	-	4390	protein_coding	ring finger protein 175 [Source:HGNC Symbol;Acc:HGNC:27735]	-
ENSG00000272154	4.38164	7.45018	11.7113	0	0	0	7.84772	0	5.50192	0.000318342	0.00111908	AC244517.2	5	141100242	141174391	-	1059	antisense	novel transcript, antisense to PCDHB3, PCDHB4, PCDHB5, PCDHB6 and PCDHB7	-
ENSG00000235054	5.47705	5.32156	12.6873	0	0	0	7.82863	0	5.49894	0.000331563	0.00116279	LINC01777	1	4412027	4424689	+	2104	lincRNA	long intergenic non-protein coding RNA 1777 [Source:HGNC Symbol;Acc:HGNC:52567]	-
ENSG00000227920	13.1449	9.5788	10.7354	0	0	0.846352	11.153	0.282117	5.04174	0.000338299	0.00118509	AL353597.1	6	37545145	37550860	+	998	lincRNA	novel transcript	-
ENSG00000267606	9.85868	9.5788	3.90378	0	0	0	7.78042	0	5.48051	0.000344847	0.00120668	AC006116.9	19	56354493	56368053	-	1040	lincRNA	novel transcript	-
ENSG00000259790	10.9541	14.9004	7.80756	0.956841	0	0	11.2207	0.318947	5.04892	0.000348062	0.00121708	ANP32BP1	15	75321397	75322693	-	1297	transcribed_processed_pseudogene	acidic nuclear phosphoprotein 32 family member B pseudogene 1 [Source:HGNC Symbol;Acc:HGNC:24267]	-
ENSG00000211713	13.1449	4.25725	5.85567	0	0	0	7.75261	0	5.47622	0.000383477	0.00133255	TRBV6-4	7	142380806	142381261	+	365	TR_V_gene	T cell receptor beta variable 6-4 [Source:HGNC Symbol;Acc:HGNC:12229]	-
ENSG00000128805	12.0495	3.19293	7.80756	0	0	0	7.68333	0	5.46544	0.000415369	0.00143384	ARHGAP22	10	48446034	48656265	-	6783	protein_coding	Rho GTPase activating protein 22 [Source:HGNC Symbol;Acc:HGNC:30320]	-
ENSG00000266446	8.76327	8.51449	4.87973	0	0	0	7.38583	0	5.40668	0.000428772	0.00147605	AL449423.1	9	21995482	21996013	+	435	sense_intronic	novel transcript, sense intronic CDKN2B-AS1	-
ENSG00000267185	10.9541	7.45018	3.90378	0	0	0	7.43602	0	5.41485	0.000461916	0.00158319	PTP4A2P1	17	42533532	42534009	+	478	processed_pseudogene	protein tyrosine phosphatase type IVA, member 2 pseudogene 1 [Source:HGNC Symbol;Acc:HGNC:9637]	-
ENSG00000279026	2.19082	8.51449	11.7113	0	0	0	7.47222	0	5.43193	0.000554525	0.00187271	AC005225.4	14	73580694	73582918	+	2225	TEC	TEC	-
ENSG00000279086	8.76327	8.51449	3.90378	0	0	0	7.06052	0	5.34081	0.000602617	0.00202314	AC073130.3	7	116209234	116211511	-	2278	TEC	TEC	-
ENSG00000170412	5.47705	9.5788	5.85567	0	0	0	6.97051	0	5.32559	0.000608294	0.00204083	GPRC5C	17	74424851	74451653	+	8005	protein_coding	G protein-coupled receptor class C group 5 member C [Source:HGNC Symbol;Acc:HGNC:13309]	-
ENSG00000123700	5.47705	5.32156	9.75945	0	0	0	6.85268	0	5.30533	0.000680844	0.00226906	KCNJ2	17	70168673	70180048	+	5577	protein_coding	potassium voltage-gated channel subfamily J member 2 [Source:HGNC Symbol;Acc:HGNC:6263]	-
ENSG00000226757	4.38164	5.32156	10.7354	0	0	0	6.81286	0	5.29832	0.000757838	0.00250172	PP12613	4	121764585	121766814	+	2230	antisense	uncharacterized LOC100192379 [Source:NCBI gene;Acc:100192379]	-
ENSG00000211745	5.47705	12.7717	2.92784	0	0	0	7.05887	0	5.34093	0.000760814	0.00251089	TRBV4-2	7	142345421	142345985	+	455	TR_V_gene	T cell receptor beta variable 4-2 [Source:HGNC Symbol;Acc:HGNC:12216]	-
ENSG00000104324	8.76327	6.38587	4.87973	0	0	0	6.67629	0	5.26116	0.000785654	0.0025864	CPQ	8	96645227	97149654	+	3457	protein_coding	carboxypeptidase Q [Source:HGNC Symbol;Acc:HGNC:16910]	-
ENSG00000236456	7.66786	5.32156	6.83162	0	0	0	6.60701	0	5.24881	0.000802164	0.00263625	AL035458.1	20	34245953	34246537	-	585	processed_pseudogene	density-regulated protein (DENR) pseudogene	-
ENSG00000227910	2.19082	15.9647	3.90378	0	0	0	7.35309	0	5.40193	0.000813033	0.00266917	AC092634.4	7	63924787	63926306	-	876	transcribed_processed_pseudogene	TP53 target 3 (TP53TG3) pseudogene	-
ENSG00000131620	6.57246	5.32156	7.80756	0	0	0	6.56719	0	5.24169	0.000830454	0.00272387	ANO1	11	70078302	70189528	+	6021	protein_coding	anoctamin 1 [Source:HGNC Symbol;Acc:HGNC:21625]	-
ENSG00000230663	7.66786	4.25725	7.80756	0	0	0	6.57756	0	5.2435	0.000863284	0.00282417	FAM224B	Y	17552800	17579754	-	2032	lincRNA	family with sequence similarity 224 member B [Source:HGNC Symbol;Acc:HGNC:37737]	-
ENSG00000229298	6.57246	10.6431	2.92784	0	0	0	6.71447	0	5.26829	0.000922815	0.00300481	TUBB8P1	9	21811621	21812347	-	727	processed_pseudogene	tubulin beta 8 class VIII pseudogene 1 [Source:HGNC Symbol;Acc:HGNC:42182]	-
ENSG00000236930	8.76327	3.19293	7.80756	0	0	0	6.58792	0	5.24532	0.000942414	0.00306385	AC099782.1	3	45883640	45884113	-	474	processed_pseudogene	succinate dehydrogenase complex, subunit D, integral membrane protein (SDHD) pseudogene	-
ENSG00000234146	3.28623	9.5788	6.83162	0	0	0	6.56555	0	5.24144	0.000963342	0.00312541	AKAP8P1	9	11011748	11013096	+	1349	processed_pseudogene	A-kinase anchoring protein 8 pseudogene 1 [Source:HGNC Symbol;Acc:HGNC:49758]	-
ENSG00000281990	7.66786	3.19293	8.78351	0	0	0	6.5481	0	5.23811	0.000972213	0.00315297	IGHV1-69-2	14	106737110	106737547	-	353	IG_V_gene	immunoglobulin heavy variable 1-69-2 [Source:HGNC Symbol;Acc:HGNC:5562]	-
ENSG00000278989	4.38164	5.32156	9.75945	0	0	0	6.48755	0	5.22719	0.000976043	0.00316416	AP001148.1	11	86434924	86437282	-	2359	TEC	novel transcript	-
ENSG00000187997	12.0495	3.19293	4.87973	0	0	0	6.70739	0	5.2669	0.000979229	0.00317408	C17orf99	17	78146353	78166177	+	2763	protein_coding	chromosome 17 open reading frame 99 [Source:HGNC Symbol;Acc:HGNC:34490]	-
ENSG00000187474	13.1449	7.45018	0.975945	0	0	0	7.19035	0	5.36406	0.00100576	0.0032563	FPR3	19	51795163	51826189	+	2772	protein_coding	formyl peptide receptor 3 [Source:HGNC Symbol;Acc:HGNC:3828]	-
ENSG00000230246	6.57246	6.38587	5.85567	0	0	0	6.27133	0	5.17311	0.00107141	0.00345546	SPATA31C1	9	87914493	87923505	+	4657	transcribed_unprocessed_pseudogene	SPATA31 subfamily C member 1 [Source:HGNC Symbol;Acc:HGNC:27846]	-
ENSG00000141391	4.38164	4.25725	10.7354	0	0	0	6.45809	0	5.22164	0.00107559	0.00346717	PRELID3A	18	12407896	12432238	+	2643	protein_coding	PRELI domain containing 3A [Source:HGNC Symbol;Acc:HGNC:24639]	-
ENSG00000235407	8.76327	5.32156	4.87973	0	0	0	6.32152	0	5.18251	0.00109525	0.00352774	CYMP-AS1	1	110487680	110490258	-	2351	lincRNA	CYMP antisense RNA 1 [Source:HGNC Symbol;Acc:HGNC:52509]	-
ENSG00000224295	7.66786	7.45018	3.90378	0	0	0	6.34061	0	5.18616	0.00109593	0.00352909	OLFM5P	11	5518441	5524955	-	1479	unitary_pseudogene	olfactomedin family member 5, pseudogene [Source:HGNC Symbol;Acc:HGNC:51927]	-
ENSG00000285882	6.57246	8.51449	3.90378	0	0	0	6.33024	0	5.18426	0.00111672	0.00359052	AC093516.1	16	25787987	26042347	+	1360	sense_intronic	novel transcript, sense intronic to HS3ST4	-
ENSG00000211966	8.76327	2.12862	8.78351	0	0	0	6.55847	0	5.23988	0.00111867	0.00359592	IGHV5-51	14	106578744	106579236	-	410	IG_V_gene	immunoglobulin heavy variable 5-51 [Source:HGNC Symbol;Acc:HGNC:5659]	-
ENSG00000213988	2.19082	7.45018	9.75945	0	0	0	6.46682	0	5.22313	0.00119454	0.00382309	ZNF90	19	20077994	20127076	+	5017	protein_coding	zinc finger protein 90 [Source:HGNC Symbol;Acc:HGNC:13165]	zf-C2H2
ENSG00000236090	9.85868	9.5788	0.975945	0	0	0	6.80448	0	5.28514	0.00126415	0.00402582	LDHAP3	2	41819747	41820754	+	1008	processed_pseudogene	lactate dehydrogenase A pseudogene 3 [Source:HGNC Symbol;Acc:HGNC:6538]	-
ENSG00000231475	3.28623	9.5788	5.85567	0	0	0	6.24023	0	5.16731	0.00129392	0.00411072	IGHV4-31	14	106349283	106349792	-	428	IG_V_gene	immunoglobulin heavy variable 4-31 [Source:HGNC Symbol;Acc:HGNC:5649]	-
ENSG00000115226	7.66786	5.32156	4.87973	0	0	0	5.95638	0	5.09727	0.00149341	0.00468983	FNDC4	2	27491883	27495245	-	1982	protein_coding	fibronectin type III domain containing 4 [Source:HGNC Symbol;Acc:HGNC:20239]	-
ENSG00000233610	8.76327	4.25725	4.87973	0	0	0	5.96675	0	5.09934	0.00156438	0.00489676	LINC00462	13	48576974	48578088	-	962	lincRNA	long intergenic non-protein coding RNA 462 [Source:HGNC Symbol;Acc:HGNC:42811]	-
ENSG00000182566	8.76327	3.19293	5.85567	0	0	0	5.93729	0	5.09347	0.00168114	0.00523219	CLEC4G	19	7728957	7733906	-	1754	protein_coding	C-type lectin domain family 4 member G [Source:HGNC Symbol;Acc:HGNC:24591]	-
ENSG00000125337	3.28623	10.6431	3.90378	0	0	0	5.94437	0	5.09516	0.00185666	0.00572379	KIF25	6	167996241	168045089	+	3466	protein_coding	kinesin family member 25 [Source:HGNC Symbol;Acc:HGNC:6390]	-
ENSG00000275055	3.28623	4.25725	9.75945	0	0	0	5.76764	0	5.05897	0.00205267	0.00627637	AC011468.5	19	52049007	52049754	+	748	antisense	novel transcript, antisense to ZNF432	-
ENSG00000275869	6.57246	4.25725	5.85567	0	0	0	5.56179	0	5.00045	0.00215699	0.00655936	AC136612.1	KI270728.1	933862	936467	-	1426	protein_coding	TP53 target 3 family member E [Source:NCBI gene;Acc:102724101]	-
ENSG00000177468	4.38164	7.45018	4.87973	0	0	0	5.57051	0	5.0024	0.00217955	0.00662395	OLIG3	6	137492202	137494250	-	2049	protein_coding	oligodendrocyte transcription factor 3 [Source:HGNC Symbol;Acc:HGNC:18003]	bHLH
ENSG00000235609	5.47705	2.12862	9.75945	0	0	0	5.78837	0	5.06302	0.00220073	0.00668509	AF127577.4	21	14818843	15014430	-	5929	lincRNA	novel transcript	-
ENSG00000238213	3.28623	3.19293	10.7354	0	0	0	5.73819	0	5.05261	0.00230496	0.00698056	TARDBPP2	13	60274776	60276006	+	1231	processed_pseudogene	TAR DNA binding protein pseudogene 2 [Source:HGNC Symbol;Acc:HGNC:39848]	-
ENSG00000205358	4.38164	2.12862	10.7354	0	0	0	5.74855	0	5.05462	0.00240644	0.00726245	MT1H	16	56669814	56671129	+	723	protein_coding	metallothionein 1H [Source:HGNC Symbol;Acc:HGNC:7400]	-
ENSG00000229559	3.28623	9.5788	3.90378	0	0	0	5.5896	0	5.00657	0.00246763	0.00743284	AL353597.2	6	37543553	37547280	-	943	transcribed_processed_pseudogene	ribosomal protein S20 (RPS20) pseudogene	-
ENSG00000145632	1.09541	9.5788	6.83162	0	0	0	5.83528	0	5.07271	0.00253538	0.0076195	PLK2	5	58453982	58460260	-	4768	protein_coding	polo like kinase 2 [Source:HGNC Symbol;Acc:HGNC:19699]	-
ENSG00000232739	5.47705	9.5788	1.95189	0	0	0	5.66925	0	5.02364	0.00254822	0.0076535	AL607028.1	10	15237492	15241767	+	794	antisense	novel transcript	-
ENSG00000236138	4.38164	10.6431	1.95189	0	0	0	5.65888	0	5.02155	0.00271737	0.00811781	DUX4L26	3	75668931	75670185	+	1255	processed_pseudogene	double homeobox 4 like 26 [Source:HGNC Symbol;Acc:HGNC:50807]	-
ENSG00000239906	13.1449	7.45018	0	0	0	0	6.86503	0	5.30325	0.15132	0.265524	AL627309.2	1	139790	140339	-	323	antisense	novel transcript	-
ENSG00000272754	5.47705	11.7074	0	0	0	0	5.72816	0	5.04214	0.168489	0.289031	AL133245.1	2	32321638	32323002	+	1365	lincRNA	novel transcript	-
ENSG00000129596	53.6751	41.5081	53.677	0	1.04062	3.38541	49.6201	1.47534	4.99584	2.78366e-11	2.14369e-10	CDO1	5	115804733	115816954	-	2189	protein_coding	cysteine dioxygenase type 1 [Source:HGNC Symbol;Acc:HGNC:1795]	-
ENSG00000282870	5.47705	4.25725	6.83162	0	0	0	5.52197	0	4.99198	0.0022434	0.00680892	FRG1DP	20	29080390	29102761	+	771	unprocessed_pseudogene	FSHD region gene 1 family member D, pseudogene [Source:HGNC Symbol;Acc:HGNC:51763]	-
ENSG00000157851	10.9541	9.5788	11.7113	0.956841	0	0	10.7481	0.318947	4.98987	0.000410602	0.00141856	DPYSL5	2	26847747	26950351	+	7079	protein_coding	dihydropyrimidinase like 5 [Source:HGNC Symbol;Acc:HGNC:20637]	-
ENSG00000274373	5.47705	3.19293	7.80756	0	0	0	5.49251	0	4.98557	0.00247201	0.00744513	AC148476.1	12	132424504	132425208	-	705	lincRNA	novel transcript	-
ENSG00000229628	4.38164	4.25725	7.80756	0	0	0	5.48215	0	4.98341	0.00241126	0.00727524	AC073115.1	7	45990905	46000898	+	532	lincRNA	novel transcript	-
ENSG00000198881	2.19082	6.38587	7.80756	0	0	0	5.46142	0	4.97879	0.00278576	0.0082974	ASB12	X	64224196	64230631	-	1289	protein_coding	ankyrin repeat and SOCS box containing 12 [Source:HGNC Symbol;Acc:HGNC:19763]	-
ENSG00000233456	3.28623	4.25725	8.78351	0	0	0	5.44233	0	4.97466	0.00269367	0.00805755	LINC01077	13	48570639	48573317	-	413	lincRNA	long intergenic non-protein coding RNA 1077 [Source:HGNC Symbol;Acc:HGNC:49120]	-
ENSG00000125355	43.8164	42.5725	60.5086	0	3.12185	1.6927	48.9658	1.60485	4.9623	3.58017e-11	2.73357e-10	TMEM255A	X	120258650	120311556	-	3858	protein_coding	transmembrane protein 255A [Source:HGNC Symbol;Acc:HGNC:26086]	-
ENSG00000198208	178.552	136.232	151.271	2.87052	5.20308	6.77082	155.352	4.94814	4.9545	9.62469e-32	2.44092e-30	RPS6KL1	14	74903954	74923396	-	7617	protein_coding	ribosomal protein S6 kinase like 1 [Source:HGNC Symbol;Acc:HGNC:20222]	-
ENSG00000128285	67.9154	79.8234	57.5808	1.91368	4.16246	0.846352	68.4398	2.3075	4.95075	4.8573e-15	5.02188e-14	MCHR1	22	40678750	40682814	+	2961	protein_coding	melanin concentrating hormone receptor 1 [Source:HGNC Symbol;Acc:HGNC:4479]	-
ENSG00000103034	196.078	168.161	185.43	7.65473	7.28431	3.38541	183.223	6.10815	4.93679	1.2624e-37	4.0387e-36	NDRG4	16	58462846	58513628	+	9647	protein_coding	NDRG family member 4 [Source:HGNC Symbol;Acc:HGNC:14466]	-
ENSG00000263403	8.76327	4.25725	2.92784	0	0	0	5.31612	0	4.93044	0.00316627	0.00931134	MIR4673	9	136519568	136519626	-	59	miRNA	microRNA 4673 [Source:HGNC Symbol;Acc:HGNC:41574]	-
ENSG00000233522	10.9541	0	4.87973	0	0	0	5.27794	0	4.92445	0.171788	0.293654	FAM224A	Y	18326253	18353210	+	2031	lincRNA	family with sequence similarity 224 member A [Source:HGNC Symbol;Acc:HGNC:37736]	-
ENSG00000163218	14.2403	10.6431	5.85567	0	0	0.846352	10.2464	0.282117	4.91585	0.000630115	0.0021098	PGLYRP4	1	153330120	153348840	-	2272	protein_coding	peptidoglycan recognition protein 4 [Source:HGNC Symbol;Acc:HGNC:30015]	-
ENSG00000256581	4.38164	7.45018	3.90378	0	0	0	5.2452	0	4.91447	0.00306999	0.00906005	NLRP9P1	12	129013336	129016663	+	2655	unprocessed_pseudogene	NLR family pyrin domain containing 9 pseudogene 1 [Source:HGNC Symbol;Acc:HGNC:29888]	-
ENSG00000268731	1.09541	11.7074	2.92784	0	0	0	5.24356	0	4.91447	0.00498818	0.0140609	AC010615.3	19	21381220	21381921	-	394	processed_pseudogene	iron-sulfur cluster assembly 1 homolog (S. cerevisiae) (ISCA1) pseudogene	-
ENSG00000184566	7.66786	2.12862	5.85567	0	0	0	5.21739	0	4.90801	0.00354037	0.0103033	AC132216.1	11	33880643	33881800	+	1158	antisense	novel transcript, antisense to LMO2	-
ENSG00000267554	4.38164	6.38587	4.87973	0	0	0	5.21574	0	4.90777	0.00302004	0.00892735	AC015911.8	17	35470069	35470628	-	560	processed_pseudogene	RAB32, member RAS oncogene family (RAB32) pseudogene	-
ENSG00000259048	4.38164	5.32156	5.85567	0	0	0	5.18629	0	4.90108	0.00307607	0.0090716	AL392023.2	14	38034287	38194281	-	1153	antisense	novel transcript, antisense to TTC6	-
ENSG00000251095	4.38164	5.32156	5.85567	0	0	0	5.18629	0	4.90108	0.00307607	0.0090716	AC097478.1	4	89551356	89726752	+	6069	antisense	novel transcript	-
ENSG00000141753	46.0072	31.9293	36.11	0	4.16246	0	38.0155	1.38749	4.898	6.49597e-09	4.07228e-08	IGFBP4	17	40443461	40457731	+	2200	protein_coding	insulin like growth factor binding protein 4 [Source:HGNC Symbol;Acc:HGNC:5473]	-
ENSG00000102935	93.1098	77.6947	77.0997	0.956841	1.04062	5.92447	82.6347	2.64064	4.88466	8.31761e-18	1.03074e-16	ZNF423	16	49487524	49857919	-	8997	protein_coding	zinc finger protein 423 [Source:HGNC Symbol;Acc:HGNC:16762]	zf-C2H2
ENSG00000143878	41.6255	56.4085	39.0378	0.956841	0	3.38541	45.6906	1.44742	4.8801	1.49946e-10	1.08572e-09	RHOB	2	20447074	20449445	+	2372	protein_coding	ras homolog family member B [Source:HGNC Symbol;Acc:HGNC:668]	-
ENSG00000132274	154.453	159.647	156.151	5.74104	5.20308	5.07811	156.75	5.34075	4.87703	3.11573e-33	8.38506e-32	TRIM22	11	5689689	5737089	+	6020	protein_coding	tripartite motif containing 22 [Source:HGNC Symbol;Acc:HGNC:16379]	-
ENSG00000230342	16.4311	9.5788	3.90378	0	0	0.846352	9.97124	0.282117	4.87497	0.00088371	0.00288722	FANCD2P2	3	11859674	11891172	+	1400	unprocessed_pseudogene	FANCD2 pseudogene 2 [Source:HGNC Symbol;Acc:HGNC:44488]	-
ENSG00000101194	170.884	179.869	173.718	3.82736	8.32493	5.92447	174.824	6.02559	4.87235	1.27562e-36	3.91618e-35	SLC17A9	20	62952647	62969585	+	5521	protein_coding	solute carrier family 17 member 9 [Source:HGNC Symbol;Acc:HGNC:16192]	-
ENSG00000183690	14.2403	7.45018	7.80756	0.956841	0	0	9.83269	0.318947	4.85791	0.000755267	0.00249422	EFHC2	X	44147882	44343672	-	3319	protein_coding	EF-hand domain containing 2 [Source:HGNC Symbol;Acc:HGNC:26233]	-
ENSG00000259240	10.9541	11.7074	6.83162	0	0	0.846352	9.83104	0.282117	4.85775	0.000728984	0.00241378	MIR4713HG	15	51037488	51293912	+	561	lincRNA	MIR4713 host gene [Source:HGNC Symbol;Acc:HGNC:53124]	-
ENSG00000196381	32.8623	40.4438	34.1581	0	0	3.38541	35.8214	1.12847	4.85714	1.29328e-08	7.84285e-08	ZNF781	19	37667751	37692322	-	3617	protein_coding	zinc finger protein 781 [Source:HGNC Symbol;Acc:HGNC:26745]	zf-C2H2
ENSG00000254560	9.85868	10.6431	8.78351	0.956841	0	0	9.76177	0.318947	4.84947	0.000711938	0.00236139	BBOX1-AS1	11	27047186	27220113	-	1312	antisense	BBOX1 antisense RNA 1 [Source:HGNC Symbol;Acc:HGNC:50700]	-
ENSG00000196422	8.76327	5.32156	0.975945	0	0	0	5.02026	0	4.84567	0.00542322	0.0151462	PPP1R26	9	135479079	135488893	+	5276	protein_coding	protein phosphatase 1 regulatory subunit 26 [Source:HGNC Symbol;Acc:HGNC:29089]	-
ENSG00000171604	748.164	664.13	564.096	20.0937	30.1779	19.4661	658.797	23.2459	4.84079	9.09599e-115	1.61805e-112	CXXC5	5	139647299	139683882	+	3852	protein_coding	CXXC finger protein 5 [Source:HGNC Symbol;Acc:HGNC:26943]	-
ENSG00000276547	6.57246	7.45018	0.975945	0	0	0	4.99953	0	4.84064	0.00538493	0.0150608	PCDHGB5	5	141397987	141512979	+	4851	protein_coding	protocadherin gamma subfamily B, 5 [Source:HGNC Symbol;Acc:HGNC:8712]	-
ENSG00000274502	7.66786	5.32156	1.95189	0	0	0	4.98044	0	4.83553	0.00459075	0.0130328	ANKRD20A6P	Y	11173618	11173821	+	204	processed_pseudogene	ankyrin repeat domain 20 family member A6, pseudogene [Source:HGNC Symbol;Acc:HGNC:37714]	-
ENSG00000243642	7.66786	4.25725	2.92784	0	0	0	4.95098	0	4.82825	0.00435309	0.0124299	RN7SL526P	19	58069970	58070288	+	319	misc_RNA	RNA, 7SL, cytoplasmic 526, pseudogene [Source:HGNC Symbol;Acc:HGNC:46542]	-
ENSG00000156011	4.38164	30.865	17.567	0.956841	0	0.846352	17.6046	0.601064	4.8229	0.000120167	0.000453304	PSD3	8	18527301	19084730	-	15213	protein_coding	pleckstrin and Sec7 domain containing 3 [Source:HGNC Symbol;Acc:HGNC:19093]	-
ENSG00000224891	4.38164	7.45018	2.92784	0	0	0	4.91988	0	4.82087	0.00444065	0.0126497	AC007899.1	2	37148530	37149304	+	775	processed_pseudogene	chromosome 11 open reading frame 46 (C11orf46) pseudogene	-
ENSG00000225449	0	12.7717	1.95189	0	0	0	4.90788	0	4.81978	0.209817	0.342418	RAB6C-AS1	2	129966592	129980466	-	3949	transcribed_unprocessed_pseudogene	RAB6C antisense RNA 1 [Source:HGNC Symbol;Acc:HGNC:49278]	-
ENSG00000276903	13.1449	11.7074	3.90378	0	0	0.846352	9.58537	0.282117	4.81866	0.00101962	0.00329946	HIST1H2AL	6	27865355	27865747	+	393	protein_coding	histone cluster 1 H2A family member l [Source:HGNC Symbol;Acc:HGNC:4730]	-
ENSG00000276030	6.57246	4.25725	3.90378	0	0	0	4.91116	0	4.81859	0.00420926	0.0120494	AC073534.1	19	24146701	24147081	+	381	lincRNA	novel transcript	-
ENSG00000265118	2.19082	9.5788	2.92784	0	0	0	4.89915	0	4.81604	0.00539275	0.0150793	AC134669.1	17	31305213	31318831	-	1242	protein_coding	novel protein	-
ENSG00000144857	10.9541	12.7717	4.87973	0	0	0.846352	9.53518	0.282117	4.81228	0.000959411	0.00311386	BOC	3	113211003	113287459	+	10330	protein_coding	BOC cell adhesion associated, oncogene regulated [Source:HGNC Symbol;Acc:HGNC:17173]	-
ENSG00000251194	5.47705	3.19293	5.85567	0	0	0	4.84188	0	4.80178	0.00452795	0.0128764	AL133330.1	11	35212550	35214007	+	704	sense_intronic	novel transcript	-
ENSG00000206013	4.38164	4.25725	5.85567	0	0	0	4.83152	0	4.79932	0.00443381	0.0126316	IFITM5	11	298200	299526	-	736	protein_coding	interferon induced transmembrane protein 5 [Source:HGNC Symbol;Acc:HGNC:16644]	-
ENSG00000137198	2.19082	6.38587	5.85567	0	0	0	4.81079	0	4.7942	0.0050557	0.0142266	GMPR	6	16238580	16295549	+	2232	protein_coding	guanosine monophosphate reductase [Source:HGNC Symbol;Acc:HGNC:4376]	-
ENSG00000249042	70.1062	95.788	69.2921	6.69789	2.08123	0	78.3954	2.92637	4.78475	1.25604e-16	1.43985e-15	AC008771.1	5	80482293	80488063	-	1261	antisense	uncharacterized LOC105379049 [Source:NCBI gene;Acc:105379049]	-
ENSG00000207146	3.28623	3.19293	7.80756	0	0	0	4.76224	0	4.78206	0.00526235	0.0147475	RF00019	X	108676951	108677057	-	107	misc_RNA		-
ENSG00000226939	1.09541	5.32156	7.80756	0	0	0	4.74151	0	4.77648	0.00648727	0.0178219	AC062021.1	2	139366165	139379147	+	557	lincRNA	novel transcript	-
ENSG00000234640	12.0495	17.029	20.4948	0	0	1.6927	16.5244	0.564235	4.74433	9.42321e-05	0.000360734	AL390763.1	10	128316282	128320214	-	346	lincRNA	novel transcript	-
ENSG00000275243	4.38164	9.5788	0	0	0	0	4.65348	0	4.74216	0.186997	0.313721	TRBV16	7	142598016	142598469	+	347	TR_V_gene	T cell receptor beta variable 16 (gene/pseudogene) [Source:HGNC Symbol;Acc:HGNC:12191]	-
ENSG00000227001	7.66786	10.6431	8.78351	0	1.04062	0	9.03149	0.346872	4.73835	0.00109449	0.00352582	NBPF2P	1	21424625	21427967	-	661	unprocessed_pseudogene	NBPF member 2, pseudogene [Source:HGNC Symbol;Acc:HGNC:31987]	-
ENSG00000232445	25.1944	20.2219	29.2784	1.91368	0	0.846352	24.8982	0.920011	4.73101	1.4623e-06	7.13427e-06	AC006329.1	7	101308346	101310985	+	705	antisense	novel transcript	-
ENSG00000158639	10.9541	4.25725	11.7113	0	1.04062	0	8.97423	0.346872	4.73073	0.00131416	0.00417131	PAGE5	X	55220355	55224108	+	743	protein_coding	PAGE family member 5 [Source:HGNC Symbol;Acc:HGNC:29992]	-
ENSG00000258948	2.19082	9.5788	1.95189	0	0	0	4.57384	0	4.71572	0.00793381	0.0214043	KRT8P1	14	38727275	38728481	+	1207	processed_pseudogene	keratin 8 pseudogene 1 [Source:HGNC Symbol;Acc:HGNC:20281]	-
ENSG00000147889	6.57246	3.19293	3.90378	0	0	0	4.55639	0	4.71064	0.00622014	0.0171632	CDKN2A	9	21967753	21995301	-	4329	protein_coding	cyclin dependent kinase inhibitor 2A [Source:HGNC Symbol;Acc:HGNC:1787]	-
ENSG00000021645	173.075	190.512	202.021	8.61157	6.2437	6.77082	188.536	7.20869	4.70847	1.00477e-39	3.41025e-38	NRXN3	14	78170373	79868290	+	15535	protein_coding	neurexin 3 [Source:HGNC Symbol;Acc:HGNC:8010]	-
ENSG00000181982	2.19082	8.51449	2.92784	0	0	0	4.54438	0	4.7078	0.00731612	0.0198919	CCDC149	4	24806117	24980204	-	9582	protein_coding	coiled-coil domain containing 149 [Source:HGNC Symbol;Acc:HGNC:25405]	-
ENSG00000256875	2.19082	8.51449	2.92784	0	0	0	4.54438	0	4.7078	0.00731612	0.0198919	AC079031.2	12	132462242	132462856	+	615	lincRNA	novel transcript	-
ENSG00000238024	3.28623	6.38587	3.90378	0	0	0	4.52529	0	4.70266	0.00635272	0.0174848	DDX39BP2	6	29993209	29993605	+	258	unprocessed_pseudogene	DEAD-box helicase 39B pseudogene 2 [Source:HGNC Symbol;Acc:HGNC:33461]	-
ENSG00000226973	3.28623	5.32156	4.87973	0	0	0	4.49584	0	4.69492	0.00637374	0.0175388	AL512638.1	1	115471941	115476027	+	794	unprocessed_pseudogene	renin (REN) pseudogene	-
ENSG00000162383	2.19082	6.38587	4.87973	0	0	0	4.48547	0	4.69218	0.00697937	0.0190424	SLC1A7	1	53087179	53142632	-	5407	protein_coding	solute carrier family 1 member 7 [Source:HGNC Symbol;Acc:HGNC:10945]	-
ENSG00000236809	4.38164	3.19293	5.85567	0	0	0	4.47675	0	4.68981	0.00656902	0.0180247	SNX25P1	1	211417025	211417934	+	834	unprocessed_pseudogene	sorting nexin 25 pseudogene 1 [Source:HGNC Symbol;Acc:HGNC:41509]	-
ENSG00000165125	813.889	883.379	848.096	29.6621	35.3809	33.8541	848.455	32.9657	4.68688	1.3922e-163	5.13517e-161	TRPV6	7	142871203	142885762	-	11925	protein_coding	transient receptor potential cation channel subfamily V member 6 [Source:HGNC Symbol;Acc:HGNC:14006]	-
ENSG00000100593	5.47705	1.06431	6.83162	0	0	0	4.45766	0	4.68437	0.00845073	0.0226624	ISM2	14	77474394	77498850	-	4131	protein_coding	isthmin 2 [Source:HGNC Symbol;Acc:HGNC:23176]	-
ENSG00000267429	1.09541	6.38587	5.85567	0	0	0	4.44565	0	4.68134	0.00842978	0.0226086	AC006116.6	19	56347081	56348183	-	1103	sense_intronic	novel transcript, sense intronic to ZSCAN5A	-
ENSG00000225706	2.19082	4.25725	6.83162	0	0	0	4.42656	0	4.67639	0.00747149	0.0202726	PTPRD-AS1	9	8858130	8862255	+	2494	lincRNA	PTPRD antisense RNA 1 [Source:HGNC Symbol;Acc:HGNC:49753]	-
ENSG00000258739	2.19082	4.25725	6.83162	0	0	0	4.42656	0	4.67639	0.00747149	0.0202726	ENO1P2	15	92420860	92422735	+	974	transcribed_processed_pseudogene	enolase 1 pseudogene 2 [Source:HGNC Symbol;Acc:HGNC:37943]	-
ENSG00000165757	101.873	83.0163	79.0515	1.91368	4.16246	4.23176	87.9803	3.43597	4.67221	1.85623e-19	2.56517e-18	JCAD	10	30012800	30115494	-	9515	protein_coding	junctional cadherin 5 associated [Source:HGNC Symbol;Acc:HGNC:29283]	-
ENSG00000201635	25.1944	24.4792	22.4467	2.87052	0	0	24.0401	0.956841	4.66911	2.40914e-06	1.14313e-05	RF00019	3	45903187	45903298	+	112	misc_RNA		-
ENSG00000180530	253.04	301.2	329.869	16.2663	11.4468	7.61717	294.703	11.7767	4.66291	1.35666e-57	7.78668e-56	NRIP1	21	14961235	15065936	-	8497	protein_coding	nuclear receptor interacting protein 1 [Source:HGNC Symbol;Acc:HGNC:8001]	-
ENSG00000003436	151.166	157.518	166.887	7.65473	6.2437	5.07811	158.524	6.32551	4.65769	4.41533e-34	1.23324e-32	TFPI	2	187464230	187565760	-	11714	protein_coding	tissue factor pathway inhibitor [Source:HGNC Symbol;Acc:HGNC:11760]	-
ENSG00000160229	134.735	204.348	203.973	10.5252	3.12185	7.61717	181.019	7.08809	4.6551	5.06677e-35	1.4524e-33	ZNF66	19	20776304	20807322	+	3009	protein_coding	zinc finger protein 66 [Source:HGNC Symbol;Acc:HGNC:13135]	zf-C2H2
ENSG00000177800	2.19082	1.06431	9.75945	0	0	0	4.33819	0	4.65112	0.0110538	0.0288022	TMEM78	1	229249636	229251810	+	2175	lincRNA	transmembrane protein 78 [Source:HGNC Symbol;Acc:HGNC:32307]	-
ENSG00000110492	650.673	578.985	613.869	28.7052	21.8529	22.8515	614.509	24.4699	4.65009	3.58349e-120	7.19049e-118	MDK	11	46380756	46383837	+	2196	protein_coding	midkine [Source:HGNC Symbol;Acc:HGNC:6972]	-
ENSG00000244302	19.7174	24.4792	26.3505	1.91368	0	0.846352	23.5157	0.920011	4.64879	2.54886e-06	1.20593e-05	PEX5L-AS2	3	179898229	179921895	+	630	antisense	PEX5L antisense RNA 2 [Source:HGNC Symbol;Acc:HGNC:41252]	-
ENSG00000198131	641.91	668.388	710.488	22.9642	35.3809	23.6979	673.595	27.3477	4.63875	1.16845e-129	2.59354e-127	ZNF544	19	58228594	58277495	+	7130	protein_coding	zinc finger protein 544 [Source:HGNC Symbol;Acc:HGNC:16759]	zf-C2H2
ENSG00000264829	5.47705	13.836	5.85567	0.956841	0	0	8.38959	0.318947	4.63038	0.00189998	0.00584728	AC087749.2	17	75679474	75679967	-	352	antisense	novel transcript, antisense to SAP30BP	-
ENSG00000254329	9.85868	7.45018	7.80756	0	0	0.846352	8.37214	0.282117	4.62772	0.00165089	0.00514447	IGHVII-60-1	14	106637718	106637973	-	256	IG_V_pseudogene	immunoglobulin heavy variable (II)-60-1 (pseudogene) [Source:HGNC Symbol;Acc:HGNC:5686]	-
ENSG00000119673	66.82	46.8297	48.7973	1.91368	2.08123	2.53906	54.149	2.17799	4.62455	1.25608e-12	1.08153e-11	ACOT2	14	73567620	73575658	+	2393	protein_coding	acyl-CoA thioesterase 2 [Source:HGNC Symbol;Acc:HGNC:18431]	-
ENSG00000240280	7.66786	3.19293	1.95189	0	0	0	4.2709	0	4.61364	0.00952148	0.0251997	TCAM1P	17	63849292	63864379	+	3546	transcribed_unitary_pseudogene	testicular cell adhesion molecule 1, pseudogene [Source:HGNC Symbol;Acc:HGNC:30707]	-
ENSG00000225140	3.28623	8.51449	0.975945	0	0	0	4.25889	0	4.61082	0.0112905	0.0293611	AL358216.1	10	628638	631255	+	1657	antisense	novel transcript	-
ENSG00000113721	23.0036	21.2862	23.4227	0	0	2.53906	22.5708	0.846352	4.60856	4.53253e-06	2.0753e-05	PDGFRB	5	150113837	150155872	-	7137	protein_coding	platelet derived growth factor receptor beta [Source:HGNC Symbol;Acc:HGNC:8804]	-
ENSG00000259285	4.38164	5.32156	2.92784	0	0	0	4.21034	0	4.59649	0.00877245	0.02342	AC025431.1	15	58065225	58071043	+	874	antisense	novel transcript, antisense to ALDH1A2	-
ENSG00000253485	48.198	29.8007	36.11	2.87052	1.04062	0.846352	38.0362	1.58583	4.59556	2.91775e-09	1.88714e-08	PCDHGA5	5	141364232	141512979	+	5733	protein_coding	protocadherin gamma subfamily A, 5 [Source:HGNC Symbol;Acc:HGNC:8703]	-
ENSG00000225311	3.28623	6.38587	2.92784	0	0	0	4.19998	0	4.59365	0.00918354	0.0243722	AL024474.2	6	144311699	144333301	-	501	antisense	novel transcript, antisense to UTRN	-
ENSG00000267641	3.28623	6.38587	2.92784	0	0	0	4.19998	0	4.59365	0.00918354	0.0243722	BNIP3P16	19	20175013	20177063	-	534	processed_pseudogene	BCL2 interacting protein 3 pseudogene 16 [Source:HGNC Symbol;Acc:HGNC:49696]	-
ENSG00000267771	3.28623	6.38587	2.92784	0	0	0	4.19998	0	4.59365	0.00918354	0.0243722	AC011447.4	19	20206844	20206954	-	111	unprocessed_pseudogene	zinc finger protein (ZNF) pseudogene	-
ENSG00000130173	5.47705	3.19293	3.90378	0	0	0	4.19125	0	4.59103	0.00889416	0.0237121	ANGPTL8	19	11237450	11241943	+	1223	protein_coding	angiopoietin like 8 [Source:HGNC Symbol;Acc:HGNC:24933]	-
ENSG00000187653	9231.01	9107.31	1702.05	280.354	277.844	274.218	6680.12	277.472	4.58944	2.62586e-11	2.02589e-10	TMSB4XP8	4	90838903	90839037	-	135	processed_pseudogene	TMSB4X pseudogene 8 [Source:HGNC Symbol;Acc:HGNC:11885]	-
ENSG00000240873	4.38164	4.25725	3.90378	0	0	0	4.18089	0	4.58814	0.00875176	0.0233747	RPS29P22	17	28116239	28116406	-	168	processed_pseudogene	ribosomal protein S29 pseudogene 22 [Source:HGNC Symbol;Acc:HGNC:35799]	-
ENSG00000230314	6.57246	1.06431	4.87973	0	0	0	4.17216	0	4.58557	0.0111524	0.0290261	ELOVL2-AS1	6	11043524	11078226	+	1587	antisense	ELOVL2 antisense RNA 1 [Source:HGNC Symbol;Acc:HGNC:44156]	-
ENSG00000283195	9.85868	10.6431	3.90378	0	0	0.846352	8.13519	0.282117	4.58274	0.00221302	0.00672079	IGHVII-43-1	14	106472791	106473000	-	210	IG_V_pseudogene	immunoglobulin heavy variable (II)-43-1 (pseudogene) [Source:HGNC Symbol;Acc:HGNC:5680]	-
ENSG00000251411	5.47705	2.12862	4.87973	0	0	0	4.1618	0	4.58265	0.009664	0.0255607	AC093827.3	4	86913266	86914817	-	1110	processed_pseudogene	actin related protein 2/3 complex, subunit 1A, 41kDa (ARPC1A) pseudogene	-
ENSG00000264546	2.19082	6.38587	3.90378	0	0	0	4.16016	0	4.58236	0.00981773	0.0259182	AC008026.3	17	62549726	62552121	+	1707	sense_intronic	novel transcript	-
ENSG00000234460	2.19082	6.38587	3.90378	0	0	0	4.16016	0	4.58236	0.00981773	0.0259182	AL772337.3	9	87864096	87866291	+	756	transcribed_unprocessed_pseudogene	cathepsin L (CTSL) pseudogene	-
ENSG00000267924	4.38164	3.19293	4.87973	0	0	0	4.15143	0	4.57978	0.00915298	0.0243142	AC139769.2	19	23817599	23874701	-	2291	lincRNA	novel transcript	-
ENSG00000234880	2.19082	5.32156	4.87973	0	0	0	4.1307	0	4.57391	0.00988124	0.0260666	LINC00163	21	44989864	44994086	-	2155	lincRNA	long intergenic non-protein coding RNA 163 [Source:HGNC Symbol;Acc:HGNC:33165]	-
ENSG00000224414	2.19082	5.32156	4.87973	0	0	0	4.1307	0	4.57391	0.00988124	0.0260666	AC010886.1	2	217693895	217696763	+	2869	processed_pseudogene	ATPase, H+/K+ transporting, nongastric, alpha polypeptide (ATP12A) pseudogene	-
ENSG00000270372	5.47705	12.7717	5.85567	0	0	0.846352	8.03482	0.282117	4.56818	0.00230409	0.00697878	AL162413.1	9	10948372	10948481	-	110	lincRNA	novel transcript	-
ENSG00000188517	167.598	130.91	168.838	6.69789	5.20308	7.61717	155.782	6.50605	4.56712	7.27122e-33	1.92991e-31	COL25A1	4	108808725	109302752	-	8744	protein_coding	collagen type XXV alpha 1 chain [Source:HGNC Symbol;Acc:HGNC:18603]	-
ENSG00000256377	9.85868	5.32156	8.78351	0	1.04062	0	7.98792	0.346872	4.56115	0.00215963	0.0065666	AC009509.1	12	27696388	27710770	-	1519	antisense	novel transcript	-
ENSG00000275954	3.28623	2.12862	6.83162	0	0	0	4.08216	0	4.55968	0.0108813	0.0284061	TBC1D3F	17	36428618	36439566	-	2117	protein_coding	TBC1 domain family member 3F [Source:HGNC Symbol;Acc:HGNC:18257]	-
ENSG00000234432	17.5265	19.1576	7.80756	0	1.04062	0.846352	14.8306	0.628989	4.55891	0.000212685	0.000771673	AC092171.3	7	5426277	5428927	-	2651	lincRNA	uncharacterized LOC100129484 [Source:NCBI gene;Acc:100129484]	-
ENSG00000178031	54.7705	32.9937	45.8694	2.87052	2.08123	0.846352	44.5445	1.9327	4.55732	1.39472e-10	1.01398e-09	ADAMTSL1	9	17906563	18910950	+	13652	protein_coding	ADAMTS like 1 [Source:HGNC Symbol;Acc:HGNC:14632]	-
ENSG00000142556	491.839	403.374	505.54	17.2231	27.056	16.0807	466.917	20.1199	4.55708	1.07803e-87	1.18593e-85	ZNF614	19	52012765	52030240	-	5813	protein_coding	zinc finger protein 614 [Source:HGNC Symbol;Acc:HGNC:24722]	zf-C2H2
ENSG00000204740	4.38164	8.51449	10.7354	0	1.04062	0	7.87717	0.346872	4.54495	0.00241809	0.0072941	MALRD1	10	19048771	19790401	+	7781	protein_coding	MAM and LDL receptor class A domain containing 1 [Source:HGNC Symbol;Acc:HGNC:24331]	-
ENSG00000113211	1.09541	3.19293	7.80756	0	0	0	4.03197	0	4.54451	0.0132468	0.0339233	PCDHB6	5	141150022	141153287	+	3266	protein_coding	protocadherin beta 6 [Source:HGNC Symbol;Acc:HGNC:8691]	-
ENSG00000279806	10.9541	21.2862	11.7113	1.91368	0	0	14.6506	0.637894	4.53884	0.000237854	0.000856301	AC018629.1	17	40473554	40475289	-	1736	TEC	TEC	-
ENSG00000256223	189.506	203.283	238.131	9.56841	6.2437	11.0026	210.307	8.93823	4.53665	1.6428e-43	6.35875e-42	ZNF10	12	133130575	133159465	+	5541	protein_coding	zinc finger protein 10 [Source:HGNC Symbol;Acc:HGNC:12879]	zf-C2H2
ENSG00000117322	563.04	565.149	607.038	25.8347	18.7311	29.6223	578.409	24.7294	4.53096	3.04501e-114	5.37852e-112	CR2	1	207454230	207489895	+	4885	protein_coding	complement C3d receptor 2 [Source:HGNC Symbol;Acc:HGNC:2336]	-
ENSG00000145908	26.2898	19.1576	19.5189	1.91368	0	0.846352	21.6554	0.920011	4.52739	6.06841e-06	2.73313e-05	ZNF300	5	150894392	150904983	-	4411	protein_coding	zinc finger protein 300 [Source:HGNC Symbol;Acc:HGNC:13091]	zf-C2H2
ENSG00000124134	13.1449	20.2219	9.75945	0.956841	0	0.846352	14.3754	0.601064	4.52546	0.00023875	0.000859157	KCNS1	20	45092310	45101112	-	4538	protein_coding	potassium voltage-gated channel modifier subfamily S member 1 [Source:HGNC Symbol;Acc:HGNC:6300]	-
ENSG00000183638	16.4311	15.9647	11.7113	0	2.08123	0	14.7024	0.693744	4.52374	0.000205934	0.000749021	RP1L1	8	10606349	10712187	-	8881	protein_coding	RP1 like 1 [Source:HGNC Symbol;Acc:HGNC:15946]	-
ENSG00000189269	10.9541	15.9647	16.5911	0.956841	1.04062	0	14.5033	0.665819	4.51808	0.000201998	0.000735557	DRICH1	22	23608452	23632321	-	1302	protein_coding	aspartate rich 1 [Source:HGNC Symbol;Acc:HGNC:28031]	-
ENSG00000269983	49.2934	48.9583	30.2543	2.87052	0	2.53906	42.8353	1.80319	4.51633	3.90973e-10	2.72992e-09	AC146944.4	5	70449636	70450353	+	718	lincRNA	novel transcript	-
ENSG00000167637	146.785	173.483	174.694	5.74104	8.32493	7.61717	164.987	7.22771	4.51559	2.7359e-35	7.92399e-34	ZNF283	19	43827292	43852017	+	7229	protein_coding	zinc finger protein 283 [Source:HGNC Symbol;Acc:HGNC:13077]	zf-C2H2
ENSG00000112541	56.9613	69.1802	64.4124	0.956841	2.08123	5.07811	63.518	2.7054	4.50298	1.34051e-14	1.34673e-13	PDE10A	6	165327287	165988078	-	22022	protein_coding	phosphodiesterase 10A [Source:HGNC Symbol;Acc:HGNC:8772]	-
ENSG00000210112	12.0495	20.2219	10.7354	0.956841	1.04062	0	14.3356	0.665819	4.49722	0.000239269	0.000860901	MT-TM	MT	4402	4469	+	68	Mt_tRNA	mitochondrially encoded tRNA methionine [Source:HGNC Symbol;Acc:HGNC:7492]	-
ENSG00000120057	145.689	105.367	111.258	1.91368	9.36554	5.07811	120.771	5.45245	4.49425	3.37574e-25	6.42416e-24	SFRP5	10	97766751	97771952	-	1836	protein_coding	secreted frizzled related protein 5 [Source:HGNC Symbol;Acc:HGNC:10779]	-
ENSG00000152556	2265.31	2054.12	2210.52	85.1588	101.98	102.409	2176.65	96.5159	4.49416	0	0	PFKM	12	48105139	48146404	+	7318	protein_coding	phosphofructokinase, muscle [Source:HGNC Symbol;Acc:HGNC:8877]	-
ENSG00000157399	1.09541	10.6431	0	0	0	0	3.91284	0	4.49233	0.253054	0.396371	ARSE	X	2934632	2968310	-	2878	protein_coding	arylsulfatase E [Source:HGNC Symbol;Acc:HGNC:719]	-
ENSG00000182782	4.38164	6.38587	0.975945	0	0	0	3.91448	0	4.48827	0.0147858	0.0373847	HCAR2	12	122701293	122703343	-	2051	protein_coding	hydroxycarboxylic acid receptor 2 [Source:HGNC Symbol;Acc:HGNC:24827]	-
ENSG00000231359	4.38164	9.5788	8.78351	0	0	0.846352	7.58132	0.282117	4.48805	0.00290984	0.00863214	AC072052.1	7	6490793	6491098	-	306	processed_pseudogene	ribosomal protein L31 (RPL31) pseudogene	-
ENSG00000268095	3.28623	7.45018	0.975945	0	0	0	3.90412	0	4.4852	0.0154935	0.0389699	ZNF649-AS1	19	51888025	51900463	+	579	antisense	ZNF649 antisense RNA 1 [Source:HGNC Symbol;Acc:HGNC:51285]	-
ENSG00000229101	2.19082	8.51449	0.975945	0	0	0	3.89375	0	4.48217	0.0168181	0.0419065	ELOCP20	1	115556826	115557475	+	345	unprocessed_pseudogene	elongin C pseudogene 20 [Source:HGNC Symbol;Acc:HGNC:38156]	-
ENSG00000205763	6.57246	15.9647	18.543	0	0	1.6927	13.6934	0.564235	4.48017	0.000408251	0.00141121	RP9P	7	32916815	32943176	-	1433	transcribed_unprocessed_pseudogene	RP9 pseudogene [Source:HGNC Symbol;Acc:HGNC:33969]	-
ENSG00000279928	6.57246	2.12862	2.92784	0	0	0	3.8763	0	4.4761	0.0136935	0.0349258	FO538757.2	1	182696	184174	+	570	unprocessed_pseudogene	DEAD/H-box helicase 11 (DDX11) pseudogene	-
ENSG00000274162	3.28623	6.38587	1.95189	0	0	0	3.87466	0	4.47578	0.0137074	0.0349542	SNX18P1Y	Y	11178306	11178816	+	511	processed_pseudogene	sorting nexin 18 pseudogene 1, Y-linked [Source:HGNC Symbol;Acc:HGNC:38442]	-
ENSG00000232742	5.47705	3.19293	2.92784	0	0	0	3.86594	0	4.47286	0.0128826	0.0331	RHOQP2	2	131460999	131461577	+	579	processed_pseudogene	ras homolog family member Q pseudogene 2 [Source:HGNC Symbol;Acc:HGNC:37836]	-
ENSG00000231049	4.38164	4.25725	2.92784	0	0	0	3.85557	0	4.46971	0.0127128	0.032687	OR52B5P	11	5557096	5564327	+	3520	transcribed_unprocessed_pseudogene	olfactory receptor family 52 subfamily B member 5 pseudogene [Source:HGNC Symbol;Acc:HGNC:15210]	-
ENSG00000154856	13.1449	10.6431	18.543	0	2.08123	0	14.1103	0.693744	4.46759	0.000283316	0.00100625	APCDD1	18	10454628	10489948	+	5943	protein_coding	APC down-regulated 1 [Source:HGNC Symbol;Acc:HGNC:15718]	-
ENSG00000267406	3.28623	5.32156	2.92784	0	0	0	3.84521	0	4.4666	0.0130833	0.0335572	AC011509.1	19	14267807	14269377	-	164	lincRNA	novel transcript	-
ENSG00000226247	5.47705	2.12862	3.90378	0	0	0	3.83648	0	4.46379	0.0136432	0.0348153	SUPT4H1P1	2	75651288	75651627	-	340	processed_pseudogene	SPT4 homolog, DSIF elongation factor subunit pseudogene [Source:HGNC Symbol;Acc:HGNC:33981]	-
ENSG00000260549	5.47705	2.12862	3.90378	0	0	0	3.83648	0	4.46379	0.0136432	0.0348153	MT1L	16	56617476	56618818	+	411	transcribed_unprocessed_pseudogene	metallothionein 1L, pseudogene [Source:HGNC Symbol;Acc:HGNC:7404]	-
ENSG00000172640	2.19082	5.32156	3.90378	0	0	0	3.80539	0	4.4543	0.013964	0.0355542	OR10AD1	12	48202083	48203387	-	1305	protein_coding	olfactory receptor family 10 subfamily AD member 1 [Source:HGNC Symbol;Acc:HGNC:14819]	-
ENSG00000196990	1.09541	6.38587	3.90378	0	0	0	3.79502	0	4.451	0.0161456	0.0404235	FAM163B	9	133578415	133586197	-	1353	protein_coding	family with sequence similarity 163 member B [Source:HGNC Symbol;Acc:HGNC:33277]	-
ENSG00000153246	2.19082	4.25725	4.87973	0	0	0	3.77593	0	4.44508	0.0142792	0.0362647	PLA2R1	2	159932006	160062610	-	15357	protein_coding	phospholipase A2 receptor 1 [Source:HGNC Symbol;Acc:HGNC:9042]	-
ENSG00000254343	5.47705	0	5.85567	0	0	0	3.77757	0	4.44474	0.023949	0.0569643	AC091563.1	8	120052180	120056201	+	752	lincRNA	novel transcript	-
ENSG00000278588	8.76327	8.51449	4.87973	0	0	0.846352	7.38583	0.282117	4.44464	0.0032372	0.00949878	HIST1H2BI	6	26272976	26273356	+	381	protein_coding	histone cluster 1 H2B family member i [Source:HGNC Symbol;Acc:HGNC:4756]	-
ENSG00000261645	1.09541	5.32156	4.87973	0	0	0	3.76556	0	4.44166	0.0162958	0.0407428	DISC1FP1	11	90251204	90915052	+	3175	processed_transcript	DISC1 fusion partner 1 [Source:HGNC Symbol;Acc:HGNC:33625]	-
ENSG00000247193	3.28623	2.12862	5.85567	0	0	0	3.75684	0	4.43894	0.0149754	0.0378033	AC104078.1	4	36244116	36274220	+	1785	antisense	uncharacterized LOC439933 [Source:NCBI gene;Acc:439933]	-
ENSG00000169515	3.28623	2.12862	5.85567	0	0	0	3.75684	0	4.43894	0.0149754	0.0378033	CCDC8	19	46410329	46413662	-	3334	protein_coding	coiled-coil domain containing 8 [Source:HGNC Symbol;Acc:HGNC:25367]	-
ENSG00000279397	10.9541	4.25725	6.83162	0.956841	0	0	7.34765	0.318947	4.43856	0.00348167	0.0101508	AC018445.2	18	79515798	79516057	-	260	TEC	TEC	-
ENSG00000185436	59.1521	52.1513	51.7251	0	4.16246	3.38541	54.3428	2.51596	4.43595	9.81042e-13	8.56474e-12	IFNLR1	1	24154157	24187959	-	4923	protein_coding	interferon lambda receptor 1 [Source:HGNC Symbol;Acc:HGNC:18584]	-
ENSG00000213904	5.47705	8.51449	7.80756	0	1.04062	0	7.26637	0.346872	4.42573	0.00333768	0.00976618	LIPE-AS1	19	42397128	42652355	+	4208	antisense	LIPE antisense RNA 1 [Source:HGNC Symbol;Acc:HGNC:48589]	-
ENSG00000105655	902.617	835.484	849.072	43.0578	36.4216	40.6249	862.391	40.0348	4.42532	4.41241e-167	1.72925e-164	ISYNA1	19	18434388	18438301	-	3284	protein_coding	inositol-3-phosphate synthase 1 [Source:HGNC Symbol;Acc:HGNC:29821]	-
ENSG00000213976	151.166	225.634	229.347	6.69789	12.4874	9.30988	202.049	9.49838	4.42266	4.58008e-39	1.5317e-37	AC010615.1	19	21382865	21387177	+	1764	unprocessed_pseudogene	zinc finger protein pseudogene	-
ENSG00000151240	197.174	180.933	162.983	7.65473	8.32493	9.30988	180.363	8.42984	4.41268	1.74212e-38	5.72684e-37	DIP2C	10	274190	689668	-	8563	protein_coding	disco interacting protein 2 homolog C [Source:HGNC Symbol;Acc:HGNC:29150]	-
ENSG00000198744	15.3357	6.38587	0	0	1.04062	0	7.24053	0.346872	4.41171	0.00839816	0.0225359	MTCO3P12	1	634376	634922	+	547	unprocessed_pseudogene	MT-CO3 pseudogene 12 [Source:HGNC Symbol;Acc:HGNC:52042]	-
ENSG00000269040	5.47705	5.32156	10.7354	0	0	0.846352	7.178	0.282117	4.41137	0.00377991	0.0109377	BNIP3P24	19	20784596	20785152	-	557	processed_pseudogene	BCL2 interacting protein 3 pseudogene 24 [Source:HGNC Symbol;Acc:HGNC:49704]	-
ENSG00000262576	18.622	30.865	29.2784	1.91368	0	1.6927	26.2551	1.20213	4.39942	6.92223e-07	3.51535e-06	PCDHGA4	5	141355025	141512979	+	4887	protein_coding	protocadherin gamma subfamily A, 4 [Source:HGNC Symbol;Acc:HGNC:8702]	-
ENSG00000125798	43.8164	38.3152	15.6151	0.956841	0	3.38541	32.5822	1.44742	4.39839	1.30008e-07	7.14629e-07	FOXA2	20	22581005	22585455	-	2603	protein_coding	forkhead box A2 [Source:HGNC Symbol;Acc:HGNC:5022]	Fork
ENSG00000269421	8.76327	13.836	15.6151	0	0	1.6927	12.7381	0.564235	4.37405	0.000540648	0.00183028	ZNF92P3	19	23935220	23936173	+	954	unprocessed_pseudogene	zinc finger protein 92 pseudogene 3 [Source:HGNC Symbol;Acc:HGNC:39555]	-
ENSG00000280425	6.57246	4.25725	0	0	0	0	3.6099	0	4.3694	0.0291564	0.0677319	AL357673.2	1	54137746	54142980	+	4969	antisense	novel transcript, antisense to CDCP2	-
ENSG00000281831	5.47705	5.32156	0	0	0	0	3.59953	0	4.36582	0.0291037	0.0676281	HCP5B	6	29871895	29873783	-	1889	lincRNA	HLA complex P5B [Source:NCBI gene;Acc:352990]	-
ENSG00000162614	190.601	200.091	284.976	15.3095	9.36554	8.46352	225.223	11.0462	4.35774	1.53286e-42	5.72132e-41	NEXN	1	77888513	77943895	+	4436	protein_coding	nexilin F-actin binding protein [Source:HGNC Symbol;Acc:HGNC:29557]	-
ENSG00000211717	1.09541	9.5788	0	0	0	0	3.55807	0	4.35204	0.0368809	0.0830979	TRBV10-1	7	142399860	142400377	+	412	TR_V_gene	T cell receptor beta variable 10-1(gene/pseudogene) [Source:HGNC Symbol;Acc:HGNC:12177]	-
ENSG00000120318	7.66786	1.06431	1.95189	0	0	0	3.56136	0	4.35162	0.0227997	0.0545878	ARAP3	5	141653401	141682221	-	6186	protein_coding	ArfGAP with RhoGAP domain, ankyrin repeat and PH domain 3 [Source:HGNC Symbol;Acc:HGNC:24097]	-
ENSG00000280623	16.4311	43.6368	36.11	2.87052	1.04062	0.846352	32.0593	1.58583	4.35111	9.66276e-08	5.37744e-07	PCAT14	22	23536881	23547797	+	4911	lincRNA	prostate cancer associated transcript 14 [Source:HGNC Symbol;Acc:HGNC:48977]	-
ENSG00000018869	54.7705	57.4728	58.5567	2.87052	0	5.07811	56.9333	2.64955	4.35098	2.992e-13	2.70824e-12	ZNF582	19	56375846	56393545	-	3350	protein_coding	zinc finger protein 582 [Source:HGNC Symbol;Acc:HGNC:26421]	zf-C2H2
ENSG00000177992	0	10.6431	0	0	0	0	3.5477	0	4.34902	0.0528312	0.112737	SPATA31E1	9	87882826	87888899	+	4478	protein_coding	SPATA31 subfamily E member 1 [Source:HGNC Symbol;Acc:HGNC:26672]	-
ENSG00000279177	3.28623	6.38587	0.975945	0	0	0	3.54935	0	4.34762	0.0216184	0.0521377	FP236241.2	21	7626344	7627528	-	1185	processed_pseudogene	C-terminal binding protein 2 (CTBP2) pseudogene	-
ENSG00000174562	7.66786	3.19293	9.75945	0.956841	0	0	6.87342	0.318947	4.34719	0.00486343	0.0137386	KLK15	19	50825289	50837213	-	2289	protein_coding	kallikrein related peptidase 15 [Source:HGNC Symbol;Acc:HGNC:20453]	-
ENSG00000151689	14.2403	12.7717	11.7113	0.956841	1.04062	0	12.9078	0.665819	4.34593	0.00041912	0.00144579	INPP1	2	190343470	190371665	+	3676	protein_coding	inositol polyphosphate-1-phosphatase [Source:HGNC Symbol;Acc:HGNC:6071]	-
ENSG00000253574	2.19082	7.45018	0.975945	0	0	0	3.53898	0	4.34427	0.0231797	0.0553707	AC021744.1	8	139911238	139916620	+	549	antisense	uncharacterized LOC105375781 [Source:NCBI gene;Acc:105375781]	-
ENSG00000226383	2.19082	7.45018	0.975945	0	0	0	3.53898	0	4.34427	0.0231797	0.0553707	LINC01876	2	156011530	156254950	-	2716	lincRNA	long intergenic non-protein coding RNA 1876 [Source:HGNC Symbol;Acc:HGNC:52695]	-
ENSG00000171840	1383.5	1266.53	1382.91	83.2451	73.8837	44.0103	1344.32	67.0464	4.34231	9.15916e-207	4.88788e-204	NINJ2	12	564296	663779	-	2048	protein_coding	ninjurin 2 [Source:HGNC Symbol;Acc:HGNC:7825]	-
ENSG00000110799	4.38164	4.25725	1.95189	0	0	0	3.53026	0	4.34075	0.0190348	0.0466696	VWF	12	5948874	6124770	-	10391	protein_coding	von Willebrand factor [Source:HGNC Symbol;Acc:HGNC:12726]	-
ENSG00000237039	6.57246	3.19293	10.7354	0.956841	0	0	6.83359	0.318947	4.34035	0.00508225	0.0142891	AC018738.1	2	231256097	231256306	+	210	processed_pseudogene	ribosomal protein S28 (RPS28) pseudogene	-
ENSG00000278384	3.28623	5.32156	1.95189	0	0	0	3.51989	0	4.33735	0.0195388	0.0477374	AL354822.1	GL000218.1	51867	54893	-	3027	protein_coding		-
ENSG00000087116	5.47705	2.12862	2.92784	0	0	0	3.51117	0	4.33424	0.0196757	0.0480158	ADAMTS2	5	179110851	179345430	-	8726	protein_coding	ADAM metallopeptidase with thrombospondin type 1 motif 2 [Source:HGNC Symbol;Acc:HGNC:218]	-
ENSG00000263674	5.47705	2.12862	2.92784	0	0	0	3.51117	0	4.33424	0.0196757	0.0480158	AC026620.1	17	32280387	32280953	-	326	antisense	novel transcript, antisense RHBDL3	-
ENSG00000235994	4.38164	3.19293	2.92784	0	0	0	3.5008	0	4.33074	0.0188727	0.0463357	HGC6.3	6	167975924	167979776	-	1539	processed_transcript	uncharacterized LOC100128124 [Source:NCBI gene;Acc:100128124]	-
ENSG00000181634	3.28623	4.25725	2.92784	0	0	0	3.49044	0	4.3273	0.0190269	0.0466548	TNFSF15	9	114784635	114806126	-	7889	protein_coding	TNF superfamily member 15 [Source:HGNC Symbol;Acc:HGNC:11931]	-
ENSG00000229404	3.28623	4.25725	2.92784	0	0	0	3.49044	0	4.3273	0.0190269	0.0466548	LINC00858	10	84279980	84294659	+	2879	lincRNA	long intergenic non-protein coding RNA 858 [Source:HGNC Symbol;Acc:HGNC:27276]	-
ENSG00000229427	0	8.51449	1.95189	0	0	0	3.48879	0	4.32717	0.0347761	0.0788727	ANKRD26P4	13	31311289	31312921	+	950	processed_pseudogene	ankyrin repeat domain 26 pseudogene 4 [Source:HGNC Symbol;Acc:HGNC:39690]	-
ENSG00000166035	78.8695	96.8523	88.811	7.65473	3.12185	2.53906	88.1776	4.43854	4.32427	1.28572e-19	1.79257e-18	LIPC	15	58410569	58569843	+	5184	protein_coding	lipase C, hepatic type [Source:HGNC Symbol;Acc:HGNC:6619]	-
ENSG00000136048	26.2898	40.4438	28.3024	0.956841	3.12185	0.846352	31.6787	1.64168	4.32319	4.96082e-08	2.84861e-07	DRAM1	12	101877351	102012130	+	4180	protein_coding	DNA damage regulated autophagy modulator 1 [Source:HGNC Symbol;Acc:HGNC:25645]	-
ENSG00000248564	4.38164	2.12862	3.90378	0	0	0	3.47135	0	4.32073	0.0199391	0.0485818	AC079140.1	4	338097	338583	-	487	processed_pseudogene	novel pseudogene	-
ENSG00000165066	3.28623	3.19293	3.90378	0	0	0	3.46098	0	4.31727	0.0194778	0.0476022	NKX6-3	8	41645178	41650669	-	2412	protein_coding	NK6 homeobox 3 [Source:HGNC Symbol;Acc:HGNC:26328]	Homeobox
ENSG00000240454	2.19082	4.25725	3.90378	0	0	0	3.45061	0	4.31377	0.0202667	0.0492816	RPL39P26	11	13685499	13685656	-	158	processed_pseudogene	ribosomal protein L39 pseudogene 26 [Source:HGNC Symbol;Acc:HGNC:35900]	-
ENSG00000123096	5.47705	0	4.87973	0	0	0	3.45226	0	4.31376	0.0325185	0.0744187	SSPN	12	26121991	26299290	+	6821	protein_coding	sarcospan [Source:HGNC Symbol;Acc:HGNC:11322]	-
ENSG00000260910	3.28623	2.12862	4.87973	0	0	0	3.43153	0	4.3071	0.0209493	0.0507191	LINC00565	13	113926514	113928844	-	2331	lincRNA	long intergenic non-protein coding RNA 565 [Source:HGNC Symbol;Acc:HGNC:43709]	-
ENSG00000237254	55.8659	53.2156	59.5326	1.91368	6.2437	0.846352	56.2047	3.00124	4.29813	4.68691e-13	4.17165e-12	TRBV30	7	142812586	142813399	-	447	TR_V_gene	T cell receptor beta variable 30 (gene/pseudogene) [Source:HGNC Symbol;Acc:HGNC:12214]	-
ENSG00000259106	3.28623	1.06431	5.85567	0	0	0	3.40207	0	4.29656	0.0242264	0.0575585	AC008056.2	14	79611418	79633311	-	551	antisense	novel transcript, antisense to NRXN3	-
ENSG00000239197	3.28623	1.06431	5.85567	0	0	0	3.40207	0	4.29656	0.0242264	0.0575585	RF01233	15	92417547	92417689	+	143	snoRNA		-
ENSG00000228271	2.19082	2.12862	5.85567	0	0	0	3.3917	0	4.29317	0.0229218	0.0548279	LINC02048	3	194276682	194287368	+	1771	lincRNA	long intergenic non-protein coding RNA 2048 [Source:HGNC Symbol;Acc:HGNC:52888]	-
ENSG00000099715	2.19082	2.12862	5.85567	0	0	0	3.3917	0	4.29317	0.0229218	0.0548279	PCDH11Y	Y	5000226	5742224	+	11672	protein_coding	protocadherin 11 Y-linked [Source:HGNC Symbol;Acc:HGNC:15813]	-
ENSG00000234705	1.09541	3.19293	5.85567	0	0	0	3.38134	0	4.28939	0.0246169	0.0583428	HMGA1P4	9	128663134	128663578	-	334	antisense	high mobility group AT-hook 1 pseudogene 4 [Source:HGNC Symbol;Acc:HGNC:39093]	-
ENSG00000230239	3.28623	10.6431	5.85567	0	1.04062	0	6.595	0.346872	4.28503	0.00593297	0.0164341	BX284668.3	1	16855407	16859284	+	882	unprocessed_pseudogene	phosphodiesterase 4D interacting protein (PDE4DIP) pseudogene	-
ENSG00000166317	29.576	25.5435	19.5189	0.956841	3.12185	0	24.8795	1.35956	4.28391	1.45629e-06	7.10772e-06	SYNPO2L	10	73644881	73663803	-	5147	protein_coding	synaptopodin 2 like [Source:HGNC Symbol;Acc:HGNC:23532]	-
ENSG00000234504	7.66786	4.25725	7.80756	0.956841	0	0	6.57756	0.318947	4.2818	0.00547976	0.0152936	AL353801.2	10	44899614	44920220	-	1444	antisense	novel transcript	-
ENSG00000115112	4.38164	8.51449	6.83162	0	0	0.846352	6.57591	0.282117	4.28163	0.00552506	0.0154046	TFCP2L1	2	121216587	121285207	-	9372	protein_coding	transcription factor CP2 like 1 [Source:HGNC Symbol;Acc:HGNC:17925]	CP2
ENSG00000189127	1.09541	2.12862	6.83162	0	0	0	3.35188	0	4.27867	0.0267561	0.0627897	ANKRD34B	5	80556755	80570488	-	4024	protein_coding	ankyrin repeat domain 34B [Source:HGNC Symbol;Acc:HGNC:33736]	-
ENSG00000164078	25.1944	22.3505	24.3986	0	1.04062	2.53906	23.9812	1.19322	4.27049	1.78966e-06	8.66734e-06	MST1R	3	49887002	49903873	-	5252	protein_coding	macrophage stimulating 1 receptor [Source:HGNC Symbol;Acc:HGNC:7381]	-
ENSG00000126561	12421.9	12034.2	12768.3	642.04	621.248	666.926	12408.1	643.405	4.26787	0	0	STAT5A	17	42287547	42311943	+	5754	protein_coding	signal transducer and activator of transcription 5A [Source:HGNC Symbol;Acc:HGNC:11366]	STAT
ENSG00000230918	1.09541	1.06431	7.80756	0	0	0	3.32243	0	4.26744	0.0307978	0.0709861	AC008063.1	2	162073256	162075169	+	640	antisense	novel transcript	-
ENSG00000270800	1.09541	0	8.78351	0	0	0	3.29297	0	4.25455	0.0446469	0.0978278	RPS10-NUDT3	6	34284887	34426071	-	5231	protein_coding	RPS10-NUDT3 readthrough [Source:HGNC Symbol;Acc:HGNC:49181]	-
ENSG00000179909	753.642	886.571	860.784	38.2736	36.4216	55.0129	833.665	43.236	4.2532	4.35553e-147	1.22748e-144	ZNF154	19	57697367	57709194	-	5713	protein_coding	zinc finger protein 154 [Source:HGNC Symbol;Acc:HGNC:12939]	zf-C2H2
ENSG00000132746	101.873	81.952	67.3402	5.74104	3.12185	4.23176	83.7217	4.36488	4.25222	1.76194e-18	2.27916e-17	ALDH3B2	11	67662162	67681200	-	3235	protein_coding	aldehyde dehydrogenase 3 family member B2 [Source:HGNC Symbol;Acc:HGNC:411]	-
ENSG00000234883	8.76327	10.6431	33.1821	0.956841	0	1.6927	17.5295	0.883182	4.24754	9.87007e-05	0.000376576	MIR155HG	21	25561909	25575168	+	1600	lincRNA	MIR155 host gene [Source:HGNC Symbol;Acc:HGNC:35460]	-
ENSG00000147647	12.0495	8.51449	14.6392	0.956841	0	0.846352	11.7344	0.601064	4.23816	0.00078694	0.00259029	DPYS	8	104330324	104467053	-	3818	protein_coding	dihydropyrimidinase [Source:HGNC Symbol;Acc:HGNC:3013]	-
ENSG00000228570	10.9541	13.836	10.7354	1.91368	0	0	11.8418	0.637894	4.2315	0.000815599	0.00267725	NUTM2E	10	79841358	79850878	+	3625	protein_coding	NUT family member 2E [Source:HGNC Symbol;Acc:HGNC:23448]	-
ENSG00000269289	18.622	26.6078	42.9416	0.956841	2.08123	1.6927	29.3904	1.57693	4.23081	2.1814e-07	1.1687e-06	AC011503.1	19	23919081	23957930	-	2233	antisense	uncharacterized LOC100505851 [Source:NCBI gene;Acc:100505851]	-
ENSG00000235204	8.76327	1.06431	0	0	0	0	3.27586	0	4.22826	0.0469527	0.101954	AL162724.2	9	124259250	124261156	-	308	antisense	novel transcript	-
ENSG00000106772	253.04	299.072	311.326	12.4389	20.8123	13.5416	287.813	15.5976	4.22301	9.1264e-58	5.28657e-56	PRUNE2	9	76611376	76906087	-	14656	protein_coding	prune homolog 2 [Source:HGNC Symbol;Acc:HGNC:25209]	-
ENSG00000198752	56.9613	55.3442	44.8935	1.91368	2.08123	4.23176	52.3996	2.74223	4.22097	1.80905e-12	1.53969e-11	CDC42BPB	14	102932379	103057462	-	8009	protein_coding	CDC42 binding protein kinase beta [Source:HGNC Symbol;Acc:HGNC:1738]	-
ENSG00000157514	73.3924	72.3732	80.0275	3.82736	2.08123	5.92447	75.2644	3.94435	4.21583	2.79493e-17	3.33822e-16	TSC22D3	X	107713221	107777342	-	4766	protein_coding	TSC22 domain family member 3 [Source:HGNC Symbol;Acc:HGNC:3051]	TSC22
ENSG00000258567	5.47705	4.25725	0	0	0	0	3.24476	0	4.21568	0.0407922	0.0907369	DUX4L16	Y	11306918	11308181	+	1264	unprocessed_pseudogene	double homeobox 4 like 16 [Source:HGNC Symbol;Acc:HGNC:37719]	-
ENSG00000119408	580.567	558.764	532.866	35.4031	21.8529	32.1614	557.399	29.8058	4.21294	1.82843e-109	2.97797e-107	NEK6	9	124257606	124353307	+	4419	protein_coding	NIMA related kinase 6 [Source:HGNC Symbol;Acc:HGNC:7749]	-
ENSG00000160145	33.9577	39.3795	32.2062	1.91368	3.12185	0.846352	35.1811	1.96063	4.21217	6.64775e-09	4.16327e-08	KALRN	3	124080023	124726325	+	24490	protein_coding	kalirin RhoGEF kinase [Source:HGNC Symbol;Acc:HGNC:4814]	-
ENSG00000214888	4.38164	5.32156	0	0	0	0	3.2344	0	4.21175	0.0411193	0.091343	AL772337.1	9	87857015	87859599	-	2585	transcribed_unprocessed_pseudogene	nuclear pore associated protein 1 (NPAP1) pseudogene	-
ENSG00000137962	191.697	224.57	208.852	10.5252	10.4062	12.6953	208.373	11.2089	4.20807	2.86641e-44	1.12865e-42	ARHGAP29	1	94148988	94275068	-	15524	protein_coding	Rho GTPase activating protein 29 [Source:HGNC Symbol;Acc:HGNC:30207]	-
ENSG00000265673	6.57246	2.12862	0.975945	0	0	0	3.22567	0	4.20721	0.031433	0.0722509	MIR4508	15	23562062	23562131	-	70	miRNA	microRNA 4508 [Source:HGNC Symbol;Acc:HGNC:41659]	-
ENSG00000271137	4.38164	4.25725	0.975945	0	0	0	3.20494	0	4.19933	0.0299677	0.0692893	AC006254.3	3	52753526	52754690	+	884	processed_pseudogene	AKT interacting protein, pseudogene	-
ENSG00000222640	4.38164	4.25725	0.975945	0	0	0	3.20494	0	4.19933	0.0299677	0.0692893	RNU2-51P	14	70360892	70361088	+	197	snRNA	RNA, U2 small nuclear 51, pseudogene [Source:HGNC Symbol;Acc:HGNC:48544]	-
ENSG00000187372	59.1521	50.0226	44.8935	0.956841	2.08123	5.07811	51.3561	2.7054	4.19663	4.67589e-12	3.84149e-11	PCDHB13	5	141213919	141218979	+	5061	protein_coding	protocadherin beta 13 [Source:HGNC Symbol;Acc:HGNC:8684]	-
ENSG00000243437	3.28623	5.32156	0.975945	0	0	0	3.19458	0	4.19554	0.0306823	0.0707588	RN7SL370P	1	77645324	77645618	+	295	misc_RNA	RNA, 7SL, cytoplasmic 370, pseudogene [Source:HGNC Symbol;Acc:HGNC:46386]	-
ENSG00000075461	27.3852	31.9293	27.3265	4.7842	0	0	28.8803	1.59473	4.1952	3.46661e-07	1.81372e-06	CACNG4	17	66964910	67033398	+	3380	protein_coding	calcium voltage-gated channel auxiliary subunit gamma 4 [Source:HGNC Symbol;Acc:HGNC:1408]	-
ENSG00000226334	5.47705	2.12862	1.95189	0	0	0	3.18585	0	4.19195	0.0291488	0.0677205	AL359182.1	9	104927553	104928892	+	469	antisense	novel transcript	-
ENSG00000285517	1.09541	7.45018	0.975945	0	0	0	3.17384	0	4.18812	0.0363411	0.0820144	LINC00941	12	30795458	30879268	+	18914	lincRNA	long intergenic non-protein coding RNA 941 [Source:NCBI gene;Acc:100287314]	-
ENSG00000211772	28571.6	24996.4	27314.7	1325.22	1568.21	1544.59	26960.9	1479.34	4.18784	0	0	TRBC2	7	142801041	142802748	+	758	TR_C_gene	T cell receptor beta constant 2 [Source:HGNC Symbol;Acc:HGNC:12157]	-
ENSG00000238966	3.28623	4.25725	1.95189	0	0	0	3.16512	0	4.18423	0.0284082	0.0662145	RF01169	8	42043504	42043575	-	72	snoRNA		-
ENSG00000284966	3.28623	4.25725	1.95189	0	0	0	3.16512	0	4.18423	0.0284082	0.0662145	AL138689.2	13	106491147	106521630	+	8771	antisense	novel transcript, antisense to EFNB2	-
ENSG00000198947	39.4347	48.9583	48.7973	2.87052	3.12185	1.6927	45.7301	2.56169	4.1826	3.67592e-11	2.79816e-10	DMD	X	31097677	33339441	-	18910	protein_coding	dystrophin [Source:HGNC Symbol;Acc:HGNC:2928]	-
ENSG00000221971	2.19082	5.32156	1.95189	0	0	0	3.15476	0	4.18045	0.0298898	0.069141	TTC4P1	7	45999621	46000778	-	1158	processed_pseudogene	tetratricopeptide repeat domain 4 pseudogene 1 [Source:HGNC Symbol;Acc:HGNC:12395]	-
ENSG00000253209	2.19082	5.32156	1.95189	0	0	0	3.15476	0	4.18045	0.0298898	0.069141	IGHV3-65	14	106666092	106666532	-	341	IG_V_pseudogene	immunoglobulin heavy variable 3-65 (pseudogene) [Source:HGNC Symbol;Acc:HGNC:5618]	-
ENSG00000258986	4.38164	2.12862	2.92784	0	0	0	3.14603	0	4.17695	0.0288612	0.0671456	TMEM179	14	104474678	104605647	-	4873	protein_coding	transmembrane protein 179 [Source:HGNC Symbol;Acc:HGNC:20137]	-
ENSG00000223429	1.09541	6.38587	1.95189	0	0	0	3.14439	0	4.17667	0.0335202	0.0764182	AL139156.1	1	52162186	52163026	-	841	processed_pseudogene	transformer-2 alpha (TRA2A) pseudogene	-
ENSG00000225098	3.28623	3.19293	2.92784	0	0	0	3.13567	0	4.17311	0.0283137	0.066025	BCRP1	22	24259929	24263764	-	691	unprocessed_pseudogene	breakpoint cluster region pseudogene 1 [Source:HGNC Symbol;Acc:HGNC:39073]	-
ENSG00000276545	2.19082	4.25725	2.92784	0	0	0	3.1253	0	4.16927	0.0293557	0.0681192	PCDHGB9P	5	141439853	141442449	+	2297	unprocessed_pseudogene	protocadherin gamma subfamily B, 9 pseudogene [Source:HGNC Symbol;Acc:HGNC:15688]	-
ENSG00000163064	2.19082	4.25725	2.92784	0	0	0	3.1253	0	4.16927	0.0293557	0.0681192	EN1	2	118842171	118847678	-	2886	protein_coding	engrailed homeobox 1 [Source:HGNC Symbol;Acc:HGNC:3342]	Homeobox
ENSG00000196436	40.5301	47.894	45.8694	1.91368	2.08123	3.38541	44.7645	2.46011	4.16298	5.50701e-11	4.14546e-10	NPIPB15	16	74377878	74392080	+	1702	protein_coding	nuclear pore complex interacting protein family member B15 [Source:HGNC Symbol;Acc:HGNC:34409]	-
ENSG00000240184	102.968	123.46	78.0756	8.61157	5.20308	3.38541	101.501	5.73335	4.16064	2.63761e-21	4.06616e-20	PCDHGC3	5	141475947	141512979	+	5432	protein_coding	protocadherin gamma subfamily C, 3 [Source:HGNC Symbol;Acc:HGNC:8716]	-
ENSG00000252821	2.19082	3.19293	3.90378	0	0	0	3.09584	0	4.15805	0.0300833	0.0695116	RNU6-388P	7	33001950	33002054	-	105	snRNA	RNA, U6 small nuclear 388, pseudogene [Source:HGNC Symbol;Acc:HGNC:47351]	-
ENSG00000206669	2.19082	3.19293	3.90378	0	0	0	3.09584	0	4.15805	0.0300833	0.0695116	RF00019	19	36858227	36858329	-	103	misc_RNA		-
ENSG00000255443	2.19082	3.19293	3.90378	0	0	0	3.09584	0	4.15805	0.0300833	0.0695116	CD44-AS1	11	35210343	35214985	-	587	antisense	CD44 antisense RNA 1 [Source:HGNC Symbol;Acc:HGNC:40133]	-
ENSG00000125266	44.9118	64.923	57.5808	4.7842	2.08123	2.53906	55.8052	3.13483	4.15346	4.87489e-13	4.33128e-12	EFNB2	13	106489731	106535662	-	5019	protein_coding	ephrin B2 [Source:HGNC Symbol;Acc:HGNC:3227]	-
ENSG00000269946	3.28623	1.06431	4.87973	0	0	0	3.07675	0	4.15044	0.0337419	0.076833	AL158152.2	9	94166289	94200627	+	235	lincRNA	novel transcript	-
ENSG00000258172	3.28623	1.06431	4.87973	0	0	0	3.07675	0	4.15044	0.0337419	0.076833	AC073655.1	12	94272150	94277195	-	493	antisense	novel transcript, antisense to PLXNC1	-
ENSG00000219073	2.19082	2.12862	4.87973	0	0	0	3.06639	0	4.14664	0.0321458	0.0736936	CELA3B	1	21977021	21998642	+	1541	protein_coding	chymotrypsin like elastase family member 3B [Source:HGNC Symbol;Acc:HGNC:15945]	-
ENSG00000183780	85.4419	74.5018	54.6529	2.87052	2.08123	6.77082	71.5322	3.90752	4.14446	1.06104e-15	1.14613e-14	SLC35F3	1	233904933	234324516	+	3195	protein_coding	solute carrier family 35 member F3 [Source:HGNC Symbol;Acc:HGNC:23616]	-
ENSG00000269387	1.09541	3.19293	4.87973	0	0	0	3.05602	0	4.14253	0.0343159	0.0779983	AL365205.3	6	41764292	41764460	-	169	lincRNA	novel transcript	-
ENSG00000283178	1.09541	3.19293	4.87973	0	0	0	3.05602	0	4.14253	0.0343159	0.0779983	BX119927.1	X	71869763	71873295	-	1552	unprocessed_pseudogene	chromosome X open reading frame 49 (CXorf49) pseudogene	-
ENSG00000154645	3.28623	0	5.85567	0	0	0	3.0473	0	4.13783	0.0485933	0.104962	CHODL	21	17901263	18267373	+	3093	protein_coding	chondrolectin [Source:HGNC Symbol;Acc:HGNC:17807]	-
ENSG00000199697	7.66786	4.25725	5.85567	0	1.04062	0	5.92693	0.346872	4.12952	0.00853669	0.0228636	RNU6-446P	17	62683905	62684010	+	106	snRNA	RNA, U6 small nuclear 446, pseudogene [Source:HGNC Symbol;Acc:HGNC:47409]	-
ENSG00000228411	4.38164	8.51449	4.87973	0.956841	0	0	5.92528	0.318947	4.12935	0.00876399	0.0233999	CDY4P	Y	12801973	12803830	-	1513	processed_pseudogene	chromodomain Y-linked 4 pseudogene [Source:HGNC Symbol;Acc:HGNC:23872]	-
ENSG00000277443	850.038	781.205	807.107	51.6694	48.909	39.7786	812.783	46.7856	4.12675	5.12105e-155	1.56642e-152	MARCKS	6	113857362	113863471	+	4275	protein_coding	myristoylated alanine rich protein kinase C substrate [Source:HGNC Symbol;Acc:HGNC:6759]	-
ENSG00000197635	175.265	174.547	169.814	10.5252	6.2437	12.6953	173.209	9.82141	4.11521	3.43477e-37	1.07958e-35	DPP4	2	161992241	162074542	-	5009	protein_coding	dipeptidyl peptidase 4 [Source:HGNC Symbol;Acc:HGNC:3009]	-
ENSG00000100346	180.743	200.091	173.718	10.5252	11.4468	10.1562	184.85	10.7094	4.1136	1.15688e-39	3.92121e-38	CACNA1I	22	39570753	39689737	+	10792	protein_coding	calcium voltage-gated channel subunit alpha1 I [Source:HGNC Symbol;Acc:HGNC:1396]	-
ENSG00000162409	156.644	170.29	193.237	13.3958	7.28431	9.30988	173.39	9.99665	4.11254	1.69598e-36	5.15619e-35	PRKAA2	1	56645322	56715335	+	9354	protein_coding	protein kinase AMP-activated catalytic subunit alpha 2 [Source:HGNC Symbol;Acc:HGNC:9377]	-
ENSG00000227262	4.38164	5.32156	7.80756	0	1.04062	0	5.83692	0.346872	4.11192	0.00904993	0.0240736	HCG4B	6	29925983	29926973	-	991	unprocessed_pseudogene	HLA complex group 4B [Source:HGNC Symbol;Acc:HGNC:22919]	-
ENSG00000162494	545.514	449.139	457.718	21.0505	33.2997	30.4687	484.124	28.273	4.09896	1.60739e-90	1.82428e-88	LRRC38	1	13474977	13514048	-	2209	protein_coding	leucine rich repeat containing 38 [Source:HGNC Symbol;Acc:HGNC:27005]	-
ENSG00000167562	374.63	406.567	360.124	15.3095	34.3403	18.6198	380.44	22.7565	4.08605	4.57609e-72	3.59804e-70	ZNF701	19	52555457	52587174	+	7201	protein_coding	zinc finger protein 701 [Source:HGNC Symbol;Acc:HGNC:25597]	zf-C2H2
ENSG00000215296	0	0	8.78351	0	0	0	2.92784	0	4.08542	0.0833542	0.165115	TMCO5B	15	33235552	33247621	-	3023	transcribed_unitary_pseudogene	transmembrane and coiled-coil domains 5B (pseudogene) [Source:HGNC Symbol;Acc:HGNC:34243]	-
ENSG00000271820	20.8128	22.3505	20.4948	3.82736	0	0	21.2194	1.27579	4.07233	1.10065e-05	4.80365e-05	AL109910.2	6	170266669	170276762	-	1953	lincRNA	uncharacterized LOC285804 [Source:NCBI gene;Acc:285804]	-
ENSG00000121005	92.0144	104.303	103.45	6.69789	4.16246	6.77082	99.9224	5.87706	4.07192	2.0847e-22	3.4423e-21	CRISPLD1	8	74984515	75034558	+	4543	protein_coding	cysteine rich secretory protein LCCL domain containing 1 [Source:HGNC Symbol;Acc:HGNC:18206]	-
ENSG00000274541	5.47705	10.6431	0.975945	0.956841	0	0	5.6987	0.318947	4.06804	0.0140289	0.0357086	AL121955.1	6	11015586	11015888	+	303	processed_pseudogene	siah E3 ubiquitin protein ligase family member 3 (SIAH3) pseudogene	-
ENSG00000102048	108.446	118.139	115.162	4.7842	3.12185	11.8489	113.915	6.585	4.06086	3.30398e-24	5.97911e-23	ASB9	X	15235288	15270467	-	2363	protein_coding	ankyrin repeat and SOCS box containing 9 [Source:HGNC Symbol;Acc:HGNC:17184]	-
ENSG00000239510	6.57246	2.12862	0	0	0	0	2.90036	0	4.05271	0.0597484	0.125082	RPL9P5	14	58564146	58564616	+	471	processed_pseudogene	ribosomal protein L9 pseudogene 5 [Source:HGNC Symbol;Acc:HGNC:23557]	-
ENSG00000236058	5.47705	3.19293	0	0	0	0	2.88999	0	4.04812	0.0580919	0.122088	RPL17P36	10	118872054	118872602	-	549	processed_pseudogene	ribosomal protein L17 pseudogene 36 [Source:HGNC Symbol;Acc:HGNC:36051]	-
ENSG00000262209	40.5301	36.1866	49.7732	2.87052	5.20308	0	42.1633	2.6912	4.04756	6.27152e-10	4.29787e-09	PCDHGB3	5	141370264	141512979	+	4757	protein_coding	protocadherin gamma subfamily B, 3 [Source:HGNC Symbol;Acc:HGNC:8710]	-
ENSG00000249693	7.66786	4.25725	4.87973	0	1.04062	0	5.60161	0.346872	4.04687	0.0108785	0.0284046	THEGL	4	56530609	56603507	+	1793	protein_coding	theg spermatid protein like [Source:HGNC Symbol;Acc:HGNC:43771]	-
ENSG00000233395	7.66786	0	0.975945	0	0	0	2.88127	0	4.04472	0.0656767	0.13539	LINC00841	10	43939003	43944466	+	2126	lincRNA	long intergenic non-protein coding RNA 841 [Source:HGNC Symbol;Acc:HGNC:27430]	-
ENSG00000206028	7.66786	3.19293	5.85567	0	0	0.846352	5.57216	0.282117	4.04077	0.0115848	0.0300454	Z99774.1	22	26667693	26672654	-	2613	lincRNA	novel transcript	-
ENSG00000103241	2.19082	6.38587	0	0	0	0	2.8589	0	4.03499	0.0617315	0.128675	FOXF1	16	86510527	86515418	+	3516	protein_coding	forkhead box F1 [Source:HGNC Symbol;Acc:HGNC:3809]	Fork
ENSG00000243389	2.19082	6.38587	0	0	0	0	2.8589	0	4.03499	0.0617315	0.128675	AC012442.2	2	112589040	112614431	+	425	3prime_overlapping_ncRNA	novel transcript	-
ENSG00000248994	2.19082	6.38587	0	0	0	0	2.8589	0	4.03499	0.0617315	0.128675	AC126768.2	5	1933863	1959176	+	888	lincRNA	novel transcript	-
ENSG00000279501	2.19082	6.38587	0	0	0	0	2.8589	0	4.03499	0.0617315	0.128675	CR392039.3	21	8996496	9018670	-	227	lincRNA	novel transcript	-
ENSG00000277610	7.66786	2.12862	6.83162	0.956841	0	0	5.5427	0.318947	4.03456	0.0125822	0.0323844	RNVU1-4	1	120942600	120942763	+	164	snRNA	RNA, variant U1 small nuclear 4 [Source:HGNC Symbol;Acc:HGNC:48312]	-
ENSG00000258517	1.09541	7.45018	0	0	0	0	2.84853	0	4.03076	0.0673359	0.138232	AC004817.1	14	71212633	71218216	+	721	lincRNA	novel transcript	-
ENSG00000232828	4.38164	3.19293	0.975945	0	0	0	2.85017	0	4.02985	0.0439559	0.096499	AC231533.1	X	48698963	48737163	-	925	antisense	novel transcript	-
ENSG00000100427	410.778	360.802	368.907	29.6621	22.8936	17.7734	380.162	23.443	4.02933	5.96497e-75	5.00379e-73	MLC1	22	50059391	50085902	-	4297	protein_coding	megalencephalic leukoencephalopathy with subcortical cysts 1 [Source:HGNC Symbol;Acc:HGNC:17082]	-
ENSG00000207693	6.57246	0	1.95189	0	0	0	2.84145	0	4.02705	0.0626117	0.130272	MIR602	9	137838419	137838516	+	98	miRNA	microRNA 602 [Source:HGNC Symbol;Acc:HGNC:32858]	-
ENSG00000136931	28.4806	38.3152	42.9416	0.956841	6.2437	0	36.5791	2.40018	4.02638	1.69691e-08	1.01749e-07	NR5A1	9	124481236	124507430	-	3422	protein_coding	nuclear receptor subfamily 5 group A member 1 [Source:HGNC Symbol;Acc:HGNC:7983]	SF-like
ENSG00000230104	3.28623	4.25725	0.975945	0	0	0	2.83981	0	4.02556	0.0443378	0.0972354	AC018712.1	2	172674212	172674898	-	687	processed_pseudogene	stem-loop binding protein (SLBP) pseudogene	-
ENSG00000272657	2.19082	5.32156	0.975945	0	0	0	2.82944	0	4.02135	0.0462977	0.100767	AP000317.2	21	34073592	34360033	+	641	processed_transcript	novel transcript	-
ENSG00000237632	2.19082	5.32156	0.975945	0	0	0	2.82944	0	4.02135	0.0462977	0.100767	S100A11P1	7	103262000	103262311	+	312	processed_pseudogene	S100 calcium binding protein A11 pseudogene 1 [Source:HGNC Symbol;Acc:HGNC:10491]	-
ENSG00000078401	7.66786	0	8.78351	0	1.04062	0	5.48379	0.346872	4.02122	0.0202864	0.049319	EDN1	6	12290363	12297194	+	2033	protein_coding	endothelin 1 [Source:HGNC Symbol;Acc:HGNC:3176]	-
ENSG00000275215	1.09541	7.45018	7.80756	0	0	0.846352	5.45105	0.282117	4.0149	0.0152262	0.0383707	RNA5-8SN2	21	8395607	8395759	+	153	rRNA	RNA, 5.8S ribosomal N2 [Source:HGNC Symbol;Acc:HGNC:53521]	-
ENSG00000170421	60.2475	52.1513	55.6289	5.74104	3.12185	1.6927	56.0092	3.51853	4.01367	3.95623e-13	3.54774e-12	KRT8	12	52897187	52949954	-	6881	protein_coding	keratin 8 [Source:HGNC Symbol;Acc:HGNC:6446]	-
ENSG00000226676	3.28623	3.19293	1.95189	0	0	0	2.81035	0	4.01294	0.0422057	0.09337	BX248123.1	10	79628757	79632188	-	687	lincRNA	uncharacterized LOC105378385 [Source:NCBI gene;Acc:105378385]	-
ENSG00000243836	3.28623	3.19293	1.95189	0	0	0	2.81035	0	4.01294	0.0422057	0.09337	WDR86-AS1	7	151409161	151413354	+	1354	processed_transcript	WDR86 antisense RNA 1 [Source:HGNC Symbol;Acc:HGNC:41186]	-
ENSG00000184454	2.19082	4.25725	1.95189	0	0	0	2.79998	0	4.00867	0.0435812	0.0958105	NCMAP	1	24556111	24609328	+	4122	protein_coding	non-compact myelin associated protein [Source:HGNC Symbol;Acc:HGNC:29332]	-
ENSG00000232709	2.19082	4.25725	1.95189	0	0	0	2.79998	0	4.00867	0.0435812	0.0958105	MARK2P9	10	92418667	92420875	+	1727	processed_pseudogene	microtubule affinity regulating kinase 2 pseudogene 9 [Source:HGNC Symbol;Acc:HGNC:39800]	-
ENSG00000238723	2.19082	4.25725	1.95189	0	0	0	2.79998	0	4.00867	0.0435812	0.0958105	RF00019	17	46215070	46215171	-	102	misc_RNA		-
ENSG00000269981	54.7705	43.6368	51.7251	1.91368	2.08123	5.07811	50.0441	3.02434	4.00744	7.25968e-12	5.86621e-11	AL627309.7	1	137682	137965	-	284	processed_pseudogene	novel pseudogene	-
ENSG00000043039	21.9082	28.7364	24.3986	0.956841	1.04062	2.53906	25.0144	1.51217	4.00672	1.04346e-06	5.19392e-06	BARX2	11	129375940	129452279	+	3660	protein_coding	BARX homeobox 2 [Source:HGNC Symbol;Acc:HGNC:956]	Homeobox
ENSG00000277411	1.09541	5.32156	1.95189	0	0	0	2.78962	0	4.00439	0.0478706	0.103579	RF00001	6	15522195	15522300	-	106	rRNA		-
ENSG00000250635	1.09541	5.32156	1.95189	0	0	0	2.78962	0	4.00439	0.0478706	0.103579	CXXC5-AS1	5	139648999	139649728	-	577	lincRNA	CXXC5 antisense RNA 1 [Source:HGNC Symbol;Acc:HGNC:53009]	-
ENSG00000142677	13.1449	5.32156	11.7113	0	1.04062	0.846352	10.0593	0.628989	4.00345	0.00211573	0.00644484	IL22RA1	1	24119771	24143121	-	2798	protein_coding	interleukin 22 receptor subunit alpha 1 [Source:HGNC Symbol;Acc:HGNC:13700]	-
ENSG00000168309	3.28623	2.12862	2.92784	0	0	0	2.7809	0	4.00045	0.0432952	0.0953657	FAM107A	3	58564117	58627610	-	5321	protein_coding	family with sequence similarity 107 member A [Source:HGNC Symbol;Acc:HGNC:30827]	-
ENSG00000254166	3.28623	2.12862	2.92784	0	0	0	2.7809	0	4.00045	0.0432952	0.0953657	CASC19	8	127072694	127227541	-	22208	processed_transcript	cancer susceptibility 19 [Source:HGNC Symbol;Acc:HGNC:49476]	-
ENSG00000162975	0	6.38587	1.95189	0	0	0	2.77925	0	3.99995	0.0657889	0.135533	KCNF1	2	10911937	10914225	+	2289	protein_coding	potassium voltage-gated channel modifier subfamily F member 1 [Source:HGNC Symbol;Acc:HGNC:6246]	-
ENSG00000170190	90.919	83.0163	80.0275	0	13.528	2.53906	84.6542	5.35569	3.99813	0.000632686	0.002117	SLC16A5	17	75087727	75106162	+	3089	protein_coding	solute carrier family 16 member 5 [Source:HGNC Symbol;Acc:HGNC:10926]	-
ENSG00000123405	189.506	176.676	201.045	8.61157	10.4062	16.0807	189.075	11.6995	3.99434	1.45959e-39	4.93389e-38	NFE2	12	54292111	54301121	-	2469	protein_coding	nuclear factor, erythroid 2 [Source:HGNC Symbol;Acc:HGNC:7780]	TF_bZIP
ENSG00000223503	1.09541	4.25725	2.92784	0	0	0	2.76016	0	3.9917	0.0474327	0.1028	AL353807.1	1	155590601	155591262	-	662	processed_pseudogene	claudin 6 (CLDN6) pseudogene	-
ENSG00000226394	1.09541	4.25725	2.92784	0	0	0	2.76016	0	3.9917	0.0474327	0.1028	AC093423.1	1	89661212	89661353	-	142	processed_pseudogene	NADH dehydrogenase (ubiquinone) 1 alpha subcomplex, 4, 9kDa (NDUFA4) pseudogene	-
ENSG00000233070	1.09541	4.25725	2.92784	0	0	0	2.76016	0	3.9917	0.0474327	0.1028	ZFY-AS1	Y	2966844	3002626	-	796	antisense	ZFY antisense RNA 1 [Source:HGNC Symbol;Acc:HGNC:38798]	-
ENSG00000250268	1.09541	4.25725	2.92784	0	0	0	2.76016	0	3.9917	0.0474327	0.1028	ALG1L14P	4	9166297	9170270	-	434	unprocessed_pseudogene	asparagine-linked glycosylation 1-like 14, pseudogene [Source:HGNC Symbol;Acc:HGNC:44383]	-
ENSG00000268433	3.28623	1.06431	3.90378	0	0	0	2.75144	0	3.98774	0.0477963	0.103463	MTDHP3	19	21677550	21678221	-	672	processed_pseudogene	metadherin pseudogene 3 [Source:HGNC Symbol;Acc:HGNC:52359]	-
ENSG00000260286	2.19082	2.12862	3.90378	0	0	0	2.74107	0	3.98345	0.0458561	0.100045	ARMH2	6	24797321	24798889	-	814	protein_coding	armadillo-like helical domain containing 2 [Source:HGNC Symbol;Acc:HGNC:49394]	-
ENSG00000199872	2.19082	2.12862	3.90378	0	0	0	2.74107	0	3.98345	0.0458561	0.100045	RNU6-942P	2	26042675	26042781	+	107	snRNA	RNA, U6 small nuclear 942, pseudogene [Source:HGNC Symbol;Acc:HGNC:47905]	-
ENSG00000228038	2.19082	2.12862	3.90378	0	0	0	2.74107	0	3.98345	0.0458561	0.100045	VN1R51P	9	97093694	97094638	-	945	processed_pseudogene	vomeronasal 1 receptor 51 pseudogene [Source:HGNC Symbol;Acc:HGNC:37371]	-
ENSG00000197124	360.39	350.158	332.797	22.0073	23.9342	20.3125	347.782	22.0847	3.98291	1.12438e-71	8.70423e-70	ZNF682	19	19997058	20039506	-	4968	protein_coding	zinc finger protein 682 [Source:HGNC Symbol;Acc:HGNC:28857]	zf-C2H2
ENSG00000237440	439.259	450.204	539.698	36.3599	29.1373	25.3906	476.387	30.2959	3.9819	2.81954e-88	3.11541e-86	ZNF737	19	20535825	20565809	-	3539	protein_coding	zinc finger protein 737 [Source:HGNC Symbol;Acc:HGNC:32468]	zf-C2H2
ENSG00000239920	1.09541	2.12862	12.6873	0	1.04062	0	5.30377	0.346872	3.9812	0.0200123	0.0487328	AC104389.4	11	5254392	5678434	-	5265	protein_coding	novel transcript	-
ENSG00000269012	1.09541	3.19293	3.90378	0	0	0	2.73071	0	3.97892	0.0486459	0.105057	KRT18P40	19	20961057	20965140	+	1571	unprocessed_pseudogene	keratin 18 pseudogene 40 [Source:HGNC Symbol;Acc:HGNC:33409]	-
ENSG00000199781	0	4.25725	3.90378	0	0	0	2.72034	0	3.97354	0.0659984	0.13592	RF00019	2	232828653	232828751	+	99	misc_RNA		-
ENSG00000181418	311.096	236.277	265.457	22.0073	15.6092	14.388	270.943	17.3349	3.97045	8.60995e-53	4.35393e-51	DDN	12	48995149	48999309	-	3749	protein_coding	dendrin [Source:HGNC Symbol;Acc:HGNC:24458]	-
ENSG00000276768	2.19082	1.06431	4.87973	0	0	0	2.71162	0	3.97036	0.0511452	0.109634	AL121890.2	20	5049857	5050321	-	465	lincRNA	novel transcript	-
ENSG00000236114	2.19082	1.06431	4.87973	0	0	0	2.71162	0	3.97036	0.0511452	0.109634	AL450326.2	10	43523256	43525217	+	1962	unprocessed_pseudogene	zinc finger protein pseudogene	-
ENSG00000230847	46.0072	46.8297	55.6289	2.87052	5.20308	1.6927	49.4886	3.25544	3.96885	8.96891e-12	7.19866e-11	OCLNP1	5	71074225	71093193	-	679	unprocessed_pseudogene	OCLN pseudogene 1 [Source:HGNC Symbol;Acc:HGNC:53916]	-
ENSG00000278655	7.66786	5.32156	2.92784	0	0	0.846352	5.30575	0.282117	3.9658	0.0143565	0.0364241	AP000346.4	22	23607041	23608407	+	381	unprocessed_pseudogene	rhabdoid tumor deletion region gene 1 (RTDR1) pseudogene	-
ENSG00000186417	23.0036	40.4438	40.0137	3.82736	2.08123	0.846352	34.4871	2.25165	3.9658	2.1858e-08	1.30131e-07	GLDN	15	51341629	51408013	+	7144	protein_coding	gliomedin [Source:HGNC Symbol;Acc:HGNC:29514]	-
ENSG00000261934	2.19082	15.9647	10.7354	0.956841	0	0.846352	9.6303	0.601064	3.95786	0.00361205	0.0104919	PCDHGA9	5	141402932	141512979	+	4749	protein_coding	protocadherin gamma subfamily A, 9 [Source:HGNC Symbol;Acc:HGNC:8707]	-
ENSG00000125735	13.1449	7.45018	8.78351	1.91368	0	0	9.79287	0.637894	3.95517	0.00259409	0.00778009	TNFSF14	19	6661253	6670588	-	4778	protein_coding	TNF superfamily member 14 [Source:HGNC Symbol;Acc:HGNC:11930]	-
ENSG00000256137	5.47705	6.38587	3.90378	0.956841	0	0	5.25556	0.318947	3.95472	0.0139625	0.035554	AC117373.1	12	129681427	129698227	-	392	lincRNA	novel transcript	-
ENSG00000279805	10.9541	7.45018	10.7354	0	1.04062	0.846352	9.71322	0.628989	3.953	0.00228412	0.00692079	Z95114.3	22	36137430	36139350	-	1921	TEC	TEC	-
ENSG00000168748	1.09541	1.06431	5.85567	0	0	0	2.6718	0	3.95235	0.057515	0.121063	CA7	16	66844379	66854153	+	1862	protein_coding	carbonic anhydrase 7 [Source:HGNC Symbol;Acc:HGNC:1381]	-
ENSG00000278030	6.57246	4.25725	4.87973	0.956841	0	0	5.23648	0.318947	3.95045	0.0140877	0.0358402	TRBV7-9	7	142529290	142529762	+	347	TR_V_gene	T cell receptor beta variable 7-9 [Source:HGNC Symbol;Acc:HGNC:12243]	-
ENSG00000275212	5.47705	5.32156	4.87973	0.956841	0	0	5.22611	0.318947	3.94821	0.0139591	0.0355491	AC005186.1	12	125983702	126043485	+	1815	lincRNA	novel transcript	-
ENSG00000253731	48.198	62.7944	65.3883	1.91368	8.32493	1.6927	58.7936	3.9771	3.94633	5.36208e-13	4.75235e-12	PCDHGA6	5	141373914	141512979	+	7910	protein_coding	protocadherin gamma subfamily A, 6 [Source:HGNC Symbol;Acc:HGNC:8704]	-
ENSG00000050730	3.28623	7.45018	4.87973	0	1.04062	0	5.20538	0.346872	3.94372	0.0148233	0.0374644	TNIP3	4	121131408	121227466	-	3768	protein_coding	TNFAIP3 interacting protein 3 [Source:HGNC Symbol;Acc:HGNC:19315]	-
ENSG00000079215	50.3888	42.5725	50.7491	0	6.2437	3.38541	47.9035	3.2097	3.92566	4.85517e-11	3.668e-10	SLC1A3	5	36606355	36688334	+	6265	protein_coding	solute carrier family 1 member 3 [Source:HGNC Symbol;Acc:HGNC:10941]	-
ENSG00000250654	9.85868	4.25725	13.6632	0	0	1.6927	9.25972	0.564235	3.92406	0.00385136	0.01112	AC023794.3	12	54076838	54081903	-	1390	transcribed_unprocessed_pseudogene	uncharacterized LOC100240735 [Source:NCBI gene;Acc:100240735]	-
ENSG00000231826	27.3852	21.2862	22.4467	1.91368	1.04062	1.6927	23.7061	1.549	3.92053	1.92691e-06	9.28723e-06	LINC01819	2	43027853	43039547	-	2759	lincRNA	long intergenic non-protein coding RNA 1819 [Source:HGNC Symbol;Acc:HGNC:52624]	-
ENSG00000138675	1.09541	6.38587	7.80756	0	0	0.846352	5.09628	0.282117	3.91859	0.0192976	0.0472402	FGF5	4	80266599	80336680	+	5998	protein_coding	fibroblast growth factor 5 [Source:HGNC Symbol;Acc:HGNC:3683]	-
ENSG00000267260	64.6291	73.4375	76.1237	3.82736	7.28431	3.38541	71.3968	4.83236	3.91552	2.94475e-16	3.28706e-15	AC020928.1	19	36773153	36777078	+	2050	lincRNA	uncharacterized LOC728485 [Source:NCBI gene;Acc:728485]	-
ENSG00000232818	20.8128	32.9937	32.2062	0.956841	4.16246	0.846352	28.6709	1.98855	3.91166	3.1051e-07	1.63446e-06	RPS2P32	7	23490473	23491364	+	892	processed_pseudogene	ribosomal protein S2 pseudogene 32 [Source:HGNC Symbol;Acc:HGNC:30518]	-
ENSG00000207757	8.76327	12.7717	6.83162	0	1.04062	0.846352	9.45554	0.628989	3.91153	0.00276218	0.00823696	MIR93	7	100093768	100093847	-	80	miRNA	microRNA 93 [Source:HGNC Symbol;Acc:HGNC:31645]	-
ENSG00000164744	14.2403	7.45018	6.83162	1.91368	0	0	9.50737	0.637894	3.91039	0.00323688	0.00949878	SUN3	7	47987148	48029119	-	1732	protein_coding	Sad1 and UNC84 domain containing 3 [Source:HGNC Symbol;Acc:HGNC:22429]	-
ENSG00000175874	48.198	64.923	42.9416	4.7842	3.12185	2.53906	52.0209	3.4817	3.90949	4.50299e-12	3.71038e-11	CREG2	2	101345551	101387595	-	7150	protein_coding	cellular repressor of E1A stimulated genes 2 [Source:HGNC Symbol;Acc:HGNC:14272]	-
ENSG00000185215	55.8659	83.0163	71.244	3.82736	3.12185	6.77082	70.042	4.57334	3.90649	1.49979e-15	1.6028e-14	TNFAIP2	14	103123442	103137439	+	5029	protein_coding	TNF alpha induced protein 2 [Source:HGNC Symbol;Acc:HGNC:11895]	-
ENSG00000146013	52.5796	30.865	57.5808	0.956841	5.20308	3.38541	47.0085	3.18178	3.90201	1.35559e-10	9.86257e-10	GFRA3	5	138252379	138274671	-	2039	protein_coding	GDNF family receptor alpha 3 [Source:HGNC Symbol;Acc:HGNC:4245]	-
ENSG00000011677	17.5265	14.9004	8.78351	0	0	2.53906	13.7368	0.846352	3.90161	0.000448752	0.00154144	GABRA3	X	152166234	152451358	-	4193	protein_coding	gamma-aminobutyric acid type A receptor alpha3 subunit [Source:HGNC Symbol;Acc:HGNC:4077]	-
ENSG00000006118	371.344	326.744	366.955	25.8347	18.7311	26.2369	355.014	23.6009	3.90004	8.16839e-71	6.17107e-69	TMEM132A	11	60924463	60937159	+	7271	protein_coding	transmembrane protein 132A [Source:HGNC Symbol;Acc:HGNC:31092]	-
ENSG00000226220	15.3357	3.19293	8.78351	0	0	1.6927	9.10406	0.564235	3.8966	0.0047826	0.01353	CICP22	7	39796593	39797911	-	1319	processed_pseudogene	capicua transcriptional repressor pseudogene 22 [Source:HGNC Symbol;Acc:HGNC:48838]	-
ENSG00000226259	627.669	617.301	709.512	37.3168	30.1779	61.7837	651.494	43.0928	3.89442	2.92724e-104	4.17165e-102	GTF2H2B	5	70415352	70448015	+	3979	transcribed_unprocessed_pseudogene	general transcription factor IIH subunit 2B (pseudogene) [Source:HGNC Symbol;Acc:HGNC:31393]	-
ENSG00000162877	32.8623	52.1513	27.3265	1.91368	4.16246	1.6927	37.4467	2.58962	3.88622	7.1839e-09	4.4856e-08	PM20D1	1	205828022	205850132	-	2614	protein_coding	peptidase M20 domain containing 1 [Source:HGNC Symbol;Acc:HGNC:26518]	-
ENSG00000258693	3.28623	10.6431	0.975945	0.956841	0	0	4.96843	0.318947	3.87108	0.0237097	0.0564809	AL133368.2	14	99977115	99978098	-	386	lincRNA	novel transcript	-
ENSG00000184185	6.57246	6.38587	1.95189	0.956841	0	0	4.97007	0.318947	3.87064	0.0191885	0.0470099	KCNJ12	17	21376197	21419872	+	5617	protein_coding	potassium voltage-gated channel subfamily J member 12 [Source:HGNC Symbol;Acc:HGNC:6258]	-
ENSG00000176732	10.9541	8.51449	7.80756	0.956841	0	0.846352	9.09205	0.601064	3.86822	0.0032131	0.00943468	PFN4	2	24115371	24123477	-	1056	protein_coding	profilin family member 4 [Source:HGNC Symbol;Acc:HGNC:31103]	-
ENSG00000120875	53.6751	53.2156	42.9416	5.74104	0	4.23176	49.9441	3.32427	3.86673	2.05536e-11	1.59952e-10	DUSP4	8	29333064	29350668	-	7257	protein_coding	dual specificity phosphatase 4 [Source:HGNC Symbol;Acc:HGNC:3070]	-
ENSG00000278969	14.2403	14.9004	11.7113	0	1.04062	1.6927	13.6173	0.911107	3.86488	0.000334465	0.0011728	AC026310.3	12	24902309	24904681	+	2373	TEC	novel transcript	-
ENSG00000259952	6.57246	1.06431	0	0	0	0	2.54559	0	3.864	0.0890457	0.174447	AC009133.2	16	29806496	29807732	-	547	antisense	novel transcript, antisense to MAZ	-
ENSG00000272275	30.6715	23.4149	27.3265	2.87052	0	2.53906	27.1376	1.80319	3.86328	5.11272e-07	2.62728e-06	AC092687.3	2	10767875	10770058	-	393	lincRNA	novel transcript	-
ENSG00000253910	50.3888	78.759	63.4364	2.87052	7.28431	3.38541	64.1948	4.51341	3.86019	3.46469e-14	3.37088e-13	PCDHGB2	5	141360042	141512979	+	4769	protein_coding	protocadherin gamma subfamily B, 2 [Source:HGNC Symbol;Acc:HGNC:8709]	-
ENSG00000109072	4.38164	7.45018	2.92784	0.956841	0	0	4.91988	0.318947	3.85876	0.0189094	0.0464077	VTN	17	28367276	28373091	-	2427	protein_coding	vitronectin [Source:HGNC Symbol;Acc:HGNC:12724]	-
ENSG00000248919	4.38164	7.45018	2.92784	0.956841	0	0	4.91988	0.318947	3.85876	0.0189094	0.0464077	ATP5MF-PTCD1	7	99419749	99466197	-	2859	protein_coding	ATP5MF-PTCD1 readthrough [Source:HGNC Symbol;Acc:HGNC:38844]	-
ENSG00000279891	5.47705	2.12862	0	0	0	0	2.53522	0	3.85858	0.0842487	0.166532	FLJ42393	3	188178543	188180812	+	2270	TEC	uncharacterized LOC401105 [Source:NCBI gene;Acc:401105]	-
ENSG00000236384	18.622	30.865	18.543	1.91368	1.04062	1.6927	22.6766	1.549	3.85672	4.33853e-06	1.99193e-05	LINC00479	21	41711520	41715775	-	2114	lincRNA	long intergenic non-protein coding RNA 479 [Source:HGNC Symbol;Acc:HGNC:19727]	-
ENSG00000274346	4.38164	3.19293	0	0	0	0	2.52486	0	3.85342	0.0829214	0.164362	AC016999.2	2	238454908	238457520	+	556	unprocessed_pseudogene	novel zinc finger protein pseudogene	-
ENSG00000253361	4.38164	3.19293	0	0	0	0	2.52486	0	3.85342	0.0829214	0.164362	AC069120.1	8	38543652	38560877	-	2145	lincRNA	novel transcript	-
ENSG00000267365	3.28623	4.25725	0	0	0	0	2.51449	0	3.8484	0.0836409	0.165605	KCNJ2-AS1	17	70166961	70169402	-	2442	antisense	KCNJ2 antisense RNA 1 [Source:HGNC Symbol;Acc:HGNC:43720]	-
ENSG00000148468	696.68	648.166	574.832	35.4031	44.7465	52.4738	639.893	44.2078	3.84728	2.0831e-112	3.5303e-110	FAM171A1	10	15211643	15371062	-	3955	protein_coding	family with sequence similarity 171 member A1 [Source:HGNC Symbol;Acc:HGNC:23522]	-
ENSG00000197627	2.19082	8.51449	3.90378	0.956841	0	0	4.8697	0.318947	3.84694	0.0208646	0.0505472	UBE2Q2P12	15	84491480	84500599	-	204	unprocessed_pseudogene	ubiquitin conjugating enzyme E2 Q2 pseudogene 12 [Source:HGNC Symbol;Acc:HGNC:49523]	-
ENSG00000214338	31.7669	32.9937	43.9175	2.87052	3.12185	1.6927	36.226	2.56169	3.8465	5.58245e-09	3.51541e-08	SOGA3	6	127472794	127519191	-	4325	protein_coding	SOGA family member 3 [Source:HGNC Symbol;Acc:HGNC:21494]	-
ENSG00000121413	761.309	742.889	764.165	54.5399	46.8277	55.8593	756.121	52.409	3.84482	2.03618e-145	5.61225e-143	ZSCAN18	19	58083838	58118427	-	8307	protein_coding	zinc finger and SCAN domain containing 18 [Source:HGNC Symbol;Acc:HGNC:21037]	zf-C2H2
ENSG00000239332	4.38164	5.32156	4.87973	0	0	0.846352	4.86097	0.282117	3.84475	0.0186323	0.0458037	LINC01119	2	46816697	46859007	+	2830	lincRNA	long intergenic non-protein coding RNA 1119 [Source:HGNC Symbol;Acc:HGNC:49262]	-
ENSG00000250420	5.47705	8.51449	12.6873	0.956841	0	0.846352	8.89294	0.601064	3.84353	0.0038579	0.0111364	AACSP1	5	178764861	178818435	-	3380	transcribed_unprocessed_pseudogene	acetoacetyl-CoA synthetase pseudogene 1 [Source:HGNC Symbol;Acc:HGNC:18226]	-
ENSG00000249064	2.19082	5.32156	0	0	0	0	2.50413	0	3.84346	0.0864249	0.17007	KRT18P25	4	40020240	40021517	+	1278	processed_pseudogene	keratin 18 pseudogene 25 [Source:HGNC Symbol;Acc:HGNC:33394]	-
ENSG00000206605	2.19082	5.32156	0	0	0	0	2.50413	0	3.84346	0.0864249	0.17007	RNU6-946P	10	26790540	26790646	-	107	snRNA	RNA, U6 small nuclear 946, pseudogene [Source:HGNC Symbol;Acc:HGNC:47909]	-
ENSG00000278973	2.19082	5.32156	0	0	0	0	2.50413	0	3.84346	0.0864249	0.17007	AC073592.2	12	124622290	124623069	-	780	TEC	novel transcript	-
ENSG00000267421	5.47705	1.06431	0.975945	0	0	0	2.50577	0	3.84306	0.0700578	0.143059	AC005498.2	19	56536156	56538575	-	1105	lincRNA	uncharacterized LOC101928982 [Source:NCBI gene;Acc:101928982]	-
ENSG00000233733	1.09541	6.38587	0	0	0	0	2.49376	0	3.83861	0.0928233	0.180592	H2AFZP6	22	31521199	31521592	-	394	processed_pseudogene	H2A histone family member Z pseudogene 6 [Source:HGNC Symbol;Acc:HGNC:38019]	-
ENSG00000264434	1.09541	6.38587	0	0	0	0	2.49376	0	3.83861	0.0928233	0.180592	AC110603.1	18	25302126	25302960	+	468	antisense	novel transcript, antisense to ZNF521	-
ENSG00000080561	4.38164	2.12862	0.975945	0	0	0	2.4954	0	3.83785	0.0660266	0.135967	MID2	X	107825755	107927193	+	3097	protein_coding	midline 2 [Source:HGNC Symbol;Acc:HGNC:7096]	-
ENSG00000267723	16.4311	11.7074	26.3505	1.91368	2.08123	0	18.163	1.33164	3.8363	5.32207e-05	0.000211039	AC011509.2	19	14254189	14293205	-	627	lincRNA	novel transcript	-
ENSG00000268658	527.987	599.207	555.313	46.8852	38.5028	33.0077	560.836	39.4652	3.83541	1.74793e-105	2.64106e-103	LINC00664	19	21483374	21503238	+	5889	lincRNA	long intergenic non-protein coding RNA 664 [Source:HGNC Symbol;Acc:HGNC:44319]	-
ENSG00000158164	972.723	805.684	1010.1	67.9357	60.3557	66.8618	929.503	65.0511	3.83424	3.38309e-150	9.9829e-148	TMSB15A	X	102513676	102516784	-	685	protein_coding	thymosin beta 15a [Source:HGNC Symbol;Acc:HGNC:30744]	-
ENSG00000237341	0	7.45018	0	0	0	0	2.48339	0	3.83418	0.122073	0.223705	SYP-AS1	X	49198966	49202454	+	542	antisense	SYP antisense RNA 1 [Source:HGNC Symbol;Acc:HGNC:40571]	-
ENSG00000227713	0	7.45018	0	0	0	0	2.48339	0	3.83418	0.122073	0.223705	AC092159.1	2	724966	731224	-	706	lincRNA	novel transcript	-
ENSG00000252546	0	7.45018	0	0	0	0	2.48339	0	3.83418	0.122073	0.223705	RNA5SP466	19	12070164	12070271	+	108	rRNA_pseudogene	RNA, 5S ribosomal pseudogene 466 [Source:HGNC Symbol;Acc:HGNC:43366]	-
ENSG00000226695	5.47705	2.12862	6.83162	0.956841	0	0	4.81243	0.318947	3.83297	0.0208958	0.0506043	ANKRD20A10P	13	24750657	24752171	-	1515	processed_pseudogene	ankyrin repeat domain 20 family member A10, pseudogene [Source:HGNC Symbol;Acc:HGNC:39707]	-
ENSG00000238132	3.28623	3.19293	0.975945	0	0	0	2.48504	0	3.83289	0.0653818	0.135005	CASC4P1	13	19563589	19564900	-	1312	processed_pseudogene	cancer susceptibility 4 pseudogene 1 [Source:HGNC Symbol;Acc:HGNC:39251]	-
ENSG00000047597	3.28623	3.19293	0.975945	0	0	0	2.48504	0	3.83289	0.0653818	0.135005	XK	X	37685756	37732130	+	5209	protein_coding	X-linked Kx blood group [Source:HGNC Symbol;Acc:HGNC:12811]	-
ENSG00000271963	5.47705	0	1.95189	0	0	0	2.47631	0	3.82932	0.0884723	0.1735	AC026786.2	12	133115692	133122340	+	392	antisense	novel transcript, antisense to ZNF891	-
ENSG00000229531	2.19082	4.25725	0.975945	0	0	0	2.47467	0	3.82804	0.0672324	0.138065	Z99127.1	1	174934947	174954261	-	971	antisense	uncharacterized LOC101928696 [Source:NCBI gene;Acc:101928696]	-
ENSG00000070729	2.19082	4.25725	0.975945	0	0	0	2.47467	0	3.82804	0.0672324	0.138065	CNGB1	16	57882340	57971116	-	7298	protein_coding	cyclic nucleotide gated channel beta 1 [Source:HGNC Symbol;Acc:HGNC:2151]	-
ENSG00000102001	26.2898	18.0933	21.4708	1.91368	0	2.53906	21.9513	1.48425	3.82455	6.54502e-06	2.93776e-05	CACNA1F	X	49205063	49233371	-	6928	protein_coding	calcium voltage-gated channel subunit alpha1 F [Source:HGNC Symbol;Acc:HGNC:1393]	-
ENSG00000152822	4.38164	1.06431	1.95189	0	0	0	2.46595	0	3.82361	0.0677614	0.138944	GRM1	6	146027646	146437598	+	7272	protein_coding	glutamate metabotropic receptor 1 [Source:HGNC Symbol;Acc:HGNC:4593]	-
ENSG00000226393	4.38164	1.06431	1.95189	0	0	0	2.46595	0	3.82361	0.0677614	0.138944	IFNA20P	9	21321300	21321827	+	528	unprocessed_pseudogene	interferon alpha 20, pseudogene [Source:HGNC Symbol;Acc:HGNC:5444]	-
ENSG00000267927	4.38164	1.06431	1.95189	0	0	0	2.46595	0	3.82361	0.0677614	0.138944	AC010320.1	19	52171158	52177002	+	578	antisense	novel transcript, antisense to ZNF836	-
ENSG00000213302	1.09541	5.32156	0.975945	0	0	0	2.4643	0	3.82325	0.0725662	0.147258	AC015983.1	7	122234531	122234903	+	373	processed_pseudogene	ribosomal protein L31 (RPL31) pseudogene	-
ENSG00000235816	1.09541	5.32156	0.975945	0	0	0	2.4643	0	3.82325	0.0725662	0.147258	PRELID1P3	10	63427297	63427939	+	643	processed_pseudogene	PRELI domain containing 1 pseudogene 3 [Source:HGNC Symbol;Acc:HGNC:43888]	-
ENSG00000278084	3.28623	2.12862	1.95189	0	0	0	2.45558	0	3.81857	0.0642646	0.133093	AC069503.3	12	121874193	121874337	+	145	lincRNA	novel transcript	-
ENSG00000281097	3.28623	2.12862	1.95189	0	0	0	2.45558	0	3.81857	0.0642646	0.133093	LINC01395	11	129612116	129617269	-	982	lincRNA	long intergenic non-protein coding RNA 1395 [Source:NCBI gene;Acc:101929557]	-
ENSG00000234118	1.09541	4.25725	1.95189	0	0	0	2.43485	0	3.80874	0.0696243	0.142243	RPL13AP6	10	110936622	110937233	-	612	processed_pseudogene	ribosomal protein L13a pseudogene 6 [Source:HGNC Symbol;Acc:HGNC:23737]	-
ENSG00000285906	1.09541	4.25725	1.95189	0	0	0	2.43485	0	3.80874	0.0696243	0.142243	AC083855.2	3	11193439	11225877	-	996	antisense		-
ENSG00000212327	3.28623	1.06431	2.92784	0	0	0	2.42612	0	3.80425	0.0688901	0.140961	RNU6-882P	3	9919051	9919153	-	103	snRNA	RNA, U6 small nuclear 882, pseudogene [Source:HGNC Symbol;Acc:HGNC:47845]	-
ENSG00000171551	0	5.32156	1.95189	0	0	0	2.42448	0	3.80356	0.0923736	0.179913	ECEL1	2	232479827	232487828	-	2972	protein_coding	endothelin converting enzyme like 1 [Source:HGNC Symbol;Acc:HGNC:3147]	-
ENSG00000171116	0	5.32156	1.95189	0	0	0	2.42448	0	3.80356	0.0923736	0.179913	HSFX1	X	149774068	149776867	+	1963	protein_coding	heat shock transcription factor family, X-linked 1 [Source:HGNC Symbol;Acc:HGNC:29603]	HSF
ENSG00000216192	0	5.32156	1.95189	0	0	0	2.42448	0	3.80356	0.0923736	0.179913	MIR920	12	24212421	24212495	+	75	miRNA	microRNA 920 [Source:HGNC Symbol;Acc:HGNC:33670]	-
ENSG00000162458	102.968	86.2092	97.5945	10.5252	2.08123	7.61717	95.5907	6.74122	3.80011	3.12564e-20	4.55534e-19	FBLIM1	1	15756607	15786594	+	4716	protein_coding	filamin binding LIM protein 1 [Source:HGNC Symbol;Acc:HGNC:24686]	-
ENSG00000128645	2.19082	2.12862	2.92784	0	0	0	2.41576	0	3.79932	0.0666083	0.136958	HOXD1	2	176188579	176190907	+	1975	protein_coding	homeobox D1 [Source:HGNC Symbol;Acc:HGNC:5132]	Homeobox
ENSG00000166510	2.19082	2.12862	2.92784	0	0	0	2.41576	0	3.79932	0.0666083	0.136958	CCDC68	18	54901509	54959508	-	5180	protein_coding	coiled-coil domain containing 68 [Source:HGNC Symbol;Acc:HGNC:24350]	-
ENSG00000226608	1.09541	3.19293	2.92784	0	0	0	2.40539	0	3.79426	0.0701649	0.143219	FTLP3	20	4023917	4024444	+	528	processed_pseudogene	ferritin light chain pseudogene 3 [Source:HGNC Symbol;Acc:HGNC:4000]	-
ENSG00000261054	1.09541	3.19293	2.92784	0	0	0	2.40539	0	3.79426	0.0701649	0.143219	AC036108.2	15	99128832	99131806	-	2562	antisense	novel transcript, antisense to SYNM	-
ENSG00000257582	0	4.25725	2.92784	0	0	0	2.39503	0	3.78853	0.0925436	0.180189	LINC01475	10	99526350	99531177	-	914	lincRNA	long intergenic non-protein coding RNA 1475 [Source:HGNC Symbol;Acc:HGNC:51113]	-
ENSG00000205693	0	2.12862	11.7113	0.956841	0	0	4.61332	0.318947	3.78008	0.0401433	0.0895	MANSC4	12	27762738	27771276	-	1023	protein_coding	MANSC domain containing 4 [Source:HGNC Symbol;Acc:HGNC:40023]	-
ENSG00000256274	1.09541	2.12862	3.90378	0	0	0	2.37594	0	3.77958	0.0733558	0.14862	TAS2R64P	12	11076769	11079171	-	2403	transcribed_unprocessed_pseudogene	taste 2 receptor member 64 pseudogene [Source:HGNC Symbol;Acc:HGNC:20642]	-
ENSG00000267046	1.09541	2.12862	3.90378	0	0	0	2.37594	0	3.77958	0.0733558	0.14862	E2F3P1	17	35490009	35491238	+	1230	processed_pseudogene	E2F transcription factor 3 pseudogene 1 [Source:HGNC Symbol;Acc:HGNC:3116]	-
ENSG00000197859	19.7174	17.029	14.6392	0.956841	1.04062	1.6927	17.1285	1.23005	3.77588	5.60374e-05	0.000221343	ADAMTSL2	9	133532164	133575519	+	4677	protein_coding	ADAMTS like 2 [Source:HGNC Symbol;Acc:HGNC:14631]	-
ENSG00000206779	4.38164	9.5788	0	0	0	0.846352	4.65348	0.282117	3.77535	0.0371182	0.0835593	RF00019	1	28422555	28422655	-	101	misc_RNA		-
ENSG00000252461	0	3.19293	3.90378	0	0	0	2.36557	0	3.77333	0.0948976	0.183687	RF00416	16	28881480	28881607	-	128	snoRNA		-
ENSG00000274750	10.9541	5.32156	9.75945	0.956841	1.04062	0	8.67837	0.665819	3.76872	0.00442968	0.0126227	HIST1H3E	6	26224199	26227473	+	2679	protein_coding	histone cluster 1 H3 family member e [Source:HGNC Symbol;Acc:HGNC:4769]	-
ENSG00000267254	17.5265	11.7074	9.75945	1.91368	1.04062	0	12.9978	0.984766	3.76736	0.000549405	0.00185742	ZNF790-AS1	19	36797518	36828115	+	1506	antisense	ZNF790 antisense RNA 1 [Source:NCBI gene;Acc:284408]	-
ENSG00000268970	67.9154	61.7301	62.4605	2.87052	6.2437	5.07811	64.0353	4.73078	3.7645	1.07165e-14	1.08428e-13	AC022150.2	19	52597699	52598887	-	644	sense_intronic	novel transcript, sense intronic to ZNF83	-
ENSG00000255825	3.28623	9.5788	0.975945	0	0	0.846352	4.61366	0.282117	3.76406	0.0298722	0.069113	AC006205.1	12	590633	591269	+	389	antisense	novel transcript	-
ENSG00000258380	1.09541	11.7074	0.975945	0	0	0.846352	4.59293	0.282117	3.75916	0.0359664	0.081255	AL356805.1	14	89399995	89409469	+	341	antisense	novel transcript, antisense to FOXN3	-
ENSG00000274973	0	2.12862	4.87973	0	0	0	2.33612	0	3.75784	0.0995622	0.1909	BSNDP2	20	25845497	25845862	+	366	processed_pseudogene	barttin CLCNK type accessory beta subunit pseudogene 2 [Source:HGNC Symbol;Acc:HGNC:51537]	-
ENSG00000113327	5.47705	5.32156	2.92784	0.956841	0	0	4.57548	0.318947	3.75346	0.023913	0.0569057	GABRG2	5	162000057	162162977	+	22914	protein_coding	gamma-aminobutyric acid type A receptor gamma2 subunit [Source:HGNC Symbol;Acc:HGNC:4087]	-
ENSG00000275562	5.47705	5.32156	2.92784	0	1.04062	0	4.57548	0.346872	3.75344	0.0237556	0.056574	AC104763.3	17	60256720	60258411	+	618	unprocessed_pseudogene	septin 7 (SEPT7) pseudogene	-
ENSG00000138162	41.6255	40.4438	32.2062	3.82736	2.08123	2.53906	38.0919	2.81588	3.75298	2.47561e-09	1.61533e-08	TACC2	10	121989174	122254545	+	18844	protein_coding	transforming acidic coiled-coil containing protein 2 [Source:HGNC Symbol;Acc:HGNC:11523]	-
ENSG00000124159	25.1944	18.0933	20.4948	0	3.12185	1.6927	21.2609	1.60485	3.75246	1.02131e-05	4.47686e-05	MATN4	20	45293445	45308529	-	2467	protein_coding	matrilin 4 [Source:HGNC Symbol;Acc:HGNC:6910]	-
ENSG00000077264	36.1485	45.7654	30.2543	0.956841	1.04062	5.92447	37.3894	2.64064	3.75238	1.20376e-08	7.32831e-08	PAK3	X	110944285	111227361	+	10312	protein_coding	p21 (RAC1) activated kinase 3 [Source:HGNC Symbol;Acc:HGNC:8592]	-
ENSG00000280028	5.47705	17.029	2.92784	0	1.04062	0.846352	8.47795	0.628989	3.7523	0.00686498	0.0187548	AC007431.3	17	57531769	57532355	+	587	TEC	TEC	-
ENSG00000092758	554.277	459.783	591.423	47.842	30.1779	40.6249	535.161	39.5483	3.75153	1.57625e-90	1.79707e-88	COL9A3	20	62816244	62841159	+	4841	protein_coding	collagen type IX alpha 3 chain [Source:HGNC Symbol;Acc:HGNC:2219]	-
ENSG00000170231	44.9118	26.6078	41.9656	2.87052	2.08123	3.38541	37.8284	2.77905	3.75006	4.53293e-09	2.87399e-08	FABP6	5	160187367	160238735	+	1164	protein_coding	fatty acid binding protein 6 [Source:HGNC Symbol;Acc:HGNC:3561]	-
ENSG00000285159	6.57246	3.19293	3.90378	0	0	0.846352	4.55639	0.282117	3.74858	0.02464	0.0583865	AL627422.2	6	158853588	158864502	+	2687	lincRNA	novel transcript	-
ENSG00000250906	8.76327	0	4.87973	0	0	0.846352	4.54767	0.282117	3.74672	0.0381854	0.0856518	AC131953.1	4	40812779	40826151	+	477	antisense	novel transcript	-
ENSG00000225082	7.66786	1.06431	4.87973	0	0	0.846352	4.5373	0.282117	3.74377	0.0291134	0.0676444	DAP3P1	1	155586644	155602197	+	278	unprocessed_pseudogene	death associated protein 3 pseudogene 1 [Source:HGNC Symbol;Acc:HGNC:17624]	-
ENSG00000267799	0	1.06431	5.85567	0	0	0	2.30666	0	3.74179	0.10829	0.203304	MAN1A2P1	19	28790812	28792871	-	1400	processed_pseudogene	mannosidase alpha class 1A member 2 pseudogene 1 [Source:HGNC Symbol;Acc:HGNC:50488]	-
ENSG00000271605	5.47705	12.7717	6.83162	0	1.04062	0.846352	8.36013	0.628989	3.73548	0.00544269	0.0151986	MILR1	17	64449037	64468643	+	1816	protein_coding	mast cell immunoglobulin like receptor 1 [Source:HGNC Symbol;Acc:HGNC:27570]	-
ENSG00000226091	3.28623	5.32156	4.87973	0	0	0.846352	4.49584	0.282117	3.73328	0.0251231	0.0593716	LINC00937	12	8295986	8396803	-	5663	lincRNA	long intergenic non-protein coding RNA 937 [Source:HGNC Symbol;Acc:HGNC:48629]	-
ENSG00000240710	5.47705	2.12862	5.85567	0	1.04062	0	4.48711	0.346872	3.73087	0.0262716	0.0617798	AL512306.3	1	204603035	204616565	+	683	antisense	novel transcript	-
ENSG00000233010	1.09541	7.45018	4.87973	0	1.04062	0	4.4751	0.346872	3.72782	0.029584	0.0685721	RPEP4	22	29608900	29609501	+	602	processed_pseudogene	ribulose-5-phosphate-3-epimerase pseudogene 4 [Source:HGNC Symbol;Acc:HGNC:44523]	-
ENSG00000227508	115.018	118.139	103.45	3.82736	14.5686	7.61717	112.202	8.67105	3.71797	5.59743e-23	9.51829e-22	LINC01624	6	170272474	170279887	+	3611	lincRNA	long intergenic non-protein coding RNA 1624 [Source:HGNC Symbol;Acc:HGNC:52051]	-
ENSG00000224374	9.85868	10.6431	16.5911	0.956841	1.04062	0.846352	12.3643	0.947936	3.71668	0.000649073	0.00216836	AL023693.1	6	135259996	135260933	+	216	antisense	novel transcript	-
ENSG00000115884	14.2403	18.0933	16.5911	1.91368	0	1.6927	16.3082	1.20213	3.71496	9.84618e-05	0.000375779	SDC1	2	20200797	20225433	-	3595	protein_coding	syndecan 1 [Source:HGNC Symbol;Acc:HGNC:10658]	-
ENSG00000095002	2674.99	2579.89	2797.06	214.332	174.824	222.591	2683.98	203.916	3.71223	0	0	MSH2	2	47402969	47663146	+	13777	protein_coding	mutS homolog 2 [Source:HGNC Symbol;Acc:HGNC:7325]	-
ENSG00000258831	1.09541	4.25725	7.80756	0	0	0.846352	4.38674	0.282117	3.70424	0.0321437	0.0736936	AC103996.2	15	93882082	93886743	+	915	lincRNA	novel transcript	-
ENSG00000183571	9.85868	8.51449	6.83162	0	2.08123	0	8.4016	0.693744	3.70353	0.00571743	0.0159056	PGPEP1L	15	98968230	99007795	-	1629	protein_coding	pyroglutamyl-peptidase I like [Source:HGNC Symbol;Acc:HGNC:27080]	-
ENSG00000187775	1431.7	1462.36	1325.33	105.252	100.94	116.797	1406.47	107.663	3.70216	5.90974e-233	4.11745e-230	DNAH17	17	78423697	78577394	-	16108	protein_coding	dynein axonemal heavy chain 17 [Source:HGNC Symbol;Acc:HGNC:2946]	-
ENSG00000123870	131.449	156.454	152.247	7.65473	13.528	12.6953	146.717	11.2927	3.70037	1.82965e-30	4.43395e-29	ZNF137P	19	52588505	52597345	+	2029	transcribed_unprocessed_pseudogene	zinc finger protein 137, pseudogene [Source:HGNC Symbol;Acc:HGNC:12921]	-
ENSG00000261426	3.28623	10.6431	9.75945	0	0	1.6927	7.89626	0.564235	3.69823	0.0083517	0.0224258	AC144833.1	15	27362310	27366398	+	4089	sense_intronic	novel transcript, sense intronic to GABRG3	-
ENSG00000101188	112.827	86.2092	58.5567	5.74104	9.36554	5.07811	85.8644	6.72823	3.69199	6.11654e-17	7.14888e-16	NTSR1	20	62708837	62762771	+	4237	protein_coding	neurotensin receptor 1 [Source:HGNC Symbol;Acc:HGNC:8039]	-
ENSG00000169314	72.297	87.2735	82.9553	9.56841	6.2437	3.38541	80.842	6.39917	3.67998	1.76517e-17	2.14194e-16	C22orf15	22	23763021	23765861	+	2086	protein_coding	chromosome 22 open reading frame 15 [Source:HGNC Symbol;Acc:HGNC:15558]	-
ENSG00000198429	203.746	239.47	195.189	17.2231	14.5686	17.7734	212.802	16.5217	3.67984	8.93462e-43	3.36484e-41	ZNF69	19	11887784	11914329	+	2931	protein_coding	zinc finger protein 69 [Source:HGNC Symbol;Acc:HGNC:13138]	zf-C2H2
ENSG00000233822	15.3357	7.45018	13.6632	1.91368	1.04062	0	12.1497	0.984766	3.67231	0.000920396	0.00299732	HIST1H2BN	6	27837760	27865798	+	5477	protein_coding	histone cluster 1 H2B family member n [Source:HGNC Symbol;Acc:HGNC:4749]	-
ENSG00000152207	96.396	123.46	127.849	9.56841	9.36554	8.46352	115.902	9.13249	3.67102	2.31678e-24	4.24156e-23	CYSLTR2	13	48653711	48711226	+	5372	protein_coding	cysteinyl leukotriene receptor 2 [Source:HGNC Symbol;Acc:HGNC:18274]	-
ENSG00000078114	13.1449	17.029	6.83162	0	3.12185	0	12.3352	1.04062	3.6661	0.00121499	0.00388554	NEBL	10	20779973	21174187	-	13654	protein_coding	nebulette [Source:HGNC Symbol;Acc:HGNC:16932]	-
ENSG00000181894	277.139	230.956	265.457	18.18	17.6905	24.5442	257.85	20.1382	3.66567	1.16506e-50	5.48258e-49	ZNF329	19	58126252	58155110	-	4309	protein_coding	zinc finger protein 329 [Source:HGNC Symbol;Acc:HGNC:14209]	zf-C2H2
ENSG00000128342	8.76327	28.7364	21.4708	0.956841	1.04062	2.53906	19.6568	1.51217	3.66505	4.14404e-05	0.000166893	LIF	22	30240447	30246851	-	3969	protein_coding	LIF, interleukin 6 family cytokine [Source:HGNC Symbol;Acc:HGNC:6596]	-
ENSG00000119919	5.47705	1.06431	0	0	0	0	2.18045	0	3.64047	0.125421	0.22857	NKX2-3	10	99532933	99536524	+	2097	protein_coding	NK2 homeobox 3 [Source:HGNC Symbol;Acc:HGNC:7836]	Homeobox
ENSG00000127831	6.57246	3.19293	2.92784	0	0	0.846352	4.23107	0.282117	3.64001	0.0324375	0.074275	VIL1	2	218419092	218453295	+	6920	protein_coding	villin 1 [Source:HGNC Symbol;Acc:HGNC:12690]	-
ENSG00000229484	8.76327	0	3.90378	0	0	0.846352	4.22235	0.282117	3.63832	0.048173	0.104153	AC243836.1	1	12527724	12528420	+	438	lincRNA	novel transcript	-
ENSG00000089486	646.291	586.436	583.615	51.6694	47.8683	46.5494	605.447	48.6957	3.6371	3.08099e-113	5.32947e-111	CDIP1	16	4510675	4538828	-	4268	protein_coding	cell death inducing p53 target 1 [Source:HGNC Symbol;Acc:HGNC:13234]	zf-LITAF-like
ENSG00000163629	52.5796	43.6368	54.6529	0.956841	4.16246	6.77082	50.2898	3.96337	3.63683	2.92513e-11	2.24711e-10	PTPN13	4	86594315	86815171	+	9496	protein_coding	protein tyrosine phosphatase, non-receptor type 13 [Source:HGNC Symbol;Acc:HGNC:9646]	-
ENSG00000149656	4.38164	5.32156	2.92784	0	0	0.846352	4.21034	0.282117	3.63439	0.0319518	0.0733158	LINC00266-1	20	64290385	64313132	+	1438	lincRNA	long intergenic non-protein coding RNA 266-1 [Source:HGNC Symbol;Acc:HGNC:16202]	-
ENSG00000231010	4.38164	5.32156	2.92784	0	0	0.846352	4.21034	0.282117	3.63439	0.0319518	0.0733158	AL121672.1	22	46055740	46058160	-	1181	lincRNA	novel transcript	-
ENSG00000105251	4.38164	2.12862	0	0	0	0	2.17009	0	3.63429	0.120592	0.221443	SHD	19	4278601	4290724	+	2811	protein_coding	Src homology 2 domain containing transforming protein D [Source:HGNC Symbol;Acc:HGNC:30633]	-
ENSG00000197044	205.937	226.698	255.698	22.0073	17.6905	16.0807	229.444	18.5928	3.63093	3.52112e-45	1.4176e-43	ZNF441	19	11767000	11784078	+	4748	protein_coding	zinc finger protein 441 [Source:HGNC Symbol;Acc:HGNC:20875]	zf-C2H2
ENSG00000269662	3.28623	3.19293	0	0	0	0	2.15972	0	3.62838	0.12017	0.220879	BNIP3P39	19	23798924	23799477	-	554	processed_pseudogene	BCL2 interacting protein 3 pseudogene 39 [Source:HGNC Symbol;Acc:HGNC:49719]	-
ENSG00000196387	290.283	310.779	335.725	21.0505	37.4622	18.6198	312.262	25.7108	3.62671	1.9158e-56	1.07499e-54	ZNF140	12	133079838	133107544	+	5374	protein_coding	zinc finger protein 140 [Source:HGNC Symbol;Acc:HGNC:12925]	zf-C2H2
ENSG00000283999	5.47705	0	0.975945	0	0	0	2.151	0	3.62349	0.128568	0.233406	AL358215.3	1	110473756	110488663	+	1186	processed_transcript	novel transcript	-
ENSG00000282834	2.19082	4.25725	0	0	0	0	2.14935	0	3.62259	0.122757	0.224613	AP000787.3	11	95203727	95204033	+	307	processed_pseudogene	ribosomal protein S16 (RPS16) pseudogene	-
ENSG00000254545	2.19082	4.25725	0	0	0	0	2.14935	0	3.62259	0.122757	0.224613	AL354919.2	1	31789130	31791322	+	537	antisense	novel transcript	-
ENSG00000271943	2.19082	4.25725	0	0	0	0	2.14935	0	3.62259	0.122757	0.224613	AC098614.4	3	27638315	27638776	+	462	lincRNA	novel transcript	-
ENSG00000252975	2.19082	4.25725	0	0	0	0	2.14935	0	3.62259	0.122757	0.224613	RF00019	4	39710085	39710176	-	92	misc_RNA		-
ENSG00000261469	2.19082	6.38587	3.90378	0	0	0.846352	4.16016	0.282117	3.62066	0.0345274	0.0784009	AC020978.4	16	68236845	68237667	-	533	sense_intronic	novel transcript, sense intronic to ESRP2	-
ENSG00000256482	3.28623	11.7074	8.78351	0	2.08123	0	7.92572	0.693744	3.61904	0.00897307	0.0239021	AC023796.2	12	24830421	24836558	+	451	antisense	novel transcript, antisense to BCAT1	-
ENSG00000142611	1.09541	5.32156	0	0	0	0	2.13899	0	3.61691	0.12984	0.235248	PRDM16	1	3069168	3438621	+	9767	protein_coding	PR/SET domain 16 [Source:HGNC Symbol;Acc:HGNC:14000]	zf-C2H2
ENSG00000280166	1.09541	5.32156	0	0	0	0	2.13899	0	3.61691	0.12984	0.235248	AC016542.3	10	72730557	72731175	+	619	TEC	TEC	-
ENSG00000229010	4.38164	1.06431	0.975945	0	0	0	2.14063	0	3.61644	0.102446	0.195076	AL161672.1	1	23140325	23141142	+	818	processed_pseudogene	novel pseudogene	-
ENSG00000088827	4.38164	1.06431	0.975945	0	0	0	2.14063	0	3.61644	0.102446	0.195076	SIGLEC1	20	3686970	3707128	-	7886	protein_coding	sialic acid binding Ig like lectin 1 [Source:HGNC Symbol;Acc:HGNC:11127]	-
ENSG00000197584	4.38164	1.06431	0.975945	0	0	0	2.14063	0	3.61644	0.102446	0.195076	KCNMB2	3	178272932	178844429	+	3542	protein_coding	potassium calcium-activated channel subfamily M regulatory beta subunit 2 [Source:HGNC Symbol;Acc:HGNC:6286]	-
ENSG00000275426	4.38164	1.06431	0.975945	0	0	0	2.14063	0	3.61644	0.102446	0.195076	AC253576.2	4	149738	150317	+	580	sense_intronic	novel transcript	-
ENSG00000225357	4.38164	1.06431	0.975945	0	0	0	2.14063	0	3.61644	0.102446	0.195076	RPF2P1	20	35752814	35753719	+	906	processed_pseudogene	ribosome production factor 2 homolog pseudogene 1 [Source:HGNC Symbol;Acc:HGNC:16186]	-
ENSG00000233559	0	6.38587	0	0	0	0	2.12862	0	3.61169	0.164902	0.28413	LINC00513	7	130853720	130928649	+	1616	lincRNA	long intergenic non-protein coding RNA 513 [Source:HGNC Symbol;Acc:HGNC:43566]	-
ENSG00000151952	423.923	443.818	456.742	40.1873	21.8529	44.8567	441.495	35.6323	3.61086	6.34816e-78	5.66635e-76	TMEM132D	12	129071725	129903666	-	7075	protein_coding	transmembrane protein 132D [Source:HGNC Symbol;Acc:HGNC:29411]	-
ENSG00000284685	3.28623	2.12862	0.975945	0	0	0	2.13027	0	3.61052	0.0985408	0.189409	AC009093.10	16	29139379	29331304	+	1442	processed_transcript	novel transcript	-
ENSG00000185972	3.28623	2.12862	0.975945	0	0	0	2.13027	0	3.61052	0.0985408	0.189409	CCIN	9	36169394	36171334	+	1941	protein_coding	calicin [Source:HGNC Symbol;Acc:HGNC:1568]	-
ENSG00000249116	3.28623	2.12862	0.975945	0	0	0	2.13027	0	3.61052	0.0985408	0.189409	AC025183.1	5	1883966	1884649	+	425	antisense	novel transcript, antisense to IRX4	-
ENSG00000205976	3.28623	2.12862	0.975945	0	0	0	2.13027	0	3.61052	0.0985408	0.189409	AC091951.1	5	7299774	7306592	-	2465	unprocessed_pseudogene	golgin A6 family-like 1 pseudogene [Source:NCBI gene;Acc:442132]	-
ENSG00000179571	2.19082	3.19293	0.975945	0	0	0	2.1199	0	3.60482	0.099473	0.190755	NBPF17P	1	143595216	143635641	-	2119	unprocessed_pseudogene	NBPF member 17, pseudogene [Source:HGNC Symbol;Acc:HGNC:31997]	-
ENSG00000259204	2.19082	3.19293	0.975945	0	0	0	2.1199	0	3.60482	0.099473	0.190755	AC073964.1	15	51064609	51069586	-	308	sense_intronic	novel transcript, intronic to TNFAIP8L3	-
ENSG00000280076	2.19082	3.19293	0.975945	0	0	0	2.1199	0	3.60482	0.099473	0.190755	AC112693.3	15	93206066	93208048	+	1983	TEC	TEC	-
ENSG00000244479	2.19082	3.19293	0.975945	0	0	0	2.1199	0	3.60482	0.099473	0.190755	OR2A1-AS1	7	144300395	144356181	-	2532	antisense	OR2A1 antisense RNA 1 [Source:HGNC Symbol;Acc:HGNC:49168]	-
ENSG00000255410	2.19082	3.19293	0.975945	0	0	0	2.1199	0	3.60482	0.099473	0.190755	AC091564.5	11	6630603	6635208	+	487	antisense	novel transcript	-
ENSG00000269742	2.19082	3.19293	0.975945	0	0	0	2.1199	0	3.60482	0.099473	0.190755	BNIP3P29	19	22065828	22066398	-	571	processed_pseudogene	BCL2 interacting protein 3 pseudogene 29 [Source:HGNC Symbol;Acc:HGNC:49709]	-
ENSG00000232583	2.19082	3.19293	0.975945	0	0	0	2.1199	0	3.60482	0.099473	0.190755	GPR143P	Y	7100733	7106502	-	205	unprocessed_pseudogene	G protein-coupled receptor 143 pseudogene [Source:HGNC Symbol;Acc:HGNC:18499]	-
ENSG00000169418	2.19082	4.25725	5.85567	0.956841	0	0	4.10124	0.318947	3.60418	0.0353093	0.0799591	NPR1	1	153678637	153693992	+	5003	protein_coding	natriuretic peptide receptor 1 [Source:HGNC Symbol;Acc:HGNC:7943]	-
ENSG00000197915	2.19082	4.25725	5.85567	0	0	0.846352	4.10124	0.282117	3.60415	0.0356305	0.0805702	HRNR	1	152212082	152224193	-	9623	protein_coding	hornerin [Source:HGNC Symbol;Acc:HGNC:20846]	-
ENSG00000112619	4.38164	0	1.95189	0	0	0	2.11118	0	3.60022	0.126921	0.2309	PRPH2	6	42696600	42722574	-	2976	protein_coding	peripherin 2 [Source:HGNC Symbol;Acc:HGNC:9942]	-
ENSG00000212158	4.38164	0	1.95189	0	0	0	2.11118	0	3.60022	0.126921	0.2309	SNORD66	3	184325696	184325771	+	76	snoRNA	small nucleolar RNA, C/D box 66 [Source:HGNC Symbol;Acc:HGNC:32727]	-
ENSG00000223324	1.09541	4.25725	0.975945	0	0	0	2.10953	0	3.5992	0.105314	0.199147	RN7SKP273	11	111683111	111683424	+	314	misc_RNA	RNA, 7SK small nuclear pseudogene 273 [Source:HGNC Symbol;Acc:HGNC:45997]	-
ENSG00000199874	1.09541	4.25725	0.975945	0	0	0	2.10953	0	3.5992	0.105314	0.199147	RNA5SP452	18	24170505	24170623	-	119	rRNA_pseudogene	RNA, 5S ribosomal pseudogene 452 [Source:HGNC Symbol;Acc:HGNC:43352]	-
ENSG00000279029	1.09541	4.25725	0.975945	0	0	0	2.10953	0	3.5992	0.105314	0.199147	AL353583.1	10	24481180	24483034	-	1855	TEC	TEC	-
ENSG00000261418	1.09541	4.25725	0.975945	0	0	0	2.10953	0	3.5992	0.105314	0.199147	AC100756.2	15	23430839	23435212	+	736	unprocessed_pseudogene	hect domain and RLD 2 (HERC2) pseudogene	-
ENSG00000234274	1.09541	4.25725	0.975945	0	0	0	2.10953	0	3.5992	0.105314	0.199147	COX7BP2	20	35850674	35850915	-	242	processed_pseudogene	cytochrome c oxidase subunit 7B pseudogene 2 [Source:HGNC Symbol;Acc:HGNC:16601]	-
ENSG00000101440	27.3852	19.1576	10.7354	0.956841	2.08123	1.6927	19.0927	1.57693	3.59908	4.22227e-05	0.000169852	ASIP	20	34194569	34269344	+	778	protein_coding	agouti signaling protein [Source:HGNC Symbol;Acc:HGNC:745]	-
ENSG00000133106	896.045	784.398	937.883	58.3673	84.2899	74.479	872.775	72.3787	3.59534	1.91683e-137	4.80779e-135	EPSTI1	13	42886388	42992271	-	4924	protein_coding	epithelial stromal interaction 1 [Source:HGNC Symbol;Acc:HGNC:16465]	-
ENSG00000228784	7.66786	12.7717	13.6632	0.956841	1.04062	0.846352	11.3676	0.947936	3.59447	0.00116378	0.00372938	LINC00954	2	19868860	19885047	+	4808	lincRNA	long intergenic non-protein coding RNA 954 [Source:HGNC Symbol;Acc:HGNC:48668]	-
ENSG00000204011	3.28623	1.06431	1.95189	0	0	0	2.10081	0	3.59392	0.101246	0.193379	COL5A1-AS1	9	134649385	134652843	-	336	antisense	COL5A1 antisense RNA 1 [Source:HGNC Symbol;Acc:HGNC:31368]	-
ENSG00000232987	3.28623	1.06431	1.95189	0	0	0	2.10081	0	3.59392	0.101246	0.193379	LINC01219	11	1991096	1993670	+	923	lincRNA	long intergenic non-protein coding RNA 1219 [Source:HGNC Symbol;Acc:HGNC:49653]	-
ENSG00000229534	3.28623	1.06431	1.95189	0	0	0	2.10081	0	3.59392	0.101246	0.193379	HNRNPA1P53	11	5571247	5572192	-	946	processed_pseudogene	heterogeneous nuclear ribonucleoprotein A1 pseudogene 53 [Source:HGNC Symbol;Acc:HGNC:48783]	-
ENSG00000280444	0	5.32156	0.975945	0	0	0	2.09917	0	3.59365	0.134284	0.241546	AC073592.10	12	124623391	124623987	+	597	TEC	novel transcript	-
ENSG00000159337	0	5.32156	0.975945	0	0	0	2.09917	0	3.59365	0.134284	0.241546	PLA2G4D	15	42067009	42094554	-	5138	protein_coding	phospholipase A2 group IVD [Source:HGNC Symbol;Acc:HGNC:30038]	-
ENSG00000213967	448.022	478.94	452.838	34.4463	37.4622	42.3176	459.934	38.0754	3.58921	1.52464e-88	1.69208e-86	ZNF726	19	23914876	23945159	+	6289	protein_coding	zinc finger protein 726 [Source:HGNC Symbol;Acc:HGNC:32462]	zf-C2H2
ENSG00000270105	2.19082	2.12862	1.95189	0	0	0	2.09044	0	3.58814	0.0986883	0.189574	AC136475.8	11	322186	322727	-	386	lincRNA	novel transcript	-
ENSG00000010030	2.19082	2.12862	1.95189	0	0	0	2.09044	0	3.58814	0.0986883	0.189574	ETV7	6	36354091	36387800	-	2374	protein_coding	ETS variant 7 [Source:HGNC Symbol;Acc:HGNC:18160]	ETS
ENSG00000258477	2.19082	2.12862	1.95189	0	0	0	2.09044	0	3.58814	0.0986883	0.189574	PPIAP6	14	68421698	68422196	-	499	processed_pseudogene	peptidylprolyl isomerase A pseudogene 6 [Source:HGNC Symbol;Acc:HGNC:20028]	-
ENSG00000249526	2.19082	2.12862	1.95189	0	0	0	2.09044	0	3.58814	0.0986883	0.189574	AC008667.1	5	139684645	139745010	+	568	lincRNA	novel transcript	-
ENSG00000278124	2.19082	2.12862	1.95189	0	0	0	2.09044	0	3.58814	0.0986883	0.189574	RN7SL186P	1	22010650	22010946	+	297	misc_RNA	RNA, 7SL, cytoplasmic 186, pseudogene [Source:HGNC Symbol;Acc:HGNC:46202]	-
ENSG00000250125	2.19082	2.12862	1.95189	0	0	0	2.09044	0	3.58814	0.0986883	0.189574	LINC02232	4	64914281	65024485	-	4460	lincRNA	long intergenic non-protein coding RNA 2232 [Source:HGNC Symbol;Acc:HGNC:53103]	-
ENSG00000276434	2.19082	2.12862	1.95189	0	0	0	2.09044	0	3.58814	0.0986883	0.189574	AL136221.1	13	113339450	113339958	-	509	sense_intronic	novel transcript, sense intronic to GRTP1	-
ENSG00000236388	1.09541	3.19293	1.95189	0	0	0	2.08008	0	3.58237	0.103182	0.196091	ITCH-AS1	20	34441592	34442025	-	299	antisense	ITCH antisense RNA 1 [Source:HGNC Symbol;Acc:HGNC:40659]	-
ENSG00000228251	1.09541	3.19293	1.95189	0	0	0	2.08008	0	3.58237	0.103182	0.196091	AC012442.1	2	112590796	112591939	+	529	lincRNA	novel transcript	-
ENSG00000251366	1.09541	3.19293	1.95189	0	0	0	2.08008	0	3.58237	0.103182	0.196091	DBIP2	5	80603383	80603644	-	262	processed_pseudogene	diazepam binding inhibitor, acyl-CoA binding protein pseudogene 2 [Source:HGNC Symbol;Acc:HGNC:2691]	-
ENSG00000147036	1.09541	3.19293	1.95189	0	0	0	2.08008	0	3.58237	0.103182	0.196091	LANCL3	X	37571569	37684463	+	10298	protein_coding	LanC like 3 [Source:HGNC Symbol;Acc:HGNC:24767]	-
ENSG00000268316	1.09541	3.19293	1.95189	0	0	0	2.08008	0	3.58237	0.103182	0.196091	AC006272.1	19	51839771	51840945	-	552	lincRNA	novel transcript	-
ENSG00000168754	8.76327	13.836	22.4467	1.91368	1.04062	0.846352	15.0154	1.26688	3.58167	0.000257951	0.000922955	FAM178B	2	96875882	96986592	-	3545	protein_coding	family with sequence similarity 178 member B [Source:HGNC Symbol;Acc:HGNC:28036]	-
ENSG00000204110	48.198	46.8297	51.7251	5.74104	4.16246	2.53906	48.9176	4.14752	3.5781	2.29642e-11	1.77994e-10	LINC02520	6	37507348	37535616	+	537	lincRNA	long intergenic non-protein coding RNA 2520 [Source:HGNC Symbol;Acc:HGNC:53511]	-
ENSG00000277075	3.28623	0	2.92784	0	0	0	2.07135	0	3.57687	0.129845	0.235248	HIST1H2AE	6	26216975	26217483	+	509	protein_coding	histone cluster 1 H2A family member e [Source:HGNC Symbol;Acc:HGNC:4724]	-
ENSG00000237212	3.28623	0	2.92784	0	0	0	2.07135	0	3.57687	0.129845	0.235248	AL449403.1	9	96095211	96101912	+	1577	lincRNA	novel transcript	-
ENSG00000163825	0	4.25725	1.95189	0	0	0	2.06971	0	3.5762	0.131567	0.237613	RTP3	3	46497491	46500949	+	1321	protein_coding	receptor transporter protein 3 [Source:HGNC Symbol;Acc:HGNC:15572]	-
ENSG00000237931	0	4.25725	1.95189	0	0	0	2.06971	0	3.5762	0.131567	0.237613	CLIC4P3	X	41076999	41077750	+	752	processed_pseudogene	chloride intracellular channel 4 pseudogene 3 [Source:HGNC Symbol;Acc:HGNC:49799]	-
ENSG00000233048	0	4.25725	1.95189	0	0	0	2.06971	0	3.5762	0.131567	0.237613	LINC01722	20	12865202	12952519	-	3033	lincRNA	long intergenic non-protein coding RNA 1722 [Source:HGNC Symbol;Acc:HGNC:52510]	-
ENSG00000233232	0	4.25725	1.95189	0	0	0	2.06971	0	3.5762	0.131567	0.237613	NPIPB7	16	28456372	28471175	-	1493	protein_coding	nuclear pore complex interacting protein family member B7 [Source:HGNC Symbol;Acc:HGNC:33832]	-
ENSG00000250214	2.19082	1.06431	2.92784	0	0	0	2.06099	0	3.57131	0.105034	0.198767	AC112225.1	4	77864508	77864804	-	297	processed_pseudogene	cytochrome c oxidase subunit VIc (COX6C) pseudogene	-
ENSG00000207927	2.19082	1.06431	2.92784	0	0	0	2.06099	0	3.57131	0.105034	0.198767	MIR302A	4	112648183	112648251	-	69	miRNA	microRNA 302a [Source:HGNC Symbol;Acc:HGNC:31623]	-
ENSG00000255296	2.19082	1.06431	2.92784	0	0	0	2.06099	0	3.57131	0.105034	0.198767	AP002490.2	11	71938671	71939544	-	560	processed_pseudogene	ribosomal protein L17 (RPL17) pseudogene	-
ENSG00000241587	2.19082	1.06431	2.92784	0	0	0	2.06099	0	3.57131	0.105034	0.198767	RN7SL482P	3	66323855	66324152	+	298	misc_RNA	RNA, 7SL, cytoplasmic 482, pseudogene [Source:HGNC Symbol;Acc:HGNC:46498]	-
ENSG00000249489	2.19082	1.06431	2.92784	0	0	0	2.06099	0	3.57131	0.105034	0.198767	GAPDHP70	11	88408179	88409223	-	1045	processed_pseudogene	glyceraldehyde 3 phosphate dehydrogenase pseudogene 70 [Source:HGNC Symbol;Acc:HGNC:4148]	-
ENSG00000284842	2.19082	1.06431	2.92784	0	0	0	2.06099	0	3.57131	0.105034	0.198767	FAM91A2P	1	149675205	149677740	+	2536	transcribed_processed_pseudogene	family with sequence similarity 91 member A2, pseudogene [Source:HGNC Symbol;Acc:HGNC:51523]	-
ENSG00000159527	2.19082	1.06431	2.92784	0	0	0	2.06099	0	3.57131	0.105034	0.198767	PGLYRP3	1	153297862	153310718	-	1173	protein_coding	peptidoglycan recognition protein 3 [Source:HGNC Symbol;Acc:HGNC:30014]	-
ENSG00000282142	2.19082	1.06431	2.92784	0	0	0	2.06099	0	3.57131	0.105034	0.198767	AC245187.2	8	2517898	2529710	-	475	lincRNA	novel transcript	-
ENSG00000074706	122.686	147.939	144.44	18.18	10.4062	6.77082	138.355	11.7857	3.56854	5.74585e-27	1.1842e-25	IPCEF1	6	154154496	154356792	-	8474	protein_coding	interaction protein for cytohesin exchange factors 1 [Source:HGNC Symbol;Acc:HGNC:21204]	-
ENSG00000241520	1.09541	2.12862	2.92784	0	0	0	2.05062	0	3.56546	0.106039	0.200096	AC098820.3	2	216483032	216487196	-	976	antisense	novel transcript	-
ENSG00000248159	1.09541	2.12862	2.92784	0	0	0	2.05062	0	3.56546	0.106039	0.200096	HSPA8P11	8	30237382	30240997	+	1898	processed_pseudogene	heat shock protein family A (Hsp70) member 8 pseudogene 11 [Source:HGNC Symbol;Acc:HGNC:44926]	-
ENSG00000144596	1.09541	2.12862	2.92784	0	0	0	2.05062	0	3.56546	0.106039	0.200096	GRIP2	3	14489111	14556075	-	11885	protein_coding	glutamate receptor interacting protein 2 [Source:HGNC Symbol;Acc:HGNC:23841]	-
ENSG00000217227	1.09541	2.12862	2.92784	0	0	0	2.05062	0	3.56546	0.106039	0.200096	AL079341.1	6	38587323	38588529	+	1207	processed_pseudogene	TRK-fused gene (TFG) pseudogene	-
ENSG00000170775	1.09541	2.12862	2.92784	0	0	0	2.05062	0	3.56546	0.106039	0.200096	GPR37	7	124745997	124765627	-	3021	protein_coding	G protein-coupled receptor 37 [Source:HGNC Symbol;Acc:HGNC:4494]	-
ENSG00000189348	1.09541	2.12862	2.92784	0	0	0	2.05062	0	3.56546	0.106039	0.200096	FAM90A27P	19	53281559	53284944	+	1381	transcribed_unprocessed_pseudogene	family with sequence similarity 90 member A27, pseudogene [Source:HGNC Symbol;Acc:HGNC:43617]	-
ENSG00000171931	12.0495	8.51449	1.95189	1.91368	0	0	7.50529	0.637894	3.56404	0.0129546	0.0332678	FBXW10	17	18744024	18779349	+	4390	protein_coding	F-box and WD repeat domain containing 10 [Source:HGNC Symbol;Acc:HGNC:1211]	-
ENSG00000087250	6.57246	7.45018	8.78351	0	2.08123	0	7.60205	0.693744	3.56041	0.00915793	0.0243248	MT3	16	56589074	56591088	+	1837	protein_coding	metallothionein 3 [Source:HGNC Symbol;Acc:HGNC:7408]	-
ENSG00000205955	0	3.19293	2.92784	0	0	0	2.04026	0	3.55864	0.13344	0.240339	HSP90AA5P	3	184115352	184117898	+	2192	transcribed_processed_pseudogene	heat shock protein 90 alpha family class A member 5, pseudogene [Source:HGNC Symbol;Acc:HGNC:32535]	-
ENSG00000128438	0	3.19293	2.92784	0	0	0	2.04026	0	3.55864	0.13344	0.240339	TBC1D27P	17	16922915	16934839	-	5250	transcribed_unprocessed_pseudogene	TBC1 domain family member 27, pseudogene [Source:HGNC Symbol;Acc:HGNC:28104]	-
ENSG00000166106	87.6327	73.4375	92.7148	1.91368	9.36554	10.1562	84.595	7.14515	3.55707	3.79546e-17	4.49682e-16	ADAMTS15	11	130448974	130476641	+	5673	protein_coding	ADAM metallopeptidase with thrombospondin type 1 motif 15 [Source:HGNC Symbol;Acc:HGNC:16305]	-
ENSG00000243964	2.19082	0	3.90378	0	0	0	2.03153	0	3.55313	0.136082	0.244044	RPL23AP65	11	9606142	9606609	+	468	processed_pseudogene	ribosomal protein L23a pseudogene 65 [Source:HGNC Symbol;Acc:HGNC:36289]	-
ENSG00000232032	2.19082	0	3.90378	0	0	0	2.03153	0	3.55313	0.136082	0.244044	AC079781.2	7	97908256	97908424	+	169	processed_pseudogene	novel pseudogene	-
ENSG00000189275	2.19082	0	3.90378	0	0	0	2.03153	0	3.55313	0.136082	0.244044	LINC01164	10	131772398	131790199	-	3384	lincRNA	long intergenic non-protein coding RNA 1164 [Source:HGNC Symbol;Acc:HGNC:49533]	-
ENSG00000006638	1.09541	1.06431	3.90378	0	0	0	2.02117	0	3.54808	0.114092	0.212085	TBXA2R	19	3594506	3606840	-	2793	protein_coding	thromboxane A2 receptor [Source:HGNC Symbol;Acc:HGNC:11608]	-
ENSG00000283562	1.09541	1.06431	3.90378	0	0	0	2.02117	0	3.54808	0.114092	0.212085	IGHVIII-44	14	106478006	106478393	-	289	IG_V_pseudogene	immunoglobulin heavy variable (III)-44 (pseudogene) [Source:HGNC Symbol;Acc:HGNC:5700]	-
ENSG00000108932	93.1098	93.6594	87.8351	7.65473	7.28431	8.46352	91.5347	7.80085	3.54651	5.59201e-20	8.03315e-19	SLC16A6	17	68267026	68291267	-	4061	protein_coding	solute carrier family 16 member 6 [Source:HGNC Symbol;Acc:HGNC:10927]	-
ENSG00000153157	208.128	250.113	233.251	16.2663	20.8123	22.0052	230.497	19.6946	3.5458	2.69583e-45	1.09235e-43	SYCP2L	6	10886831	10979320	+	3962	protein_coding	synaptonemal complex protein 2 like [Source:HGNC Symbol;Acc:HGNC:21537]	-
ENSG00000169071	38.3393	24.4792	23.4227	0.956841	1.04062	5.07811	28.7471	2.35852	3.54242	8.14158e-07	4.10055e-06	ROR2	9	91563091	91950162	-	5818	protein_coding	receptor tyrosine kinase like orphan receptor 2 [Source:HGNC Symbol;Acc:HGNC:10257]	-
ENSG00000278068	0	2.12862	3.90378	0	0	0	2.0108	0	3.54078	0.138575	1	AL136317.3	9	66029264	66030169	+	906	processed_pseudogene	calponin 2 (CNN2) pseudogene	-
ENSG00000260763	8.76327	2.12862	0.975945	0.956841	0	0	3.95595	0.318947	3.53839	0.0486662	0.105092	AC106799.3	5	4436850	4440259	-	3300	lincRNA	novel transcript	-
ENSG00000212536	6.57246	7.45018	7.80756	0	1.04062	0.846352	7.27673	0.628989	3.53672	0.00942627	0.0249767	RNA5SP474	20	5098387	5098476	-	90	rRNA_pseudogene	RNA, 5S ribosomal pseudogene 474 [Source:HGNC Symbol;Acc:HGNC:43374]	-
ENSG00000256001	7.66786	3.19293	0.975945	0.956841	0	0	3.94558	0.318947	3.53501	0.0465091	0.101129	AC079949.1	12	127145072	127146532	-	616	lincRNA	novel transcript	-
ENSG00000148357	1.09541	0	4.87973	0	0	0	1.99171	0	3.52864	0.147234	1	HMCN2	9	130265882	130434123	+	20363	protein_coding	hemicentin 2 [Source:HGNC Symbol;Acc:HGNC:21293]	-
ENSG00000280043	1.09541	0	4.87973	0	0	0	1.99171	0	3.52864	0.147234	1	AC118282.4	4	49229573	49231284	+	1712	TEC	tec	-
ENSG00000226276	7.66786	2.12862	1.95189	0.956841	0	0	3.91613	0.318947	3.5259	0.0452087	0.0989031	AC093382.1	2	215939308	215941719	-	379	lincRNA	novel transcript	-
ENSG00000213612	30.6715	23.4149	21.4708	2.87052	1.04062	2.53906	25.1857	2.15007	3.52556	1.84196e-06	8.90519e-06	FAM220CP	9	97121659	97122489	+	831	processed_pseudogene	family with sequence similarity 220 member C, pseudogene [Source:HGNC Symbol;Acc:HGNC:43640]	-
ENSG00000268705	6.57246	13.836	11.7113	0	1.04062	1.6927	10.7066	0.911107	3.52358	0.00201055	0.0061566	BNIP3P26	19	21521343	21521896	-	554	processed_pseudogene	BCL2 interacting protein 3 pseudogene 26 [Source:HGNC Symbol;Acc:HGNC:49706]	-
ENSG00000231173	0	1.06431	4.87973	0	0	0	1.98135	0	3.52234	0.148547	1	AC116609.2	2	741977	749856	+	256	lincRNA	novel transcript	-
ENSG00000235989	8.76327	6.38587	5.85567	0	0	1.6927	7.0016	0.564235	3.51974	0.0125878	0.0323923	MORC2-AS1	22	30922308	30932449	+	2695	antisense	MORC2 antisense RNA 1 [Source:HGNC Symbol;Acc:HGNC:26662]	-
ENSG00000268322	5.47705	4.25725	1.95189	0.956841	0	0	3.89539	0.318947	3.51952	0.0424923	0.0938694	BNIP3P25	19	21318161	21318719	+	559	processed_pseudogene	BCL2 interacting protein 3 pseudogene 25 [Source:HGNC Symbol;Acc:HGNC:49705]	-
ENSG00000211731	5.47705	4.25725	1.95189	0	1.04062	0	3.89539	0.346872	3.5195	0.0422067	0.09337	TRBV5-7	7	142520090	142520556	+	343	TR_V_gene	T cell receptor beta variable 5-7 (non-functional) [Source:HGNC Symbol;Acc:HGNC:12224]	-
ENSG00000267039	4.38164	5.32156	1.95189	0	0	0.846352	3.88503	0.282117	3.51653	0.0431167	0.0950477	AC016493.1	18	36901946	36923814	-	688	antisense	uncharacterized LOC105372069 [Source:NCBI gene;Acc:105372069]	-
ENSG00000278513	3.28623	6.38587	1.95189	0	1.04062	0	3.87466	0.346872	3.51351	0.0436618	0.0959457	AC091046.2	15	58732188	58733149	+	665	unprocessed_pseudogene	zinc finger protein 551 (ZNF551) pseudogene	-
ENSG00000159712	25.1944	22.3505	27.3265	0	3.12185	3.38541	24.9571	2.16909	3.51323	2.72911e-06	1.28403e-05	ANKRD18CP	9	97156570	97221235	-	2980	unprocessed_pseudogene	ankyrin repeat domain 18C, pseudogene [Source:HGNC Symbol;Acc:HGNC:43601]	-
ENSG00000091972	5.47705	3.19293	2.92784	0	1.04062	0	3.86594	0.346872	3.51064	0.0418973	0.0927837	CD200	3	112332347	112362812	+	2991	protein_coding	CD200 molecule [Source:HGNC Symbol;Acc:HGNC:7203]	-
ENSG00000228397	1.09541	8.51449	1.95189	0	1.04062	0	3.85393	0.346872	3.50763	0.0510387	0.109424	LINC01635	1	22023990	22026048	-	1126	lincRNA	long intergenic non-protein coding RNA 1635 [Source:HGNC Symbol;Acc:HGNC:52422]	-
ENSG00000213755	3.28623	5.32156	2.92784	0	1.04062	0	3.84521	0.346872	3.5046	0.0423713	0.0936598	AC093270.1	5	79510434	79510919	+	486	processed_pseudogene	ribosomal protein L29 (RPL29) pseudogene	-
ENSG00000271040	2.19082	6.38587	2.92784	0	0	0.846352	3.83484	0.282117	3.5016	0.0453279	0.099112	AL390955.2	6	157323964	157324477	+	514	lincRNA	novel transcript	-
ENSG00000223529	0	0	5.85567	0	0	0	1.95189	0	3.50137	0.189591	1	EEF1A1P8	3	184026369	184027756	-	1388	processed_pseudogene	eukaryotic translation elongation factor 1 alpha 1 pseudogene 8 [Source:HGNC Symbol;Acc:HGNC:3203]	-
ENSG00000106689	0	0	5.85567	0	0	0	1.95189	0	3.50137	0.189591	1	LHX2	9	124001670	124033301	+	2655	protein_coding	LIM homeobox 2 [Source:HGNC Symbol;Acc:HGNC:6594]	Homeobox
ENSG00000231231	0	0	5.85567	0	0	0	1.95189	0	3.50137	0.189591	1	LINC01423	21	38323635	38333421	-	859	lincRNA	long intergenic non-protein coding RNA 1423 [Source:HGNC Symbol;Acc:HGNC:50732]	-
ENSG00000235217	216.891	194.769	190.309	19.1368	14.5686	19.4661	200.656	17.7238	3.4911	4.64563e-40	1.59182e-38	TSPY26P	20	32186477	32190527	-	4051	transcribed_processed_pseudogene	testis specific protein Y-linked 26, pseudogene [Source:HGNC Symbol;Acc:HGNC:16256]	-
ENSG00000232131	1.09541	6.38587	3.90378	0	0	0.846352	3.79502	0.282117	3.48947	0.0495423	0.106681	NCOA7-AS1	6	125797856	125818858	-	501	antisense	NCOA7 antisense RNA 1 [Source:HGNC Symbol;Acc:HGNC:40954]	-
ENSG00000204390	8.76327	9.5788	12.6873	0.956841	0	1.6927	10.3431	0.883182	3.48486	0.00224914	0.00681973	HSPA1L	6	31809619	31815065	-	2544	protein_coding	heat shock protein family A (Hsp70) member 1 like [Source:HGNC Symbol;Acc:HGNC:5234]	-
ENSG00000238370	2.19082	4.25725	4.87973	0	1.04062	0	3.77593	0.346872	3.48377	0.0450483	0.0986039	RNU7-103P	12	589530	589589	-	60	snRNA	RNA, U7 small nuclear 103 pseudogene [Source:HGNC Symbol;Acc:HGNC:45637]	-
ENSG00000214992	3.28623	2.12862	5.85567	0	0	0.846352	3.75684	0.282117	3.47775	0.0473331	0.102657	AKAP17BP	X	119249346	119257667	-	2719	unprocessed_pseudogene	A-kinase anchoring protein 17B, pseudogene [Source:HGNC Symbol;Acc:HGNC:38514]	-
ENSG00000141449	44.9118	53.2156	39.0378	2.87052	6.2437	3.38541	45.7217	4.16654	3.47722	2.03136e-10	1.45407e-09	GREB1L	18	21242242	21525417	+	10572	protein_coding	GREB1 like retinoic acid receptor coactivator [Source:HGNC Symbol;Acc:HGNC:31042]	-
ENSG00000132793	48.198	69.1802	70.268	3.82736	6.2437	6.77082	62.5488	5.61396	3.47387	1.84465e-13	1.69727e-12	LPIN3	20	41340920	41360582	+	4568	protein_coding	lipin 3 [Source:HGNC Symbol;Acc:HGNC:14451]	-
ENSG00000029534	1.09541	3.19293	6.83162	0.956841	0	0	3.70665	0.318947	3.4619	0.0529389	0.112909	ANK1	8	41653220	41896762	-	10797	protein_coding	ankyrin 1 [Source:HGNC Symbol;Acc:HGNC:492]	-
ENSG00000233191	8.76327	15.9647	5.85567	0.956841	0	1.6927	10.1945	0.883182	3.46035	0.00300088	0.00887489	AC006372.2	7	157513294	157518658	+	1582	processed_transcript	novel transcript	-
ENSG00000138028	58.0567	74.5018	53.677	7.65473	5.20308	4.23176	62.0785	5.69652	3.45362	1.96748e-13	1.80367e-12	CGREF1	2	27098889	27119115	-	4039	protein_coding	cell growth regulator with EF-hand domain 1 [Source:HGNC Symbol;Acc:HGNC:16962]	-
ENSG00000203883	5.47705	10.6431	3.90378	0	0	1.6927	6.67465	0.564235	3.45324	0.0168719	0.0420198	SOX18	20	64047582	64049641	-	1864	protein_coding	SRY-box 18 [Source:HGNC Symbol;Acc:HGNC:11194]	HMG
ENSG00000174564	113.923	104.303	152.247	17.2231	7.28431	9.30988	123.491	11.2724	3.45293	6.01425e-23	1.02063e-21	IL20RB	3	136946230	137011085	+	2473	protein_coding	interleukin 20 receptor subunit beta [Source:HGNC Symbol;Acc:HGNC:6004]	-
ENSG00000145192	1.09541	2.12862	7.80756	0	1.04062	0	3.6772	0.346872	3.45231	0.0561651	0.1186	AHSG	3	186612923	186621318	+	2353	protein_coding	alpha 2-HS glycoprotein [Source:HGNC Symbol;Acc:HGNC:349]	-
ENSG00000254087	6.57246	8.51449	4.87973	0	0	1.6927	6.65556	0.564235	3.44815	0.0158179	0.0396863	LYN	8	55879813	56014168	+	6185	protein_coding	LYN proto-oncogene, Src family tyrosine kinase [Source:HGNC Symbol;Acc:HGNC:6735]	-
ENSG00000168843	10.9541	24.4792	16.5911	0	4.16246	0.846352	17.3414	1.66961	3.43886	0.00016675	0.000615243	FSTL5	4	161383897	162164035	-	5355	protein_coding	follistatin like 5 [Source:HGNC Symbol;Acc:HGNC:21386]	-
ENSG00000188511	1173.18	1121.78	1132.1	110.994	114.468	92.2524	1142.35	105.905	3.43808	1.02107e-188	4.65646e-186	C22orf34	22	49414524	49657542	-	6769	lincRNA	chromosome 22 open reading frame 34 [Source:HGNC Symbol;Acc:HGNC:28010]	-
ENSG00000251226	71.2016	64.923	57.5808	6.69789	5.20308	5.92447	64.5685	5.94181	3.4372	3.13432e-14	3.05776e-13	AP001999.1	11	134735596	134763810	+	3684	lincRNA	novel transcript	-
ENSG00000119684	150.071	155.389	163.959	9.56841	19.7717	14.388	156.473	14.576	3.43519	6.07147e-31	1.50034e-29	MLH3	14	75013764	75051532	-	8363	protein_coding	mutL homolog 3 [Source:HGNC Symbol;Acc:HGNC:7128]	-
ENSG00000103811	526.892	462.975	492.852	38.2736	48.909	49.9348	494.24	45.7058	3.4327	7.58025e-89	8.52592e-87	CTSH	15	78921058	78949574	-	5892	protein_coding	cathepsin H [Source:HGNC Symbol;Acc:HGNC:2535]	-
ENSG00000249790	25.1944	18.0933	17.567	1.91368	2.08123	1.6927	20.2849	1.89587	3.42505	1.94298e-05	8.21265e-05	AC092490.1	12	8788257	8795789	+	2279	lincRNA	novel transcript	-
ENSG00000263753	271.661	286.3	336.701	26.7915	32.2591	25.3906	298.221	28.1471	3.41441	1.02195e-54	5.52425e-53	LINC00667	18	5237826	5246508	+	6652	lincRNA	long intergenic non-protein coding RNA 667 [Source:HGNC Symbol;Acc:HGNC:27906]	-
ENSG00000178573	5.47705	7.45018	6.83162	0.956841	0	0.846352	6.58628	0.601064	3.40882	0.0145017	0.0367295	MAF	16	79585843	79600714	-	6976	protein_coding	MAF bZIP transcription factor [Source:HGNC Symbol;Acc:HGNC:6776]	TF_bZIP
ENSG00000176845	9.85868	1.06431	8.78351	0.956841	0	0.846352	6.56883	0.601064	3.40821	0.0200378	0.0487807	METRNL	17	83079691	83095119	+	2626	protein_coding	meteorin like, glial cell differentiation regulator [Source:HGNC Symbol;Acc:HGNC:27584]	-
ENSG00000186710	96.396	94.7237	79.0515	8.61157	10.4062	6.77082	90.0571	8.59618	3.40291	7.48778e-19	9.94222e-18	CFAP73	12	113149858	113159276	+	1726	protein_coding	cilia and flagella associated protein 73 [Source:HGNC Symbol;Acc:HGNC:37100]	-
ENSG00000162542	37.2439	18.0933	23.4227	0.956841	2.08123	4.23176	26.2533	2.42328	3.40129	3.03521e-06	1.41953e-05	TMCO4	1	19682213	19799945	-	4054	protein_coding	transmembrane and coiled-coil domains 4 [Source:HGNC Symbol;Acc:HGNC:27393]	-
ENSG00000238025	4.38164	10.6431	4.87973	0	1.04062	0.846352	6.63483	0.628989	3.40123	0.015646	0.0392944	ZDHHC4P1	13	42933858	42934892	+	1035	processed_pseudogene	zinc finger DHHC-type containing 4 pseudogene 1 [Source:HGNC Symbol;Acc:HGNC:39443]	-
ENSG00000277252	17.5265	15.9647	15.6151	0.956841	1.04062	2.53906	16.3688	1.51217	3.39761	0.000127195	0.000477661	AL589743.6	14	19220796	19220912	-	117	unprocessed_pseudogene	TBC1 domain family, member 26 (TBC1D26) pseudogene	-
ENSG00000285936	3.28623	7.45018	0	0	0	0.846352	3.5788	0.282117	3.39612	0.0762324	0.153395	AL392024.1	14	72701762	72704280	+	2159	antisense	novel transcript, antisense to DPF3	-
ENSG00000135678	1.09541	9.5788	8.78351	0.956841	0	0.846352	6.48591	0.601064	3.39351	0.0206346	0.0500733	CPM	12	68842197	68971570	-	7535	protein_coding	carboxypeptidase M [Source:HGNC Symbol;Acc:HGNC:2311]	-
ENSG00000138185	270.566	278.85	254.722	28.7052	29.1373	19.4661	268.046	25.7695	3.39211	8.70938e-51	4.11391e-49	ENTPD1	10	95711779	95869695	+	6975	protein_coding	ectonucleoside triphosphate diphosphohydrolase 1 [Source:HGNC Symbol;Acc:HGNC:3363]	-
ENSG00000166482	3656.48	3304.69	3782.76	343.506	314.266	365.624	3581.31	341.132	3.38894	0	0	MFAP4	17	19383442	19387240	-	2152	protein_coding	microfibril associated protein 4 [Source:HGNC Symbol;Acc:HGNC:7035]	-
ENSG00000135362	25.1944	18.0933	36.11	1.91368	4.16246	1.6927	26.4659	2.58962	3.38784	2.17838e-06	1.04192e-05	PRR5L	11	36296288	36465204	+	6616	protein_coding	proline rich 5 like [Source:HGNC Symbol;Acc:HGNC:25878]	-
ENSG00000127329	7.66786	8.51449	2.92784	0	0	1.6927	6.37006	0.564235	3.38518	0.0205498	0.0498819	PTPRB	12	70515866	70637440	-	14542	protein_coding	protein tyrosine phosphatase, receptor type B [Source:HGNC Symbol;Acc:HGNC:9665]	-
ENSG00000268707	5.47705	0	0	0	0	0	1.82568	0	3.38484	0.215837	1	AL158151.4	9	129170434	129170940	+	507	lincRNA	novel transcript	-
ENSG00000185668	5.47705	0	0	0	0	0	1.82568	0	3.38484	0.215837	1	POU3F1	1	38044611	38046794	-	2184	protein_coding	POU class 3 homeobox 1 [Source:HGNC Symbol;Acc:HGNC:9214]	Pou
ENSG00000249741	5.47705	0	0	0	0	0	1.82568	0	3.38484	0.215837	1	AC093890.1	4	143911514	143912053	-	540	processed_pseudogene	salvador homolog 1 (Drosophila) (SAV1) pseudogene	-
ENSG00000251387	5.47705	0	0	0	0	0	1.82568	0	3.38484	0.215837	1	AC008667.3	5	139772528	139775406	-	553	lincRNA	novel transcript	-
ENSG00000253225	5.47705	0	0	0	0	0	1.82568	0	3.38484	0.215837	1	AC103833.1	8	129250967	129251138	+	172	processed_pseudogene	minichromosome maintenance complex component 3 associated protein (MCM3AP) pseudogene	-
ENSG00000183150	32.8623	43.6368	51.7251	2.87052	6.2437	3.38541	42.7414	4.16654	3.38289	1.47185e-09	9.77415e-09	GPR19	12	12660891	12696207	-	2623	protein_coding	G protein-coupled receptor 19 [Source:HGNC Symbol;Acc:HGNC:4473]	-
ENSG00000222679	2.19082	7.45018	0.975945	0.956841	0	0	3.53898	0.318947	3.38187	0.0642343	0.133059	RNU6-1267P	17	30288071	30288177	-	107	snRNA	RNA, U6 small nuclear 1267, pseudogene [Source:HGNC Symbol;Acc:HGNC:48230]	-
ENSG00000282100	2.19082	7.45018	0.975945	0	1.04062	0	3.53898	0.346872	3.38185	0.063819	0.132329	HSP90AB4P	15	58691106	58693125	-	1574	processed_pseudogene	heat shock protein 90 alpha family class B member 4, pseudogene [Source:HGNC Symbol;Acc:HGNC:32538]	-
ENSG00000148288	14.2403	17.029	16.5911	0.956841	0	3.38541	15.9535	1.44742	3.38121	0.000217794	0.000789182	GBGT1	9	133152948	133163945	-	4032	protein_coding	globoside alpha-1,3-N-acetylgalactosaminyltransferase 1 (FORS blood group) [Source:HGNC Symbol;Acc:HGNC:20460]	-
ENSG00000267353	13.1449	18.0933	16.5911	0.956841	0	3.38541	15.9431	1.44742	3.38074	0.000226809	0.000819598	AC020928.2	19	36773712	36775908	-	2197	lincRNA	novel transcript	-
ENSG00000074660	27.3852	29.8007	19.5189	1.91368	0	5.07811	25.5683	2.3306	3.38037	4.66486e-06	2.13045e-05	SCARF1	17	1633858	1645747	-	4961	protein_coding	scavenger receptor class F member 1 [Source:HGNC Symbol;Acc:HGNC:16820]	-
ENSG00000247131	4.38164	1.06431	0	0	0	0	1.81532	0	3.37596	0.179115	1	AC025263.1	12	69713633	69738568	-	2788	antisense	uncharacterized LOC101928002 [Source:NCBI gene;Acc:101928002]	-
ENSG00000270285	4.38164	1.06431	0	0	0	0	1.81532	0	3.37596	0.179115	1	AC124916.2	3	48039267	48039490	+	224	processed_pseudogene	ribosomal protein S27-like, pseudogene	-
ENSG00000265810	4.38164	1.06431	0	0	0	0	1.81532	0	3.37596	0.179115	1	MIR3907	7	151433489	151433639	-	151	miRNA	microRNA 3907 [Source:HGNC Symbol;Acc:HGNC:38988]	-
ENSG00000274308	3.28623	5.32156	1.95189	0.956841	0	0	3.51989	0.318947	3.37507	0.057436	0.120928	AC244093.1	17	37140611	37141424	-	814	processed_pseudogene	ribosomal protein S2 (RPS2) pseudogene	-
ENSG00000274805	4.38164	1.06431	13.6632	0.956841	0	0.846352	6.36973	0.601064	3.37267	0.0243434	0.0577764	MIR6768	16	2463967	2464038	+	72	miRNA	microRNA 6768 [Source:HGNC Symbol;Acc:HGNC:50264]	-
ENSG00000256824	2.19082	6.38587	1.95189	0.956841	0	0	3.50953	0.318947	3.37183	0.0601231	0.125772	AP000721.2	11	64035970	64103653	+	883	antisense	novel transcript, antisense to MACROD1	-
ENSG00000139835	79.9649	93.6594	86.8591	4.7842	7.28431	12.6953	86.8278	8.2546	3.36979	1.36939e-17	1.67464e-16	GRTP1	13	113324164	113364148	-	2916	protein_coding	growth hormone regulated TBC protein 1 [Source:HGNC Symbol;Acc:HGNC:20310]	-
ENSG00000267533	3.28623	2.12862	0	0	0	0	1.80495	0	3.36871	0.175152	1	AP002414.4	18	12067173	12068417	-	1148	processed_pseudogene	single stranded DNA binding protein 4 (SSBP4) pseudogene	-
ENSG00000238374	3.28623	2.12862	0	0	0	0	1.80495	0	3.36871	0.175152	1	RNU7-180P	5	146245191	146245253	-	63	snRNA	RNA, U7 small nuclear 180 pseudogene [Source:HGNC Symbol;Acc:HGNC:45714]	-
ENSG00000231981	3.28623	2.12862	0	0	0	0	1.80495	0	3.36871	0.175152	1	RPL7L1P12	13	98949719	98950447	-	729	processed_pseudogene	ribosomal protein L7 like 1 pseudogene 12 [Source:HGNC Symbol;Acc:HGNC:39811]	-
ENSG00000176746	3.28623	2.12862	0	0	0	0	1.80495	0	3.36871	0.175152	1	MAGEB6	X	26192440	26195646	+	1949	protein_coding	MAGE family member B6 [Source:HGNC Symbol;Acc:HGNC:23796]	-
ENSG00000244052	3.28623	2.12862	0	0	0	0	1.80495	0	3.36871	0.175152	1	RPL5P24	8	102923371	102924255	-	885	processed_pseudogene	ribosomal protein L5 pseudogene 24 [Source:HGNC Symbol;Acc:HGNC:35828]	-
ENSG00000237617	3.28623	2.12862	0	0	0	0	1.80495	0	3.36871	0.175152	1	AC013410.2	2	173705948	173706148	-	201	processed_pseudogene	dynein, axonemal, heavy chain 11 (DNAH11) pseudogene	-
ENSG00000198354	3.28623	2.12862	0	0	0	0	1.80495	0	3.36871	0.175152	1	DCAF12L2	X	126163499	126166097	-	2599	protein_coding	DDB1 and CUL4 associated factor 12 like 2 [Source:HGNC Symbol;Acc:HGNC:32950]	-
ENSG00000207417	3.28623	2.12862	0	0	0	0	1.80495	0	3.36871	0.175152	1	RF00019	8	74376687	74376793	+	107	misc_RNA		-
ENSG00000124440	3.28623	2.12862	0	0	0	0	1.80495	0	3.36871	0.175152	1	HIF3A	19	46297046	46343433	+	8371	protein_coding	hypoxia inducible factor 3 subunit alpha [Source:HGNC Symbol;Acc:HGNC:15825]	Others
ENSG00000224063	4.38164	3.19293	2.92784	0	0	0.846352	3.5008	0.282117	3.36867	0.0566935	0.119525	AC007319.1	2	187003220	187554663	+	1472	antisense	novel transcript, antisense to TFPI and CALCRL	-
ENSG00000211683	7.66786	10.6431	11.7113	0	3.12185	0	10.0074	1.04062	3.36602	0.00396168	0.0113979	AP000346.1	22	23630618	23638941	-	1087	processed_transcript	novel transcript	-
ENSG00000230747	17.5265	18.0933	12.6873	1.91368	1.04062	1.6927	16.1024	1.549	3.36241	0.000150818	0.000560333	AC021188.1	2	96307263	96321731	-	740	antisense	novel transcript	-
ENSG00000172687	1025.3	1123.91	1179.92	102.382	113.427	108.333	1109.71	108.047	3.36211	5.12867e-174	2.10881e-171	ZNF738	19	21358930	21379302	+	3905	protein_coding	zinc finger protein 738 [Source:HGNC Symbol;Acc:HGNC:32469]	-
ENSG00000253218	2.19082	3.19293	0	0	0	0	1.79458	0	3.36173	0.176747	1	KLF3P1	5	172254418	172255439	-	1022	processed_pseudogene	Kruppel like factor 3 pseudogene 1 [Source:HGNC Symbol;Acc:HGNC:41518]	-
ENSG00000200485	2.19082	3.19293	0	0	0	0	1.79458	0	3.36173	0.176747	1	RF00019	11	33196547	33196637	-	91	misc_RNA		-
ENSG00000274963	2.19082	3.19293	0	0	0	0	1.79458	0	3.36173	0.176747	1	RN7SL600P	1	150568971	150569269	-	299	misc_RNA	RNA, 7SL, cytoplasmic 600, pseudogene [Source:HGNC Symbol;Acc:HGNC:46616]	-
ENSG00000227578	2.19082	3.19293	0	0	0	0	1.79458	0	3.36173	0.176747	1	RPS3AP53	3	15141380	15142157	+	778	processed_pseudogene	ribosomal protein S3a pseudogene 53 [Source:HGNC Symbol;Acc:HGNC:44500]	-
ENSG00000218521	2.19082	3.19293	0	0	0	0	1.79458	0	3.36173	0.176747	1	AL589655.1	6	38002832	38003313	-	482	processed_pseudogene	pseudogene similar to an integrin Alpha-E precursor fragment	-
ENSG00000275572	2.19082	3.19293	0	0	0	0	1.79458	0	3.36173	0.176747	1	GRIFIN	7	2474844	2476894	-	870	protein_coding	galectin-related inter-fiber protein [Source:HGNC Symbol;Acc:HGNC:4577]	-
ENSG00000273710	2.19082	3.19293	0	0	0	0	1.79458	0	3.36173	0.176747	1	RF00017	8	28915579	28915864	-	286	misc_RNA		-
ENSG00000261635	2.19082	3.19293	0	0	0	0	1.79458	0	3.36173	0.176747	1	AC103988.1	15	36613474	36614198	+	725	processed_pseudogene	tropomyosin 3 (TPM3) pseudogene	-
ENSG00000196581	2.19082	3.19293	0	0	0	0	1.79458	0	3.36173	0.176747	1	AJAP1	1	4654732	4792534	+	12405	protein_coding	adherens junctions associated protein 1 [Source:HGNC Symbol;Acc:HGNC:30801]	-
ENSG00000260711	2.19082	3.19293	0	0	0	0	1.79458	0	3.36173	0.176747	1	AL121839.2	14	91752856	91759798	-	6943	sense_intronic	novel transcript, intronic to CATSPERB	-
ENSG00000277493	2.19082	3.19293	0	0	0	0	1.79458	0	3.36173	0.176747	1	AC139769.3	19	23842549	23843230	+	175	unprocessed_pseudogene	novel zinc finger protein pseudogene	-
ENSG00000250120	1.09541	6.38587	2.92784	0	1.04062	0	3.4697	0.346872	3.35864	0.0636133	0.131984	PCDHA10	5	140855883	141012344	+	15224	protein_coding	protocadherin alpha 10 [Source:HGNC Symbol;Acc:HGNC:8664]	-
ENSG00000283176	1.09541	6.38587	2.92784	0.956841	0	0	3.4697	0.318947	3.35864	0.0640434	0.132722	AC103706.2	8	133515506	133515745	+	240	processed_pseudogene	mitochondrially encoded NADH dehydrogenase 3 (MT-ND3) pseudogene	-
ENSG00000165985	3.28623	11.7074	13.6632	1.91368	0	0.846352	9.55229	0.920011	3.35771	0.00503676	0.0141835	C1QL3	10	16513743	16522005	-	2493	protein_coding	complement C1q like 3 [Source:HGNC Symbol;Acc:HGNC:19359]	-
ENSG00000228527	4.38164	0	0.975945	0	0	0	1.78586	0	3.35565	0.183804	1	AC016396.1	10	58304553	58305621	+	328	lincRNA	novel transcript	-
ENSG00000200473	4.38164	0	0.975945	0	0	0	1.78586	0	3.35565	0.183804	1	RNA5SP507	X	70253042	70253162	+	121	rRNA_pseudogene	RNA, 5S ribosomal pseudogene 507 [Source:HGNC Symbol;Acc:HGNC:43407]	-
ENSG00000259415	4.38164	0	0.975945	0	0	0	1.78586	0	3.35565	0.183804	1	AC012291.1	15	84753122	84754502	+	429	sense_intronic	novel transcript	-
ENSG00000201801	4.38164	0	0.975945	0	0	0	1.78586	0	3.35565	0.183804	1	RNU5E-4P	1	11909808	11909927	-	120	snRNA	RNA, U5E small nuclear 4, pseudogene [Source:HGNC Symbol;Acc:HGNC:42513]	-
ENSG00000176204	4.38164	0	0.975945	0	0	0	1.78586	0	3.35565	0.183804	1	LRRTM4	2	76747719	77593319	-	5410	protein_coding	leucine rich repeat transmembrane neuronal 4 [Source:HGNC Symbol;Acc:HGNC:19411]	-
ENSG00000198729	1.09541	4.25725	0	0	0	0	1.78422	0	3.35488	0.184025	1	PPP1R14C	6	150143076	150250357	+	2152	protein_coding	protein phosphatase 1 regulatory inhibitor subunit 14C [Source:HGNC Symbol;Acc:HGNC:14952]	-
ENSG00000258556	1.09541	4.25725	0	0	0	0	1.78422	0	3.35488	0.184025	1	LINC02322	14	60323236	60323907	+	338	lincRNA	long intergenic non-protein coding RNA 2322 [Source:HGNC Symbol;Acc:HGNC:53241]	-
ENSG00000130561	1.09541	4.25725	0	0	0	0	1.78422	0	3.35488	0.184025	1	SAG	2	233307816	233347055	+	11885	protein_coding	S-antigen visual arrestin [Source:HGNC Symbol;Acc:HGNC:10521]	-
ENSG00000265315	1.09541	4.25725	0	0	0	0	1.78422	0	3.35488	0.184025	1	RN7SL199P	17	46537534	46537814	+	281	misc_RNA	RNA, 7SL, cytoplasmic 199, pseudogene [Source:HGNC Symbol;Acc:HGNC:46215]	-
ENSG00000253439	1.09541	4.25725	0	0	0	0	1.78422	0	3.35488	0.184025	1	CDC42P5	5	173085342	173086210	-	553	processed_pseudogene	cell division cycle 42 pseudogene 5 [Source:HGNC Symbol;Acc:HGNC:44429]	-
ENSG00000274441	1.09541	4.25725	0	0	0	0	1.78422	0	3.35488	0.184025	1	AC008957.2	5	36636019	36649347	-	396	antisense	novel transcript, antisense SLC1A3	-
ENSG00000285688	1.09541	4.25725	0	0	0	0	1.78422	0	3.35488	0.184025	1	AL161443.1	9	7177577	7203458	+	1315	lincRNA		-
ENSG00000271848	4.38164	1.06431	4.87973	0	0	0.846352	3.44189	0.282117	3.34904	0.0644545	0.133442	AC073389.2	10	73654039	73674719	+	805	antisense	novel transcript, antisense to SYNPO2L and AGAP5	-
ENSG00000160223	0	5.32156	0	0	0	0	1.77385	0	3.34855	0.225002	1	ICOSLG	21	44217014	44240966	-	9341	protein_coding	inducible T cell costimulator ligand [Source:HGNC Symbol;Acc:HGNC:17087]	-
ENSG00000123342	0	5.32156	0	0	0	0	1.77385	0	3.34855	0.225002	1	MMP19	12	55835433	55842966	-	4672	protein_coding	matrix metallopeptidase 19 [Source:HGNC Symbol;Acc:HGNC:7165]	-
ENSG00000222623	0	5.32156	0	0	0	0	1.77385	0	3.34855	0.225002	1	RNU6-1100P	1	157784	157887	-	104	snRNA	RNA, U6 small nuclear 1100, pseudogene [Source:HGNC Symbol;Acc:HGNC:48063]	-
ENSG00000201807	0	5.32156	0	0	0	0	1.77385	0	3.34855	0.225002	1	RF00443	6	136855698	136855831	-	134	snoRNA		-
ENSG00000243373	0	5.32156	0	0	0	0	1.77385	0	3.34855	0.225002	1	RN7SL173P	6	158437797	158438088	+	292	misc_RNA	RNA, 7SL, cytoplasmic 173, pseudogene [Source:HGNC Symbol;Acc:HGNC:46189]	-
ENSG00000283867	0	5.32156	0	0	0	0	1.77385	0	3.34855	0.225002	1	MIR1307	10	103394253	103394401	-	149	miRNA	microRNA 1307 [Source:HGNC Symbol;Acc:HGNC:35372]	-
ENSG00000229402	0	5.32156	0	0	0	0	1.77385	0	3.34855	0.225002	1	AL162151.1	14	99158416	99159669	+	561	antisense	novel transcript	-
ENSG00000262038	0	5.32156	0	0	0	0	1.77385	0	3.34855	0.225002	1	AC007599.2	16	47529190	47529916	+	493	sense_intronic	novel transcript	-
ENSG00000234442	0	5.32156	0	0	0	0	1.77385	0	3.34855	0.225002	1	BX276092.5	X	71760764	71763075	-	1389	transcribed_unprocessed_pseudogene	chromosome X open reading frame 49 (CXorf49) pseudogene	-
ENSG00000202318	0	5.32156	0	0	0	0	1.77385	0	3.34855	0.225002	1	RF00019	12	6234345	6234455	-	111	misc_RNA		-
ENSG00000237140	0	5.32156	0	0	0	0	1.77385	0	3.34855	0.225002	1	HSPE1P16	16	26062750	26063097	-	348	processed_pseudogene	heat shock protein family E (Hsp10) member 1 pseudogene 16 [Source:HGNC Symbol;Acc:HGNC:49334]	-
ENSG00000259476	3.28623	1.06431	0.975945	0	0	0	1.77549	0	3.34762	0.152569	1	AC018904.2	15	58521311	58523371	+	1757	sense_intronic	novel transcript, sense intronic to LIPC	-
ENSG00000280068	3.28623	1.06431	0.975945	0	0	0	1.77549	0	3.34762	0.152569	1	AC138965.3	5	175903874	175904371	-	498	TEC	TEC	-
ENSG00000273675	3.28623	1.06431	0.975945	0	0	0	1.77549	0	3.34762	0.152569	1	AL118556.2	14	50471769	50472592	+	824	processed_pseudogene	zinc finger protein 124 (ZNF124) pseudogene	-
ENSG00000228697	3.28623	1.06431	0.975945	0	0	0	1.77549	0	3.34762	0.152569	1	AL023755.1	1	168400829	168495685	-	2556	lincRNA	uncharacterized LOC100505918 [Source:NCBI gene;Acc:100505918]	-
ENSG00000279964	3.28623	1.06431	0.975945	0	0	0	1.77549	0	3.34762	0.152569	1	AC009949.1	2	230410700	230412529	-	1830	TEC	TEC	-
ENSG00000204882	3.28623	1.06431	0.975945	0	0	0	1.77549	0	3.34762	0.152569	1	GPR20	8	141356500	141367267	-	1515	protein_coding	G protein-coupled receptor 20 [Source:HGNC Symbol;Acc:HGNC:4475]	-
ENSG00000256699	3.28623	1.06431	0.975945	0	0	0	1.77549	0	3.34762	0.152569	1	TMEM132D-AS2	12	129208601	129212662	+	1568	lincRNA	TMEM132D antisense RNA 2 [Source:HGNC Symbol;Acc:HGNC:53324]	-
ENSG00000164746	5.47705	12.7717	0.975945	0	1.04062	0.846352	6.40824	0.628989	3.34647	0.0244069	0.0579162	C7orf57	7	48035511	48061304	+	2275	protein_coding	chromosome 7 open reading frame 57 [Source:HGNC Symbol;Acc:HGNC:22247]	-
ENSG00000236320	3.28623	2.12862	4.87973	0	1.04062	0	3.43153	0.346872	3.34583	0.0600022	0.125551	SLFN14	17	35548125	35558098	-	2889	protein_coding	schlafen family member 14 [Source:HGNC Symbol;Acc:HGNC:32689]	-
ENSG00000005513	3.28623	2.12862	4.87973	0	0	0.846352	3.43153	0.282117	3.34578	0.0609872	0.127378	SOX8	16	981808	986979	+	4432	protein_coding	SRY-box 8 [Source:HGNC Symbol;Acc:HGNC:11203]	HMG
ENSG00000101938	124.877	126.653	104.426	18.18	10.4062	6.77082	118.652	11.7857	3.34461	2.14548e-22	3.53978e-21	CHRDL1	X	110673856	110795819	-	3920	protein_coding	chordin like 1 [Source:HGNC Symbol;Acc:HGNC:29861]	-
ENSG00000184060	2.19082	3.19293	4.87973	0.956841	0	0	3.42116	0.318947	3.34243	0.0607806	0.12701	ADAP2	17	30906344	30959322	+	3750	protein_coding	ArfGAP with dual PH domains 2 [Source:HGNC Symbol;Acc:HGNC:16487]	-
ENSG00000260588	12.0495	22.3505	14.6392	0.956841	4.16246	0	16.3464	1.70644	3.34082	0.000272547	0.000970886	AC027702.1	8	41828165	41829934	-	1770	lincRNA	novel transcript	-
ENSG00000283023	2.19082	2.12862	0.975945	0	0	0	1.76513	0	3.34068	0.150107	1	FRG1GP	22	12602466	12626642	+	774	unprocessed_pseudogene	FSHD region gene 1 family member G, pseudogene [Source:HGNC Symbol;Acc:HGNC:51766]	-
ENSG00000199824	2.19082	2.12862	0.975945	0	0	0	1.76513	0	3.34068	0.150107	1	RNU6-199P	12	51162901	51163007	+	107	snRNA	RNA, U6 small nuclear 199, pseudogene [Source:HGNC Symbol;Acc:HGNC:47162]	-
ENSG00000207171	2.19082	2.12862	0.975945	0	0	0	1.76513	0	3.34068	0.150107	1	RF00432	4	168471409	168471539	+	131	snoRNA		-
ENSG00000227742	2.19082	2.12862	0.975945	0	0	0	1.76513	0	3.34068	0.150107	1	CALR4P	1	51561866	51594897	-	2704	transcribed_unitary_pseudogene	calreticulin 4, pseudogene [Source:HGNC Symbol;Acc:HGNC:35456]	-
ENSG00000258966	2.19082	2.12862	0.975945	0	0	0	1.76513	0	3.34068	0.150107	1	GTF3AP2	14	71044375	71044640	-	266	transcribed_processed_pseudogene	general transcription factor IIIA pseudogene 2 [Source:HGNC Symbol;Acc:HGNC:49745]	-
ENSG00000238420	2.19082	2.12862	0.975945	0	0	0	1.76513	0	3.34068	0.150107	1	RNU6-437P	6	107930088	107930182	+	95	snRNA	RNA, U6 small nuclear 437, pseudogene [Source:HGNC Symbol;Acc:HGNC:47400]	-
ENSG00000122852	2.19082	2.12862	0.975945	0	0	0	1.76513	0	3.34068	0.150107	1	SFTPA1	10	79610939	79615455	+	2451	protein_coding	surfactant protein A1 [Source:HGNC Symbol;Acc:HGNC:10798]	-
ENSG00000256085	2.19082	2.12862	0.975945	0	0	0	1.76513	0	3.34068	0.150107	1	AC130404.1	12	129521303	129522763	-	739	lincRNA	novel transcript	-
ENSG00000111432	2.19082	2.12862	0.975945	0	0	0	1.76513	0	3.34068	0.150107	1	FZD10	12	130162459	130165740	+	3282	protein_coding	frizzled class receptor 10 [Source:HGNC Symbol;Acc:HGNC:4039]	-
ENSG00000261239	2.19082	2.12862	0.975945	0	0	0	1.76513	0	3.34068	0.150107	1	ANKRD26P1	16	46469341	46569097	-	6411	transcribed_unprocessed_pseudogene	ankyrin repeat domain 26 pseudogene 1 [Source:HGNC Symbol;Acc:HGNC:32955]	-
ENSG00000279044	1.09541	4.25725	4.87973	0	1.04062	0	3.41079	0.346872	3.33881	0.0645548	0.133616	AC007787.2	19	13081966	13082564	+	599	TEC	TEC	-
ENSG00000248099	1.09541	4.25725	4.87973	0	0	0.846352	3.41079	0.282117	3.33874	0.0656014	0.135322	INSL3	19	17816512	17821574	-	923	protein_coding	insulin like 3 [Source:HGNC Symbol;Acc:HGNC:6086]	-
ENSG00000197565	29.576	7.45018	10.7354	0.956841	2.08123	1.6927	15.9205	1.57693	3.33669	0.00040813	0.00141099	COL4A6	X	108155607	108439497	-	9282	protein_coding	collagen type IV alpha 6 chain [Source:HGNC Symbol;Acc:HGNC:2208]	-
ENSG00000253133	8.76327	3.19293	6.83162	0.956841	0	0.846352	6.26261	0.601064	3.33607	0.0193209	0.047286	AC009630.1	8	41534155	41578368	-	559	antisense	uncharacterized LOC102723729 [Source:NCBI gene;Acc:102723729]	-
ENSG00000174807	92.0144	116.01	96.6186	13.3958	9.36554	7.61717	101.548	10.1262	3.33414	2.21685e-20	3.26885e-19	CD248	11	66314487	66317044	-	2558	protein_coding	CD248 molecule [Source:HGNC Symbol;Acc:HGNC:18219]	-
ENSG00000144406	1.09541	3.19293	0.975945	0	0	0	1.75476	0	3.33389	0.15554	1	UNC80	2	209771993	209999300	+	19258	protein_coding	unc-80 homolog, NALCN channel complex subunit [Source:HGNC Symbol;Acc:HGNC:26582]	-
ENSG00000228223	1.09541	3.19293	0.975945	0	0	0	1.75476	0	3.33389	0.15554	1	HCG11	6	26521709	26527404	+	5696	lincRNA	HLA complex group 11 [Source:HGNC Symbol;Acc:HGNC:17707]	-
ENSG00000197099	1.09541	3.19293	0.975945	0	0	0	1.75476	0	3.33389	0.15554	1	AC068631.1	3	186579476	186772986	-	11099	antisense	novel transcript, antisense to KNG1, HRG, FETUB, AHSG and DNAJB11	-
ENSG00000197465	1.09541	3.19293	0.975945	0	0	0	1.75476	0	3.33389	0.15554	1	GYPE	4	143870867	143905563	-	2004	protein_coding	glycophorin E (MNS blood group) [Source:HGNC Symbol;Acc:HGNC:4705]	-
ENSG00000280707	1.09541	3.19293	0.975945	0	0	0	1.75476	0	3.33389	0.15554	1	HPAT5	6	167228300	167237511	+	985	lincRNA	human pluripotency-associated transcript 5 [Source:NCBI gene;Acc:112590798]	-
ENSG00000186645	1.09541	3.19293	0.975945	0	0	0	1.75476	0	3.33389	0.15554	1	SPDYE17	7	77024691	77030572	-	783	unprocessed_pseudogene	speedy/RINGO cell cycle regulator family member E17 [Source:HGNC Symbol;Acc:HGNC:51513]	-
ENSG00000221176	1.09541	3.19293	0.975945	0	0	0	1.75476	0	3.33389	0.15554	1	MIR1207	8	128049152	128049238	+	87	miRNA	microRNA 1207 [Source:HGNC Symbol;Acc:HGNC:35273]	-
ENSG00000145246	251.944	250.113	227.395	19.1368	26.0154	27.0833	243.151	24.0785	3.33244	3.38823e-46	1.41404e-44	ATP10D	4	47485288	47593486	+	7965	protein_coding	ATPase phospholipid transporting 10D (putative) [Source:HGNC Symbol;Acc:HGNC:13549]	-
ENSG00000238490	3.28623	0	1.95189	0	0	0	1.74604	0	3.32785	0.184678	1	RF00019	6	108060818	108060930	+	113	misc_RNA		-
ENSG00000204603	3.28623	0	1.95189	0	0	0	1.74604	0	3.32785	0.184678	1	LINC01257	12	131165011	131212931	+	2562	lincRNA	long intergenic non-protein coding RNA 1257 [Source:HGNC Symbol;Acc:HGNC:26972]	-
ENSG00000104921	3.28623	0	1.95189	0	0	0	1.74604	0	3.32785	0.184678	1	FCER2	19	7688758	7702146	-	2451	protein_coding	Fc fragment of IgE receptor II [Source:HGNC Symbol;Acc:HGNC:3612]	-
ENSG00000229954	3.28623	0	1.95189	0	0	0	1.74604	0	3.32785	0.184678	1	MTND2P2	X	102786813	102788387	+	945	processed_pseudogene	MT-ND2 pseudogene 2 [Source:HGNC Symbol;Acc:HGNC:23767]	-
ENSG00000111057	3.28623	0	1.95189	0	0	0	1.74604	0	3.32785	0.184678	1	KRT18	12	52948871	52952901	+	3218	protein_coding	keratin 18 [Source:HGNC Symbol;Acc:HGNC:6430]	-
ENSG00000199572	3.28623	0	1.95189	0	0	0	1.74604	0	3.32785	0.184678	1	RNA5SP174	4	190015138	190015255	+	118	rRNA_pseudogene	RNA, 5S ribosomal pseudogene 174 [Source:HGNC Symbol;Acc:HGNC:43074]	-
ENSG00000246211	3.28623	0	1.95189	0	0	0	1.74604	0	3.32785	0.184678	1	P4HA3-AS1	11	74311362	74324705	+	2157	lincRNA	P4HA3 antisense RNA 1 [Source:HGNC Symbol;Acc:HGNC:53160]	-
ENSG00000277117	3.28623	0	1.95189	0	0	0	1.74604	0	3.32785	0.184678	1	FP565260.3	21	5022493	5040666	+	3357	protein_coding	Homo sapiens ICOS ligand (LOC102723996), mRNA. [Source:RefSeq mRNA;Acc:NM_001363770]	-
ENSG00000271415	0	4.25725	0.975945	0	0	0	1.7444	0	3.32711	0.190555	1	RPL23AP90	1	100196816	100197051	+	236	processed_pseudogene	ribosomal protein L23a pseudogene 90 [Source:HGNC Symbol;Acc:HGNC:51624]	-
ENSG00000224806	0	4.25725	0.975945	0	0	0	1.7444	0	3.32711	0.190555	1	ARL5AP4	22	24686168	24686679	+	512	processed_pseudogene	ADP ribosylation factor like GTPase 5A pseudogene 4 [Source:HGNC Symbol;Acc:HGNC:43936]	-
ENSG00000249210	0	4.25725	0.975945	0	0	0	1.7444	0	3.32711	0.190555	1	GAPDHP38	19	46558641	46559642	+	1002	processed_pseudogene	glyceraldehyde 3 phosphate dehydrogenase pseudogene 38 [Source:HGNC Symbol;Acc:HGNC:37792]	-
ENSG00000127129	0	4.25725	0.975945	0	0	0	1.7444	0	3.32711	0.190555	1	EDN2	1	41478775	41484673	-	1639	protein_coding	endothelin 2 [Source:HGNC Symbol;Acc:HGNC:3177]	-
ENSG00000228665	0	4.25725	0.975945	0	0	0	1.7444	0	3.32711	0.190555	1	BX679664.1	1	109030067	109030319	+	253	processed_pseudogene	ribosomal protein S27 (metallopanstimulin 1) (RPS27) pseudogene	-
ENSG00000214760	0	4.25725	0.975945	0	0	0	1.7444	0	3.32711	0.190555	1	RPL21P1	12	122364782	122365632	+	476	processed_pseudogene	ribosomal protein L21 pseudogene 1 [Source:HGNC Symbol;Acc:HGNC:10314]	-
ENSG00000066248	0	4.25725	5.85567	0	0	0.846352	3.37097	0.282117	3.32385	0.0838353	0.165872	NGEF	2	232878686	233013272	-	4678	protein_coding	neuronal guanine nucleotide exchange factor [Source:HGNC Symbol;Acc:HGNC:7807]	-
ENSG00000263961	16.4311	14.9004	15.6151	1.91368	1.04062	1.6927	15.6489	1.549	3.3232	0.000182785	0.000670264	RHEX	1	206052723	206102459	+	2181	protein_coding	regulator of hemoglobinization and erythroid cell expansion [Source:HGNC Symbol;Acc:HGNC:25341]	-
ENSG00000085741	2.19082	1.06431	1.95189	0	0	0	1.73567	0	3.32073	0.154396	1	WNT11	11	76186325	76210736	-	2401	protein_coding	Wnt family member 11 [Source:HGNC Symbol;Acc:HGNC:12776]	-
ENSG00000153064	2.19082	1.06431	1.95189	0	0	0	1.73567	0	3.32073	0.154396	1	BANK1	4	101411286	102074812	+	6144	protein_coding	B cell scaffold protein with ankyrin repeats 1 [Source:HGNC Symbol;Acc:HGNC:18233]	-
ENSG00000241456	2.19082	1.06431	1.95189	0	0	0	1.73567	0	3.32073	0.154396	1	AC005996.1	7	151427683	151439124	+	564	antisense	novel transcript	-
ENSG00000160180	2.19082	1.06431	1.95189	0	0	0	1.73567	0	3.32073	0.154396	1	TFF3	21	42311667	42315651	-	1168	protein_coding	trefoil factor 3 [Source:HGNC Symbol;Acc:HGNC:11757]	-
ENSG00000226766	2.19082	1.06431	1.95189	0	0	0	1.73567	0	3.32073	0.154396	1	FABP7P1	1	243624666	243625056	-	391	processed_pseudogene	fatty acid binding protein 7 pseudogene 1 [Source:HGNC Symbol;Acc:HGNC:41951]	-
ENSG00000251188	2.19082	1.06431	1.95189	0	0	0	1.73567	0	3.32073	0.154396	1	AC079140.3	4	268982	269531	-	550	processed_pseudogene	novel zinc finger protein pseudogene	-
ENSG00000235207	2.19082	1.06431	1.95189	0	0	0	1.73567	0	3.32073	0.154396	1	TUBBP6	7	55645620	55646951	+	1332	processed_pseudogene	tubulin beta class I pseudogene 6 [Source:HGNC Symbol;Acc:HGNC:42175]	-
ENSG00000267120	2.19082	1.06431	1.95189	0	0	0	1.73567	0	3.32073	0.154396	1	AD000671.2	19	35739252	35745432	-	1925	protein_coding	novel transcript	-
ENSG00000226144	6.57246	11.7074	0.975945	0.956841	1.04062	0	6.41861	0.665819	3.31832	0.0242905	0.057689	RPS27AP3	20	37049254	37049707	+	454	processed_pseudogene	ribosomal protein S27a pseudogene 3 [Source:HGNC Symbol;Acc:HGNC:16538]	-
ENSG00000256671	1.09541	2.12862	1.95189	0	0	0	1.72531	0	3.31379	0.155922	1	LIMS4	2	110446640	110473075	-	2553	protein_coding	LIM zinc finger domain containing 4 [Source:HGNC Symbol;Acc:HGNC:39941]	-
ENSG00000274824	1.09541	2.12862	1.95189	0	0	0	1.72531	0	3.31379	0.155922	1	MIR7152	10	71790747	71790800	+	54	miRNA	microRNA 7152 [Source:HGNC Symbol;Acc:HGNC:50257]	-
ENSG00000180458	1.09541	2.12862	1.95189	0	0	0	1.72531	0	3.31379	0.155922	1	AC022148.1	19	37545470	37549171	-	3267	antisense	novel transcript, antisense to ZNF793	-
ENSG00000226928	1.09541	2.12862	1.95189	0	0	0	1.72531	0	3.31379	0.155922	1	RPS14P4	2	111295629	111296046	-	418	processed_pseudogene	ribosomal protein S14 pseudogene 4 [Source:HGNC Symbol;Acc:HGNC:36419]	-
ENSG00000251574	1.09541	2.12862	1.95189	0	0	0	1.72531	0	3.31379	0.155922	1	AC099520.1	5	104383298	105392970	-	2409	lincRNA	uncharacterized LOC105379109 [Source:NCBI gene;Acc:105379109]	-
ENSG00000273628	1.09541	2.12862	1.95189	0	0	0	1.72531	0	3.31379	0.155922	1	AL354798.1	13	24933006	24936796	+	329	unprocessed_pseudogene	info tpoly (ADP-ribose) polymerase family, member 4 (PARP4) pseudogene	-
ENSG00000274378	1.09541	2.12862	1.95189	0	0	0	1.72531	0	3.31379	0.155922	1	AC005702.3	17	60025859	60030746	+	416	unprocessed_pseudogene	double C2-like domains, beta (DOC2B) pseudogene	-
ENSG00000239830	0	3.19293	1.95189	0	0	0	1.71494	0	3.30622	0.189909	1	RPS4XP22	19	9683294	9684073	-	780	processed_pseudogene	ribosomal protein S4X pseudogene 22 [Source:HGNC Symbol;Acc:HGNC:36125]	-
ENSG00000283438	0	3.19293	1.95189	0	0	0	1.71494	0	3.30622	0.189909	1	RF00017	22	23132730	23133005	-	276	misc_RNA		-
ENSG00000202019	0	3.19293	1.95189	0	0	0	1.71494	0	3.30622	0.189909	1	RF00019	22	31230071	31230172	-	102	misc_RNA		-
ENSG00000269374	0	3.19293	1.95189	0	0	0	1.71494	0	3.30622	0.189909	1	AC011497.2	19	42485076	42485714	-	639	processed_pseudogene	zinc finger, AN1-type domain 5 (ZFAND5) pseudogene	-
ENSG00000225823	0	3.19293	1.95189	0	0	0	1.71494	0	3.30622	0.189909	1	RPL7P45	13	104814327	104815069	+	743	processed_pseudogene	ribosomal protein L7 pseudogene 45 [Source:HGNC Symbol;Acc:HGNC:35522]	-
ENSG00000233877	0	3.19293	1.95189	0	0	0	1.71494	0	3.30622	0.189909	1	AL606517.1	1	64941979	64942365	+	387	processed_pseudogene	SIPL protein (SIPL) pseudogene	-
ENSG00000150394	0	3.19293	1.95189	0	0	0	1.71494	0	3.30622	0.189909	1	CDH8	16	61647242	62037035	-	13529	protein_coding	cadherin 8 [Source:HGNC Symbol;Acc:HGNC:1767]	-
ENSG00000221039	0	3.19293	1.95189	0	0	0	1.71494	0	3.30622	0.189909	1	MIR1286	22	20249134	20249211	-	78	miRNA	microRNA 1286 [Source:HGNC Symbol;Acc:HGNC:35279]	-
ENSG00000268070	24.099	18.0933	14.6392	0.956841	4.16246	0.846352	18.9438	1.98855	3.30388	6.75363e-05	0.000263649	AC006539.2	19	20033444	20034332	+	572	processed_pseudogene	BCL2/adenovirus E1B 19kDa interacting protein 3 (BNIP3) pseudogene	-
ENSG00000199899	8.76327	5.32156	4.87973	0.956841	1.04062	0	6.32152	0.665819	3.30365	0.0185595	0.0456517	RF00019	12	113156763	113156861	-	99	misc_RNA		-
ENSG00000158296	2.19082	0	2.92784	0	0	0	1.70622	0	3.29972	0.191454	1	SLC13A3	20	46557823	46684467	-	6055	protein_coding	solute carrier family 13 member 3 [Source:HGNC Symbol;Acc:HGNC:14430]	-
ENSG00000122728	2.19082	0	2.92784	0	0	0	1.70622	0	3.29972	0.191454	1	TAF1L	9	32629454	32635669	-	6216	protein_coding	TATA-box binding protein associated factor 1 like [Source:HGNC Symbol;Acc:HGNC:18056]	-
ENSG00000279375	2.19082	0	2.92784	0	0	0	1.70622	0	3.29972	0.191454	1	AC244517.7	5	141191599	141194088	-	398	antisense	novel transcript, antisense to PCDHB10	-
ENSG00000259306	2.19082	0	2.92784	0	0	0	1.70622	0	3.29972	0.191454	1	AC020891.2	15	51315841	51321996	+	776	lincRNA	novel transcript	-
ENSG00000228625	2.19082	0	2.92784	0	0	0	1.70622	0	3.29972	0.191454	1	AL451047.1	1	227178333	227183444	+	814	antisense	novel transcript	-
ENSG00000228648	2.19082	0	2.92784	0	0	0	1.70622	0	3.29972	0.191454	1	AL353747.2	6	167241891	167245916	+	205	lincRNA	novel transcript	-
ENSG00000148680	2.19082	0	2.92784	0	0	0	1.70622	0	3.29972	0.191454	1	HTR7	10	90740823	90857698	-	3131	protein_coding	5-hydroxytryptamine receptor 7 [Source:HGNC Symbol;Acc:HGNC:5302]	-
ENSG00000228923	2.19082	0	2.92784	0	0	0	1.70622	0	3.29972	0.191454	1	AP000355.1	22	24516508	24518386	+	480	antisense	novel transcript	-
ENSG00000167780	128.163	128.782	101.498	15.3095	5.20308	15.2343	119.481	11.9156	3.29922	4.40689e-22	7.08094e-21	SOAT2	12	53103518	53124538	+	2044	protein_coding	sterol O-acyltransferase 2 [Source:HGNC Symbol;Acc:HGNC:11178]	-
ENSG00000277880	5.47705	5.32156	7.80756	1.91368	0	0	6.20205	0.637894	3.29823	0.0217029	0.0523113	TRBV17	7	142601628	142602360	+	344	TR_V_gene	T cell receptor beta variable 17 (non-functional) [Source:HGNC Symbol;Acc:HGNC:12192]	-
ENSG00000212939	88.7281	109.624	68.3162	5.74104	8.32493	12.6953	88.8895	8.92042	3.29695	8.47281e-17	9.81593e-16	Z97192.1	22	49548681	49556473	+	3894	lincRNA	novel transcript	-
ENSG00000269934	5.47705	14.9004	6.83162	0.956841	0	1.6927	9.06967	0.883182	3.2958	0.00590651	0.0163735	AL353593.2	1	228274584	228276066	-	1483	antisense	novel transcript, antisense to OBSCN	-
ENSG00000162711	1.09541	1.06431	2.92784	0	0	0	1.69585	0	3.29334	0.16446	1	NLRP3	1	247416156	247449108	+	4757	protein_coding	NLR family pyrin domain containing 3 [Source:HGNC Symbol;Acc:HGNC:16400]	-
ENSG00000145692	1.09541	1.06431	2.92784	0	0	0	1.69585	0	3.29334	0.16446	1	BHMT	5	79111779	79132290	+	3519	protein_coding	betaine--homocysteine S-methyltransferase [Source:HGNC Symbol;Acc:HGNC:1047]	-
ENSG00000284717	1.09541	1.06431	2.92784	0	0	0	1.69585	0	3.29334	0.16446	1	AC087269.2	8	8714055	8719536	-	975	unitary_pseudogene	novel lipoprotein receptor-related protein pseudogene	-
ENSG00000229120	1.09541	1.06431	2.92784	0	0	0	1.69585	0	3.29334	0.16446	1	CYCSP4	1	202369526	202370145	-	331	processed_pseudogene	cytochrome c, somatic pseudogene 4 [Source:HGNC Symbol;Acc:HGNC:24413]	-
ENSG00000256403	1.09541	1.06431	2.92784	0	0	0	1.69585	0	3.29334	0.16446	1	AP003785.1	11	72410716	72412079	+	492	antisense	novel transcript	-
ENSG00000256533	1.09541	1.06431	2.92784	0	0	0	1.69585	0	3.29334	0.16446	1	AP002373.2	11	114453064	114454123	+	1060	processed_pseudogene	CCR4 carbon catabolite repression 4-like (S. cerevisiae) (CCRN4L) pseudogene	-
ENSG00000261195	1.09541	1.06431	2.92784	0	0	0	1.69585	0	3.29334	0.16446	1	AC027130.1	16	19761172	19766099	-	994	antisense	uncharacterized LOC105371115 [Source:NCBI gene;Acc:105371115]	-
ENSG00000181409	1.09541	1.06431	2.92784	0	0	0	1.69585	0	3.29334	0.16446	1	AATK	17	81117295	81166077	-	6225	protein_coding	apoptosis associated tyrosine kinase [Source:HGNC Symbol;Acc:HGNC:21]	-
ENSG00000170788	1.09541	1.06431	2.92784	0	0	0	1.69585	0	3.29334	0.16446	1	DYDC1	10	80336105	80356755	-	1237	protein_coding	DPY30 domain containing 1 [Source:HGNC Symbol;Acc:HGNC:23460]	-
ENSG00000278654	0	2.12862	2.92784	0	0	0	1.68549	0	3.28506	0.195071	1	AC007450.4	12	11500499	11501022	+	524	processed_pseudogene	IQ motif and Sec7 domain 3 (IQSEC3) pseudogene	-
ENSG00000128276	0	2.12862	2.92784	0	0	0	1.68549	0	3.28506	0.195071	1	RFPL3	22	32354885	32361161	+	1501	protein_coding	ret finger protein like 3 [Source:HGNC Symbol;Acc:HGNC:9980]	-
ENSG00000131721	0	2.12862	2.92784	0	0	0	1.68549	0	3.28506	0.195071	1	RHOXF2	X	120158561	120165630	+	2900	protein_coding	Rhox homeobox family member 2 [Source:HGNC Symbol;Acc:HGNC:30011]	Homeobox
ENSG00000149970	115.018	125.589	178.598	13.3958	3.12185	26.2369	139.735	14.2515	3.28061	4.8243e-06	2.19806e-05	CNKSR2	X	21372801	21654695	+	31865	protein_coding	connector enhancer of kinase suppressor of Ras 2 [Source:HGNC Symbol;Acc:HGNC:19701]	-
ENSG00000270072	3.28623	6.38587	8.78351	0.956841	1.04062	0	6.15187	0.665819	3.2717	0.0212762	0.0513866	AC090559.2	11	47513605	47514889	-	430	sense_intronic	novel transcript	-
ENSG00000137571	1.09541	0	3.90378	0	0	0	1.6664	0	3.27077	0.204271	1	SLCO5A1	8	69667047	69835064	-	9992	protein_coding	solute carrier organic anion transporter family member 5A1 [Source:HGNC Symbol;Acc:HGNC:19046]	-
ENSG00000250483	1.09541	0	3.90378	0	0	0	1.6664	0	3.27077	0.204271	1	PPM1AP1	8	15806149	15807283	-	1135	processed_pseudogene	protein phosphatase, Mg2+/Mn2+ dependent 1A pseudogene 1 [Source:HGNC Symbol;Acc:HGNC:30175]	-
ENSG00000237517	1.09541	0	3.90378	0	0	0	1.6664	0	3.27077	0.204271	1	DGCR5	22	18970514	18994628	+	5676	transcribed_unprocessed_pseudogene	DiGeorge syndrome critical region gene 5 [Source:HGNC Symbol;Acc:HGNC:16757]	-
ENSG00000257599	69.0108	73.4375	94.6667	1.91368	15.6092	7.61717	79.0383	8.38003	3.26367	5.80799e-14	5.55379e-13	OVCH1-AS1	12	29389289	29487488	+	6810	antisense	OVCH1 antisense RNA 1 [Source:HGNC Symbol;Acc:HGNC:44484]	-
ENSG00000259072	0	1.06431	3.90378	0	0	0	1.65603	0	3.26327	0.206161	1	AL161751.1	14	38290953	38311930	+	1044	lincRNA	novel transcript	-
ENSG00000280904	0	1.06431	3.90378	0	0	0	1.65603	0	3.26327	0.206161	1	RF01183	3	52688882	52688961	+	80	snoRNA		-
ENSG00000119457	0	1.06431	3.90378	0	0	0	1.65603	0	3.26327	0.206161	1	SLC46A2	9	112878920	112890913	-	2502	protein_coding	solute carrier family 46 member 2 [Source:HGNC Symbol;Acc:HGNC:16055]	-
ENSG00000122574	0	1.06431	3.90378	0	0	0	1.65603	0	3.26327	0.206161	1	WIPF3	7	29806486	29917066	+	6065	protein_coding	WAS/WASL interacting protein family member 3 [Source:HGNC Symbol;Acc:HGNC:22004]	-
ENSG00000201382	0	1.06431	3.90378	0	0	0	1.65603	0	3.26327	0.206161	1	RNU6-558P	12	116782105	116782208	+	104	snRNA	RNA, U6 small nuclear 558, pseudogene [Source:HGNC Symbol;Acc:HGNC:47521]	-
ENSG00000249994	0	1.06431	3.90378	0	0	0	1.65603	0	3.26327	0.206161	1	AC025187.1	5	4033713	4041764	-	686	lincRNA	novel transcript	-
ENSG00000074317	9.85868	1.06431	7.80756	0	2.08123	0	6.24352	0.693744	3.26235	0.0295274	0.0684543	SNCB	5	176620084	176630556	-	2006	protein_coding	synuclein beta [Source:HGNC Symbol;Acc:HGNC:11140]	-
ENSG00000135773	16.4311	2.12862	17.567	0.956841	2.08123	0.846352	12.0423	1.29481	3.24827	0.00269346	0.00805755	CAPN9	1	230747384	230802003	+	2593	protein_coding	calpain 9 [Source:HGNC Symbol;Acc:HGNC:1486]	-
ENSG00000169169	40.5301	57.4728	53.677	4.7842	6.2437	5.07811	50.56	5.36867	3.2432	5.77354e-11	4.34089e-10	CPT1C	19	49690898	49713731	+	5864	protein_coding	carnitine palmitoyltransferase 1C [Source:HGNC Symbol;Acc:HGNC:18540]	-
ENSG00000249068	2.19082	7.45018	0	0.956841	0	0	3.21367	0.318947	3.24133	0.100285	0.191997	AC008417.1	5	109840128	109840692	-	565	processed_pseudogene	cancer/testis antigen family 45, member A5 pseudogene	-
ENSG00000099960	5.47705	3.19293	0.975945	0.956841	0	0	3.21531	0.318947	3.24032	0.0788849	0.157781	SLC7A4	22	21028718	21032840	-	2447	protein_coding	solute carrier family 7 member 4 [Source:HGNC Symbol;Acc:HGNC:11062]	-
ENSG00000276302	5.47705	3.19293	0.975945	0	1.04062	0	3.21531	0.346872	3.24027	0.0783585	0.156942	AL021997.3	6	28267121	28281580	+	557	protein_coding	novel protein	-
ENSG00000275476	5.47705	3.19293	0.975945	0	1.04062	0	3.21531	0.346872	3.24027	0.0783585	0.156942	AC009318.4	12	29277397	29277882	-	486	antisense	novel transcript, antisense to FAR2	-
ENSG00000214860	0	0	4.87973	0	0	0	1.62658	0	3.23869	0.253717	1	EVPLL	17	18377662	18389647	+	2156	protein_coding	envoplakin like [Source:HGNC Symbol;Acc:HGNC:35236]	-
ENSG00000270882	0	0	4.87973	0	0	0	1.62658	0	3.23869	0.253717	1	HIST2H4A	1	149832659	149839767	+	1876	protein_coding	histone cluster 2 H4 family member a [Source:HGNC Symbol;Acc:HGNC:4794]	-
ENSG00000255251	0	0	4.87973	0	0	0	1.62658	0	3.23869	0.253717	1	PRR23D1	8	7539628	7542450	+	1587	protein_coding	proline rich 23 domain containing 1 [Source:HGNC Symbol;Acc:HGNC:49420]	-
ENSG00000274797	0	0	4.87973	0	0	0	1.62658	0	3.23869	0.253717	1	AC008121.3	12	50953924	50954356	-	433	antisense	novel transcript, antisense to HIGD1C	-
ENSG00000184227	10.9541	4.25725	1.95189	0	0	1.6927	5.72108	0.564235	3.23367	0.0346679	0.0786629	ACOT1	14	73537114	73543794	+	1713	protein_coding	acyl-CoA thioesterase 1 [Source:HGNC Symbol;Acc:HGNC:33128]	-
ENSG00000234324	6.57246	1.06431	1.95189	0	1.04062	0	3.19622	0.346872	3.2334	0.0819302	0.162822	RPL9P2	17	15443639	15444191	+	553	processed_pseudogene	ribosomal protein L9 pseudogene 2 [Source:HGNC Symbol;Acc:HGNC:17049]	-
ENSG00000223724	3.28623	5.32156	0.975945	0	0	0.846352	3.19458	0.282117	3.23297	0.0805517	0.160489	RAD17P2	13	49044079	49046794	-	1977	processed_pseudogene	RAD17 checkpoint clamp loader component pseudogene 2 [Source:HGNC Symbol;Acc:HGNC:9809]	-
ENSG00000149451	668.2	608.786	674.378	59.3241	70.7619	77.0181	650.455	69.0347	3.2325	1.1028e-107	1.73965e-105	ADAM33	20	3667965	3682246	-	5834	protein_coding	ADAM metallopeptidase domain 33 [Source:HGNC Symbol;Acc:HGNC:15478]	-
ENSG00000268201	32.8623	27.6721	19.5189	1.91368	4.16246	2.53906	26.6844	2.87173	3.23016	2.2065e-06	1.05456e-05	AC020915.2	19	58266635	58267685	+	550	sense_intronic	novel transcript, sense intronic to ZNF544	-
ENSG00000206995	5.47705	2.12862	1.95189	0	0	0.846352	3.18585	0.282117	3.22944	0.078042	0.156458	RF00019	15	52162751	52162852	+	102	misc_RNA		-
ENSG00000272989	16.4311	14.9004	11.7113	0.956841	0	3.38541	14.3476	1.44742	3.22819	0.000593553	0.00199484	LINC02012	3	197505262	197506986	-	1725	lincRNA	long intergenic non-protein coding RNA 2012 [Source:HGNC Symbol;Acc:HGNC:52847]	-
ENSG00000221269	1.09541	7.45018	0.975945	0	1.04062	0	3.17384	0.346872	3.22581	0.0889588	0.174318	MIR1302-8	9	97363554	97363681	-	128	miRNA	microRNA 1302-8 [Source:HGNC Symbol;Acc:HGNC:35300]	-
ENSG00000261652	4.38164	3.19293	1.95189	0	0	0.846352	3.17549	0.282117	3.22564	0.0763177	0.153554	C15orf65	15	55408548	55418764	+	843	protein_coding	chromosome 15 open reading frame 65 [Source:HGNC Symbol;Acc:HGNC:44654]	-
ENSG00000274505	4.38164	3.19293	1.95189	0.956841	0	0	3.17549	0.318947	3.22561	0.0756174	0.152361	RF00017	16	11753666	11753948	-	283	misc_RNA		-
ENSG00000274447	4.38164	3.19293	1.95189	0.956841	0	0	3.17549	0.318947	3.22561	0.0756174	0.152361	AC005790.1	19	5294247	5294696	+	450	antisense	novel transcript, antisense to PTPRS	-
ENSG00000265739	8.76327	5.32156	3.90378	0.956841	1.04062	0	5.9962	0.665819	3.22503	0.0234791	0.0559899	AC104984.3	17	30122429	30126118	-	546	antisense	novel transcript, antisense to CCDC55	-
ENSG00000225756	518.129	540.67	533.842	50.7126	62.437	57.552	530.88	56.9005	3.22408	5.82578e-94	7.09332e-92	DBH-AS1	9	133654586	133657313	-	2139	antisense	DBH antisense RNA 1 [Source:HGNC Symbol;Acc:HGNC:24155]	-
ENSG00000243759	6.57246	0	2.92784	0	1.04062	0	3.16676	0.346872	3.22302	0.0990233	0.190104	ST13P15	3	143517123	143518229	-	1107	processed_pseudogene	ST13, Hsp70 interacting protein pseudogene 15 [Source:HGNC Symbol;Acc:HGNC:38850]	-
ENSG00000266289	3.28623	4.25725	1.95189	0	1.04062	0	3.16512	0.346872	3.22192	0.0755518	0.152269	AC012213.3	8	103383078	103383854	-	777	lincRNA	novel transcript	-
ENSG00000275540	3.28623	4.25725	1.95189	0	1.04062	0	3.16512	0.346872	3.22192	0.0755518	0.152269	AC011477.7	19	19740884	19750127	+	1440	unprocessed_pseudogene	ubiquitin specific peptidase 6 (Tre-2 oncogene) (USP6) pseudogene	-
ENSG00000150045	5.47705	1.06431	2.92784	0	1.04062	0	3.1564	0.346872	3.21872	0.0811044	0.161385	KLRF1	12	9827481	9845007	+	1260	protein_coding	killer cell lectin like receptor F1 [Source:HGNC Symbol;Acc:HGNC:13342]	-
ENSG00000274569	4.38164	2.12862	2.92784	0	0	0.846352	3.14603	0.282117	3.21492	0.0776724	0.155825	AC024884.1	12	56413647	56414045	-	399	processed_pseudogene	apolipoprotein F (APOF) pseudogene	-
ENSG00000285448	4.38164	2.12862	2.92784	0	0	0.846352	3.14603	0.282117	3.21492	0.0776724	0.155825	AL136961.1	13	99429211	99432702	-	1188	lincRNA	novel transcript	-
ENSG00000240531	1.09541	6.38587	1.95189	0.956841	0	0	3.14439	0.318947	3.21469	0.0849649	0.167776	RPL21P123	17	29716279	29716685	-	407	transcribed_processed_pseudogene	ribosomal protein L21 pseudogene 123 [Source:HGNC Symbol;Acc:HGNC:35691]	-
ENSG00000198756	15.3357	5.32156	13.6632	0	1.04062	2.53906	11.4402	1.19322	3.21445	0.00255171	0.00766217	COLGALT2	1	183929854	184037729	-	7806	protein_coding	collagen beta(1-O)galactosyltransferase 2 [Source:HGNC Symbol;Acc:HGNC:16790]	-
ENSG00000232493	5.47705	7.45018	4.87973	0.956841	1.04062	0	5.93565	0.665819	3.21395	0.0233025	0.0556482	RPL12P11	20	41547422	41547922	+	501	processed_pseudogene	ribosomal protein L12 pseudogene 11 [Source:HGNC Symbol;Acc:HGNC:15835]	-
ENSG00000278972	3.28623	10.6431	2.92784	0	0	1.6927	5.61906	0.564235	3.21186	0.0351745	0.0796754	AC015920.1	17	69433084	69435533	+	2450	TEC	TEC	-
ENSG00000223861	0	7.45018	1.95189	0	0	0.846352	3.13402	0.282117	3.21098	0.105849	0.199857	AL365436.1	1	151557446	151557940	+	495	processed_pseudogene	ribosomal protein S10 (RPS10) pseudogene	-
ENSG00000281825	0	7.45018	1.95189	0	0	0.846352	3.13402	0.282117	3.21098	0.105849	0.199857	AL355480.4	1	45605657	45605730	-	69	pseudogene		-
ENSG00000189067	25.1944	4.25725	13.6632	0	2.08123	2.53906	14.3716	1.5401	3.20491	0.00129569	0.0041153	LITAF	16	11547722	11636381	-	5060	protein_coding	lipopolysaccharide induced TNF factor [Source:HGNC Symbol;Acc:HGNC:16841]	zf-LITAF-like
ENSG00000235224	4.38164	1.06431	3.90378	0.956841	0	0	3.11658	0.318947	3.2041	0.0827586	0.164143	AL591212.2	X	53113018	53113274	-	257	processed_pseudogene	ribosomal protein L27 (RPL27) pseudogene	-
ENSG00000111728	77.7741	88.3379	103.45	4.7842	15.6092	9.30988	89.854	9.90111	3.2006	8.67708e-17	1.00387e-15	ST8SIA1	12	22063773	22437041	-	14483	protein_coding	ST8 alpha-N-acetyl-neuraminide alpha-2,8-sialyltransferase 1 [Source:HGNC Symbol;Acc:HGNC:10869]	-
ENSG00000162398	0	6.38587	2.92784	0	0	0.846352	3.10457	0.282117	3.19959	0.104248	0.197667	LEXM	1	54806063	54842252	+	1777	protein_coding	lymphocyte expansion molecule [Source:HGNC Symbol;Acc:HGNC:26854]	-
ENSG00000119917	140.212	135.168	136.632	11.4821	12.4874	20.3125	137.337	14.7606	3.19861	3.47562e-26	6.94072e-25	IFIT3	10	89327894	89340971	+	2640	protein_coding	interferon induced protein with tetratricopeptide repeats 3 [Source:HGNC Symbol;Acc:HGNC:5411]	-
ENSG00000226808	2.19082	3.19293	3.90378	0.956841	0	0	3.09584	0.318947	3.19671	0.0792862	0.158433	LINC00840	10	43845261	43895433	+	3825	lincRNA	long intergenic non-protein coding RNA 840 [Source:HGNC Symbol;Acc:HGNC:44987]	-
ENSG00000172123	2.19082	3.19293	3.90378	0.956841	0	0	3.09584	0.318947	3.19671	0.0792862	0.158433	SLFN12	17	35411060	35433283	-	3560	protein_coding	schlafen family member 12 [Source:HGNC Symbol;Acc:HGNC:25500]	-
ENSG00000262074	7.66786	7.45018	1.95189	0.956841	0	0.846352	5.68998	0.601064	3.19316	0.03004	0.0694436	SNORD3B-2	17	19063346	19064136	-	791	snoRNA	small nucleolar RNA, C/D box 3B-2 [Source:HGNC Symbol;Acc:HGNC:33190]	-
ENSG00000225836	1.09541	4.25725	3.90378	0	1.04062	0	3.08548	0.346872	3.19282	0.0836972	0.165677	AL157400.1	10	89646289	89650822	-	368	lincRNA	novel transcript	-
ENSG00000163803	1.09541	4.25725	3.90378	0.956841	0	0	3.08548	0.318947	3.1928	0.0842799	0.166554	PLB1	2	28457145	28643788	+	8238	protein_coding	phospholipase B1 [Source:HGNC Symbol;Acc:HGNC:30041]	-
ENSG00000253430	1.09541	4.25725	3.90378	0.956841	0	0	3.08548	0.318947	3.1928	0.0842799	0.166554	AC011726.2	8	26422593	26423929	+	508	sense_intronic	novel transcript	-
ENSG00000275713	1.09541	4.25725	3.90378	0.956841	0	0	3.08548	0.318947	3.1928	0.0842799	0.166554	HIST1H2BH	6	26251651	26253710	+	2060	protein_coding	histone cluster 1 H2B family member h [Source:HGNC Symbol;Acc:HGNC:4755]	-
ENSG00000240527	148.976	131.975	182.502	26.7915	11.4468	12.6953	154.484	16.9779	3.18821	2.01774e-25	3.899e-24	AL365273.1	10	95833508	95873758	+	587	sense_intronic	novel transcript, sense intronic to ENTPD1	-
ENSG00000067048	3578.7	3663.36	4101.9	450.672	411.043	386.783	3781.32	416.166	3.18539	0	0	DDX3Y	Y	12904108	12920478	+	5738	protein_coding	DEAD-box helicase 3 Y-linked [Source:HGNC Symbol;Acc:HGNC:2699]	-
ENSG00000101347	14.2403	10.6431	18.543	2.87052	2.08123	0	14.4755	1.65058	3.18292	0.000597678	0.0020079	SAMHD1	20	36889773	36951901	-	11261	protein_coding	SAM and HD domain containing deoxynucleoside triphosphate triphosphohydrolase 1 [Source:HGNC Symbol;Acc:HGNC:15925]	-
ENSG00000201566	1.09541	3.19293	4.87973	0	0	0.846352	3.05602	0.282117	3.18167	0.0874306	0.171712	RF00019	7	37435115	37435216	+	102	misc_RNA		-
ENSG00000081665	694.489	792.912	804.179	77.5041	95.7367	80.4035	763.86	84.5481	3.18094	9.29777e-118	1.72746e-115	ZNF506	19	19785839	19821751	-	8414	protein_coding	zinc finger protein 506 [Source:HGNC Symbol;Acc:HGNC:23780]	zf-C2H2
ENSG00000230076	3.28623	6.38587	40.9897	2.87052	1.04062	1.6927	16.8873	1.86795	3.17842	0.0015063	0.00472439	RPL10P6	2	214847128	214847445	+	318	processed_pseudogene	ribosomal protein L10 pseudogene 6 [Source:HGNC Symbol;Acc:HGNC:52343]	-
ENSG00000106366	0	4.25725	4.87973	0	0	0.846352	3.04566	0.282117	3.17668	0.106361	0.200537	SERPINE1	7	101127089	101139266	+	3190	protein_coding	serpin family E member 1 [Source:HGNC Symbol;Acc:HGNC:8583]	-
ENSG00000196517	150.071	123.46	101.498	11.4821	15.6092	14.388	125.01	13.8264	3.17632	6.2627e-23	1.06136e-21	SLC6A9	1	43991500	44031467	-	5159	protein_coding	solute carrier family 6 member 9 [Source:HGNC Symbol;Acc:HGNC:11056]	-
ENSG00000177455	52.5796	59.6014	58.5567	3.82736	9.36554	5.92447	56.9126	6.37246	3.17493	6.05991e-12	4.92689e-11	CD19	16	28931939	28939346	+	2711	protein_coding	CD19 molecule [Source:HGNC Symbol;Acc:HGNC:1633]	-
ENSG00000279527	1.09541	17.029	7.80756	1.91368	1.04062	0	8.64398	0.984766	3.17335	0.0132909	0.0340189	AC073592.7	12	124529722	124530228	-	507	TEC	novel transcript	-
ENSG00000261714	9.85868	11.7074	2.92784	0	0	2.53906	8.16465	0.846352	3.16699	0.0133606	0.034171	AC105137.1	15	75415249	75416020	+	466	processed_pseudogene	high mobility group nucleosomal binding domain 2 (HMGN2) pseudogene	-
ENSG00000152760	1.09541	1.06431	6.83162	0.956841	0	0	2.99711	0.318947	3.1584	0.0991677	0.190322	TCTEX1D1	1	66752459	66778787	+	3100	protein_coding	Tctex1 domain containing 1 [Source:HGNC Symbol;Acc:HGNC:26882]	-
ENSG00000236975	44.9118	54.2799	59.5326	3.82736	6.2437	7.61717	52.9081	5.89608	3.1569	3.81822e-11	2.90384e-10	AL137793.1	1	229092815	229094905	-	599	lincRNA	novel transcript	-
ENSG00000138172	273.852	291.621	270.337	27.7484	29.1373	36.3932	278.603	31.0929	3.15492	1.26284e-50	5.90941e-49	CALHM2	10	103446786	103452402	-	3108	protein_coding	calcium homeostasis modulator family member 2 [Source:HGNC Symbol;Acc:HGNC:23493]	-
ENSG00000276368	4.38164	4.25725	7.80756	0.956841	0	0.846352	5.48215	0.601064	3.1499	0.0305911	0.0705615	HIST1H2AJ	6	27814354	27814740	-	387	protein_coding	histone cluster 1 H2A family member j [Source:HGNC Symbol;Acc:HGNC:4727]	-
ENSG00000283063	4.38164	4.25725	7.80756	0.956841	0	0.846352	5.48215	0.601064	3.1499	0.0305911	0.0705615	TRBV6-2	7	142349152	142349664	+	424	TR_V_gene	T cell receptor beta variable 6-2 (gene/pseudogene) [Source:HGNC Symbol;Acc:HGNC:12227]	-
ENSG00000183578	6.57246	14.9004	3.90378	0	2.08123	0.846352	8.45887	0.975862	3.14711	0.0100873	0.0265544	TNFAIP8L3	15	51056598	51105276	-	2371	protein_coding	TNF alpha induced protein 8 like 3 [Source:HGNC Symbol;Acc:HGNC:20620]	-
ENSG00000210127	7.66786	7.45018	1.95189	0.956841	1.04062	0	5.68998	0.665819	3.14518	0.0314017	0.0721857	MT-TA	MT	5587	5655	-	69	Mt_tRNA	mitochondrially encoded tRNA alanine [Source:HGNC Symbol;Acc:HGNC:7475]	-
ENSG00000258872	4.38164	11.7074	0.975945	0.956841	1.04062	0	5.68834	0.665819	3.14279	0.0378297	0.0849306	FDPSP3	14	54884849	54886213	-	1013	transcribed_processed_pseudogene	farnesyl diphosphate synthase pseudogene 3 [Source:HGNC Symbol;Acc:HGNC:3634]	-
ENSG00000278266	4.38164	2.12862	9.75945	0.956841	0	0.846352	5.42324	0.601064	3.13846	0.0354682	0.0802829	AC079949.2	12	127147149	127150081	+	2933	lincRNA	novel transcript	-
ENSG00000198417	35.0531	36.1866	37.0859	6.69789	4.16246	1.6927	36.1085	4.18435	3.1337	5.62002e-08	3.21023e-07	MT1F	16	56657694	56660698	+	1889	protein_coding	metallothionein 1F [Source:HGNC Symbol;Acc:HGNC:7398]	-
ENSG00000155265	10.9541	10.6431	3.90378	0.956841	2.08123	0	8.50033	1.01269	3.13323	0.00923743	0.0245051	GOLGA7B	10	97850239	97871580	+	6458	protein_coding	golgin A7 family member B [Source:HGNC Symbol;Acc:HGNC:31668]	-
ENSG00000137747	61.3429	42.5725	40.0137	4.7842	11.4468	0.846352	47.9764	5.69244	3.12864	9.82566e-09	6.04778e-08	TMPRSS13	11	117900643	117929459	-	5367	protein_coding	transmembrane serine protease 13 [Source:HGNC Symbol;Acc:HGNC:29808]	-
ENSG00000281248	2.19082	6.38587	7.80756	0	1.04062	0.846352	5.46142	0.628989	3.12713	0.0336953	0.0767407	LINC02536	6	127664554	127681555	+	625	lincRNA	long intergenic non-protein coding RNA 2536 [Source:HGNC Symbol;Acc:HGNC:53570]	-
ENSG00000233750	10.9541	8.51449	5.85567	0.956841	2.08123	0	8.44142	1.01269	3.12636	0.00846405	0.0226908	CICP27	1	131025	134836	+	3812	processed_pseudogene	capicua transcriptional repressor pseudogene 27 [Source:HGNC Symbol;Acc:HGNC:48835]	-
ENSG00000123454	450.213	401.245	446.983	60.281	43.7059	44.8567	432.814	49.6145	3.12567	1.01038e-71	7.84591e-70	DBH	9	133635348	133659344	+	3776	protein_coding	dopamine beta-hydroxylase [Source:HGNC Symbol;Acc:HGNC:2689]	-
ENSG00000280953	382.298	449.139	438.199	49.7557	46.8277	49.0884	423.212	48.5573	3.12282	5.47789e-72	4.29364e-70	LINC01163	10	128181032	128317726	+	3190	lincRNA	long intergenic non-protein coding RNA 1163 [Source:NCBI gene;Acc:101927381]	-
ENSG00000184385	18.622	12.7717	25.3746	0.956841	2.08123	3.38541	18.9228	2.14116	3.12276	9.26169e-05	0.00035493	UMODL1-AS1	21	42102134	42108534	-	2141	sense_overlapping	UMODL1 antisense RNA 1 [Source:HGNC Symbol;Acc:HGNC:23821]	-
ENSG00000233056	599.189	501.291	652.907	71.7631	74.9244	55.8593	584.462	67.5156	3.12265	1.94608e-82	1.91418e-80	ERVH48-1	21	42916803	42925646	-	2842	lincRNA	endogenous retrovirus group 48 member 1 [Source:HGNC Symbol;Acc:HGNC:17216]	-
ENSG00000224579	8.76327	7.45018	0	0.956841	0	0.846352	5.40448	0.601064	3.12157	0.0504295	0.108313	AC245052.2	19	54209092	54209418	-	327	unprocessed_pseudogene	leukocyte immunoglobulin-like receptor, subfamily B (with TM and ITIM domains), member 2 (LILRB2) pseudogene	-
ENSG00000141314	74.4878	84.0806	46.8454	7.65473	9.36554	6.77082	68.4713	7.93036	3.11764	5.87349e-13	5.19277e-12	RHBDL3	17	32266176	32324661	+	5404	protein_coding	rhomboid like 3 [Source:HGNC Symbol;Acc:HGNC:16502]	-
ENSG00000211707	7.66786	5.32156	3.90378	0	2.08123	0	5.63107	0.693744	3.11299	0.0337606	0.0768616	TRBV7-1	7	142332182	142332701	+	380	TR_V_gene	T cell receptor beta variable 7-1 (non-functional) [Source:HGNC Symbol;Acc:HGNC:12235]	-
ENSG00000203930	27.3852	24.4792	21.4708	5.74104	1.04062	1.6927	24.4451	2.82479	3.1113	1.01008e-05	4.43226e-05	LINC00632	X	140709562	140793215	+	28876	antisense	long intergenic non-protein coding RNA 632 [Source:HGNC Symbol;Acc:HGNC:27865]	-
ENSG00000103056	632.051	503.419	514.323	55.4968	61.3963	73.6327	549.931	63.5086	3.10736	6.33793e-80	5.78065e-78	SMPD3	16	68358325	68448688	-	7166	protein_coding	sphingomyelin phosphodiesterase 3 [Source:HGNC Symbol;Acc:HGNC:14240]	-
ENSG00000205940	4.38164	6.38587	4.87973	0	0	1.6927	5.21574	0.564235	3.10504	0.0393875	0.0880262	HSP90AB2P	4	13333414	13338657	+	2299	transcribed_processed_pseudogene	heat shock protein 90 alpha family class B member 2, pseudogene [Source:HGNC Symbol;Acc:HGNC:32537]	-
ENSG00000211771	251.944	239.47	205.924	30.6189	29.1373	22.0052	232.446	27.2538	3.10047	1.32132e-40	4.61578e-39	TRBJ2-7	7	142797456	142797502	+	47	TR_J_gene	T cell receptor beta joining 2-7 [Source:HGNC Symbol;Acc:HGNC:12175]	-
ENSG00000270020	5.47705	3.19293	6.83162	0	0	1.6927	5.1672	0.564235	3.09525	0.0416462	0.0923266	AC009108.3	16	86520383	86523897	-	3515	lincRNA	novel transcript	-
ENSG00000075673	7.66786	1.06431	0	0	0	0.846352	2.91073	0.282117	3.09415	0.132914	0.239614	ATP12A	13	24680411	24712493	+	4442	protein_coding	ATPase H+/K+ transporting non-gastric alpha2 subunit [Source:HGNC Symbol;Acc:HGNC:13816]	-
ENSG00000163600	102.968	110.688	143.464	16.2663	7.28431	17.7734	119.04	13.7747	3.09098	1.3145e-20	1.96485e-19	ICOS	2	203936748	203961577	+	2645	protein_coding	inducible T cell costimulator [Source:HGNC Symbol;Acc:HGNC:5351]	-
ENSG00000237329	3.28623	9.5788	2.92784	0.956841	0	0.846352	5.26429	0.601064	3.08564	0.0390562	0.0873403	AL356320.2	1	31036734	31037240	+	507	processed_pseudogene	TAF9 RNA polymerase II, TATA box binding protein (TBP)-associated factor, 32kDa (TAF9) pseudogene	-
ENSG00000200086	7.66786	3.19293	4.87973	0.956841	0	0.846352	5.24684	0.601064	3.08072	0.0367494	0.0828315	RNU6-433P	2	55014418	55014521	-	104	snRNA	RNA, U6 small nuclear 433, pseudogene [Source:HGNC Symbol;Acc:HGNC:47396]	-
ENSG00000108798	338.481	318.229	318.158	38.2736	33.2997	43.164	324.956	38.2458	3.07821	2.33674e-57	1.33205e-55	ABI3	17	49210227	49223225	+	2456	protein_coding	ABI family member 3 [Source:HGNC Symbol;Acc:HGNC:29859]	-
ENSG00000204219	46.0072	32.9937	32.2062	5.74104	3.12185	4.23176	37.069	4.36488	3.07802	4.23526e-08	2.44317e-07	TCEA3	1	23381061	23424740	-	3515	protein_coding	transcription elongation factor A3 [Source:HGNC Symbol;Acc:HGNC:11615]	-
ENSG00000145936	42.721	32.9937	42.9416	5.74104	3.12185	5.07811	39.5521	4.647	3.07742	1.23221e-08	7.49426e-08	KCNMB1	5	170374671	170389677	-	6079	protein_coding	potassium calcium-activated channel subfamily M regulatory beta subunit 1 [Source:HGNC Symbol;Acc:HGNC:6285]	-
ENSG00000235415	6.57246	1.06431	0.975945	0	0	0.846352	2.8709	0.282117	3.07593	0.113227	0.210815	AC005808.1	20	53608354	53634590	+	381	lincRNA	uncharacterized LOC105372672 [Source:NCBI gene;Acc:105372672]	-
ENSG00000239953	6.57246	1.06431	0.975945	0.956841	0	0	2.8709	0.318947	3.07586	0.112267	0.209359	RN7SL273P	6	37361185	37361483	+	299	misc_RNA	RNA, 7SL, cytoplasmic 273, pseudogene [Source:HGNC Symbol;Acc:HGNC:46289]	-
ENSG00000248477	30.6715	23.4149	32.2062	1.91368	3.12185	5.07811	28.7642	3.37121	3.07163	1.34827e-06	6.60492e-06	AC139495.1	5	69607099	69624049	+	1073	transcribed_unprocessed_pseudogene	NLR family, apoptosis inhibitory protein (NAIP) pseudogene	-
ENSG00000268297	4.38164	10.6431	7.80756	0	0	2.53906	7.61077	0.846352	3.07143	0.0160223	0.0401391	CLEC4GP1	19	7787549	7790621	+	870	unprocessed_pseudogene	C-type lectin domain family 4 member G pseudogene 1 [Source:HGNC Symbol;Acc:HGNC:33502]	-
ENSG00000234884	5.47705	2.12862	0.975945	0	0	0.846352	2.86054	0.282117	3.07132	0.107538	0.202148	AL022329.1	22	25561117	25564462	-	939	antisense	novel transcript	-
ENSG00000280162	5.47705	2.12862	0.975945	0	1.04062	0	2.86054	0.346872	3.07121	0.105887	0.199914	AL136531.3	20	1320710	1324367	+	3658	TEC	TEC	-
ENSG00000271980	4.38164	3.19293	0.975945	0	0	0.846352	2.85017	0.282117	3.06703	0.105724	0.199696	AC012640.4	5	10264597	10267146	-	2550	antisense	novel transcript, antisense to CCT5	-
ENSG00000227359	4.38164	0	0	0	0	0	1.46055	0	3.0626	0.299652	1	AC017074.1	2	113677702	113704078	-	561	lincRNA	novel transcript	-
ENSG00000164363	4.38164	0	0	0	0	0	1.46055	0	3.0626	0.299652	1	SLC6A18	5	1225355	1246189	+	2121	protein_coding	solute carrier family 6 member 18 [Source:HGNC Symbol;Acc:HGNC:26441]	-
ENSG00000229022	4.38164	0	0	0	0	0	1.46055	0	3.0626	0.299652	1	AL365366.1	1	241831935	241832787	+	853	processed_pseudogene	ribosomal protein L6 (RPL6) pseudogene	-
ENSG00000206961	4.38164	0	0	0	0	0	1.46055	0	3.0626	0.299652	1	RF00432	2	169727872	169728003	+	132	snoRNA		-
ENSG00000136960	4.38164	0	0	0	0	0	1.46055	0	3.0626	0.299652	1	ENPP2	8	119557086	119673453	-	6729	protein_coding	ectonucleotide pyrophosphatase/phosphodiesterase 2 [Source:HGNC Symbol;Acc:HGNC:3357]	-
ENSG00000186226	4.38164	0	0	0	0	0	1.46055	0	3.0626	0.299652	1	LCE1E	1	152786214	152788426	+	1299	protein_coding	late cornified envelope 1E [Source:HGNC Symbol;Acc:HGNC:29466]	-
ENSG00000242431	4.38164	0	0	0	0	0	1.46055	0	3.0626	0.299652	1	AC107398.1	4	47490967	47491471	-	505	processed_pseudogene	ribosomal protein L21 (RPL21) pseudogene	-
ENSG00000217239	4.38164	0	0	0	0	0	1.46055	0	3.0626	0.299652	1	AL136968.2	6	5788346	5788699	-	354	processed_pseudogene	ribosomal protein L34 (RPL34) pseudogene	-
ENSG00000170962	4.38164	0	0	0	0	0	1.46055	0	3.0626	0.299652	1	PDGFD	11	103907186	104164379	-	4266	protein_coding	platelet derived growth factor D [Source:HGNC Symbol;Acc:HGNC:30620]	-
ENSG00000124249	4.38164	0	0	0	0	0	1.46055	0	3.0626	0.299652	1	KCNK15	20	44745780	44752313	+	2599	protein_coding	potassium two pore domain channel subfamily K member 15 [Source:HGNC Symbol;Acc:HGNC:13814]	-
ENSG00000185028	5.47705	1.06431	1.95189	0	0	0.846352	2.83108	0.282117	3.05924	0.109478	0.205042	LRRC14B	5	191511	195353	+	1573	protein_coding	leucine rich repeat containing 14B [Source:HGNC Symbol;Acc:HGNC:37268]	-
ENSG00000228528	5.47705	1.06431	1.95189	0	0	0.846352	2.83108	0.282117	3.05924	0.109478	0.205042	AC068057.1	2	104703758	104705509	+	709	lincRNA	novel transcript	-
ENSG00000134760	2.19082	5.32156	0.975945	0.956841	0	0	2.82944	0.318947	3.05882	0.108587	0.203648	DSG1	18	31318089	31357029	+	5252	protein_coding	desmoglein 1 [Source:HGNC Symbol;Acc:HGNC:3048]	-
ENSG00000251733	7.66786	4.25725	3.90378	1.91368	0	0	5.2763	0.637894	3.05802	0.0413671	0.0917958	SCARNA8	9	19063656	19063786	-	131	scaRNA	small Cajal body-specific RNA 8 [Source:HGNC Symbol;Acc:HGNC:32564]	-
ENSG00000135046	2510.68	2485.17	2854.64	302.362	308.022	332.616	2616.83	314.334	3.05599	8.77068e-270	7.33287e-267	ANXA1	9	73151757	73170393	+	4561	protein_coding	annexin A1 [Source:HGNC Symbol;Acc:HGNC:533]	-
ENSG00000227617	4.38164	2.12862	1.95189	0.956841	0	0	2.82072	0.318947	3.05481	0.103237	0.196142	CERS6-AS1	2	168771953	168786961	-	4301	processed_transcript	CERS6 antisense RNA 1 [Source:HGNC Symbol;Acc:HGNC:44485]	-
ENSG00000252643	4.38164	2.12862	1.95189	0	1.04062	0	2.82072	0.346872	3.05479	0.102529	0.19519	RNU6-1136P	7	102834605	102834708	+	104	snRNA	RNA, U6 small nuclear 1136, pseudogene [Source:HGNC Symbol;Acc:HGNC:48099]	-
ENSG00000163032	4.38164	2.12862	1.95189	0	1.04062	0	2.82072	0.346872	3.05479	0.102529	0.19519	VSNL1	2	17539126	17657018	+	3833	protein_coding	visinin like 1 [Source:HGNC Symbol;Acc:HGNC:12722]	-
ENSG00000231758	3.28623	1.06431	0	0	0	0	1.45018	0	3.05196	0.259397	1	AC092652.1	2	143640756	143656179	-	735	antisense	novel transcript, antisense to ARHGAP15	-
ENSG00000266750	3.28623	1.06431	0	0	0	0	1.45018	0	3.05196	0.259397	1	MIR4645	6	2854031	2854107	-	77	miRNA	microRNA 4645 [Source:HGNC Symbol;Acc:HGNC:41689]	-
ENSG00000279742	3.28623	1.06431	0	0	0	0	1.45018	0	3.05196	0.259397	1	AP000974.1	11	85852557	85854943	-	2387	TEC	TEC	-
ENSG00000231905	3.28623	1.06431	0	0	0	0	1.45018	0	3.05196	0.259397	1	SETP10	1	179183734	179184547	+	814	processed_pseudogene	SET pseudogene 10 [Source:HGNC Symbol;Acc:HGNC:42929]	-
ENSG00000200253	3.28623	1.06431	0	0	0	0	1.45018	0	3.05196	0.259397	1	RNU6-529P	10	87041238	87041341	-	104	snRNA	RNA, U6 small nuclear 529, pseudogene [Source:HGNC Symbol;Acc:HGNC:47492]	-
ENSG00000203506	3.28623	1.06431	0	0	0	0	1.45018	0	3.05196	0.259397	1	RBMS3-AS2	3	29526251	29642809	-	2303	antisense	RBMS3 antisense RNA 2 [Source:HGNC Symbol;Acc:HGNC:39988]	-
ENSG00000124882	3.28623	1.06431	0	0	0	0	1.45018	0	3.05196	0.259397	1	EREG	4	74365143	74388751	+	5717	protein_coding	epiregulin [Source:HGNC Symbol;Acc:HGNC:3443]	-
ENSG00000271081	3.28623	1.06431	0	0	0	0	1.45018	0	3.05196	0.259397	1	AC009314.1	8	30754236	30754539	-	304	processed_pseudogene	chromosome 11 open reading frame 73 (C11orf73) pseudogene	-
ENSG00000255286	3.28623	1.06431	0	0	0	0	1.45018	0	3.05196	0.259397	1	AP000907.1	11	111945639	111946892	-	353	processed_pseudogene	ribosomal protein L34 (RPL34) pseudogene	-
ENSG00000279562	3.28623	1.06431	0	0	0	0	1.45018	0	3.05196	0.259397	1	AC090617.8	17	2117626	2117772	+	147	TEC	novel transcript	-
ENSG00000266304	3.28623	1.06431	0	0	0	0	1.45018	0	3.05196	0.259397	1	LIVAR	18	70335929	70337310	-	384	lincRNA	liver cell viability associated lncRNA [Source:HGNC Symbol;Acc:HGNC:53130]	-
ENSG00000277562	3.28623	1.06431	0	0	0	0	1.45018	0	3.05196	0.259397	1	AC010320.5	19	52241765	52242440	-	676	processed_pseudogene	vomeronasal 1 receptor 2 (VN1R2) pseudogene	-
ENSG00000161911	5.47705	1.06431	8.78351	0.956841	0	0.846352	5.10829	0.601064	3.0519	0.046334	0.100802	TREML1	6	41149342	41154337	-	1483	protein_coding	triggering receptor expressed on myeloid cells like 1 [Source:HGNC Symbol;Acc:HGNC:20434]	-
ENSG00000250687	5.47705	1.06431	8.78351	0.956841	0	0.846352	5.10829	0.601064	3.0519	0.046334	0.100802	AC146944.2	5	70462244	70479215	+	1104	transcribed_unprocessed_pseudogene	NLR family, apoptosis inhibitory protein (NAIP) pseudogene	-
ENSG00000228526	7.66786	3.19293	4.87973	1.91368	0	0	5.24684	0.637894	3.05145	0.0425764	0.0940301	MIR34AHG	1	9148011	9198906	-	8702	lincRNA	MIR34A host gene [Source:HGNC Symbol;Acc:HGNC:51913]	-
ENSG00000285595	4.38164	7.45018	3.90378	1.91368	0	0	5.2452	0.637894	3.05131	0.0418919	0.09278	AC105114.2	18	25196663	25218241	+	2037	antisense	novel transcript, antisense to ZNF521	-
ENSG00000252657	0	7.45018	0.975945	0	1.04062	0	2.80871	0.346872	3.05099	0.138768	0.248134	RF00156	17	29777619	29777744	+	126	snoRNA		-
ENSG00000225798	8.76327	11.7074	3.90378	0	3.12185	0	8.12483	1.04062	3.05039	0.0147926	0.0373952	AC025918.1	15	58889967	58894082	+	383	antisense	novel transcript	-
ENSG00000233220	5.47705	0	2.92784	0.956841	0	0	2.80163	0.318947	3.04737	0.129517	0.234807	LINC00167	11	130002938	130004356	+	1419	lincRNA	long intergenic non-protein coding RNA 167 [Source:HGNC Symbol;Acc:HGNC:30468]	-
ENSG00000129244	9.85868	5.32156	15.6151	0.956841	1.04062	1.6927	10.2651	1.23005	3.04667	0.00412102	0.0118211	ATP1B2	17	7646627	7657768	+	3276	protein_coding	ATPase Na+/K+ transporting subunit beta 2 [Source:HGNC Symbol;Acc:HGNC:805]	-
ENSG00000215184	2.19082	4.25725	1.95189	0	0	0.846352	2.79998	0.282117	3.04658	0.105513	0.199387	RPS12P16	10	34675635	34676041	-	407	processed_pseudogene	ribosomal protein S12 pseudogene 16 [Source:HGNC Symbol;Acc:HGNC:36595]	-
ENSG00000275805	2.19082	4.25725	1.95189	0	0	0.846352	2.79998	0.282117	3.04658	0.105513	0.199387	AC090206.1	18	26565723	26575626	-	1678	sense_intronic	novel transcript, sense intronic to KCTD1	-
ENSG00000231841	2.19082	4.25725	1.95189	0	1.04062	0	2.79998	0.346872	3.04655	0.103824	0.197072	FAM192BP	4	152927446	152928207	+	762	processed_pseudogene	family with sequence similarity 192 member B, pseudogene [Source:HGNC Symbol;Acc:HGNC:37194]	-
ENSG00000237325	2.19082	4.25725	1.95189	0	1.04062	0	2.79998	0.346872	3.04655	0.103824	0.197072	AP000563.1	21	31452466	31453223	+	758	processed_pseudogene	chromosome 6 open reading frame 203 (C6orf203) pseudogene	-
ENSG00000267453	4.38164	6.38587	4.87973	1.91368	0	0	5.21574	0.637894	3.04487	0.0415765	0.0921953	LINC01835	19	15851993	15864904	-	774	transcribed_unprocessed_pseudogene	long intergenic non-protein coding RNA 1835 [Source:HGNC Symbol;Acc:HGNC:52651]	-
ENSG00000215218	2.19082	2.12862	0	0	0	0	1.43981	0	3.04312	0.257781	1	UBE2QL1	5	6448623	6494909	+	4317	protein_coding	ubiquitin conjugating enzyme E2 Q family like 1 [Source:HGNC Symbol;Acc:HGNC:37269]	-
ENSG00000273416	2.19082	2.12862	0	0	0	0	1.43981	0	3.04312	0.257781	1	AL732292.2	1	235104180	235104609	-	430	lincRNA	novel transcript	-
ENSG00000276645	2.19082	2.12862	0	0	0	0	1.43981	0	3.04312	0.257781	1	RF00017	1	33029232	33029576	-	345	misc_RNA		-
ENSG00000226258	2.19082	2.12862	0	0	0	0	1.43981	0	3.04312	0.257781	1	GRM7-AS3	3	6631689	6805449	-	2974	lincRNA	GRM7 antisense RNA 3 [Source:HGNC Symbol;Acc:HGNC:42444]	-
ENSG00000234933	2.19082	2.12862	0	0	0	0	1.43981	0	3.04312	0.257781	1	CDC42P1	20	34402149	34402696	-	548	processed_pseudogene	cell division cycle 42 pseudogene 1 [Source:HGNC Symbol;Acc:HGNC:16339]	-
ENSG00000250049	2.19082	2.12862	0	0	0	0	1.43981	0	3.04312	0.257781	1	AC114316.2	5	92082597	92479426	+	3453	lincRNA	novel transcript	-
ENSG00000091704	2.19082	2.12862	0	0	0	0	1.43981	0	3.04312	0.257781	1	CPA1	7	130380339	130388114	+	2921	protein_coding	carboxypeptidase A1 [Source:HGNC Symbol;Acc:HGNC:2296]	-
ENSG00000242771	2.19082	2.12862	0	0	0	0	1.43981	0	3.04312	0.257781	1	TRBV5-2	7	142372640	142372912	+	273	TR_V_pseudogene	T cell receptor beta variable 5-2 (pseudogene) [Source:HGNC Symbol;Acc:HGNC:12219]	-
ENSG00000276097	2.19082	2.12862	0	0	0	0	1.43981	0	3.04312	0.257781	1	AC006538.3	19	2700689	2701266	-	578	sense_intronic	novel transcript, sense intronic to GNG7	-
ENSG00000175262	2.19082	2.12862	0	0	0	0	1.43981	0	3.04312	0.257781	1	C1orf127	1	10946471	10982037	-	3573	protein_coding	chromosome 1 open reading frame 127 [Source:HGNC Symbol;Acc:HGNC:26730]	-
ENSG00000233069	2.19082	2.12862	0	0	0	0	1.43981	0	3.04312	0.257781	1	AL663074.1	1	20732880	20733952	+	299	antisense	novel transcript	-
ENSG00000249131	2.19082	2.12862	0	0	0	0	1.43981	0	3.04312	0.257781	1	PSD2-AS1	5	139741349	139746223	-	412	lincRNA	PSD2 antisense RNA 1 [Source:HGNC Symbol;Acc:HGNC:52765]	-
ENSG00000254777	2.19082	2.12862	0	0	0	0	1.43981	0	3.04312	0.257781	1	AC022182.1	8	60910053	60966557	+	1363	lincRNA	novel transcript	-
ENSG00000230801	9.85868	10.6431	10.7354	3.82736	0	0	10.4124	1.27579	3.04186	0.00534976	0.0149734	AL160175.1	20	31808503	31808749	-	247	processed_pseudogene	ATP synthase, H+ transporting, mitochondrial F0 complex subunit f isoform 2 (ATP5J2) pseudogene	-
ENSG00000252992	3.28623	2.12862	2.92784	0	0	0.846352	2.7809	0.282117	3.03864	0.105147	0.19895	RF00564	11	117263799	117263952	+	154	scaRNA		-
ENSG00000162069	3.28623	2.12862	2.92784	0.956841	0	0	2.7809	0.318947	3.03864	0.104168	0.197578	BICDL2	16	3027682	3036926	-	4690	protein_coding	BICD family like cargo adaptor 2 [Source:HGNC Symbol;Acc:HGNC:33584]	-
ENSG00000259521	3.28623	2.12862	2.92784	0	1.04062	0	2.7809	0.346872	3.03864	0.10344	0.196435	INO80-AS1	15	41016807	41027893	+	712	antisense	INO80 antisense RNA 1 [Source:HGNC Symbol;Acc:HGNC:53138]	-
ENSG00000257272	1.09541	3.19293	0	0	0	0	1.42945	0	3.03452	0.264283	1	AL162311.1	14	35873857	35875303	+	601	lincRNA	novel transcript	-
ENSG00000271052	1.09541	3.19293	0	0	0	0	1.42945	0	3.03452	0.264283	1	AC108738.1	3	161222911	161223147	-	237	processed_pseudogene	signal recognition particle 14kDa (homologous Alu RNA binding protein), pseudogene.	-
ENSG00000252877	1.09541	3.19293	0	0	0	0	1.42945	0	3.03452	0.264283	1	RNA5SP312	10	47532352	47532467	+	116	rRNA_pseudogene	RNA, 5S ribosomal pseudogene 312 [Source:HGNC Symbol;Acc:HGNC:43212]	-
ENSG00000225558	1.09541	3.19293	0	0	0	0	1.42945	0	3.03452	0.264283	1	UBE2D3P2	3	37134658	37135102	+	445	processed_pseudogene	ubiquitin conjugating enzyme E2 D3 pseudogene 2 [Source:HGNC Symbol;Acc:HGNC:39010]	-
ENSG00000231564	1.09541	3.19293	0	0	0	0	1.42945	0	3.03452	0.264283	1	EIF4A1P11	1	179201705	179201926	+	222	processed_pseudogene	eukaryotic translation initiation factor 4A1 pseudogene 11 [Source:HGNC Symbol;Acc:HGNC:37932]	-
ENSG00000229434	1.09541	3.19293	0	0	0	0	1.42945	0	3.03452	0.264283	1	AC017048.1	2	176506245	176507702	-	495	lincRNA	novel transcript	-
ENSG00000196104	1.09541	3.19293	0	0	0	0	1.42945	0	3.03452	0.264283	1	SPOCK3	4	166733384	167234796	-	4482	protein_coding	SPARC (osteonectin), cwcv and kazal like domains proteoglycan 3 [Source:HGNC Symbol;Acc:HGNC:13565]	-
ENSG00000207243	1.09541	3.19293	0	0	0	0	1.42945	0	3.03452	0.264283	1	RF00019	16	178554	178656	+	103	misc_RNA		-
ENSG00000285952	1.09541	3.19293	0	0	0	0	1.42945	0	3.03452	0.264283	1	AC020663.4	16	4777939	4801423	-	2234	processed_transcript	novel transcript	-
ENSG00000260577	1.09541	3.19293	0	0	0	0	1.42945	0	3.03452	0.264283	1	AC126773.2	16	68644248	68646168	-	1682	antisense	novel transcript, antisense to CDH3	-
ENSG00000251865	1.09541	3.19293	0	0	0	0	1.42945	0	3.03452	0.264283	1	RNU6-518P	17	58835899	58835994	+	96	snRNA	RNA, U6 small nuclear 518, pseudogene [Source:HGNC Symbol;Acc:HGNC:47481]	-
ENSG00000271587	1.09541	3.19293	0	0	0	0	1.42945	0	3.03452	0.264283	1	AC004805.3	17	65644308	65644617	+	310	processed_pseudogene	ribosomal protein S7 (RPS7) pseudogene	-
ENSG00000267417	1.09541	3.19293	0	0	0	0	1.42945	0	3.03452	0.264283	1	AC138474.1	19	13013662	13014511	-	523	antisense	novel transcript, antisense to NFIX	-
ENSG00000207780	1.09541	3.19293	0	0	0	0	1.42945	0	3.03452	0.264283	1	MIR648	22	17980868	17980961	-	94	miRNA	microRNA 648 [Source:HGNC Symbol;Acc:HGNC:32904]	-
ENSG00000275064	2.19082	3.19293	2.92784	0	1.04062	0	2.77053	0.346872	3.03451	0.104097	0.1975	AC239860.1	1	145509047	145520594	+	1270	unprocessed_pseudogene	phosphodiesterase 4D interacting protein (PDE4DIP) pseudogene	-
ENSG00000135862	16.4311	17.029	13.6632	0.956841	4.16246	0.846352	15.7078	1.98855	3.03285	0.000403785	0.00139673	LAMC1	1	183023460	183145592	+	8406	protein_coding	laminin subunit gamma 1 [Source:HGNC Symbol;Acc:HGNC:6492]	-
ENSG00000221923	72.297	74.5018	69.2921	7.65473	10.4062	8.46352	72.0303	8.84147	3.03237	1.51485e-14	1.51497e-13	ZNF880	19	52369917	52385795	+	3719	protein_coding	zinc finger protein 880 [Source:HGNC Symbol;Acc:HGNC:37249]	zf-C2H2
ENSG00000267313	73.3924	88.3379	109.306	11.4821	14.5686	7.61717	90.3454	11.2226	3.03091	2.05527e-16	2.31999e-15	KC6	18	41465783	41632185	-	5180	lincRNA	keratoconus gene 6 [Source:NCBI gene;Acc:641516]	-
ENSG00000253176	4.38164	0	3.90378	0	0	0.846352	2.76181	0.282117	3.03033	0.132877	0.239582	AC104997.1	8	27838477	27840382	+	717	processed_pseudogene	TAF9B RNA polymerase II, TATA box binding protein (TBP)-associated factor, 31kDa (TAF9B) pseudogene	-
ENSG00000260488	1.09541	4.25725	2.92784	0.956841	0	0	2.76016	0.318947	3.03026	0.110682	0.206942	AC007216.1	16	11976851	11977850	-	601	antisense	novel transcript, antisense to RUNDC2A	-
ENSG00000280196	1.09541	4.25725	2.92784	0	0	0.846352	2.76016	0.282117	3.03024	0.111704	0.208558	AC055717.3	12	129839928	129840522	-	595	TEC	novel transcript	-
ENSG00000114450	1082.26	1102.63	1073.54	140.656	142.564	117.643	1086.14	133.621	3.02868	2.06775e-161	7.20323e-159	GNB4	3	179396089	179451590	-	7035	protein_coding	G protein subunit beta 4 [Source:HGNC Symbol;Acc:HGNC:20731]	-
ENSG00000258810	3.28623	0	0.975945	0	0	0	1.42072	0	3.02666	0.266438	1	AL133371.2	14	20783888	20784293	+	294	antisense	novel transcript, antisense to RNASE1	-
ENSG00000207952	3.28623	0	0.975945	0	0	0	1.42072	0	3.02666	0.266438	1	MIR624	14	31014646	31014742	-	97	miRNA	microRNA 624 [Source:HGNC Symbol;Acc:HGNC:32880]	-
ENSG00000184276	3.28623	0	0.975945	0	0	0	1.42072	0	3.02666	0.266438	1	DEFB108B	11	71833200	71837710	+	666	protein_coding	defensin beta 108B [Source:HGNC Symbol;Acc:HGNC:29966]	-
ENSG00000207737	3.28623	0	0.975945	0	0	0	1.42072	0	3.02666	0.266438	1	MIR181B2	9	124693710	124693798	+	89	miRNA	microRNA 181b-2 [Source:HGNC Symbol;Acc:HGNC:31551]	-
ENSG00000273727	3.28623	0	0.975945	0	0	0	1.42072	0	3.02666	0.266438	1	RF00003	1	120354987	120355148	+	162	snRNA		-
ENSG00000156006	3.28623	0	0.975945	0	0	0	1.42072	0	3.02666	0.266438	1	NAT2	8	18391245	18401218	+	1322	protein_coding	N-acetyltransferase 2 [Source:HGNC Symbol;Acc:HGNC:7646]	-
ENSG00000223910	3.28623	0	0.975945	0	0	0	1.42072	0	3.02666	0.266438	1	ZNF32-AS3	10	43628817	43674703	+	1932	antisense	ZNF32 antisense RNA 3 [Source:HGNC Symbol;Acc:HGNC:23583]	-
ENSG00000249388	3.28623	0	0.975945	0	0	0	1.42072	0	3.02666	0.266438	1	AC023794.2	12	54082118	54102693	+	528	lincRNA	uncharacterized LOC100240734 [Source:NCBI gene;Acc:100240734]	-
ENSG00000278704	3.28623	0	0.975945	0	0	0	1.42072	0	3.02666	0.266438	1	BX004987.1	GL000009.2	56140	58376	-	2237	protein_coding		-
ENSG00000201813	0	4.25725	0	0	0	0	1.41908	0	3.0265	0.310081	1	RNU6-915P	2	195670372	195670474	-	103	snRNA	RNA, U6 small nuclear 915, pseudogene [Source:HGNC Symbol;Acc:HGNC:47878]	-
ENSG00000243709	0	4.25725	0	0	0	0	1.41908	0	3.0265	0.310081	1	LEFTY1	1	225886282	225911382	-	1891	protein_coding	left-right determination factor 1 [Source:HGNC Symbol;Acc:HGNC:6552]	-
ENSG00000230102	0	4.25725	0	0	0	0	1.41908	0	3.0265	0.310081	1	LINC02028	3	194005259	194070970	-	7346	processed_transcript	long intergenic non-protein coding RNA 2028 [Source:HGNC Symbol;Acc:HGNC:27718]	-
ENSG00000237476	0	4.25725	0	0	0	0	1.41908	0	3.0265	0.310081	1	LINC01637	22	20957092	20964679	+	684	lincRNA	long intergenic non-protein coding RNA 1637 [Source:HGNC Symbol;Acc:HGNC:52424]	-
ENSG00000279461	0	4.25725	0	0	0	0	1.41908	0	3.0265	0.310081	1	AC005480.2	14	74003396	74003470	+	75	processed_pseudogene	ribosomal protein L41 (RPL41) pseudogene	-
ENSG00000264186	0	4.25725	0	0	0	0	1.41908	0	3.0265	0.310081	1	SNRPCP4	18	2990652	2991078	+	427	processed_pseudogene	small nuclear ribonucleoprotein polypeptide C pseudogene 4 [Source:HGNC Symbol;Acc:HGNC:49819]	-
ENSG00000229840	0	4.25725	0	0	0	0	1.41908	0	3.0265	0.310081	1	ISCA1P2	1	229042171	229042591	+	421	processed_pseudogene	iron-sulfur cluster assembly 1 pseudogene 2 [Source:HGNC Symbol;Acc:HGNC:38023]	-
ENSG00000142748	0	4.25725	0	0	0	0	1.41908	0	3.0265	0.310081	1	FCN3	1	27369112	27374824	-	2167	protein_coding	ficolin 3 [Source:HGNC Symbol;Acc:HGNC:3625]	-
ENSG00000228414	0	4.25725	0	0	0	0	1.41908	0	3.0265	0.310081	1	LINC01185	2	60825132	60881314	-	2029	lincRNA	long intergenic non-protein coding RNA 1185 [Source:HGNC Symbol;Acc:HGNC:49572]	-
ENSG00000232227	0	4.25725	0	0	0	0	1.41908	0	3.0265	0.310081	1	AC013401.1	2	192644102	192645387	-	626	lincRNA	novel transcript	-
ENSG00000264477	0	4.25725	0	0	0	0	1.41908	0	3.0265	0.310081	1	MIR5682	3	121049640	121049715	+	76	miRNA	microRNA 5682 [Source:HGNC Symbol;Acc:HGNC:43477]	-
ENSG00000214671	0	4.25725	0	0	0	0	1.41908	0	3.0265	0.310081	1	RPL6P12	4	169166272	169167117	+	846	processed_pseudogene	ribosomal protein L6 pseudogene 12 [Source:HGNC Symbol;Acc:HGNC:35681]	-
ENSG00000264814	0	4.25725	0	0	0	0	1.41908	0	3.0265	0.310081	1	MIR1273C	6	154853360	154853436	+	77	miRNA	microRNA 1273c [Source:HGNC Symbol;Acc:HGNC:38173]	-
ENSG00000200113	0	4.25725	0	0	0	0	1.41908	0	3.0265	0.310081	1	RF00432	7	37419628	37419767	+	140	snoRNA		-
ENSG00000198788	0	4.25725	0	0	0	0	1.41908	0	3.0265	0.310081	1	MUC2	11	1074875	1110511	+	12667	protein_coding	mucin 2, oligomeric mucus/gel-forming [Source:HGNC Symbol;Acc:HGNC:7512]	-
ENSG00000213525	0	4.25725	0	0	0	0	1.41908	0	3.0265	0.310081	1	FAM32CP	10	74744386	74744707	-	322	processed_pseudogene	family with sequence similarity 32 member C, pseudogene [Source:HGNC Symbol;Acc:HGNC:34239]	-
ENSG00000236467	0	4.25725	0	0	0	0	1.41908	0	3.0265	0.310081	1	KCNMA1-AS1	10	76888044	76980624	+	7061	antisense	KCNMA1 antisense RNA 1 [Source:HGNC Symbol;Acc:HGNC:51213]	-
ENSG00000057294	0	4.25725	0	0	0	0	1.41908	0	3.0265	0.310081	1	PKP2	12	32790745	32896840	-	7043	protein_coding	plakophilin 2 [Source:HGNC Symbol;Acc:HGNC:9024]	-
ENSG00000279087	0	4.25725	0	0	0	0	1.41908	0	3.0265	0.310081	1	AC073592.4	12	124637999	124638444	-	446	TEC	novel transcript	-
ENSG00000238189	0	4.25725	0	0	0	0	1.41908	0	3.0265	0.310081	1	ENOX1-AS2	13	43458465	43459484	+	609	antisense	ENOX1 antisense RNA 2 [Source:HGNC Symbol;Acc:HGNC:42397]	-
ENSG00000207996	0	4.25725	0	0	0	0	1.41908	0	3.0265	0.310081	1	MIR301A	17	59151136	59151221	-	86	miRNA	microRNA 301a [Source:HGNC Symbol;Acc:HGNC:31622]	-
ENSG00000183798	0	4.25725	0	0	0	0	1.41908	0	3.0265	0.310081	1	EMILIN3	20	41359966	41366827	-	3796	protein_coding	elastin microfibril interfacer 3 [Source:HGNC Symbol;Acc:HGNC:16123]	-
ENSG00000182175	725.161	666.259	633.388	85.1588	97.8179	67.7082	674.936	83.5616	3.02363	4.16369e-97	5.38318e-95	RGMA	15	93035273	93089204	-	13221	protein_coding	repulsive guidance molecule BMP co-receptor a [Source:HGNC Symbol;Acc:HGNC:30308]	-
ENSG00000272370	5.47705	6.38587	2.92784	0	0	1.6927	4.93025	0.564235	3.02263	0.0493181	0.106262	AC092354.2	5	65020038	65020551	+	514	lincRNA	novel transcript	-
ENSG00000277229	2.19082	2.12862	3.90378	0.956841	0	0	2.74107	0.318947	3.02233	0.10843	0.20348	AC084781.1	15	58454327	58454982	+	656	sense_intronic	novel transcript, sense intronic to LIPC	-
ENSG00000254592	2.19082	2.12862	3.90378	0	0	0.846352	2.74107	0.282117	3.02229	0.109448	0.205018	AC123788.1	11	3336721	3340630	+	783	antisense	novel transcript	-
ENSG00000154760	41.6255	42.5725	37.0859	4.7842	3.12185	6.77082	40.428	4.89229	3.02116	1.07379e-08	6.58022e-08	SLFN13	17	35435096	35448837	-	9329	protein_coding	schlafen family member 13 [Source:HGNC Symbol;Acc:HGNC:26481]	-
ENSG00000125997	18.622	21.2862	20.4948	2.87052	1.04062	3.38541	20.1343	2.43218	3.01897	5.0126e-05	0.00019966	BPIFB9P	20	33347720	33354444	+	1611	transcribed_unitary_pseudogene	BPI fold containing family B member 9, pseudogene [Source:HGNC Symbol;Acc:HGNC:16109]	-
ENSG00000223552	2.19082	1.06431	0.975945	0	0	0	1.41036	0	3.01718	0.231508	1	AC098613.1	3	46364955	46407059	-	656	antisense	uncharacterized LOC102724297 [Source:NCBI gene;Acc:102724297]	-
ENSG00000223553	2.19082	1.06431	0.975945	0	0	0	1.41036	0	3.01718	0.231508	1	SMPD4P1	22	20602595	20656914	-	3971	transcribed_unprocessed_pseudogene	sphingomyelin phosphodiesterase 4 pseudogene 1 [Source:HGNC Symbol;Acc:HGNC:39673]	-
ENSG00000230453	2.19082	1.06431	0.975945	0	0	0	1.41036	0	3.01718	0.231508	1	ANKRD18B	9	33524394	33573009	+	5857	protein_coding	ankyrin repeat domain 18B [Source:HGNC Symbol;Acc:HGNC:23644]	-
ENSG00000243746	2.19082	1.06431	0.975945	0	0	0	1.41036	0	3.01718	0.231508	1	EEF1A1P10	7	144647186	144648575	-	1390	processed_pseudogene	eukaryotic translation elongation factor 1 alpha 1 pseudogene 10 [Source:HGNC Symbol;Acc:HGNC:3205]	-
ENSG00000200847	2.19082	1.06431	0.975945	0	0	0	1.41036	0	3.01718	0.231508	1	RF00019	7	23491792	23491893	-	102	misc_RNA		-
ENSG00000252756	2.19082	1.06431	0.975945	0	0	0	1.41036	0	3.01718	0.231508	1	RNU6-577P	2	36867398	36867495	-	98	snRNA	RNA, U6 small nuclear 577, pseudogene [Source:HGNC Symbol;Acc:HGNC:47540]	-
ENSG00000188038	2.19082	1.06431	0.975945	0	0	0	1.41036	0	3.01718	0.231508	1	NRN1L	16	67884805	67888855	+	1052	protein_coding	neuritin 1 like [Source:HGNC Symbol;Acc:HGNC:29811]	-
ENSG00000267295	2.19082	1.06431	0.975945	0	0	0	1.41036	0	3.01718	0.231508	1	AC025048.3	17	60113793	60120687	-	569	unprocessed_pseudogene	double C2-like domains, beta (DOC2B) pseudogene	-
ENSG00000283005	2.19082	1.06431	0.975945	0	0	0	1.41036	0	3.01718	0.231508	1	CDC27P3	20	29746181	29748090	+	1910	processed_pseudogene	cell division cycle 27 pseudogene 3 [Source:HGNC Symbol;Acc:HGNC:51754]	-
ENSG00000236244	2.19082	1.06431	0.975945	0	0	0	1.41036	0	3.01718	0.231508	1	AL122008.4	1	234268583	234272500	-	388	antisense	novel transcript	-
ENSG00000273802	2.19082	1.06431	0.975945	0	0	0	1.41036	0	3.01718	0.231508	1	HIST1H2BG	6	26215159	26216692	-	1534	protein_coding	histone cluster 1 H2B family member g [Source:HGNC Symbol;Acc:HGNC:4746]	-
ENSG00000252294	2.19082	1.06431	0.975945	0	0	0	1.41036	0	3.01718	0.231508	1	RNU6-589P	X	102678707	102678813	-	107	snRNA	RNA, U6 small nuclear 589, pseudogene [Source:HGNC Symbol;Acc:HGNC:47552]	-
ENSG00000233052	2.19082	1.06431	0.975945	0	0	0	1.41036	0	3.01718	0.231508	1	AL513304.1	10	1361001	1361637	-	359	sense_intronic	novel transcript	-
ENSG00000255374	2.19082	1.06431	0.975945	0	0	0	1.41036	0	3.01718	0.231508	1	TAS2R43	12	11091287	11092313	-	1027	protein_coding	taste 2 receptor member 43 [Source:HGNC Symbol;Acc:HGNC:18875]	-
ENSG00000177465	2.19082	1.06431	0.975945	0	0	0	1.41036	0	3.01718	0.231508	1	ACOT4	14	73591706	73596496	+	2362	protein_coding	acyl-CoA thioesterase 4 [Source:HGNC Symbol;Acc:HGNC:19748]	-
ENSG00000264266	2.19082	1.06431	0.975945	0	0	0	1.41036	0	3.01718	0.231508	1	MIR4322	19	10230413	10230485	+	73	miRNA	microRNA 4322 [Source:HGNC Symbol;Acc:HGNC:38261]	-
ENSG00000198768	3.28623	0	4.87973	0	0	0.846352	2.72198	0.282117	3.01309	0.137107	0.245655	APCDD1L	20	58459101	58515131	-	3942	protein_coding	APC down-regulated 1 like [Source:HGNC Symbol;Acc:HGNC:26892]	-
ENSG00000202374	0	4.25725	3.90378	0.956841	0	0	2.72034	0.318947	3.01273	0.134934	0.242494	RF00091	4	67747236	67747386	+	151	snoRNA		-
ENSG00000113657	2.19082	1.06431	4.87973	0	0	0.846352	2.71162	0.282117	3.00964	0.117759	0.217482	DPYSL3	5	147390811	147510056	-	7164	protein_coding	dihydropyrimidinase like 3 [Source:HGNC Symbol;Acc:HGNC:3015]	-
ENSG00000092850	30.6715	30.865	21.4708	0.956841	4.16246	5.07811	27.6691	3.39914	3.00951	3.69484e-06	1.71048e-05	TEKT2	1	36084075	36088275	+	1978	protein_coding	tektin 2 [Source:HGNC Symbol;Acc:HGNC:11725]	-
ENSG00000282917	1.09541	2.12862	0.975945	0	0	0	1.39999	0	3.00863	0.233833	1	AC107068.2	4	47831385	47896709	+	550	antisense	uncharacterized LOC101927179 [Source:NCBI gene;Acc:101927179]	-
ENSG00000284825	1.09541	2.12862	0.975945	0	0	0	1.39999	0	3.00863	0.233833	1	AL121935.1	6	167114957	167121527	-	1749	lincRNA	novel transcript	-
ENSG00000232083	1.09541	2.12862	0.975945	0	0	0	1.39999	0	3.00863	0.233833	1	RPL31P7	17	80602549	80602926	-	378	processed_pseudogene	ribosomal protein L31 pseudogene 7 [Source:HGNC Symbol;Acc:HGNC:31325]	-
ENSG00000263715	1.09541	2.12862	0.975945	0	0	0	1.39999	0	3.00863	0.233833	1	LINC02210-CRHR1	17	45620344	45835826	+	2771	protein_coding	LINC02210-CRHR1 readthrough [Source:HGNC Symbol;Acc:HGNC:51483]	-
ENSG00000234419	1.09541	2.12862	0.975945	0	0	0	1.39999	0	3.00863	0.233833	1	CICP13	1	222468094	222470882	+	2789	processed_pseudogene	capicua transcriptional repressor pseudogene 13 [Source:HGNC Symbol;Acc:HGNC:37907]	-
ENSG00000255622	1.09541	2.12862	0.975945	0	0	0	1.39999	0	3.00863	0.233833	1	PCDHB17P	5	141155996	141159061	+	3066	transcribed_unprocessed_pseudogene	protocadherin beta 17 pseudogene [Source:HGNC Symbol;Acc:HGNC:14547]	-
ENSG00000227502	1.09541	2.12862	0.975945	0	0	0	1.39999	0	3.00863	0.233833	1	LINC01268	6	113868013	113873351	-	2755	lincRNA	long intergenic non-protein coding RNA 1268 [Source:HGNC Symbol;Acc:HGNC:50323]	-
ENSG00000211947	1.09541	2.12862	0.975945	0	0	0	1.39999	0	3.00863	0.233833	1	IGHV3-21	14	106235064	106235594	-	430	IG_V_gene	immunoglobulin heavy variable 3-21 [Source:HGNC Symbol;Acc:HGNC:5586]	-
ENSG00000169783	1.09541	2.12862	0.975945	0	0	0	1.39999	0	3.00863	0.233833	1	LINGO1	15	77613027	77820900	-	4902	protein_coding	leucine rich repeat and Ig domain containing 1 [Source:HGNC Symbol;Acc:HGNC:21205]	-
ENSG00000230836	1.09541	2.12862	0.975945	0	0	0	1.39999	0	3.00863	0.233833	1	LINC01293	2	74940258	74942670	+	1266	lincRNA	long intergenic non-protein coding RNA 1293 [Source:HGNC Symbol;Acc:HGNC:50362]	-
ENSG00000235141	1.09541	2.12862	0.975945	0	0	0	1.39999	0	3.00863	0.233833	1	COX6CP17	10	7295106	7295290	-	185	processed_pseudogene	cytochrome c oxidase subunit 6C pseudogene 17 [Source:HGNC Symbol;Acc:HGNC:49369]	-
ENSG00000243711	1.09541	2.12862	0.975945	0	0	0	1.39999	0	3.00863	0.233833	1	RPL21P116	15	78863247	78863729	-	483	processed_pseudogene	ribosomal protein L21 pseudogene 116 [Source:HGNC Symbol;Acc:HGNC:36101]	-
ENSG00000270475	1.09541	2.12862	0.975945	0	0	0	1.39999	0	3.00863	0.233833	1	AC024563.2	19	22708834	22709314	-	481	processed_pseudogene	metadherin (MTDH) pseudogene	-
ENSG00000236549	2.19082	10.6431	2.92784	0	2.08123	0	5.25392	0.693744	3.00802	0.0509622	0.109316	RPS27AP7	2	47883455	47883909	+	455	processed_pseudogene	ribosomal protein S27a pseudogene 7 [Source:HGNC Symbol;Acc:HGNC:35735]	-
ENSG00000104783	173.075	144.746	183.478	21.0505	23.9342	17.7734	167.1	20.9194	3.00796	1.57719e-29	3.67308e-28	KCNN4	19	43766533	43781261	-	3408	protein_coding	potassium calcium-activated channel subfamily N member 4 [Source:HGNC Symbol;Acc:HGNC:6293]	-
ENSG00000102870	784.313	714.153	692.921	103.339	77.0056	91.4061	730.462	90.5835	3.00721	2.01175e-107	3.15368e-105	ZNF629	16	30778449	30787202	-	6087	protein_coding	zinc finger protein 629 [Source:HGNC Symbol;Acc:HGNC:29008]	zf-C2H2
ENSG00000266802	1.09541	2.12862	4.87973	0	1.04062	0	2.70125	0.346872	3.00548	0.116619	0.215822	MIR4419A	1	23057858	23057934	-	77	miRNA	microRNA 4419a [Source:HGNC Symbol;Acc:HGNC:41828]	-
ENSG00000148734	1.09541	2.12862	4.87973	0	0	0.846352	2.70125	0.282117	3.00535	0.118505	0.21849	NPFFR1	10	70247329	70283676	-	8921	protein_coding	neuropeptide FF receptor 1 [Source:HGNC Symbol;Acc:HGNC:17425]	-
ENSG00000224207	1.09541	2.12862	4.87973	0	0	0.846352	2.70125	0.282117	3.00535	0.118505	0.21849	AC018797.1	4	102734358	102734612	+	255	processed_pseudogene	mannosidase, beta A, lysosomal-like (MANBAL) pseudogene	-
ENSG00000132622	72.297	74.5018	71.244	7.65473	8.32493	11.0026	72.6809	8.99408	3.00346	1.67303e-14	1.66785e-13	HSPA12B	20	3732667	3753111	+	3151	protein_coding	heat shock protein family A (Hsp70) member 12B [Source:HGNC Symbol;Acc:HGNC:16193]	-
ENSG00000171772	2.19082	9.5788	11.7113	0	3.12185	0	7.82699	1.04062	3.00142	0.0202394	0.0492238	SYCE1	10	133553901	133569835	-	3874	protein_coding	synaptonemal complex central element protein 1 [Source:HGNC Symbol;Acc:HGNC:28852]	-
ENSG00000225067	0	3.19293	0.975945	0	0	0	1.38963	0	2.99997	0.274033	1	RPL23AP2	19	15611657	15612122	+	466	processed_pseudogene	ribosomal protein L23a pseudogene 2 [Source:HGNC Symbol;Acc:HGNC:10319]	-
ENSG00000159618	0	3.19293	0.975945	0	0	0	1.38963	0	2.99997	0.274033	1	ADGRG5	16	57542421	57591681	+	5852	protein_coding	adhesion G protein-coupled receptor G5 [Source:HGNC Symbol;Acc:HGNC:19010]	-
ENSG00000227776	0	3.19293	0.975945	0	0	0	1.38963	0	2.99997	0.274033	1	AKR1D1P1	1	167519536	167520586	+	936	processed_pseudogene	aldo-keto reductase family 1 member D1 pseudogene 1 [Source:HGNC Symbol;Acc:HGNC:11288]	-
ENSG00000212601	0	3.19293	0.975945	0	0	0	1.38963	0	2.99997	0.274033	1	RNA5SP53	1	93488333	93488452	-	120	rRNA_pseudogene	RNA, 5S ribosomal pseudogene 53 [Source:HGNC Symbol;Acc:HGNC:42830]	-
ENSG00000241026	0	3.19293	0.975945	0	0	0	1.38963	0	2.99997	0.274033	1	AC105910.1	8	22389865	22390655	-	483	unprocessed_pseudogene	ribosomal protein L21 (RPL21) pseudogene	-
ENSG00000233851	0	3.19293	0.975945	0	0	0	1.38963	0	2.99997	0.274033	1	LATS2-AS1	13	21005157	21018122	+	632	antisense	LATS2 antisense RNA 1 [Source:HGNC Symbol;Acc:HGNC:39912]	-
ENSG00000248472	0	3.19293	0.975945	0	0	0	1.38963	0	2.99997	0.274033	1	DDX11L9	15	101976558	101979093	-	1740	transcribed_unprocessed_pseudogene	DEAD/H-box helicase 11 like 9 [Source:HGNC Symbol;Acc:HGNC:37109]	-
ENSG00000281842	0	3.19293	0.975945	0	0	0	1.38963	0	2.99997	0.274033	1	MIR1291	12	48654444	48654530	-	87	miRNA	microRNA 1291 [Source:HGNC Symbol;Acc:HGNC:35284]	-
ENSG00000207189	0	3.19293	0.975945	0	0	0	1.38963	0	2.99997	0.274033	1	RF00019	12	123348999	123349100	-	102	misc_RNA		-
ENSG00000230902	0	3.19293	0.975945	0	0	0	1.38963	0	2.99997	0.274033	1	FAM204CP	13	75688556	75689197	-	642	processed_pseudogene	family with sequence similarity 204 member C, pseudogene [Source:HGNC Symbol;Acc:HGNC:42012]	-
ENSG00000264655	0	3.19293	0.975945	0	0	0	1.38963	0	2.99997	0.274033	1	PPIAP54	17	40367952	40368438	+	487	processed_pseudogene	peptidylprolyl isomerase A pseudogene 54 [Source:HGNC Symbol;Acc:HGNC:53678]	-
ENSG00000252695	0	3.19293	0.975945	0	0	0	1.38963	0	2.99997	0.274033	1	MIR2276	13	24162416	24162504	+	89	miRNA	microRNA 2276 [Source:HGNC Symbol;Acc:HGNC:37313]	-
ENSG00000225514	0	3.19293	0.975945	0	0	0	1.38963	0	2.99997	0.274033	1	MTND1P34	1	47164510	47165920	-	671	transcribed_processed_pseudogene	MT-ND1 pseudogene 34 [Source:HGNC Symbol;Acc:HGNC:42090]	-
ENSG00000234682	0	3.19293	0.975945	0	0	0	1.38963	0	2.99997	0.274033	1	VDAC2P4	2	134797169	134797879	+	711	processed_pseudogene	voltage dependent anion channel 2 pseudogene 4 [Source:HGNC Symbol;Acc:HGNC:51932]	-
ENSG00000237053	0	3.19293	0.975945	0	0	0	1.38963	0	2.99997	0.274033	1	FUCA1P1	2	176804987	176806337	-	1351	processed_pseudogene	alpha-L-fucosidase 1 pseudogene 1 [Source:HGNC Symbol;Acc:HGNC:4007]	-
ENSG00000238285	0	3.19293	0.975945	0	0	0	1.38963	0	2.99997	0.274033	1	MRPL50P2	2	203315390	203315871	-	482	processed_pseudogene	mitochondrial ribosomal protein L50 pseudogene 2 [Source:HGNC Symbol;Acc:HGNC:29720]	-
ENSG00000278487	0	3.19293	0.975945	0	0	0	1.38963	0	2.99997	0.274033	1	AC106800.4	5	43143362	43143514	-	153	processed_pseudogene	eukaryotic translation elongation factor 1 beta 2 (EEF1B2) pseudogene	-
ENSG00000277661	0	3.19293	0.975945	0	0	0	1.38963	0	2.99997	0.274033	1	AL662791.2	6	29036021	29076524	+	876	antisense	uncharacterized LOC100129636 [Source:NCBI gene;Acc:100129636]	-
ENSG00000277526	0	3.19293	0.975945	0	0	0	1.38963	0	2.99997	0.274033	1	AC245123.1	8	2589985	2623382	-	1722	lincRNA	uncharacterized LOC101927815 [Source:NCBI gene;Acc:101927815]	-
ENSG00000148604	0	3.19293	0.975945	0	0	0	1.38963	0	2.99997	0.274033	1	RGR	10	84245053	84259960	+	4256	protein_coding	retinal G protein coupled receptor [Source:HGNC Symbol;Acc:HGNC:9990]	-
ENSG00000258524	0	3.19293	0.975945	0	0	0	1.38963	0	2.99997	0.274033	1	NT5CP1	14	73571159	73571667	-	509	processed_pseudogene	5',3'-nucleotidase, cytosolic pseudogene 1 [Source:HGNC Symbol;Acc:HGNC:20046]	-
ENSG00000267535	0	3.19293	0.975945	0	0	0	1.38963	0	2.99997	0.274033	1	LINC00868	17	76850176	76861836	+	1047	lincRNA	long intergenic non-protein coding RNA 868 [Source:HGNC Symbol;Acc:HGNC:27562]	-
ENSG00000237446	0	3.19293	0.975945	0	0	0	1.38963	0	2.99997	0.274033	1	RHEBP3	22	18019214	18020200	+	351	processed_pseudogene	RHEB pseudogene 3 [Source:HGNC Symbol;Acc:HGNC:44992]	-
ENSG00000208023	0	3.19293	0.975945	0	0	0	1.38963	0	2.99997	0.274033	1	MIR185	22	20033139	20033220	+	82	miRNA	microRNA 185 [Source:HGNC Symbol;Acc:HGNC:31556]	-
ENSG00000248719	23.0036	12.7717	10.7354	1.91368	4.16246	0	15.5036	2.02538	2.99743	0.000771361	0.00254335	AC021127.1	4	80183280	80190169	-	566	antisense	putative novel transript	-
ENSG00000225548	2.19082	0	5.85567	0	0	0.846352	2.68216	0.282117	2.99546	0.143858	0.255252	LINC01980	3	27797563	27931579	+	2505	lincRNA	long intergenic non-protein coding RNA 1980 [Source:HGNC Symbol;Acc:HGNC:52808]	-
ENSG00000235419	2.19082	0	1.95189	0	0	0	1.3809	0	2.99196	0.272234	1	AC010149.1	2	230520594	230580006	-	692	antisense	novel transcript, antisense to SP100	-
ENSG00000177575	2.19082	0	1.95189	0	0	0	1.3809	0	2.99196	0.272234	1	CD163	12	7470813	7503893	-	5813	protein_coding	CD163 molecule [Source:HGNC Symbol;Acc:HGNC:1631]	-
ENSG00000235673	2.19082	0	1.95189	0	0	0	1.3809	0	2.99196	0.272234	1	AL929472.4	1	37840986	37841676	+	691	processed_pseudogene	ribosomal protein S2 (RPS2) pseudogene	-
ENSG00000230304	2.19082	0	1.95189	0	0	0	1.3809	0	2.99196	0.272234	1	CICP6	3	198223497	198226310	-	2729	processed_pseudogene	capicua transcriptional repressor pseudogene 6 [Source:HGNC Symbol;Acc:HGNC:37755]	-
ENSG00000256100	2.19082	0	1.95189	0	0	0	1.3809	0	2.99196	0.272234	1	AP000721.1	11	63974620	63988346	+	559	protein_coding	novel transcript	-
ENSG00000256101	2.19082	0	1.95189	0	0	0	1.3809	0	2.99196	0.272234	1	AC092745.1	12	8321876	8329614	+	851	lincRNA	novel transcript	-
ENSG00000279599	2.19082	0	1.95189	0	0	0	1.3809	0	2.99196	0.272234	1	AC005514.1	19	3371395	3371602	+	208	TEC	TEC	-
ENSG00000213412	2.19082	0	1.95189	0	0	0	1.3809	0	2.99196	0.272234	1	HNRNPA1P33	10	46415853	46416413	+	561	processed_pseudogene	heterogeneous nuclear ribonucleoprotein A1 pseudogene 33 [Source:HGNC Symbol;Acc:HGNC:44990]	-
ENSG00000263860	2.19082	0	1.95189	0	0	0	1.3809	0	2.99196	0.272234	1	AC011840.3	17	30550493	30551189	-	280	lincRNA	novel transcript	-
ENSG00000207932	2.19082	0	1.95189	0	0	0	1.3809	0	2.99196	0.272234	1	MIR33A	22	41900944	41901012	+	69	miRNA	microRNA 33a [Source:HGNC Symbol;Acc:HGNC:31634]	-
ENSG00000254197	2.19082	10.6431	1.95189	0.956841	0	0.846352	4.92861	0.601064	2.99193	0.0539371	0.114697	AC011676.3	8	141278228	141292862	+	294	lincRNA	novel transcript	-
ENSG00000273769	6.57246	5.32156	2.92784	0.956841	0	0.846352	4.94062	0.601064	2.99178	0.0449814	0.0984919	LCA10	X	153880672	153888990	+	1392	processed_transcript	lung carcinoma-associated 10 [Source:NCBI gene;Acc:100996465]	-
ENSG00000176222	6.57246	5.32156	2.92784	0.956841	0	0.846352	4.94062	0.601064	2.99178	0.0449814	0.0984919	ZNF404	19	43872363	43901385	-	2479	protein_coding	zinc finger protein 404 [Source:HGNC Symbol;Acc:HGNC:19417]	zf-C2H2
ENSG00000265713	8.76327	13.836	6.83162	1.91368	0	1.6927	9.81031	1.20213	2.98498	0.00554509	0.0154535	AC023389.2	17	29775747	29776701	-	955	transcribed_processed_pseudogene	RNA terminal phosphate cyclase-like 1 (RCL1) pseudogene	-
ENSG00000235957	1.09541	1.06431	1.95189	0	0	0	1.37054	0	2.98351	0.240668	1	COX7CP1	13	49187479	49187670	-	192	processed_pseudogene	cytochrome c oxidase subunit 7C pseudogene 1 [Source:HGNC Symbol;Acc:HGNC:2293]	-
ENSG00000226291	1.09541	1.06431	1.95189	0	0	0	1.37054	0	2.98351	0.240668	1	AC091729.2	7	1080863	1082178	+	302	antisense	novel transcript	-
ENSG00000279589	1.09541	1.06431	1.95189	0	0	0	1.37054	0	2.98351	0.240668	1	AC079416.2	16	53310797	53311989	+	1193	TEC	novel transcript	-
ENSG00000244383	1.09541	1.06431	1.95189	0	0	0	1.37054	0	2.98351	0.240668	1	FAM3D-AS1	3	58607080	58644491	+	1812	antisense	FAM3D antisense RNA 1 [Source:HGNC Symbol;Acc:HGNC:41276]	-
ENSG00000259398	1.09541	1.06431	1.95189	0	0	0	1.37054	0	2.98351	0.240668	1	AC090970.1	15	52033707	52035625	+	381	sense_intronic	novel transcript, intronic to MAPK6	-
ENSG00000261434	1.09541	1.06431	1.95189	0	0	0	1.37054	0	2.98351	0.240668	1	AC021087.3	5	195778	196341	+	564	sense_overlapping	novel transcript, overlapping LRRC14B	-
ENSG00000226345	1.09541	1.06431	1.95189	0	0	0	1.37054	0	2.98351	0.240668	1	AC083822.1	3	196423322	196423522	+	201	processed_pseudogene	zinc finger, DHHC-type containing 1 (ZDHHC1) pseudogene	-
ENSG00000075213	1.09541	1.06431	1.95189	0	0	0	1.37054	0	2.98351	0.240668	1	SEMA3A	7	83955777	84492724	-	9371	protein_coding	semaphorin 3A [Source:HGNC Symbol;Acc:HGNC:10723]	-
ENSG00000236496	1.09541	1.06431	1.95189	0	0	0	1.37054	0	2.98351	0.240668	1	GPS2P1	9	2875442	2876427	-	986	processed_pseudogene	G protein pathway suppressor 2 pseudogene 1 [Source:HGNC Symbol;Acc:HGNC:49622]	-
ENSG00000254731	1.09541	1.06431	1.95189	0	0	0	1.37054	0	2.98351	0.240668	1	AP003059.1	11	86703099	86714092	+	432	lincRNA	novel transcript	-
ENSG00000118113	1.09541	1.06431	1.95189	0	0	0	1.37054	0	2.98351	0.240668	1	MMP8	11	102711795	102727050	-	3438	protein_coding	matrix metallopeptidase 8 [Source:HGNC Symbol;Acc:HGNC:7175]	-
ENSG00000276790	1.09541	1.06431	1.95189	0	0	0	1.37054	0	2.98351	0.240668	1	AC068234.2	17	47279526	47280047	-	522	antisense	novel transcript, antisense to ITGB3	-
ENSG00000237687	1.09541	1.06431	1.95189	0	0	0	1.37054	0	2.98351	0.240668	1	LINC00686	20	62695024	62700480	-	332	lincRNA	long intergenic non-protein coding RNA 686 [Source:HGNC Symbol;Acc:HGNC:16221]	-
ENSG00000183145	1.09541	1.06431	1.95189	0	0	0	1.37054	0	2.98351	0.240668	1	RIPPLY3	21	37006150	37019659	+	2319	protein_coding	ripply transcriptional repressor 3 [Source:HGNC Symbol;Acc:HGNC:3047]	-
ENSG00000100298	2.19082	17.029	9.75945	0	1.04062	2.53906	9.65975	1.19322	2.97683	0.0100726	0.0265184	APOBEC3H	22	39097224	39104067	+	1251	protein_coding	apolipoprotein B mRNA editing enzyme catalytic subunit 3H [Source:HGNC Symbol;Acc:HGNC:24100]	-
ENSG00000175164	0	2.12862	1.95189	0	0	0	1.36017	0	2.97386	0.277484	1	ABO	9	133250401	133275219	-	6359	protein_coding	ABO, alpha 1-3-N-acetylgalactosaminyltransferase and alpha 1-3-galactosyltransferase [Source:HGNC Symbol;Acc:HGNC:79]	-
ENSG00000222007	0	2.12862	1.95189	0	0	0	1.36017	0	2.97386	0.277484	1	AC064874.1	2	235773855	235783387	-	600	antisense	novel transcript, antisense to AGAP1	-
ENSG00000232880	0	2.12862	1.95189	0	0	0	1.36017	0	2.97386	0.277484	1	NDUFB4P10	20	45388347	45388705	-	359	processed_pseudogene	NADH:ubiquinone oxidoreductase subunit B4 pseudogene 10 [Source:HGNC Symbol;Acc:HGNC:45258]	-
ENSG00000259632	0	2.12862	1.95189	0	0	0	1.36017	0	2.97386	0.277484	1	AC090971.4	15	51859185	51861293	-	1800	processed_pseudogene	UTP6, small subunit (SSU) processome component, homolog (yeast) (UTP6) pseudogene	-
ENSG00000238482	0	2.12862	1.95189	0	0	0	1.36017	0	2.97386	0.277484	1	RNU6-1208P	1	24777873	24777979	-	107	snRNA	RNA, U6 small nuclear 1208, pseudogene [Source:HGNC Symbol;Acc:HGNC:48171]	-
ENSG00000198542	0	2.12862	1.95189	0	0	0	1.36017	0	2.97386	0.277484	1	ITGBL1	13	101452593	101720856	+	6174	protein_coding	integrin subunit beta like 1 [Source:HGNC Symbol;Acc:HGNC:6164]	-
ENSG00000118017	0	2.12862	1.95189	0	0	0	1.36017	0	2.97386	0.277484	1	A4GNT	3	138123718	138132387	-	1771	protein_coding	alpha-1,4-N-acetylglucosaminyltransferase [Source:HGNC Symbol;Acc:HGNC:17968]	-
ENSG00000164778	0	2.12862	1.95189	0	0	0	1.36017	0	2.97386	0.277484	1	EN2	7	155458129	155464831	+	3395	protein_coding	engrailed homeobox 2 [Source:HGNC Symbol;Acc:HGNC:3343]	Homeobox
ENSG00000125726	112.827	81.952	99.5464	9.56841	13.528	14.388	98.1085	12.4948	2.96906	6.18788e-18	7.72161e-17	CD70	19	6583183	6604103	-	1532	protein_coding	CD70 molecule [Source:HGNC Symbol;Acc:HGNC:11937]	-
ENSG00000233978	3.28623	5.32156	5.85567	0.956841	0	0.846352	4.82115	0.601064	2.96432	0.0473364	0.102657	LINC02590	2	43041193	43043782	-	569	lincRNA	long intergenic non-protein coding RNA 2590 [Source:HGNC Symbol;Acc:HGNC:53861]	-
ENSG00000211770	95.3006	89.4022	67.3402	15.3095	11.4468	5.92447	84.0143	10.8936	2.96336	8.83657e-15	8.99873e-14	TRBJ2-6	7	142797239	142797291	+	53	TR_J_gene	T cell receptor beta joining 2-6 [Source:HGNC Symbol;Acc:HGNC:12174]	-
ENSG00000228816	6.57246	5.32156	2.92784	1.91368	0	0	4.94062	0.637894	2.96192	0.0519433	0.111116	AK3P5	10	32944481	32944999	+	519	processed_pseudogene	adenylate kinase 3 pseudogene 5 [Source:HGNC Symbol;Acc:HGNC:39064]	-
ENSG00000261662	7.66786	9.5788	3.90378	0	0	2.53906	7.05015	0.846352	2.95827	0.0229566	0.0548993	AL359752.1	1	119909255	119910613	-	1359	sense_overlapping	novel transcript, sense overlapping NOTCH2	-
ENSG00000264663	1.09541	0	2.92784	0	0	0	1.34108	0	2.95636	0.286533	1	KRT8P34	17	39835037	39836080	-	1044	processed_pseudogene	keratin 8 pseudogene 34 [Source:HGNC Symbol;Acc:HGNC:39868]	-
ENSG00000200985	1.09541	0	2.92784	0	0	0	1.34108	0	2.95636	0.286533	1	RNA5SP493	22	21792434	21792524	+	91	rRNA_pseudogene	RNA, 5S ribosomal pseudogene 493 [Source:HGNC Symbol;Acc:HGNC:43393]	-
ENSG00000259700	1.09541	0	2.92784	0	0	0	1.34108	0	2.95636	0.286533	1	AC012379.2	15	48810701	48811909	+	1209	processed_transcript	novel transcript, antisense to CEP152	-
ENSG00000250584	1.09541	0	2.92784	0	0	0	1.34108	0	2.95636	0.286533	1	LINC01511	5	1363582	1380067	-	1692	lincRNA	long intergenic non-protein coding RNA 1511 [Source:HGNC Symbol;Acc:HGNC:51200]	-
ENSG00000272255	1.09541	0	2.92784	0	0	0	1.34108	0	2.95636	0.286533	1	AC113361.1	5	139644460	139645002	-	543	lincRNA	novel transcript	-
ENSG00000257989	1.09541	0	2.92784	0	0	0	1.34108	0	2.95636	0.286533	1	AC078864.1	12	52092485	52104297	-	512	lincRNA	novel transcript	-
ENSG00000260012	1.09541	0	2.92784	0	0	0	1.34108	0	2.95636	0.286533	1	AC007494.1	16	47262741	47263500	+	760	processed_pseudogene	proteasome (prosome, macropain) subunit, beta type, 5 (PSMB5) pseudogene	-
ENSG00000202014	1.09541	0	2.92784	0	0	0	1.34108	0	2.95636	0.286533	1	RF00019	4	48153434	48153535	+	102	misc_RNA		-
ENSG00000249853	1.09541	0	2.92784	0	0	0	1.34108	0	2.95636	0.286533	1	HS3ST5	6	114055586	114343045	-	4104	protein_coding	heparan sulfate-glucosamine 3-sulfotransferase 5 [Source:HGNC Symbol;Acc:HGNC:19419]	-
ENSG00000275493	1.09541	0	2.92784	0	0	0	1.34108	0	2.95636	0.286533	1	AL591926.2	9	41644430	41644770	-	341	processed_pseudogene	family with sequence similarity 27, member E4 (FAM27E4) pseudogene	-
ENSG00000236209	1.09541	0	2.92784	0	0	0	1.34108	0	2.95636	0.286533	1	AC104135.1	2	74919555	74924846	-	763	lincRNA	novel transcript	-
ENSG00000223281	1.09541	0	2.92784	0	0	0	1.34108	0	2.95636	0.286533	1	RN7SKP85	8	98921233	98921550	-	318	misc_RNA	RNA, 7SK small nuclear pseudogene 85 [Source:HGNC Symbol;Acc:HGNC:45809]	-
ENSG00000138119	1.09541	0	2.92784	0	0	0	1.34108	0	2.95636	0.286533	1	MYOF	10	93306429	93482317	-	8473	protein_coding	myoferlin [Source:HGNC Symbol;Acc:HGNC:3656]	-
ENSG00000250090	1.09541	0	2.92784	0	0	0	1.34108	0	2.95636	0.286533	1	AL390198.2	20	25835985	25836832	-	222	unprocessed_pseudogene	novel zinc finger pseudogene	-
ENSG00000206992	5.47705	4.25725	4.87973	0	1.04062	0.846352	4.87134	0.628989	2.95631	0.0459642	0.100198	RNU6-574P	12	51987657	51987763	+	107	snRNA	RNA, U6 small nuclear 574, pseudogene [Source:HGNC Symbol;Acc:HGNC:47537]	-
ENSG00000134532	445.832	434.239	445.031	55.4968	55.1527	60.091	441.701	56.9135	2.95335	9.7312e-75	8.1089e-73	SOX5	12	23529500	24562544	-	10445	protein_coding	SRY-box 5 [Source:HGNC Symbol;Acc:HGNC:11201]	HMG
ENSG00000264007	6.57246	3.19293	11.7113	0	1.04062	1.6927	7.15891	0.911107	2.95071	0.019756	0.0481929	AC104564.2	17	29621617	29622254	-	638	sense_intronic	novel transcript	-
ENSG00000233471	0	1.06431	2.92784	0	0	0	1.33072	0	2.94708	0.289252	1	KRT18P62	22	19257520	19258806	+	1287	processed_pseudogene	keratin 18 pseudogene 62 [Source:HGNC Symbol;Acc:HGNC:48889]	-
ENSG00000270531	0	1.06431	2.92784	0	0	0	1.33072	0	2.94708	0.289252	1	AC022001.1	3	11529488	11529755	-	268	processed_pseudogene	cystatin B (stefin B), pseudogene	-
ENSG00000271204	0	1.06431	2.92784	0	0	0	1.33072	0	2.94708	0.289252	1	AC016831.4	7	130930209	130932206	-	1998	lincRNA	novel transcript	-
ENSG00000263989	0	1.06431	2.92784	0	0	0	1.33072	0	2.94708	0.289252	1	RN7SL615P	20	41290280	41290577	-	298	misc_RNA	RNA, 7SL, cytoplasmic 615, pseudogene [Source:HGNC Symbol;Acc:HGNC:46631]	-
ENSG00000256552	0	1.06431	2.92784	0	0	0	1.33072	0	2.94708	0.289252	1	AC092745.2	12	8320381	8369555	+	620	transcribed_processed_pseudogene	ribosomal protein S24 (RPS24) pseudogene	-
ENSG00000203995	0	1.06431	2.92784	0	0	0	1.33072	0	2.94708	0.289252	1	ZYG11A	1	52842511	52894998	+	4694	protein_coding	zyg-11 family member A, cell cycle regulator [Source:HGNC Symbol;Acc:HGNC:32058]	-
ENSG00000233003	0	1.06431	2.92784	0	0	0	1.33072	0	2.94708	0.289252	1	CICP26	1	227975390	227978193	-	2448	unprocessed_pseudogene	capicua transcriptional repressor pseudogene 26 [Source:HGNC Symbol;Acc:HGNC:48834]	-
ENSG00000241709	0	1.06431	2.92784	0	0	0	1.33072	0	2.94708	0.289252	1	RN7SL265P	7	73732569	73732868	-	300	misc_RNA	RNA, 7SL, cytoplasmic 265, pseudogene [Source:HGNC Symbol;Acc:HGNC:46281]	-
ENSG00000165566	0	1.06431	2.92784	0	0	0	1.33072	0	2.94708	0.289252	1	AMER2	13	25161684	25172288	-	10605	protein_coding	APC membrane recruitment protein 2 [Source:HGNC Symbol;Acc:HGNC:26360]	-
ENSG00000267192	0	1.06431	2.92784	0	0	0	1.33072	0	2.94708	0.289252	1	AC006116.4	19	56387412	56388424	+	452	antisense	novel transcript, antisense to ZNF582	-
ENSG00000235111	67.9154	126.653	51.7251	5.74104	14.5686	11.8489	82.0978	10.7195	2.93966	7.92213e-12	6.38505e-11	Z97192.3	22	49612657	49615716	-	2975	sense_intronic	novel transcript	-
ENSG00000166707	6.57246	6.38587	0.975945	0	0	1.6927	4.64476	0.564235	2.93915	0.0681155	0.139558	ZCCHC18	X	104112131	104115846	+	3389	protein_coding	zinc finger CCHC-type containing 18 [Source:HGNC Symbol;Acc:HGNC:32459]	-
ENSG00000173801	348.34	368.252	258.625	42.101	42.6653	42.3176	325.072	42.3613	2.93866	4.57532e-47	1.96504e-45	JUP	17	41754604	41786931	-	4942	protein_coding	junction plakoglobin [Source:HGNC Symbol;Acc:HGNC:6207]	-
ENSG00000239686	4.38164	7.45018	2.92784	0.956841	1.04062	0	4.91988	0.665819	2.93752	0.0482972	0.104394	AL158801.1	14	55282296	55282643	-	348	processed_pseudogene	ribosomal protein L34 (RPL34) pseudogene	-
ENSG00000267044	4.38164	8.51449	0.975945	0	0	1.6927	4.62402	0.564235	2.93494	0.0704008	0.143621	AC005757.1	19	45135993	45136977	-	472	antisense	novel transcript, antisense to PPP1R37	-
ENSG00000174502	8.76327	1.06431	10.7354	0	0	2.53906	6.85433	0.846352	2.93233	0.03384	0.0770214	SLC26A9	1	205913048	205943460	-	5628	protein_coding	solute carrier family 26 member 9 [Source:HGNC Symbol;Acc:HGNC:14469]	-
ENSG00000249345	10.9541	5.32156	12.6873	0.956841	2.08123	0.846352	9.65431	1.29481	2.93047	0.00591944	0.0164039	LINC02405	12	126915203	127060401	-	1465	lincRNA	long intergenic non-protein coding RNA 2405 [Source:HGNC Symbol;Acc:HGNC:53333]	-
ENSG00000147459	831.416	822.713	691.945	112.907	98.8585	97.3305	782.024	103.032	2.92419	7.41491e-106	1.12716e-103	DOCK5	8	25184723	25418082	+	15960	protein_coding	dedicator of cytokinesis 5 [Source:HGNC Symbol;Acc:HGNC:23476]	-
ENSG00000267159	3.28623	2.12862	8.78351	0	1.04062	0.846352	4.73279	0.628989	2.92326	0.0561468	0.118582	AC005379.1	19	928259	928817	-	328	antisense	novel transcript, antisense to ARID3A	-
ENSG00000284952	0	0	3.90378	0	0	0	1.30126	0	2.91715	0.342255	1	AC104472.3	3	155763043	155854442	-	3746	protein_coding	novel transcript	-
ENSG00000238205	0	0	3.90378	0	0	0	1.30126	0	2.91715	0.342255	1	MPC1L	X	40623566	40624136	+	571	protein_coding	mitochondrial pyruvate carrier 1 like [Source:HGNC Symbol;Acc:HGNC:44205]	-
ENSG00000130487	0	0	3.90378	0	0	0	1.30126	0	2.91715	0.342255	1	KLHDC7B	22	50545891	50551023	+	5133	protein_coding	kelch domain containing 7B [Source:HGNC Symbol;Acc:HGNC:25145]	-
ENSG00000113889	0	0	3.90378	0	0	0	1.30126	0	2.91715	0.342255	1	KNG1	3	186717276	186744410	+	4675	protein_coding	kininogen 1 [Source:HGNC Symbol;Acc:HGNC:6383]	-
ENSG00000219384	0	0	3.90378	0	0	0	1.30126	0	2.91715	0.342255	1	AL138880.1	6	45158870	45159511	+	642	processed_pseudogene	pseudogene similar to part of poly(rC) binding protein 3 (PCBP3)	-
ENSG00000267986	0	0	3.90378	0	0	0	1.30126	0	2.91715	0.342255	1	AC130469.1	19	8581160	8582715	+	388	antisense	novel transcript, antisense to ADAMTS10	-
ENSG00000142733	222.368	185.19	199.093	19.1368	36.4216	25.3906	202.217	26.983	2.91596	1.80669e-32	4.70076e-31	MAP3K6	1	27355184	27366892	-	4951	protein_coding	mitogen-activated protein kinase kinase kinase 6 [Source:HGNC Symbol;Acc:HGNC:6858]	-
ENSG00000233913	2137.14	1782.72	2078.76	246.865	285.129	264.062	1999.54	265.352	2.91517	1.72114e-197	8.46462e-195	RPL10P9	5	168616352	168616996	+	645	processed_pseudogene	ribosomal protein L10 pseudogene 9 [Source:HGNC Symbol;Acc:HGNC:35579]	-
ENSG00000254866	3.28623	7.45018	2.92784	0	0	1.6927	4.55475	0.564235	2.91307	0.0648107	0.134035	DEFB109D	8	12150895	12151134	-	240	processed_pseudogene	defensin beta 109D (pseudogene) [Source:HGNC Symbol;Acc:HGNC:30838]	-
ENSG00000204397	19.7174	19.1576	24.3986	0.956841	3.12185	4.23176	21.0912	2.77015	2.91304	5.28542e-05	0.000209794	CARD16	11	105041326	105101431	-	1688	protein_coding	caspase recruitment domain family member 16 [Source:HGNC Symbol;Acc:HGNC:33701]	-
ENSG00000276405	201.555	193.705	154.199	18.18	21.8529	32.1614	183.153	24.0648	2.91273	6.66886e-29	1.51511e-27	TRBV13	7	142535809	142536292	+	374	TR_V_gene	T cell receptor beta variable 13 [Source:HGNC Symbol;Acc:HGNC:12188]	-
ENSG00000259921	5.47705	4.25725	3.90378	0	0	1.6927	4.54602	0.564235	2.90892	0.0618357	0.128839	AC022819.1	15	99157231	99161140	-	3910	sense_intronic	novel transcript, sense intronic to TTC23	-
ENSG00000225465	6.57246	3.19293	4.87973	0	2.08123	0	4.8817	0.693744	2.90535	0.0554271	0.117256	RFPL1S	22	29436534	29478175	-	6271	antisense	RFPL1 antisense RNA 1 [Source:HGNC Symbol;Acc:HGNC:9978]	-
ENSG00000231859	3.28623	7.45018	3.90378	0	2.08123	0	4.88006	0.693744	2.90458	0.0564709	0.119126	AC079781.1	7	97906429	97906822	+	394	processed_pseudogene	novel pseudogene	-
ENSG00000118971	28.4806	23.4149	25.3746	4.7842	2.08123	3.38541	25.7567	3.41695	2.90389	6.64596e-06	2.97934e-05	CCND2	12	4273772	4305350	+	7157	protein_coding	cyclin D2 [Source:HGNC Symbol;Acc:HGNC:1583]	-
ENSG00000001617	291.379	282.043	232.275	39.2305	40.584	28.776	268.565	36.1968	2.90032	5.05691e-42	1.87076e-40	SEMA3F	3	50155045	50189075	+	4826	protein_coding	semaphorin 3F [Source:HGNC Symbol;Acc:HGNC:10728]	-
ENSG00000276600	27.3852	11.7074	18.543	0.956841	6.2437	0.846352	19.2119	2.6823	2.89558	0.000306891	0.00108186	RAB7B	1	205976740	206003461	-	3686	protein_coding	RAB7B, member RAS oncogene family [Source:HGNC Symbol;Acc:HGNC:30513]	-
ENSG00000202260	5.47705	2.12862	0	0.956841	0	0	2.53522	0.318947	2.89494	0.16298	0.281572	RN7SKP69	20	17576206	17576510	-	305	misc_RNA	RNA, 7SK small nuclear pseudogene 69 [Source:HGNC Symbol;Acc:HGNC:45793]	-
ENSG00000264575	40.5301	34.058	30.2543	4.7842	4.16246	5.07811	34.9475	4.67493	2.8942	1.61156e-07	8.78297e-07	LINC00526	18	5236724	5238598	-	1875	lincRNA	long intergenic non-protein coding RNA 526 [Source:HGNC Symbol;Acc:HGNC:28278]	-
ENSG00000211970	32.8623	11.7074	25.3746	4.7842	2.08123	2.53906	23.3148	3.13483	2.89311	4.85689e-05	0.00019392	IGHV4-61	14	106639119	106639657	-	457	IG_V_gene	immunoglobulin heavy variable 4-61 [Source:HGNC Symbol;Acc:HGNC:5655]	-
ENSG00000115461	35.0531	26.6078	34.1581	0.956841	3.12185	8.46352	31.9397	4.18074	2.89157	2.3621e-06	1.12273e-05	IGFBP5	2	216672105	216695525	-	6442	protein_coding	insulin like growth factor binding protein 5 [Source:HGNC Symbol;Acc:HGNC:5474]	-
ENSG00000235964	4.38164	3.19293	0	0.956841	0	0	2.52486	0.318947	2.88993	0.161163	0.279106	FXYD6P2	10	38091764	38092051	-	288	processed_pseudogene	FXYD domain containing ion transport regulator 6 pseudogene 2 [Source:HGNC Symbol;Acc:HGNC:4032]	-
ENSG00000266378	4.38164	3.19293	0	0	1.04062	0	2.52486	0.346872	2.88986	0.160075	0.277605	AC005224.3	17	14327335	14329474	+	2140	lincRNA	novel transcript	-
ENSG00000280150	3.28623	4.25725	5.85567	0	0	1.6927	4.46638	0.564235	2.88966	0.0655217	0.135216	AC148477.9	12	132362810	132363348	+	539	TEC	novel transcript	-
ENSG00000201441	6.57246	0	0.975945	0	1.04062	0	2.51613	0.346872	2.88608	0.171281	0.293008	RNU6-646P	3	196708859	196708964	-	106	snRNA	RNA, U6 small nuclear 646, pseudogene [Source:HGNC Symbol;Acc:HGNC:47609]	-
ENSG00000218896	5.47705	5.32156	9.75945	0	1.04062	1.6927	6.85268	0.911107	2.88606	0.0214347	0.0517295	TUBB8P2	6	143436216	143436710	+	495	processed_pseudogene	tubulin beta 8 class VIII pseudogene 2 [Source:HGNC Symbol;Acc:HGNC:42334]	-
ENSG00000225111	3.28623	4.25725	0	0	1.04062	0	2.51449	0.346872	2.88504	0.16108	0.279014	AC083900.1	2	207868582	207869915	-	469	sense_intronic	novel transcript	-
ENSG00000223631	94.2052	107.495	111.258	19.1368	11.4468	11.8489	104.319	14.1442	2.88491	1.16326e-18	1.52758e-17	LINC01120	2	131402901	131409049	+	1861	lincRNA	long intergenic non-protein coding RNA 1120 [Source:HGNC Symbol;Acc:HGNC:49265]	-
ENSG00000139219	7.66786	6.38587	6.83162	0.956841	1.04062	0.846352	6.96178	0.947936	2.88301	0.0174644	0.0432762	COL2A1	12	47972965	48004554	-	6664	protein_coding	collagen type II alpha 1 chain [Source:HGNC Symbol;Acc:HGNC:2200]	-
ENSG00000133321	189.506	152.197	227.395	29.6621	23.9342	23.6979	189.699	25.7647	2.88279	2.27026e-29	5.23369e-28	RARRES3	11	63536809	63546462	+	1299	protein_coding	retinoic acid receptor responder 3 [Source:HGNC Symbol;Acc:HGNC:9869]	-
ENSG00000273451	2.19082	5.32156	0	0.956841	0	0	2.50413	0.318947	2.88039	0.166038	0.285792	AL031666.3	20	47348137	47349142	-	1006	sense_intronic	novel transcript, sense intronic to ZMYND8	-
ENSG00000229690	2.19082	5.32156	0	0	1.04062	0	2.50413	0.346872	2.88034	0.16494	0.284156	MTCO2P1	20	60414396	60414872	-	477	processed_pseudogene	MT-CO2 pseudogene 1 [Source:HGNC Symbol;Acc:HGNC:16564]	-
ENSG00000187260	63.5337	53.2156	43.9175	3.82736	11.4468	6.77082	53.5556	7.34832	2.88032	5.1027e-10	3.52675e-09	WDR86	7	151375909	151410727	-	4044	protein_coding	WD repeat domain 86 [Source:HGNC Symbol;Acc:HGNC:28020]	-
ENSG00000248785	5.47705	1.06431	0.975945	0.956841	0	0	2.50577	0.318947	2.87989	0.147629	0.260598	HIGD1AP14	4	109673843	109674124	+	282	processed_pseudogene	HIG1 hypoxia inducible domain family member 1A pseudogene 14 [Source:HGNC Symbol;Acc:HGNC:43009]	-
ENSG00000214029	747.069	722.667	734.887	98.5546	115.508	87.1743	734.874	100.412	2.87957	8.13985e-108	1.29218e-105	ZNF891	12	133106817	133130473	-	15455	protein_coding	zinc finger protein 891 [Source:HGNC Symbol;Acc:HGNC:38709]	zf-C2H2
ENSG00000234699	1.09541	6.38587	0	0	0	0.846352	2.49376	0.282117	2.87585	0.176131	0.299486	AL139339.1	10	103452846	103462695	+	657	antisense	novel transcript	-
ENSG00000147100	100.778	84.0806	71.244	16.2663	9.36554	9.30988	85.3674	11.6472	2.87444	4.8931e-15	5.05473e-14	SLC16A2	X	74421461	74533917	+	4324	protein_coding	solute carrier family 16 member 2 [Source:HGNC Symbol;Acc:HGNC:10923]	-
ENSG00000130592	335.195	284.171	342.557	39.2305	53.0714	39.7786	320.641	44.0268	2.87319	1.52117e-49	6.92448e-48	LSP1	11	1852970	1892267	+	5399	protein_coding	lymphocyte specific protein 1 [Source:HGNC Symbol;Acc:HGNC:6707]	-
ENSG00000078589	0	7.45018	0	0.956841	0	0	2.48339	0.318947	2.87164	0.206887	0.338385	P2RY10	X	78945332	78961954	+	1803	protein_coding	P2Y receptor family member 10 [Source:HGNC Symbol;Acc:HGNC:19906]	-
ENSG00000226982	3.28623	3.19293	0.975945	0	0	0.846352	2.48504	0.282117	2.87011	0.142458	0.253251	CENPCP1	12	89500093	89502670	+	2578	processed_pseudogene	centromere protein C pseudogene 1 [Source:HGNC Symbol;Acc:HGNC:1855]	-
ENSG00000255234	3.28623	3.19293	0.975945	0	0	0.846352	2.48504	0.282117	2.87011	0.142458	0.253251	AP000446.1	11	83286128	83423516	+	2845	antisense	novel transcript, antisense to CCDC90B	-
ENSG00000279393	3.28623	3.19293	0.975945	0	1.04062	0	2.48504	0.346872	2.87001	0.140238	0.250281	AL139005.1	13	28495633	28497267	+	1635	TEC	TEC	-
ENSG00000241829	3.28623	3.19293	0.975945	0	1.04062	0	2.48504	0.346872	2.87001	0.140238	0.250281	RPL21P54	5	34883057	34883520	+	464	processed_pseudogene	ribosomal protein L21 pseudogene 54 [Source:HGNC Symbol;Acc:HGNC:35552]	-
ENSG00000274461	3.28623	10.6431	5.85567	0	0	2.53906	6.595	0.846352	2.86945	0.0316756	0.0727486	AL391425.1	10	120819307	120825311	+	2101	processed_transcript	novel transcript	-
ENSG00000259961	6.57246	6.38587	0.975945	1.91368	0	0	4.64476	0.637894	2.86894	0.0724105	0.146989	AL354712.1	1	13513220	13516270	+	477	antisense	uncharacterized LOC107984918 [Source:NCBI gene;Acc:107984918]	-
ENSG00000269397	101.873	129.846	162.007	22.9642	18.7311	12.6953	131.242	18.1302	2.86893	2.10694e-20	3.11594e-19	AC011503.2	19	23927788	23929287	+	1500	sense_intronic	novel transcript, sense intronic to ZNF726	-
ENSG00000163694	3.28623	10.6431	0	1.91368	0	0	4.64311	0.637894	2.86843	0.0953653	0.184351	RBM47	4	40423267	40630875	-	8544	protein_coding	RNA binding motif protein 47 [Source:HGNC Symbol;Acc:HGNC:30358]	-
ENSG00000279845	10.9541	12.7717	10.7354	2.87052	1.04062	0.846352	11.4871	1.58583	2.86562	0.0027503	0.00820346	AC097372.3	4	146180851	146181316	+	466	TEC	TEC	-
ENSG00000250170	2.19082	4.25725	0.975945	0	0	0.846352	2.47467	0.282117	2.86548	0.145167	0.257016	RASA2-IT1	3	141525133	141526121	+	612	sense_intronic	RASA2 intronic transcript 1 [Source:HGNC Symbol;Acc:HGNC:41376]	-
ENSG00000219547	2.19082	4.25725	0.975945	0	0	0.846352	2.47467	0.282117	2.86548	0.145167	0.257016	RPL17P25	6	80374015	80374569	-	555	processed_pseudogene	ribosomal protein L17 pseudogene 25 [Source:HGNC Symbol;Acc:HGNC:36844]	-
ENSG00000250241	26.2898	31.9293	23.4227	5.74104	1.04062	4.23176	27.2139	3.67114	2.86534	6.75719e-06	3.02542e-05	AC105383.1	4	133075311	133149116	-	3274	lincRNA	uncharacterized LOC101927359 [Source:NCBI gene;Acc:101927359]	-
ENSG00000174885	75.5832	73.4375	44.8935	5.74104	13.528	7.61717	64.6381	8.96208	2.8652	3.57199e-11	2.72899e-10	NLRP6	11	278365	285359	+	3207	protein_coding	NLR family pyrin domain containing 6 [Source:HGNC Symbol;Acc:HGNC:22944]	-
ENSG00000253674	4.38164	1.06431	1.95189	0	1.04062	0	2.46595	0.346872	2.86111	0.143738	0.255129	IGHVII-78-1	14	106865627	106865895	-	269	IG_V_pseudogene	immunoglobulin heavy variable (II)-78-1 (pseudogene) [Source:HGNC Symbol;Acc:HGNC:5691]	-
ENSG00000223972	1.09541	5.32156	0.975945	0	0	0.846352	2.4643	0.282117	2.86092	0.152734	0.267557	DDX11L1	1	11869	14409	+	1735	transcribed_unprocessed_pseudogene	DEAD/H-box helicase 11 like 1 [Source:HGNC Symbol;Acc:HGNC:37102]	-
ENSG00000230881	1.09541	5.32156	0.975945	0	0	0.846352	2.4643	0.282117	2.86092	0.152734	0.267557	AL445933.2	1	41535443	41535868	+	265	antisense	novel transcript	-
ENSG00000200651	7.66786	2.12862	3.90378	0	1.04062	0.846352	4.56676	0.628989	2.86009	0.0617405	0.128683	RF00019	17	77442109	77442213	+	105	misc_RNA		-
ENSG00000274997	18.622	15.9647	13.6632	6.69789	0	0	16.0833	2.23263	2.858	0.00162542	0.00507263	HIST1H2AH	6	27147129	27147515	+	387	protein_coding	histone cluster 1 H2A family member h [Source:HGNC Symbol;Acc:HGNC:13671]	-
ENSG00000266946	0	6.38587	0.975945	0	0	0.846352	2.45394	0.282117	2.85647	0.180379	0.304951	MRPL37P1	18	58690356	58692153	+	1337	processed_pseudogene	mitochondrial ribosomal protein L37 pseudogene 1 [Source:HGNC Symbol;Acc:HGNC:31003]	-
ENSG00000258137	3.28623	2.12862	1.95189	0	0	0.846352	2.45558	0.282117	2.85632	0.141164	0.251576	AC079313.2	12	54353661	54497688	+	924	antisense	uncharacterized LOC102724050 [Source:NCBI gene;Acc:102724050]	-
ENSG00000267463	3.28623	2.12862	1.95189	0	0	0.846352	2.45558	0.282117	2.85632	0.141164	0.251576	UBE2V2P2	17	78066258	78066761	-	504	processed_pseudogene	ubiquitin conjugating enzyme E2 V2 pseudogene 2 [Source:HGNC Symbol;Acc:HGNC:44887]	-
ENSG00000182732	3.28623	2.12862	1.95189	0	1.04062	0	2.45558	0.346872	2.85628	0.138919	0.248351	RGS6	14	71932439	72566529	+	8937	protein_coding	regulator of G protein signaling 6 [Source:HGNC Symbol;Acc:HGNC:10002]	-
ENSG00000230988	3.28623	2.12862	1.95189	0	1.04062	0	2.45558	0.346872	2.85628	0.138919	0.248351	RPL23AP11	14	102662240	102662708	-	469	processed_pseudogene	ribosomal protein L23a pseudogene 11 [Source:HGNC Symbol;Acc:HGNC:19808]	-
ENSG00000170873	210.319	240.534	254.722	36.3599	28.0966	33.0077	235.192	32.4881	2.85292	1.29392e-38	4.25908e-37	MTSS1	8	124550790	124728429	-	7727	protein_coding	MTSS1, I-BAR domain containing [Source:HGNC Symbol;Acc:HGNC:20443]	-
ENSG00000233421	2.19082	3.19293	1.95189	0.956841	0	0	2.44521	0.318947	2.85162	0.140794	0.251023	LINC01783	1	16533886	16536172	-	2068	lincRNA	long intergenic non-protein coding RNA 1783 [Source:HGNC Symbol;Acc:HGNC:52573]	-
ENSG00000232082	2.19082	3.19293	1.95189	0.956841	0	0	2.44521	0.318947	2.85162	0.140794	0.251023	RPS6KA2-IT1	6	166460663	166465383	-	579	sense_intronic	RPS6KA2 intronic transcript 1 [Source:HGNC Symbol;Acc:HGNC:41378]	-
ENSG00000188095	5.47705	8.51449	0	0.956841	1.04062	0	4.66385	0.665819	2.84883	0.080819	0.160871	MESP2	15	89760591	89778754	+	1783	protein_coding	mesoderm posterior bHLH transcription factor 2 [Source:HGNC Symbol;Acc:HGNC:29659]	bHLH
ENSG00000205361	7.66786	6.38587	5.85567	0.956841	0	1.6927	6.63647	0.883182	2.84771	0.0234065	0.0558541	MT1DP	16	56643705	56644786	+	191	transcribed_unprocessed_pseudogene	metallothionein 1D, pseudogene [Source:HGNC Symbol;Acc:HGNC:7396]	-
ENSG00000182487	4.38164	0	2.92784	0.956841	0	0	2.43649	0.318947	2.84743	0.170162	0.291487	NCF1B	7	73220624	73235945	+	1902	transcribed_unprocessed_pseudogene	neutrophil cytosolic factor 1B pseudogene [Source:HGNC Symbol;Acc:HGNC:32522]	-
ENSG00000100884	1.09541	4.25725	1.95189	0	0	0.846352	2.43485	0.282117	2.84693	0.148867	0.262363	CPNE6	14	24070837	24078100	+	5996	protein_coding	copine 6 [Source:HGNC Symbol;Acc:HGNC:2319]	-
ENSG00000255122	1.09541	10.6431	8.78351	0	2.08123	0.846352	6.84068	0.975862	2.84545	0.0309047	0.0712128	AC068587.2	8	12580287	12581063	+	186	processed_pseudogene	40S ribosomal protein S24 (Rps24) pseudogene	-
ENSG00000153563	169.788	220.312	208.852	19.1368	31.2185	33.0077	199.651	27.7877	2.84205	1.10567e-30	2.69509e-29	CD8A	2	86784610	86808396	-	3634	protein_coding	CD8a molecule [Source:HGNC Symbol;Acc:HGNC:1706]	-
ENSG00000280767	0	5.32156	1.95189	0	1.04062	0	2.42448	0.346872	2.84198	0.173145	0.295612	AL732314.4	X	419157	421980	+	515	lincRNA	novel transcript	-
ENSG00000254420	0	5.32156	1.95189	0.956841	0	0	2.42448	0.318947	2.84197	0.174324	0.297098	AP003086.2	11	78324758	78444049	+	437	antisense	novel transcript	-
ENSG00000114349	2.19082	2.12862	2.92784	0	1.04062	0	2.41576	0.346872	2.83792	0.142492	0.253294	GNAT1	3	50191612	50196516	+	2754	protein_coding	G protein subunit alpha transducin 1 [Source:HGNC Symbol;Acc:HGNC:4393]	-
ENSG00000199646	2.19082	2.12862	2.92784	0.956841	0	0	2.41576	0.318947	2.8379	0.143484	0.254733	RNU6-1272P	7	138876359	138876465	-	107	snRNA	RNA, U6 small nuclear 1272, pseudogene [Source:HGNC Symbol;Acc:HGNC:48235]	-
ENSG00000285215	2.19082	2.12862	2.92784	0.956841	0	0	2.41576	0.318947	2.8379	0.143484	0.254733	AC241377.4	1	120963645	120977585	+	1420	transcribed_unprocessed_pseudogene	novel pseudogene, similar to phosphodiesterase 4D interacting protein PDE4DIP	-
ENSG00000136750	2.19082	2.12862	2.92784	0.956841	0	0	2.41576	0.318947	2.8379	0.143484	0.254733	GAD2	10	26216307	26304558	+	6248	protein_coding	glutamate decarboxylase 2 [Source:HGNC Symbol;Acc:HGNC:4093]	-
ENSG00000255836	1.09541	3.19293	2.92784	0	1.04062	0	2.40539	0.346872	2.83309	0.147477	0.260384	AC131206.1	12	7438780	7439990	-	1211	processed_pseudogene	M-phase phosphoprotein 8 (MPHOSPH8) pseudogene	-
ENSG00000235267	1.09541	3.19293	2.92784	0.956841	0	0	2.40539	0.318947	2.83307	0.148492	0.261882	AC074117.2	2	27455156	27455862	+	397	processed_pseudogene	ribosomal protein S15a (RPS15A) pseudogene	-
ENSG00000131142	1.09541	3.19293	2.92784	0.956841	0	0	2.40539	0.318947	2.83307	0.148492	0.261882	CCL25	19	8052767	8062650	+	989	protein_coding	C-C motif chemokine ligand 25 [Source:HGNC Symbol;Acc:HGNC:10624]	-
ENSG00000285642	1.09541	3.19293	2.92784	0	0	0.846352	2.40539	0.282117	2.83303	0.149857	0.263603	AL139330.1	6	158000109	158000749	-	264	lincRNA	novel transcript	-
ENSG00000125804	9.85868	12.7717	10.7354	1.91368	1.04062	1.6927	11.1219	1.549	2.83185	0.0031078	0.00915119	FAM182A	20	26054655	26086917	+	5787	processed_transcript	family with sequence similarity 182 member A [Source:HGNC Symbol;Acc:HGNC:16222]	-
ENSG00000252174	7.66786	2.12862	3.90378	0.956841	1.04062	0	4.56676	0.665819	2.82816	0.0635635	0.131902	RNU7-18P	3	196072819	196072880	+	62	snRNA	RNA, U7 small nuclear 18 pseudogene [Source:HGNC Symbol;Acc:HGNC:34114]	-
ENSG00000245662	3.28623	0	3.90378	0	1.04062	0	2.39667	0.346872	2.82805	0.173198	0.295621	LINC02211	5	25187800	25324386	+	4807	lincRNA	long intergenic non-protein coding RNA 2211 [Source:HGNC Symbol;Acc:HGNC:53078]	-
ENSG00000229623	3.28623	0	3.90378	0	1.04062	0	2.39667	0.346872	2.82805	0.173198	0.295621	METTL21AP1	21	39235386	39236020	-	635	processed_pseudogene	methyltransferase like 21A pseudogene 1 [Source:HGNC Symbol;Acc:HGNC:41921]	-
ENSG00000254172	3.28623	0	3.90378	0	1.04062	0	2.39667	0.346872	2.82805	0.173198	0.295621	RNU5A-3P	8	30643689	30643802	+	114	snRNA	RNA, U5A small nuclear 3, pseudogene [Source:HGNC Symbol;Acc:HGNC:42519]	-
ENSG00000270050	0	4.25725	2.92784	0	1.04062	0	2.39503	0.346872	2.82756	0.173331	0.295768	AL035427.1	X	102599657	102659712	-	387	antisense	novel transcript, antisense to ARMCX5 and GPRASP1	-
ENSG00000277475	0	4.25725	2.92784	0.956841	0	0	2.39503	0.318947	2.82753	0.174538	0.297342	AC213203.2	KI270713.1	31698	32528	-	831	protein_coding		-
ENSG00000177706	0	4.25725	2.92784	0	0	0.846352	2.39503	0.282117	2.82749	0.176159	0.299494	FAM20C	7	192969	260745	+	4629	protein_coding	FAM20C, golgi associated secretory pathway kinase [Source:HGNC Symbol;Acc:HGNC:22140]	-
ENSG00000260161	0	4.25725	2.92784	0	0	0.846352	2.39503	0.282117	2.82749	0.176159	0.299494	MTCYBP28	16	82120638	82121769	-	1132	processed_pseudogene	MT-CYB pseudogene 28 [Source:HGNC Symbol;Acc:HGNC:51994]	-
ENSG00000279597	8.76327	30.865	6.83162	1.91368	2.08123	2.53906	15.4866	2.17799	2.8204	0.00153719	0.00481646	AL031593.1	22	49534062	49534926	+	865	lincRNA	novel transcript	-
ENSG00000100033	1.09541	2.12862	3.90378	0.956841	0	0	2.37594	0.318947	2.81901	0.15317	0.268208	PRODH	22	18912777	18936553	-	8776	protein_coding	proline dehydrogenase 1 [Source:HGNC Symbol;Acc:HGNC:9453]	-
ENSG00000275839	8.76327	11.7074	11.7113	0.956841	0	3.38541	10.7273	1.44742	2.81834	0.00521124	0.0146141	AC243654.2	17	37454171	37454931	+	443	processed_pseudogene	ribosomal protein L24 (RPL24) pseudogene	-
ENSG00000207326	3.28623	5.32156	4.87973	0.956841	1.04062	0	4.49584	0.665819	2.81175	0.0617513	0.128695	RF00019	1	246426006	246426119	-	114	misc_RNA		-
ENSG00000171729	7.66786	2.12862	2.92784	0	0	1.6927	4.24144	0.564235	2.81085	0.0827547	0.164143	TMEM51	1	15152532	15220480	+	2240	protein_coding	transmembrane protein 51 [Source:HGNC Symbol;Acc:HGNC:25488]	-
ENSG00000226688	343.958	375.702	353.292	50.7126	45.7871	55.8593	357.651	50.7863	2.80999	2.14921e-57	1.22794e-55	ENTPD1-AS1	10	95753206	96090238	-	12528	antisense	ENTPD1 antisense RNA 1 [Source:HGNC Symbol;Acc:HGNC:45203]	-
ENSG00000213406	2.19082	0	4.87973	0	1.04062	0	2.35685	0.346872	2.8083	0.180511	0.305155	ANXA2P1	4	153307792	153308717	-	926	processed_pseudogene	annexin A2 pseudogene 1 [Source:HGNC Symbol;Acc:HGNC:538]	-
ENSG00000114923	2.19082	0	4.87973	0.956841	0	0	2.35685	0.318947	2.80824	0.181753	0.306862	SLC4A3	2	219627327	219641980	+	5091	protein_coding	solute carrier family 4 member 3 [Source:HGNC Symbol;Acc:HGNC:11029]	-
ENSG00000235142	2.19082	0	4.87973	0.956841	0	0	2.35685	0.318947	2.80824	0.181753	0.306862	LINC02532	6	106717452	106787541	-	6750	lincRNA	long intergenic non-protein coding RNA 2532 [Source:HGNC Symbol;Acc:HGNC:53549]	-
ENSG00000259935	2.19082	0	4.87973	0.956841	0	0	2.35685	0.318947	2.80824	0.181753	0.306862	AC009754.1	15	52648634	52649866	-	540	sense_intronic	novel transcript, intronic to KIAA1370	-
ENSG00000198482	509.365	607.722	538.722	86.1157	69.7213	80.4035	551.936	78.7468	2.80593	1.84098e-78	1.65504e-76	ZNF808	19	52527652	52564464	+	5008	protein_coding	zinc finger protein 808 [Source:HGNC Symbol;Acc:HGNC:33230]	zf-C2H2
ENSG00000171357	23.0036	18.0933	26.3505	0	8.32493	1.6927	22.4825	3.33921	2.80303	0.000169683	0.00062533	LURAP1	1	46203334	46221261	+	1854	protein_coding	leucine rich adaptor protein 1 [Source:HGNC Symbol;Acc:HGNC:32327]	-
ENSG00000241163	13.1449	15.9647	10.7354	2.87052	2.08123	0.846352	13.2817	1.9327	2.80283	0.00149236	0.0046877	LINC00877	3	72035300	72279503	-	4878	lincRNA	long intergenic non-protein coding RNA 877 [Source:HGNC Symbol;Acc:HGNC:27706]	-
ENSG00000230997	0	2.12862	4.87973	0	1.04062	0	2.33612	0.346872	2.79812	0.182811	0.308232	RAB42P1	14	89892128	89892443	+	316	processed_pseudogene	RAB42, member RAS oncogene family, pseudogene 1 [Source:HGNC Symbol;Acc:HGNC:19799]	-
ENSG00000235310	3.28623	6.38587	2.92784	0	0	1.6927	4.19998	0.564235	2.798	0.0806657	0.16064	GXYLT1P6	9	64488600	64489786	+	1187	processed_pseudogene	glucoside xylosyltransferase 1 pseudogene 6 [Source:HGNC Symbol;Acc:HGNC:50425]	-
ENSG00000256120	0	2.12862	4.87973	0	0	0.846352	2.33612	0.282117	2.79793	0.18577	0.31211	SOX5-AS1	12	24223271	24237965	+	710	lincRNA	SOX5 antisense RNA 1 [Source:HGNC Symbol;Acc:HGNC:53311]	-
ENSG00000281741	15.3357	14.9004	16.5911	0.956841	5.20308	0.846352	15.6091	2.33542	2.79604	0.000801524	0.00263449	AC241377.3	1	120913151	120914238	-	1088	TEC	uncharacterized LOC100996720 [Source:NCBI gene;Acc:100996720]	-
ENSG00000119686	23.0036	21.2862	21.4708	2.87052	4.16246	2.53906	21.9202	3.19068	2.79589	3.91379e-05	0.000158255	FLVCR2	14	75578617	75663214	+	4913	protein_coding	feline leukemia virus subgroup C cellular receptor family member 2 [Source:HGNC Symbol;Acc:HGNC:20105]	-
ENSG00000137285	17.5265	18.0933	16.5911	2.87052	2.08123	2.53906	17.4036	2.49694	2.79571	0.000236556	0.00085224	TUBB2B	6	3224261	3231730	-	2194	protein_coding	tubulin beta 2B class IIb [Source:HGNC Symbol;Acc:HGNC:30829]	-
ENSG00000280011	26.2898	35.1223	31.2302	5.74104	6.2437	1.6927	30.8808	4.55915	2.79329	2.21255e-06	1.05645e-05	AL031595.2	22	44210442	44229512	-	19071	antisense	novel transcript, antisense to PARVG	-
ENSG00000140859	75.5832	60.6658	54.6529	8.61157	12.4874	6.77082	63.634	9.28993	2.79296	1.27006e-11	1.00682e-10	KIFC3	16	57758217	57863053	-	9600	protein_coding	kinesin family member C3 [Source:HGNC Symbol;Acc:HGNC:6326]	-
ENSG00000131477	6.57246	5.32156	13.6632	1.91368	0	1.6927	8.51908	1.20213	2.79169	0.0131009	0.0335989	RAMP2	17	42758447	42763041	+	1148	protein_coding	receptor activity modifying protein 2 [Source:HGNC Symbol;Acc:HGNC:9844]	-
ENSG00000256713	4.38164	4.25725	3.90378	0	0	1.6927	4.18089	0.564235	2.7915	0.0788116	0.157674	PGA5	11	61241042	61251448	+	2913	protein_coding	pepsinogen 5, group I (pepsinogen A) [Source:HGNC Symbol;Acc:HGNC:8887]	-
ENSG00000170927	4.38164	4.25725	4.87973	0	2.08123	0	4.5062	0.693744	2.79027	0.0693177	0.141744	PKHD1	6	51615300	52087625	-	17454	protein_coding	PKHD1, fibrocystin/polyductin [Source:HGNC Symbol;Acc:HGNC:9016]	-
ENSG00000153902	1.09541	0	5.85567	0	1.04062	0	2.31703	0.346872	2.78779	0.193049	0.321347	LGI4	19	35124513	35142451	-	4532	protein_coding	leucine rich repeat LGI family member 4 [Source:HGNC Symbol;Acc:HGNC:18712]	-
ENSG00000163293	23.0036	13.836	15.6151	2.87052	3.12185	1.6927	17.4849	2.56169	2.78762	0.000290584	0.00102944	NIPAL1	4	47914142	48040173	+	5983	protein_coding	NIPA like domain containing 1 [Source:HGNC Symbol;Acc:HGNC:27194]	-
ENSG00000226989	1.09541	0	5.85567	0	0	0.846352	2.31703	0.282117	2.78758	0.196044	0.325038	AL049758.1	22	42853403	42853799	-	397	processed_pseudogene	chromosome 7 open reading frame 44 (C7orf44) pseudogene	-
ENSG00000224577	1.09541	0	5.85567	0	0	0.846352	2.31703	0.282117	2.78758	0.196044	0.325038	LINC01117	2	176637710	176655958	+	699	lincRNA	long intergenic non-protein coding RNA 1117 [Source:HGNC Symbol;Acc:HGNC:49260]	-
ENSG00000225779	2.19082	6.38587	4.87973	0	2.08123	0	4.48547	0.693744	2.78295	0.0742998	0.150362	AL122001.1	1	46370586	46370955	+	370	processed_pseudogene	novel pseudogene	-
ENSG00000213279	52.5796	84.0806	26.3505	5.74104	10.4062	7.61717	54.3369	7.92146	2.78278	2.94049e-08	1.72482e-07	Z97192.2	22	49572264	49575426	-	2379	lincRNA	novel transcript	-
ENSG00000137965	349.436	333.129	407.945	59.3241	58.2745	42.3176	363.503	53.3054	2.77954	1.01532e-51	4.9934e-50	IFI44	1	78649796	78664078	+	2038	protein_coding	interferon induced protein 44 [Source:HGNC Symbol;Acc:HGNC:16938]	-
ENSG00000232768	1.09541	6.38587	5.85567	0	2.08123	0	4.44565	0.693744	2.76938	0.0824129	0.163613	AL356320.1	1	31050872	31051034	+	163	processed_pseudogene	ribosomal protein S29 (RPS29) pseudogene	-
ENSG00000229236	5.47705	13.836	6.83162	0	3.12185	0.846352	8.7149	1.32273	2.76568	0.0139294	0.0354769	TTTY10	Y	20465668	20519228	-	1726	lincRNA	testis-specific transcript, Y-linked 10 [Source:HGNC Symbol;Acc:HGNC:18491]	-
ENSG00000119630	10.9541	6.38587	8.78351	0	3.12185	0.846352	8.70782	1.32273	2.76567	0.0124518	0.0320784	PGF	14	74941834	74955784	-	5962	protein_coding	placental growth factor [Source:HGNC Symbol;Acc:HGNC:8893]	-
ENSG00000177453	8.76327	4.25725	18.543	0	2.08123	2.53906	10.5212	1.5401	2.76423	0.00835702	0.022435	NIM1K	5	43192071	43280850	+	3619	protein_coding	NIM1 serine/threonine protein kinase [Source:HGNC Symbol;Acc:HGNC:28646]	-
ENSG00000267253	3.28623	6.38587	2.92784	0.956841	0	0.846352	4.19998	0.601064	2.76193	0.0746583	0.151002	AC055813.1	17	43718314	43720436	-	2123	processed_pseudogene	Wolf-Hirschhorn syndrome candidate 1-like 1 (WHSC1L1) pseudogene	-
ENSG00000248180	4.38164	7.45018	0.975945	0	1.04062	0.846352	4.26925	0.628989	2.75953	0.0814105	0.16193	GAPDHP60	4	87207092	87208086	+	995	processed_pseudogene	glyceraldehyde-3-phosphate dehydrogenase pseudogene 60 [Source:HGNC Symbol;Acc:HGNC:4153]	-
ENSG00000101306	95.3006	88.3379	99.5464	12.4389	8.32493	20.3125	94.3949	13.6921	2.75947	9.06894e-16	9.84708e-15	MYLK2	20	31819308	31834689	+	2976	protein_coding	myosin light chain kinase 2 [Source:HGNC Symbol;Acc:HGNC:16243]	-
ENSG00000261068	5.47705	8.51449	4.87973	0	1.04062	1.6927	6.29042	0.911107	2.75716	0.0308051	0.0709963	AL512274.1	6	42092233	42094259	-	2027	lincRNA	novel transcript	-
ENSG00000211724	16.4311	13.836	8.78351	0.956841	4.16246	0.846352	13.0169	1.98855	2.75574	0.00235747	0.00712581	TRBV6-6	7	142469537	142470013	+	388	TR_V_gene	T cell receptor beta variable 6-6 [Source:HGNC Symbol;Acc:HGNC:12231]	-
ENSG00000222012	517.033	580.05	462.598	81.3315	75.965	74.479	519.894	77.2585	2.75051	1.26595e-71	9.77005e-70	AC005481.1	7	157614023	157618765	+	3456	antisense	uncharacterized LOC105375614 [Source:NCBI gene;Acc:105375614]	-
ENSG00000165028	58.0567	29.8007	42.9416	2.87052	5.20308	11.0026	43.5997	6.35873	2.74842	1.6062e-07	8.75606e-07	NIPSNAP3B	9	104764157	104777457	+	2178	protein_coding	nipsnap homolog 3B [Source:HGNC Symbol;Acc:HGNC:23641]	-
ENSG00000262585	36.1485	14.9004	26.3505	2.87052	7.28431	1.6927	25.7998	3.94918	2.74631	4.29421e-05	0.000172608	LINC01979	17	79915252	79926725	-	5271	lincRNA	long intergenic non-protein coding RNA 1979 [Source:HGNC Symbol;Acc:HGNC:52807]	-
ENSG00000075618	276.043	230.956	211.78	37.3168	42.6653	27.9296	239.593	35.9706	2.74626	4.87298e-35	1.40005e-33	FSCN1	7	5592823	5606655	+	3692	protein_coding	fascin actin-bundling protein 1 [Source:HGNC Symbol;Acc:HGNC:11148]	-
ENSG00000201957	2.19082	8.51449	1.95189	0	1.04062	0.846352	4.21907	0.628989	2.74594	0.082618	0.163942	RF00402	3	179169083	179169210	-	128	snoRNA		-
ENSG00000197308	6.57246	5.32156	7.80756	0	3.12185	0	6.56719	1.04062	2.74525	0.0338444	0.0770243	GATA3-AS1	10	8050450	8053484	-	2372	lincRNA	GATA3 antisense RNA 1 [Source:HGNC Symbol;Acc:HGNC:33786]	-
ENSG00000256020	7.66786	10.6431	5.85567	0	0	3.38541	8.05555	1.12847	2.74341	0.0206712	0.050128	AC006205.2	12	585865	586486	-	373	sense_intronic	uncharacterized LOC105369595 [Source:NCBI gene;Acc:105369595]	-
ENSG00000135919	673.677	670.516	636.316	97.5978	103.021	95.6378	660.17	98.7522	2.74274	1.89277e-98	2.49865e-96	SERPINE2	2	223975112	224039319	-	8891	protein_coding	serpin family E member 2 [Source:HGNC Symbol;Acc:HGNC:8951]	-
ENSG00000251026	35.0531	53.2156	37.0859	5.74104	5.20308	7.61717	41.7849	6.1871	2.74273	4.32925e-08	2.49566e-07	LINC02163	5	104079911	104105403	+	574	lincRNA	long intergenic non-protein coding RNA 2163 [Source:HGNC Symbol;Acc:HGNC:53024]	-
ENSG00000244482	9.85868	7.45018	1.95189	1.91368	1.04062	0	6.42025	0.984766	2.7351	0.0362204	0.0817788	LILRA6	19	54236592	54242791	-	2718	protein_coding	leukocyte immunoglobulin like receptor A6 [Source:HGNC Symbol;Acc:HGNC:15495]	-
ENSG00000225094	5.47705	4.25725	2.92784	1.91368	0	0	4.22071	0.637894	2.73482	0.0830352	0.164574	SETP20	4	109553243	109554094	-	852	processed_pseudogene	SET pseudogene 20 [Source:HGNC Symbol;Acc:HGNC:42939]	-
ENSG00000253516	14.2403	9.5788	7.80756	4.7842	0	0	10.5422	1.59473	2.73286	0.0103111	0.027064	HMGB1P41	8	80812142	80812581	-	440	processed_pseudogene	high mobility group box 1 pseudogene 41 [Source:HGNC Symbol;Acc:HGNC:39188]	-
ENSG00000266097	12.0495	9.5788	10.7354	0.956841	4.16246	0	10.7879	1.70644	2.73217	0.00638618	0.0175692	MIR5192	2	62205826	62205917	+	92	miRNA	microRNA 5192 [Source:HGNC Symbol;Acc:HGNC:43473]	-
ENSG00000124232	14.2403	14.9004	8.78351	2.87052	2.08123	0.846352	12.6414	1.9327	2.72955	0.0023499	0.00710464	RBPJL	20	45306851	45317824	+	2763	protein_coding	recombination signal binding protein for immunoglobulin kappa J region like [Source:HGNC Symbol;Acc:HGNC:13761]	CSL
ENSG00000164251	165.407	141.553	147.368	16.2663	24.9748	27.0833	151.443	22.7748	2.72833	1.82388e-24	3.3514e-23	F2RL1	5	76818933	76835315	+	2958	protein_coding	F2R like trypsin receptor 1 [Source:HGNC Symbol;Acc:HGNC:3538]	-
ENSG00000219294	5.47705	8.51449	4.87973	2.87052	0	0	6.29042	0.956841	2.72707	0.0387067	0.0866435	PIP5K1P1	6	7986537	7988192	+	1656	processed_pseudogene	phosphatidylinositol-4-phosphate 5-kinase type 1 pseudogene 1 [Source:HGNC Symbol;Acc:HGNC:28372]	-
ENSG00000133519	13.1449	10.6431	14.6392	0	5.20308	0.846352	12.8091	2.01648	2.72659	0.00354167	0.0103042	ZDHHC8P1	22	23390606	23402726	-	3269	transcribed_unprocessed_pseudogene	zinc finger DHHC-type containing 8 pseudogene 1 [Source:HGNC Symbol;Acc:HGNC:26461]	-
ENSG00000176490	9.85868	19.1576	7.80756	1.91368	1.04062	2.53906	12.2746	1.83112	2.7177	0.00317256	0.00932766	DIRAS1	19	2714567	2721418	-	3485	protein_coding	DIRAS family GTPase 1 [Source:HGNC Symbol;Acc:HGNC:19127]	-
ENSG00000148400	18967	18102.9	14571.8	2434.2	2676.46	2755.72	17213.9	2622.13	2.71452	1.92612e-239	1.38031e-236	NOTCH1	9	136494433	136545786	-	10377	protein_coding	notch 1 [Source:HGNC Symbol;Acc:HGNC:7881]	-
ENSG00000116574	3031	2812.98	3080.08	466.938	475.562	419.791	2974.68	454.097	2.71434	4.92067e-270	4.25587e-267	RHOU	1	228735077	228746669	+	4372	protein_coding	ras homolog family member U [Source:HGNC Symbol;Acc:HGNC:17794]	-
ENSG00000229463	5.47705	6.38587	5.85567	0	0	2.53906	5.90619	0.846352	2.71018	0.0434975	0.0957022	LYST-AS1	1	235839483	235840182	+	521	antisense	LYST antisense RNA 1 [Source:HGNC Symbol;Acc:HGNC:41320]	-
ENSG00000164604	43.8164	68.1159	63.4364	4.7842	6.2437	15.2343	58.4562	8.75408	2.71012	1.78009e-09	1.17402e-08	GPR85	7	113078331	113087778	-	7396	protein_coding	G protein-coupled receptor 85 [Source:HGNC Symbol;Acc:HGNC:4536]	-
ENSG00000184434	12.0495	13.836	10.7354	3.82736	0	1.6927	12.207	1.84002	2.70762	0.00342384	0.00999845	LRRC19	9	26993136	27005693	-	3609	protein_coding	leucine rich repeat containing 19 [Source:HGNC Symbol;Acc:HGNC:23379]	-
ENSG00000233609	7.66786	7.45018	8.78351	0.956841	0	2.53906	7.96718	1.1653	2.70746	0.0166416	0.0415164	RPL10P19	8	8961200	8979025	+	1442	transcribed_processed_pseudogene	ribosomal protein L10 pseudogene 19 [Source:HGNC Symbol;Acc:HGNC:52350]	-
ENSG00000137225	13.1449	24.4792	23.4227	3.82736	2.08123	3.38541	20.3489	3.098	2.7065	0.000136858	0.000511727	CAPN11	6	44158811	44184402	+	3549	protein_coding	calpain 11 [Source:HGNC Symbol;Acc:HGNC:1478]	-
ENSG00000113520	50.3888	31.9293	59.5326	6.69789	9.36554	5.92447	47.2836	7.3293	2.70489	1.65652e-08	9.94465e-08	IL4	5	132673986	132682676	+	818	protein_coding	interleukin 4 [Source:HGNC Symbol;Acc:HGNC:6014]	-
ENSG00000259479	134.735	157.518	179.574	22.9642	35.3809	15.2343	157.276	24.5265	2.70392	4.84652e-22	7.76744e-21	SORD2P	15	44825747	44884694	-	2925	transcribed_unprocessed_pseudogene	sorbitol dehydrogenase 2, pseudogene [Source:HGNC Symbol;Acc:HGNC:49919]	-
ENSG00000161642	900.426	913.179	715.368	123.432	139.443	126.107	842.991	129.661	2.70203	2.70687e-93	3.26413e-91	ZNF385A	12	54369133	54391298	-	3179	protein_coding	zinc finger protein 385A [Source:HGNC Symbol;Acc:HGNC:17521]	-
ENSG00000272541	6.57246	21.2862	13.6632	1.91368	0	4.23176	13.8406	2.04848	2.70028	0.00306966	0.00906005	AL021368.3	6	57855891	57856468	-	578	lincRNA	novel transcript	-
ENSG00000076706	221.273	228.827	232.275	35.4031	20.8123	47.3957	227.458	34.5371	2.69925	2.86887e-31	7.14567e-30	MCAM	11	119308529	119321521	-	7422	protein_coding	melanoma cell adhesion molecule [Source:HGNC Symbol;Acc:HGNC:6934]	-
ENSG00000196782	273.852	221.377	209.828	34.4463	39.5434	35.5468	235.019	36.5122	2.68787	5.10441e-35	1.46152e-33	MAML3	4	139716753	140154184	-	7012	protein_coding	mastermind like transcriptional coactivator 3 [Source:HGNC Symbol;Acc:HGNC:16272]	-
ENSG00000173947	24.099	21.2862	27.3265	4.7842	3.12185	3.38541	24.2372	3.76382	2.68768	2.41211e-05	0.00010055	PIFO	1	111346288	111353013	+	4261	protein_coding	primary cilia formation [Source:HGNC Symbol;Acc:HGNC:27009]	-
ENSG00000212615	1.09541	2.12862	8.78351	0	1.04062	0.846352	4.00251	0.628989	2.68501	0.0987081	0.189586	RF00151	14	45088243	45088308	+	66	snoRNA		-
ENSG00000279023	9.85868	5.32156	14.6392	0	2.08123	2.53906	9.93981	1.5401	2.6796	0.00950558	0.0251603	AC148477.6	12	132360734	132361198	+	465	TEC	novel transcript	-
ENSG00000224020	20.8128	24.4792	21.4708	5.74104	3.12185	1.6927	22.2542	3.51853	2.67738	6.91909e-05	0.000269898	MIR181A2HG	9	124658467	124698631	+	662	antisense	MIR181A2 host gene [Source:HGNC Symbol;Acc:HGNC:37188]	-
ENSG00000079385	16.4311	10.6431	15.6151	5.74104	1.04062	0	14.2298	2.26055	2.67583	0.00283267	0.00842513	CEACAM1	19	42507304	42561234	-	5524	protein_coding	carcinoembryonic antigen related cell adhesion molecule 1 [Source:HGNC Symbol;Acc:HGNC:1814]	-
ENSG00000267191	4.38164	4.25725	2.92784	0	0	1.6927	3.85557	0.564235	2.6755	0.0996693	0.191051	AC006213.3	19	43902001	43926545	+	517	antisense	novel transcript, antisense to ZNF45	-
ENSG00000275395	637.528	565.149	497.732	71.7631	98.8585	95.6378	566.803	88.7531	2.67402	5.60304e-67	3.96993e-65	FCGBP	19	39863323	39934626	-	12961	protein_coding	Fc fragment of IgG binding protein [Source:HGNC Symbol;Acc:HGNC:13572]	-
ENSG00000274835	4.38164	2.12862	0	0	1.04062	0	2.17009	0.346872	2.67037	0.212932	0.346264	AC100757.2	15	22360639	22360918	+	280	unprocessed_pseudogene	Ig heavy chain V-I pseudogene	-
ENSG00000279502	4.38164	2.12862	0	0	1.04062	0	2.17009	0.346872	2.67037	0.212932	0.346264	AC016542.2	10	72756398	72757016	+	619	TEC	TEC	-
ENSG00000274307	16.4311	11.7074	20.4948	0.956841	5.20308	1.6927	16.2111	2.61754	2.66961	0.000875501	0.0028619	AC023449.2	15	25708470	25710869	-	2400	sense_intronic	novel transcript, sense intronic to ATP10A	-
ENSG00000153930	52.5796	46.8297	48.7973	9.56841	4.16246	9.30988	49.4022	7.68025	2.66621	3.79139e-09	2.42839e-08	ANKFN1	17	55882301	56511659	+	7498	protein_coding	ankyrin repeat and fibronectin type III domain containing 1 [Source:HGNC Symbol;Acc:HGNC:26766]	-
ENSG00000178233	90.919	65.9873	52.701	12.4389	10.4062	10.1562	69.8691	11.0004	2.66568	1.31963e-11	1.04498e-10	TMEM151B	6	44270466	44307506	+	5459	protein_coding	transmembrane protein 151B [Source:HGNC Symbol;Acc:HGNC:21315]	-
ENSG00000100918	584.949	557.699	553.361	90.8999	87.4118	88.867	565.336	89.0595	2.66564	9.96428e-84	1.00776e-81	REC8	14	24171853	24180257	+	3844	protein_coding	REC8 meiotic recombination protein [Source:HGNC Symbol;Acc:HGNC:16879]	-
ENSG00000283045	6.57246	9.5788	8.78351	0	4.16246	0	8.31159	1.38749	2.66499	0.021707	0.0523163	AC103703.1	17	44486153	44486815	-	663	sense_intronic	novel transcript, sense intronic to GPATCH8	-
ENSG00000101438	60.2475	46.8297	59.5326	4.7842	10.4062	11.0026	55.5366	8.73098	2.66489	7.23113e-10	4.92856e-09	SLC32A1	20	38724462	38729372	+	2574	protein_coding	solute carrier family 32 member 1 [Source:HGNC Symbol;Acc:HGNC:11018]	-
ENSG00000273742	3.28623	3.19293	0	0	0	0.846352	2.15972	0.282117	2.66487	0.215686	0.349541	MIR6075	5	1510762	1510856	-	95	miRNA	microRNA 6075 [Source:HGNC Symbol;Acc:HGNC:50198]	-
ENSG00000255875	3.28623	3.19293	0	0	1.04062	0	2.15972	0.346872	2.66469	0.212378	0.345657	AC008813.1	19	52809824	52810708	+	885	processed_pseudogene	poly(A) binding protein, nuclear 1 (PABPN1) pseudogene	-
ENSG00000101850	3.28623	3.19293	0	0	1.04062	0	2.15972	0.346872	2.66469	0.212378	0.345657	GPR143	X	9725346	9786297	-	2486	protein_coding	G protein-coupled receptor 143 [Source:HGNC Symbol;Acc:HGNC:20145]	-
ENSG00000259986	3.28623	12.7717	1.95189	0.956841	1.04062	0.846352	6.00329	0.947936	2.66466	0.0447933	0.0981095	AC103876.1	15	83179182	83439445	+	943	antisense	novel transcript, antisense to HDGFRP3	-
ENSG00000278463	3.28623	1.06431	7.80756	0.956841	1.04062	0	4.0527	0.665819	2.66426	0.0950967	0.183973	HIST1H2AB	6	26033176	26033568	-	393	protein_coding	histone cluster 1 H2A family member b [Source:HGNC Symbol;Acc:HGNC:4734]	-
ENSG00000279129	3.28623	4.25725	3.90378	0	0	1.6927	3.81575	0.564235	2.66382	0.101541	0.193747	AC046158.3	16	78550739	78553296	-	2558	TEC	TEC	-
ENSG00000242707	5.47705	0	0.975945	0.956841	0	0	2.151	0.318947	2.66014	0.224288	0.360546	RN7SL362P	18	13715102	13715368	-	267	misc_RNA	RNA, 7SL, cytoplasmic 362, pseudogene [Source:HGNC Symbol;Acc:HGNC:46378]	-
ENSG00000229891	54.7705	39.3795	36.11	3.82736	7.28431	9.30988	43.42	6.80718	2.65975	6.46049e-08	3.67109e-07	LINC01315	22	42364400	42369236	-	1267	lincRNA	long intergenic non-protein coding RNA 1315 [Source:HGNC Symbol;Acc:HGNC:50513]	-
ENSG00000250106	2.19082	4.25725	0	0	0	0.846352	2.14935	0.282117	2.65935	0.219017	0.354114	ANKRD33B-AS1	5	10627260	10628225	-	522	antisense	ANKRD33B antisense RNA 1 [Source:HGNC Symbol;Acc:HGNC:41298]	-
ENSG00000224142	2.19082	4.25725	0	0	0	0.846352	2.14935	0.282117	2.65935	0.219017	0.354114	AMMECR1-IT1	X	110305420	110307221	-	561	sense_intronic	AMMECR1 intronic transcript 1 [Source:HGNC Symbol;Acc:HGNC:41306]	-
ENSG00000229497	2.19082	4.25725	0	0	0	0.846352	2.14935	0.282117	2.65935	0.219017	0.354114	AC005189.1	7	43767290	43767599	+	310	processed_pseudogene	novel pseudogene similar to LOC203547	-
ENSG00000237604	2.19082	4.25725	0	0	0	0.846352	2.14935	0.282117	2.65935	0.219017	0.354114	AP001056.1	21	44175489	44176453	+	821	lincRNA	novel transcript	-
ENSG00000251883	2.19082	4.25725	0	0.956841	0	0	2.14935	0.318947	2.65926	0.217108	0.351618	RNU6ATAC17P	20	25611153	25611223	+	71	snRNA	RNA, U6atac small nuclear 17, pseudogene [Source:HGNC Symbol;Acc:HGNC:46916]	-
ENSG00000134247	2.19082	8.51449	6.83162	0	1.04062	1.6927	5.84564	0.911107	2.65787	0.0451307	0.0987584	PTGFRN	1	116910057	116990358	+	6352	protein_coding	prostaglandin F2 receptor inhibitor [Source:HGNC Symbol;Acc:HGNC:9601]	-
ENSG00000233487	9.85868	12.7717	13.6632	3.82736	2.08123	0	12.0979	1.96953	2.65782	0.00419469	0.0120118	RPSAP69	3	196983890	196987558	-	1189	transcribed_processed_pseudogene	ribosomal protein SA pseudogene 69 [Source:HGNC Symbol;Acc:HGNC:51922]	-
ENSG00000136378	253.04	224.57	249.842	37.3168	33.2997	44.0103	242.484	38.2089	2.65763	1.99484e-37	6.32549e-36	ADAMTS7	15	78759203	78811431	-	7730	protein_coding	ADAM metallopeptidase with thrombospondin type 1 motif 7 [Source:HGNC Symbol;Acc:HGNC:223]	-
ENSG00000270679	12.0495	6.38587	4.87973	0	1.04062	2.53906	7.7717	1.19322	2.656	0.0218797	0.0526667	AC138473.1	19	44290081	44290911	+	526	processed_pseudogene	mitochondrial ribosomal protein S15 (MRPS15) pseudogene	-
ENSG00000267491	26.2898	22.3505	15.6151	1.91368	2.08123	5.92447	21.4185	3.30646	2.65593	0.000139244	0.000520263	AC100788.1	17	78903263	78905024	+	945	antisense	novel transcript, antisense to TIMP2	-
ENSG00000232216	135.831	153.261	137.608	27.7484	18.7311	21.1588	142.233	22.5461	2.6553	4.40942e-23	7.54929e-22	IGHV3-43	14	106470264	106470800	-	434	IG_V_gene	immunoglobulin heavy variable 3-43 [Source:HGNC Symbol;Acc:HGNC:5604]	-
ENSG00000232373	1.09541	5.32156	0	0	0	0.846352	2.13899	0.282117	2.65397	0.227812	0.3649	MTCYBP3	13	95694569	95695705	+	1137	processed_pseudogene	MT-CYB pseudogene 3 [Source:HGNC Symbol;Acc:HGNC:39579]	-
ENSG00000244314	1.09541	5.32156	0	0	1.04062	0	2.13899	0.346872	2.65386	0.22446	0.360707	RN7SL36P	3	195146728	195147003	-	276	misc_RNA	RNA, 7SL, cytoplasmic 36, pseudogene [Source:HGNC Symbol;Acc:HGNC:46052]	-
ENSG00000149575	9.85868	8.51449	5.85567	0	3.12185	0.846352	8.07628	1.32273	2.65359	0.0185487	0.045634	SCN2B	11	118161951	118176673	-	5826	protein_coding	sodium voltage-gated channel beta subunit 2 [Source:HGNC Symbol;Acc:HGNC:10589]	-
ENSG00000248967	4.38164	1.06431	0.975945	0.956841	0	0	2.14063	0.318947	2.65324	0.196807	0.325848	AC022493.2	5	80746339	80746819	-	481	processed_pseudogene	S-phase kinase-associated protein 1 (SKP1) pseudogene	-
ENSG00000167644	4.38164	1.06431	0.975945	0	1.04062	0	2.14063	0.346872	2.65318	0.195561	0.324472	C19orf33	19	38304161	38305009	+	617	protein_coding	chromosome 19 open reading frame 33 [Source:HGNC Symbol;Acc:HGNC:16668]	-
ENSG00000220937	7.66786	4.25725	0	0	1.04062	0.846352	3.97504	0.628989	2.65311	0.117102	0.216509	HNRNPA1P41	9	4944670	4945902	-	928	processed_pseudogene	heterogeneous nuclear ribonucleoprotein A1 pseudogene 41 [Source:HGNC Symbol;Acc:HGNC:48770]	-
ENSG00000255946	5.47705	4.25725	1.95189	0.956841	0	0.846352	3.89539	0.601064	2.65039	0.0936658	0.181886	AC069234.1	12	120740470	120761592	-	583	antisense	novel transcript	-
ENSG00000255115	0	6.38587	0	0	0	0.846352	2.12862	0.282117	2.64908	0.263572	0.408737	AP002812.4	11	77914990	77915275	-	286	processed_pseudogene	family with sequence similarity 162, member A (FAM162A) pseudogene	-
ENSG00000240411	0	6.38587	0	0.956841	0	0	2.12862	0.318947	2.64904	0.261423	0.406282	RPL5P16	5	82777797	82778586	+	790	processed_pseudogene	ribosomal protein L5 pseudogene 16 [Source:HGNC Symbol;Acc:HGNC:36009]	-
ENSG00000280424	3.28623	2.12862	0.975945	0	0	0.846352	2.13027	0.282117	2.64761	0.193676	0.322113	BX537318.2	22	46006616	46010777	+	4162	TEC	dynein heavy chain -like pseudogene [Source:NCBI gene;Acc:730668]	-
ENSG00000254395	3.28623	2.12862	0.975945	0	0	0.846352	2.13027	0.282117	2.64761	0.193676	0.322113	IGHV4-55	14	106606101	106606551	-	368	IG_V_pseudogene	immunoglobulin heavy variable 4-55 (pseudogene) [Source:HGNC Symbol;Acc:HGNC:5653]	-
ENSG00000230929	3.28623	0	0	0	0	0	1.09541	0	2.64721	0.419773	1	AC099513.1	5	126628019	126628319	-	301	processed_pseudogene	ribosomal protein, large, P1 (RPLP1) pseudogene	-
ENSG00000257408	3.28623	0	0	0	0	0	1.09541	0	2.64721	0.419773	1	AC092375.1	16	21938865	21944987	+	666	transcribed_unprocessed_pseudogene	ATP-binding cassette, sub-family A (ABC1), member 3 (ABCA3) pseudogene	-
ENSG00000228293	3.28623	0	0	0	0	0	1.09541	0	2.64721	0.419773	1	AL049712.1	20	2664352	2665874	+	872	antisense	novel transcript	-
ENSG00000134571	3.28623	0	0	0	0	0	1.09541	0	2.64721	0.419773	1	MYBPC3	11	47331397	47352702	-	4280	protein_coding	myosin binding protein C, cardiac [Source:HGNC Symbol;Acc:HGNC:7551]	-
ENSG00000188037	3.28623	0	0	0	0	0	1.09541	0	2.64721	0.419773	1	CLCN1	7	143316126	143352083	+	3306	protein_coding	chloride voltage-gated channel 1 [Source:HGNC Symbol;Acc:HGNC:2019]	-
ENSG00000165807	3.28623	0	0	0	0	0	1.09541	0	2.64721	0.419773	1	PPP1R36	14	64549902	64589380	+	3093	protein_coding	protein phosphatase 1 regulatory subunit 36 [Source:HGNC Symbol;Acc:HGNC:20097]	-
ENSG00000283629	3.28623	0	0	0	0	0	1.09541	0	2.64721	0.419773	1	AC016526.4	14	76131707	76152627	-	517	antisense	novel transcript, antisense to GPATCH2L	-
ENSG00000259621	3.28623	0	0	0	0	0	1.09541	0	2.64721	0.419773	1	AC069029.1	15	98880659	98893535	-	263	antisense	novel transcript, antisense to IGF1R	-
ENSG00000237887	3.28623	0	0	0	0	0	1.09541	0	2.64721	0.419773	1	RPL23AP32	2	54529343	54529801	+	459	processed_pseudogene	ribosomal protein L23a pseudogene 32 [Source:HGNC Symbol;Acc:HGNC:25345]	-
ENSG00000184844	3.28623	0	0	0	0	0	1.09541	0	2.64721	0.419773	1	CYCSP45	X	153841251	153841565	+	315	processed_pseudogene	cytochrome c, somatic pseudogene 45 [Source:HGNC Symbol;Acc:HGNC:24419]	-
ENSG00000235820	3.28623	0	0	0	0	0	1.09541	0	2.64721	0.419773	1	AL109935.1	20	5533628	5535889	+	473	antisense	novel transcript	-
ENSG00000173976	3.28623	0	0	0	0	0	1.09541	0	2.64721	0.419773	1	RAX2	19	3769089	3772221	-	2414	protein_coding	retina and anterior neural fold homeobox 2 [Source:HGNC Symbol;Acc:HGNC:18286]	Homeobox
ENSG00000255672	3.28623	0	0	0	0	0	1.09541	0	2.64721	0.419773	1	AP002892.1	11	72354516	72363555	+	550	antisense	novel transcript	-
ENSG00000166527	3.28623	0	0	0	0	0	1.09541	0	2.64721	0.419773	1	CLEC4D	12	8509475	8522366	+	2013	protein_coding	C-type lectin domain family 4 member D [Source:HGNC Symbol;Acc:HGNC:14554]	-
ENSG00000258153	3.28623	0	0	0	0	0	1.09541	0	2.64721	0.419773	1	HSPE1P4	12	101873316	101873623	-	308	processed_pseudogene	heat shock protein family E (Hsp10) member 1 pseudogene 4 [Source:HGNC Symbol;Acc:HGNC:49323]	-
ENSG00000275334	3.28623	0	0	0	0	0	1.09541	0	2.64721	0.419773	1	MIR5787	3	50227436	50227490	+	55	miRNA	microRNA 5787 [Source:HGNC Symbol;Acc:HGNC:49930]	-
ENSG00000196091	3.28623	0	0	0	0	0	1.09541	0	2.64721	0.419773	1	MYBPC1	12	101568353	101686018	+	7385	protein_coding	myosin binding protein C, slow type [Source:HGNC Symbol;Acc:HGNC:7549]	-
ENSG00000224238	3.28623	0	0	0	0	0	1.09541	0	2.64721	0.419773	1	WARS2-IT1	1	119047405	119064785	+	2060	antisense	WARS2 intronic transcript 1 [Source:HGNC Symbol;Acc:HGNC:41393]	-
ENSG00000234601	3.28623	0	0	0	0	0	1.09541	0	2.64721	0.419773	1	CHRM3-AS1	1	239898016	239899872	-	486	antisense	CHRM3 antisense RNA 1 [Source:HGNC Symbol;Acc:HGNC:40150]	-
ENSG00000230951	3.28623	0	0	0	0	0	1.09541	0	2.64721	0.419773	1	GPS2P2	3	186772589	186773476	+	888	processed_pseudogene	G protein pathway suppressor 2 pseudogene 2 [Source:HGNC Symbol;Acc:HGNC:49623]	-
ENSG00000249405	3.28623	0	0	0	0	0	1.09541	0	2.64721	0.419773	1	AC022441.1	5	50858760	50860020	-	794	lincRNA	novel transcript	-
ENSG00000251648	3.28623	0	0	0	0	0	1.09541	0	2.64721	0.419773	1	AC008958.1	5	65732973	65733654	+	682	processed_pseudogene	PRAME family pseudogene	-
ENSG00000249751	3.28623	0	0	0	0	0	1.09541	0	2.64721	0.419773	1	ECSCR	5	139448556	139462743	-	1035	protein_coding	endothelial cell surface expressed chemotaxis and apoptosis regulator [Source:HGNC Symbol;Acc:HGNC:35454]	-
ENSG00000081842	3.28623	0	0	0	0	0	1.09541	0	2.64721	0.419773	1	PCDHA6	5	140827958	141012344	+	6133	protein_coding	protocadherin alpha 6 [Source:HGNC Symbol;Acc:HGNC:8672]	-
ENSG00000196748	3.28623	0	0	0	0	0	1.09541	0	2.64721	0.419773	1	CLPSL2	6	35776594	35779552	+	611	protein_coding	colipase like 2 [Source:HGNC Symbol;Acc:HGNC:21250]	-
ENSG00000272397	3.28623	0	0	0	0	0	1.09541	0	2.64721	0.419773	1	AL138916.2	6	146948528	146951159	-	2144	lincRNA	novel transcript	-
ENSG00000228572	3.28623	0	0	0	0	0	1.09541	0	2.64721	0.419773	1	AL954722.1	X	253743	255091	+	259	unprocessed_pseudogene	regucalcin (RGN) pseudogene	-
ENSG00000237208	3.28623	0	0	0	0	0	1.09541	0	2.64721	0.419773	1	AL445072.1	X	126109762	126115562	+	639	lincRNA	uncharacterized LOC101928495 [Source:NCBI gene;Acc:101928495]	-
ENSG00000253358	3.28623	0	0	0	0	0	1.09541	0	2.64721	0.419773	1	AC087439.1	8	91016588	91018655	+	398	antisense	novel transcript	-
ENSG00000179082	3.28623	0	0	0	0	0	1.09541	0	2.64721	0.419773	1	C9orf106	9	129321016	129324905	+	3145	lincRNA	chromosome 9 open reading frame 106 (putative) [Source:HGNC Symbol;Acc:HGNC:31370]	-
ENSG00000226990	3.28623	0	0	0	0	0	1.09541	0	2.64721	0.419773	1	AC025946.1	10	8400860	8461863	+	430	lincRNA	novel transcript	-
ENSG00000207430	3.28623	0	0	0	0	0	1.09541	0	2.64721	0.419773	1	RF00096	15	30581184	30581316	+	133	snoRNA		-
ENSG00000252618	3.28623	0	0	0	0	0	1.09541	0	2.64721	0.419773	1	RNA5SP441	17	40374089	40374176	+	88	rRNA_pseudogene	RNA, 5S ribosomal pseudogene 441 [Source:HGNC Symbol;Acc:HGNC:43341]	-
ENSG00000280394	3.28623	0	0	0	0	0	1.09541	0	2.64721	0.419773	1	AC011471.3	19	6263068	6263469	-	402	TEC	novel transcript, sense intronic to MLLT1	-
ENSG00000253021	3.28623	0	0	0	0	0	1.09541	0	2.64721	0.419773	1	RNU6-902P	19	44085213	44085303	-	91	snRNA	RNA, U6 small nuclear 902, pseudogene [Source:HGNC Symbol;Acc:HGNC:47865]	-
ENSG00000228349	3.28623	0	0	0	0	0	1.09541	0	2.64721	0.419773	1	RPS26P4	21	39491544	39491898	-	355	processed_pseudogene	ribosomal protein S26 pseudogene 4 [Source:HGNC Symbol;Acc:HGNC:23775]	-
ENSG00000261481	5.47705	3.19293	8.78351	1.91368	0	0.846352	5.81783	0.920011	2.64424	0.0440785	0.0967259	AC022167.4	16	8869251	8870032	+	498	antisense	novel transcript, antisense to CARHSP1	-
ENSG00000227992	5.47705	11.7074	18.543	4.7842	1.04062	0	11.9091	1.94161	2.64417	0.007631	0.0206652	AC108463.1	2	111203964	111206215	-	347	processed_pseudogene	pseudogene similar to part of ubiquitin carboxyl-terminal hydrolase L5 UCHL5	-
ENSG00000267009	18.622	29.8007	28.3024	1.91368	6.2437	4.23176	25.575	4.12971	2.6438	2.87891e-05	0.000118686	AC007780.1	17	68413623	68524949	+	1863	processed_transcript	novel transcript	-
ENSG00000236846	1.09541	4.25725	5.85567	0	0	1.6927	3.73611	0.564235	2.64365	0.115803	0.214677	AL359979.2	1	223144049	223144954	+	613	lincRNA	novel transcript	-
ENSG00000235076	5.47705	11.7074	5.85567	0	1.04062	2.53906	7.68005	1.19322	2.64245	0.0225475	0.054051	GAPDHP52	13	21358373	21359314	+	942	processed_pseudogene	glyceraldehyde 3 phosphate dehydrogenase pseudogene 52 [Source:HGNC Symbol;Acc:HGNC:38558]	-
ENSG00000130768	4.38164	9.5788	2.92784	0	0	2.53906	5.62942	0.846352	2.64234	0.0580941	0.122088	SMPDL3B	1	27934993	27959157	+	2670	protein_coding	sphingomyelin phosphodiesterase acid like 3B [Source:HGNC Symbol;Acc:HGNC:21416]	-
ENSG00000259201	2.19082	3.19293	0.975945	0	0	0.846352	2.1199	0.282117	2.64217	0.194977	0.323783	AC090971.2	15	51887560	51901123	-	510	antisense	novel transcript, antisense to TMOD3	-
ENSG00000214872	87.6327	102.174	86.8591	13.3958	16.6499	14.388	92.2219	14.8112	2.64215	7.29446e-16	7.96863e-15	SMTNL1	11	57542641	57550274	+	1649	protein_coding	smoothelin like 1 [Source:HGNC Symbol;Acc:HGNC:32394]	-
ENSG00000239602	2.19082	3.19293	0.975945	0	1.04062	0	2.1199	0.346872	2.64208	0.192011	0.320035	AC091959.2	5	146137755	146138381	+	321	processed_pseudogene	ribosomal protein L35a (RPL35A) pseudogene	-
ENSG00000253437	2.19082	3.19293	0.975945	0	1.04062	0	2.1199	0.346872	2.64208	0.192011	0.320035	RNU6-988P	8	38122374	38122480	+	107	snRNA	RNA, U6 small nuclear 988, pseudogene [Source:HGNC Symbol;Acc:HGNC:47951]	-
ENSG00000231812	2.19082	3.19293	0.975945	0	1.04062	0	2.1199	0.346872	2.64208	0.192011	0.320035	SNRPCP9	7	97885868	97886074	+	207	processed_pseudogene	small nuclear ribonucleoprotein polypeptide C pseudogene 9 [Source:HGNC Symbol;Acc:HGNC:49824]	-
ENSG00000264958	6.57246	4.25725	0.975945	0	1.04062	0.846352	3.93522	0.628989	2.63995	0.100262	0.191996	ALOX12P1	17	30529688	30542416	+	1229	unprocessed_pseudogene	arachidonate 12-lipoxygenase pseudogene 1 [Source:HGNC Symbol;Acc:HGNC:431]	-
ENSG00000256019	4.38164	0	1.95189	0.956841	0	0	2.11118	0.318947	2.63775	0.222451	0.358235	TAS2R63P	12	11048332	11049256	-	925	unprocessed_pseudogene	taste 2 receptor member 63 pseudogene [Source:HGNC Symbol;Acc:HGNC:20641]	-
ENSG00000133665	1.09541	4.25725	0.975945	0	0	0.846352	2.10953	0.282117	2.63684	0.202458	0.332703	DYDC2	10	80344745	80368073	+	2465	protein_coding	DPY30 domain containing 2 [Source:HGNC Symbol;Acc:HGNC:23468]	-
ENSG00000244630	1.09541	4.25725	0.975945	0.956841	0	0	2.10953	0.318947	2.63681	0.200735	0.330565	AC022493.1	5	80855507	80855843	-	337	processed_pseudogene	ribosomal protein S26 (RPS26) pseudogene	-
ENSG00000277463	1.09541	4.25725	0.975945	0	1.04062	0	2.10953	0.346872	2.63679	0.199454	0.329169	AC080038.2	17	62626031	62626453	+	423	lincRNA	novel transcript	-
ENSG00000230891	1.09541	4.25725	0.975945	0	1.04062	0	2.10953	0.346872	2.63679	0.199454	0.329169	LINC00692	3	25858533	25873700	-	934	processed_transcript	long intergenic non-protein coding RNA 692 [Source:HGNC Symbol;Acc:HGNC:27708]	-
ENSG00000235008	2.19082	1.06431	0	0	0	0	1.08504	0	2.63371	0.380251	1	AL023775.1	6	166701094	166702839	-	1746	processed_pseudogene	IGF-II mRNA-binding protein 3 (KOC1) pseudogene	-
ENSG00000200926	2.19082	1.06431	0	0	0	0	1.08504	0	2.63371	0.380251	1	RNU6-960P	6	111091213	111091332	-	120	snRNA	RNA, U6 small nuclear 960, pseudogene [Source:HGNC Symbol;Acc:HGNC:47923]	-
ENSG00000230408	2.19082	1.06431	0	0	0	0	1.08504	0	2.63371	0.380251	1	AC007163.1	2	200780495	200812170	-	877	antisense	uncharacterized LOC101927795 [Source:NCBI gene;Acc:101927795]	-
ENSG00000252153	2.19082	1.06431	0	0	0	0	1.08504	0	2.63371	0.380251	1	MIR2278	9	94809962	94810057	+	96	miRNA	microRNA 2278 [Source:HGNC Symbol;Acc:HGNC:37315]	-
ENSG00000223916	2.19082	1.06431	0	0	0	0	1.08504	0	2.63371	0.380251	1	AC097638.1	3	43484972	43485880	-	515	processed_pseudogene	ribosomal protein L18a (RPL18A) pseudogene	-
ENSG00000228481	2.19082	1.06431	0	0	0	0	1.08504	0	2.63371	0.380251	1	U51244.1	2	45674701	45675476	-	374	antisense	uncharacterized LOC105374580 [Source:NCBI gene;Acc:105374580]	-
ENSG00000268170	2.19082	1.06431	0	0	0	0	1.08504	0	2.63371	0.380251	1	AC073342.2	7	143220468	143222267	-	1800	antisense	novel transcript, antisense to TAS2R40	-
ENSG00000202231	2.19082	1.06431	0	0	0	0	1.08504	0	2.63371	0.380251	1	RF00411	X	100822620	100822752	-	133	snoRNA		-
ENSG00000254065	2.19082	1.06431	0	0	0	0	1.08504	0	2.63371	0.380251	1	AC024451.3	8	47592147	47592609	-	463	processed_pseudogene	ubiquitin-conjugating enzyme E2N (UBC13 homolog, yeast) (UBE2N) pseudogene	-
ENSG00000237711	2.19082	1.06431	0	0	0	0	1.08504	0	2.63371	0.380251	1	MTCO3P11	9	5100236	5101009	+	774	unprocessed_pseudogene	MT-CO3 pseudogene 11 [Source:HGNC Symbol;Acc:HGNC:52041]	-
ENSG00000227659	2.19082	1.06431	0	0	0	0	1.08504	0	2.63371	0.380251	1	CLYBL-AS2	13	99690081	99690971	-	695	antisense	CLYBL antisense RNA 2 [Source:HGNC Symbol;Acc:HGNC:39894]	-
ENSG00000246130	2.19082	1.06431	0	0	0	0	1.08504	0	2.63371	0.380251	1	AC107959.2	8	23068229	23083619	+	2636	antisense	TNF receptor superfamily member 10d pseudogene [Source:NCBI gene;Acc:286059]	-
ENSG00000277450	2.19082	1.06431	0	0	0	0	1.08504	0	2.63371	0.380251	1	AC002094.4	17	28373256	28373562	+	307	sense_intronic	novel transcript, sense intronic to transcript readthrough between TMEM199 and SARM1	-
ENSG00000277855	2.19082	1.06431	0	0	0	0	1.08504	0	2.63371	0.380251	1	AC097634.3	3	71581721	71628558	+	820	antisense	novel transcript, antisense to FOXP1	-
ENSG00000227433	2.19082	1.06431	0	0	0	0	1.08504	0	2.63371	0.380251	1	AC090018.1	3	195349664	195350030	+	367	processed_pseudogene	ribosomal protein L31 (RPL31) pseudogene	-
ENSG00000211739	2.19082	1.06431	0	0	0	0	1.08504	0	2.63371	0.380251	1	TRBV12-2	7	142440883	142441325	+	344	TR_V_pseudogene	T cell receptor beta variable 12-2 (pseudogene) [Source:HGNC Symbol;Acc:HGNC:12184]	-
ENSG00000173432	2.19082	1.06431	0	0	0	0	1.08504	0	2.63371	0.380251	1	SAA1	11	18266174	18269977	+	796	protein_coding	serum amyloid A1 [Source:HGNC Symbol;Acc:HGNC:10513]	-
ENSG00000276505	2.19082	1.06431	0	0	0	0	1.08504	0	2.63371	0.380251	1	AP000892.2	11	117297005	117297328	-	324	sense_intronic	novel transcript, sense intronic to BACE1	-
ENSG00000234167	2.19082	1.06431	0	0	0	0	1.08504	0	2.63371	0.380251	1	ELOBP4	10	34488583	34488878	-	296	processed_pseudogene	elongin B pseudogene 4 [Source:HGNC Symbol;Acc:HGNC:39722]	-
ENSG00000284716	2.19082	1.06431	0	0	0	0	1.08504	0	2.63371	0.380251	1	AL034417.3	1	7998187	7999934	-	1043	lincRNA	novel transcript	-
ENSG00000236636	2.19082	1.06431	0	0	0	0	1.08504	0	2.63371	0.380251	1	AL627308.2	1	227264776	227265207	-	432	processed_pseudogene	novel pseudogene	-
ENSG00000238180	2.19082	1.06431	0	0	0	0	1.08504	0	2.63371	0.380251	1	AC017079.2	2	128217588	128218072	+	485	processed_pseudogene	ribosomal protein L21 (RPL21) pseudogene	-
ENSG00000213120	2.19082	1.06431	0	0	0	0	1.08504	0	2.63371	0.380251	1	LIN28AP1	2	183260642	183261046	+	405	processed_pseudogene	LIN28A pseudogene 1 [Source:HGNC Symbol;Acc:HGNC:38055]	-
ENSG00000248152	2.19082	1.06431	0	0	0	0	1.08504	0	2.63371	0.380251	1	AC093879.1	4	112979590	113071962	-	1176	antisense	novel transcript	-
ENSG00000280916	2.19082	1.06431	0	0	0	0	1.08504	0	2.63371	0.380251	1	FOXCUT	6	1605531	1606079	+	333	lincRNA	FOXC1 upstream transcript [Source:HGNC Symbol;Acc:HGNC:50650]	-
ENSG00000232790	2.19082	1.06431	0	0	0	0	1.08504	0	2.63371	0.380251	1	LINC01162	7	20835431	21023148	+	447	lincRNA	long intergenic non-protein coding RNA 1162 [Source:HGNC Symbol;Acc:HGNC:49528]	-
ENSG00000280430	2.19082	1.06431	0	0	0	0	1.08504	0	2.63371	0.380251	1	AP002782.1	11	90731110	90731723	+	614	TEC	novel transcript	-
ENSG00000230519	2.19082	1.06431	0	0	0	0	1.08504	0	2.63371	0.380251	1	HMGB1P49	12	27702338	27702906	+	569	processed_pseudogene	high mobility group box 1 pseudogene 49 [Source:HGNC Symbol;Acc:HGNC:39282]	-
ENSG00000249196	2.19082	1.06431	0	0	0	0	1.08504	0	2.63371	0.380251	1	TMEM132D-AS1	12	129109629	129113294	+	2271	antisense	TMEM132D antisense RNA 1 [Source:HGNC Symbol;Acc:HGNC:27466]	-
ENSG00000166558	2.19082	1.06431	0	0	0	0	1.08504	0	2.63371	0.380251	1	SLC38A8	16	84009667	84042636	-	1819	protein_coding	solute carrier family 38 member 8 [Source:HGNC Symbol;Acc:HGNC:32434]	-
ENSG00000267624	2.19082	1.06431	0	0	0	0	1.08504	0	2.63371	0.380251	1	AC087645.1	17	78211618	78211908	-	291	processed_pseudogene	MED9_HUMAN Mediator of RNA polymerase II, pseudogene	-
ENSG00000255201	36.1485	36.1866	49.7732	9.56841	4.16246	5.92447	40.7028	6.55178	2.63214	1.43397e-07	7.84619e-07	AC087623.1	8	38421889	38426096	+	534	antisense	novel transcript	-
ENSG00000118137	3.28623	1.06431	1.95189	0.956841	0	0	2.10081	0.318947	2.6317	0.19573	0.324672	APOA1	11	116835751	116837950	-	1424	protein_coding	apolipoprotein A1 [Source:HGNC Symbol;Acc:HGNC:600]	-
ENSG00000139515	3.28623	1.06431	1.95189	0	1.04062	0	2.10081	0.346872	2.63168	0.194444	0.323047	PDX1	13	27920020	27926231	+	2501	protein_coding	pancreatic and duodenal homeobox 1 [Source:HGNC Symbol;Acc:HGNC:6107]	Homeobox
ENSG00000229654	6.57246	0	4.87973	0.956841	0	0.846352	3.81739	0.601064	2.63139	0.121804	0.223326	LINC02526	6	106695535	106699994	+	419	lincRNA	long intergenic non-protein coding RNA 2526 [Source:HGNC Symbol;Acc:HGNC:53550]	-
ENSG00000283644	4.38164	7.45018	4.87973	0	0	2.53906	5.57051	0.846352	2.62769	0.0552717	0.116979	ETDC	X	135309480	135309659	+	180	protein_coding	embryonic testis differentiation homolog C [Source:HGNC Symbol;Acc:HGNC:53450]	-
ENSG00000234022	2.19082	2.12862	1.95189	0	0	0.846352	2.09044	0.282117	2.62622	0.19436	0.322955	AC008278.2	2	15564170	15573868	+	409	antisense	novel transcript	-
ENSG00000207197	2.19082	2.12862	1.95189	0	0	0.846352	2.09044	0.282117	2.62622	0.19436	0.322955	SNORD116-12	15	25077051	25077142	+	92	snoRNA	small nucleolar RNA, C/D box 116-12 [Source:HGNC Symbol;Acc:HGNC:33078]	-
ENSG00000085871	2.19082	2.12862	1.95189	0.956841	0	0	2.09044	0.318947	2.62621	0.192624	0.320766	MGST2	4	139665768	139740745	+	3182	protein_coding	microsomal glutathione S-transferase 2 [Source:HGNC Symbol;Acc:HGNC:7063]	-
ENSG00000233680	2.19082	2.12862	1.95189	0.956841	0	0	2.09044	0.318947	2.62621	0.192624	0.320766	HNRNPA1P27	X	100887636	100888590	-	955	processed_pseudogene	heterogeneous nuclear ribonucleoprotein A1 pseudogene 27 [Source:HGNC Symbol;Acc:HGNC:39545]	-
ENSG00000204172	175.265	197.962	163.959	31.5757	32.2591	23.6979	179.062	29.1776	2.62597	1.26928e-27	2.72337e-26	AGAP9	10	47501854	47523638	-	2387	protein_coding	ArfGAP with GTPase domain, ankyrin repeat and PH domain 9 [Source:HGNC Symbol;Acc:HGNC:23463]	-
ENSG00000244509	615.62	580.05	649.979	126.303	98.8585	75.3254	615.216	100.162	2.62554	1.06734e-66	7.54114e-65	APOBEC3C	22	39014083	39020352	+	2818	protein_coding	apolipoprotein B mRNA editing enzyme catalytic subunit 3C [Source:HGNC Symbol;Acc:HGNC:17353]	-
ENSG00000279019	12.0495	10.6431	16.5911	0	1.04062	5.07811	13.0946	2.03958	2.62515	0.00413549	0.0118585	AC009090.4	16	57140896	57144586	-	3691	TEC	TEC	-
ENSG00000163827	7.66786	2.12862	1.95189	1.91368	0	0	3.91613	0.637894	2.62255	0.111968	0.208909	LRRC2	3	46515423	46580099	-	5622	protein_coding	leucine rich repeat containing 2 [Source:HGNC Symbol;Acc:HGNC:14676]	-
ENSG00000137752	4.38164	7.45018	15.6151	0	0	4.23176	9.14898	1.41059	2.62249	0.022121	0.0531709	CASP1	11	105025443	105035250	-	3698	protein_coding	caspase 1 [Source:HGNC Symbol;Acc:HGNC:1499]	-
ENSG00000233382	1.09541	2.12862	0	0	0	0	1.07468	0	2.62216	0.383891	1	NKAPP1	X	120120953	120245267	-	3222	transcribed_processed_pseudogene	NFKB activating protein pseudogene 1 [Source:HGNC Symbol;Acc:HGNC:26706]	-
ENSG00000228341	1.09541	2.12862	0	0	0	0	1.07468	0	2.62216	0.383891	1	AC002381.1	7	107450083	107450362	+	280	processed_pseudogene	ribosomal protein L37a (RPL37A) pseudogene	-
ENSG00000184012	1.09541	2.12862	0	0	0	0	1.07468	0	2.62216	0.383891	1	TMPRSS2	21	41464551	41531116	-	6117	protein_coding	transmembrane serine protease 2 [Source:HGNC Symbol;Acc:HGNC:11876]	-
ENSG00000131914	1.09541	2.12862	0	0	0	0	1.07468	0	2.62216	0.383891	1	LIN28A	1	26410778	26429722	+	4008	protein_coding	lin-28 homolog A [Source:HGNC Symbol;Acc:HGNC:15986]	CSD
ENSG00000233416	1.09541	2.12862	0	0	0	0	1.07468	0	2.62216	0.383891	1	AC012065.2	2	20606280	20606654	-	375	processed_pseudogene	ribosomal protein S25 (RPS25) pseudogene	-
ENSG00000228513	1.09541	2.12862	0	0	0	0	1.07468	0	2.62216	0.383891	1	AC023271.1	2	203061314	203062403	-	1090	processed_pseudogene	zinc finger protein 14 (ZNF14) pseudogene	-
ENSG00000206935	1.09541	2.12862	0	0	0	0	1.07468	0	2.62216	0.383891	1	RNU6-514P	1	23162704	23162810	+	107	snRNA	RNA, U6 small nuclear 514, pseudogene [Source:HGNC Symbol;Acc:HGNC:47477]	-
ENSG00000226963	1.09541	2.12862	0	0	0	0	1.07468	0	2.62216	0.383891	1	AC078883.2	2	172427774	172428603	-	558	antisense	novel transcript	-
ENSG00000130222	1.09541	2.12862	0	0	0	0	1.07468	0	2.62216	0.383891	1	GADD45G	9	89605013	89606555	+	1322	protein_coding	growth arrest and DNA damage inducible gamma [Source:HGNC Symbol;Acc:HGNC:4097]	-
ENSG00000270623	1.09541	2.12862	0	0	0	0	1.07468	0	2.62216	0.383891	1	SPCS2P2	10	100143065	100143995	-	608	processed_pseudogene	signal peptidase complex subunit 2 pseudogene 2 [Source:HGNC Symbol;Acc:HGNC:45235]	-
ENSG00000227682	1.09541	2.12862	0	0	0	0	1.07468	0	2.62216	0.383891	1	ATP5F1AP2	2	155269633	155270134	+	502	transcribed_processed_pseudogene	ATP synthase F1 subunit alpha pseudogene 2 [Source:HGNC Symbol;Acc:HGNC:828]	-
ENSG00000207627	1.09541	2.12862	0	0	0	0	1.07468	0	2.62216	0.383891	1	MIR581	5	53951504	53951599	-	96	miRNA	microRNA 581 [Source:HGNC Symbol;Acc:HGNC:32837]	-
ENSG00000281202	1.09541	2.12862	0	0	0	0	1.07468	0	2.62216	0.383891	1	LINC01097	4	13526319	13534335	-	2226	lincRNA	long intergenic non-protein coding RNA 1097 [Source:HGNC Symbol;Acc:HGNC:27738]	-
ENSG00000283398	1.09541	2.12862	0	0	0	0	1.07468	0	2.62216	0.383891	1	AC114737.3	7	76960571	76978658	+	570	processed_transcript	novel transcript	-
ENSG00000278215	1.09541	2.12862	0	0	0	0	1.07468	0	2.62216	0.383891	1	AP001318.3	11	126376773	126376893	-	121	processed_pseudogene	Fc fragment of IgG, low affinity IIa, receptor (CD32) (FCGR2A) pseudogene	-
ENSG00000214222	1.09541	2.12862	0	0	0	0	1.07468	0	2.62216	0.383891	1	TUBBP2	13	41384773	41385183	-	411	processed_pseudogene	tubulin beta pseudogene 2 [Source:HGNC Symbol;Acc:HGNC:12415]	-
ENSG00000258753	1.09541	2.12862	0	0	0	0	1.07468	0	2.62216	0.383891	1	AL359792.1	14	54470709	54471218	+	385	lincRNA	novel transcript	-
ENSG00000252217	1.09541	2.12862	0	0	0	0	1.07468	0	2.62216	0.383891	1	RF00019	15	65502741	65502836	+	96	misc_RNA		-
ENSG00000242816	1.09541	2.12862	0	0	0	0	1.07468	0	2.62216	0.383891	1	AC092691.3	3	117790673	117793765	+	510	lincRNA	novel transcript	-
ENSG00000240306	1.09541	2.12862	0	0	0	0	1.07468	0	2.62216	0.383891	1	RN7SL100P	9	26895678	26895970	+	293	misc_RNA	RNA, 7SL, cytoplasmic 100, pseudogene [Source:HGNC Symbol;Acc:HGNC:46116]	-
ENSG00000201346	1.09541	2.12862	0	0	0	0	1.07468	0	2.62216	0.383891	1	RF00012	20	3384229	3384440	+	212	snoRNA		-
ENSG00000267214	1.09541	2.12862	0	0	0	0	1.07468	0	2.62216	0.383891	1	AC092068.1	19	2631954	2632849	+	454	antisense	novel transcript, antisense to GNG7	-
ENSG00000201273	1.09541	2.12862	0	0	0	0	1.07468	0	2.62216	0.383891	1	RNU6-776P	1	22010985	22011088	+	104	snRNA	RNA, U6 small nuclear 776, pseudogene [Source:HGNC Symbol;Acc:HGNC:47739]	-
ENSG00000197532	1.09541	2.12862	0	0	0	0	1.07468	0	2.62216	0.383891	1	OR6Y1	1	158544550	158554405	-	5128	protein_coding	olfactory receptor family 6 subfamily Y member 1 [Source:HGNC Symbol;Acc:HGNC:14823]	-
ENSG00000206965	1.09541	2.12862	0	0	0	0	1.07468	0	2.62216	0.383891	1	RNU6-5P	2	174557966	174558072	-	107	snRNA	RNA, U6 small nuclear 5, pseudogene [Source:HGNC Symbol;Acc:HGNC:34249]	-
ENSG00000238171	1.09541	2.12862	0	0	0	0	1.07468	0	2.62216	0.383891	1	AC068196.1	2	181076051	181105968	-	833	lincRNA	novel transcript	-
ENSG00000170396	1.09541	2.12862	0	0	0	0	1.07468	0	2.62216	0.383891	1	ZNF804A	2	184598366	184939492	+	4694	protein_coding	zinc finger protein 804A [Source:HGNC Symbol;Acc:HGNC:21711]	-
ENSG00000227375	1.09541	2.12862	0	0	0	0	1.07468	0	2.62216	0.383891	1	DLG1-AS1	3	197298252	197303747	+	1694	antisense	DLG1 antisense RNA 1 [Source:HGNC Symbol;Acc:HGNC:44154]	-
ENSG00000229822	1.09541	2.12862	0	0	0	0	1.07468	0	2.62216	0.383891	1	AL353691.1	X	41748222	41748608	+	387	processed_pseudogene	ribosomal protein S15a (RPS15A) pseudogene	-
ENSG00000265520	1.09541	2.12862	0	0	0	0	1.07468	0	2.62216	0.383891	1	MIR548V	8	17681578	17681657	-	80	miRNA	microRNA 548v [Source:HGNC Symbol;Acc:HGNC:38302]	-
ENSG00000207378	1.09541	2.12862	0	0	0	0	1.07468	0	2.62216	0.383891	1	RNU6-748P	8	98462944	98463050	-	107	snRNA	RNA, U6 small nuclear 748, pseudogene [Source:HGNC Symbol;Acc:HGNC:47711]	-
ENSG00000278175	1.09541	2.12862	0	0	0	0	1.07468	0	2.62216	0.383891	1	GLIDR	9	39748514	39810097	-	4232	lincRNA	glioblastoma down-regulated RNA [Source:HGNC Symbol;Acc:HGNC:48823]	-
ENSG00000279924	1.09541	2.12862	0	0	0	0	1.07468	0	2.62216	0.383891	1	AL356585.4	13	18174010	18178465	-	1229	unprocessed_pseudogene	novel ankyrin repeat domain-containing protein pseudogene	-
ENSG00000255569	1.09541	2.12862	0	0	0	0	1.07468	0	2.62216	0.383891	1	TRAV1-1	14	21621838	21622567	+	392	TR_V_gene	T cell receptor alpha variable 1-1 [Source:HGNC Symbol;Acc:HGNC:12101]	-
ENSG00000263317	1.09541	2.12862	0	0	0	0	1.07468	0	2.62216	0.383891	1	LINC01982	17	52390515	52535701	+	308	lincRNA	long intergenic non-protein coding RNA 1982 [Source:HGNC Symbol;Acc:HGNC:52812]	-
ENSG00000228787	1.09541	2.12862	0	0	0	0	1.07468	0	2.62216	0.383891	1	NLGN4Y-AS1	Y	14793642	14804033	-	532	antisense	NLGN4Y antisense RNA 1 [Source:HGNC Symbol;Acc:HGNC:38793]	-
ENSG00000260176	27.3852	22.3505	25.3746	4.7842	3.12185	4.23176	25.0368	4.04594	2.62194	2.21983e-05	9.31688e-05	AC141586.2	16	2644084	2645214	-	572	lincRNA	novel transcript	-
ENSG00000276261	1.09541	3.19293	1.95189	0	1.04062	0	2.08008	0.346872	2.62075	0.197059	0.326139	AC009509.4	12	27700066	27700574	+	509	antisense	novel transcript, antisense to a lncRNA	-
ENSG00000091986	1.09541	3.19293	1.95189	0	1.04062	0	2.08008	0.346872	2.62075	0.197059	0.326139	CCDC80	3	112596794	112649530	-	13071	protein_coding	coiled-coil domain containing 80 [Source:HGNC Symbol;Acc:HGNC:30649]	-
ENSG00000275106	4.38164	18.0933	6.83162	1.91368	2.08123	0.846352	9.76885	1.61376	2.62028	0.0115078	0.0298621	AC025594.2	7	128952527	128953316	-	790	TEC	novel transcript	-
ENSG00000237025	2.19082	7.45018	1.95189	0	1.04062	0.846352	3.8643	0.628989	2.61931	0.10241	0.195076	AL121601.2	X	123878590	123879296	-	707	processed_pseudogene	par-6 partitioning defective 6 homolog beta (C. elegans) (PARD6B) pseudogene	-
ENSG00000254090	3.28623	0	2.92784	0	1.04062	0	2.07135	0.346872	2.61544	0.224643	0.36093	MTND2P32	8	33015261	33017043	+	1038	processed_pseudogene	MT-ND2 pseudogene 32 [Source:HGNC Symbol;Acc:HGNC:42139]	-
ENSG00000160791	6.57246	9.5788	6.83162	2.87052	0	0.846352	7.66096	1.23896	2.61524	0.0220684	0.0530546	CCR5	3	46370854	46376206	+	3672	protein_coding	C-C motif chemokine receptor 5 (gene/pseudogene) [Source:HGNC Symbol;Acc:HGNC:1606]	-
ENSG00000226883	0	4.25725	1.95189	0	1.04062	0	2.06971	0.346872	2.61487	0.226786	0.363536	AL035416.1	1	59754747	59789182	-	767	antisense	novel transcript	-
ENSG00000010438	0	4.25725	1.95189	0.956841	0	0	2.06971	0.318947	2.61485	0.228301	0.365451	PRSS3	9	33750466	33799231	+	1664	protein_coding	serine protease 3 [Source:HGNC Symbol;Acc:HGNC:9486]	-
ENSG00000220925	0	4.25725	1.95189	0	0	0.846352	2.06971	0.282117	2.61483	0.230339	0.368125	IGBP1-AS2	X	70148582	70149654	-	513	antisense	IGBP1 antisense RNA 2 [Source:HGNC Symbol;Acc:HGNC:40294]	-
ENSG00000105639	400.92	421.467	368.907	57.4104	75.965	61.7837	397.098	65.053	2.6147	1.12299e-55	6.21784e-54	JAK3	19	17824780	17848071	-	6813	protein_coding	Janus kinase 3 [Source:HGNC Symbol;Acc:HGNC:6193]	-
ENSG00000274565	38.3393	58.5371	53.677	9.56841	9.36554	5.92447	50.1845	8.28614	2.61304	6.21025e-09	3.90097e-08	AC080038.1	17	62626437	62627590	-	1154	antisense	novel transcript	-
ENSG00000250056	0	3.19293	0	0	0	0	1.06431	0	2.61133	0.430929	1	LINC01018	5	6582136	6588499	+	3518	lincRNA	long intergenic non-protein coding RNA 1018 [Source:HGNC Symbol;Acc:HGNC:27394]	-
ENSG00000262686	0	3.19293	0	0	0	0	1.06431	0	2.61133	0.430929	1	GLIS2-AS1	16	4324667	4328340	-	340	lincRNA	GLIS2 antisense RNA 1 [Source:HGNC Symbol;Acc:HGNC:51381]	-
ENSG00000223828	0	3.19293	0	0	0	0	1.06431	0	2.61133	0.430929	1	BANF1P4	1	174756850	174757119	-	270	processed_pseudogene	barrier to autointegration factor 1 pseudogene 4 [Source:HGNC Symbol;Acc:HGNC:43884]	-
ENSG00000238165	0	3.19293	0	0	0	0	1.06431	0	2.61133	0.430929	1	AC007560.1	2	50829442	50829678	-	237	processed_pseudogene	chromosome 20 open reading frame 30 (C20orf30) pseudogene	-
ENSG00000255378	0	3.19293	0	0	0	0	1.06431	0	2.61133	0.430929	1	PRR23D2	8	7778591	7781413	-	1587	protein_coding	proline rich 23 domain containing 2 [Source:HGNC Symbol;Acc:HGNC:49396]	-
ENSG00000266527	0	3.19293	0	0	0	0	1.06431	0	2.61133	0.430929	1	AC005697.2	17	27874645	27881237	+	2266	antisense	novel transcript, antisense to C17orf108	-
ENSG00000237879	0	3.19293	0	0	0	0	1.06431	0	2.61133	0.430929	1	LINC00398	13	30803206	30810645	+	906	lincRNA	long intergenic non-protein coding RNA 398 [Source:HGNC Symbol;Acc:HGNC:42727]	-
ENSG00000264916	0	3.19293	0	0	0	0	1.06431	0	2.61133	0.430929	1	RN7SL230P	1	179900262	179900564	+	303	misc_RNA	RNA, 7SL, cytoplasmic 230, pseudogene [Source:HGNC Symbol;Acc:HGNC:46246]	-
ENSG00000176857	0	3.19293	0	0	0	0	1.06431	0	2.61133	0.430929	1	GJA1P1	5	109051315	109052457	-	1143	processed_pseudogene	gap junction protein alpha 1 pseudogene 1 [Source:HGNC Symbol;Acc:HGNC:4275]	-
ENSG00000257258	0	3.19293	0	0	0	0	1.06431	0	2.61133	0.430929	1	AC012150.1	12	29143196	29148675	-	593	lincRNA	novel transcript	-
ENSG00000232380	0	3.19293	0	0	0	0	1.06431	0	2.61133	0.430929	1	ZDHHC20P4	13	68985058	68986064	+	1007	processed_pseudogene	zinc finger DHHC-type containing 20 pseudogene 4 [Source:HGNC Symbol;Acc:HGNC:39776]	-
ENSG00000262693	0	3.19293	0	0	0	0	1.06431	0	2.61133	0.430929	1	AC012146.3	17	5075678	5078113	-	490	antisense	novel transcript, antisense to ZFP3	-
ENSG00000219712	0	3.19293	0	0	0	0	1.06431	0	2.61133	0.430929	1	AL357054.1	6	669081	670307	-	1227	processed_pseudogene	novel serine/threonine kinase pseudogene	-
ENSG00000200597	0	3.19293	0	0	0	0	1.06431	0	2.61133	0.430929	1	RNU1-87P	6	37915573	37915742	+	170	snRNA	RNA, U1 small nuclear 87, pseudogene [Source:HGNC Symbol;Acc:HGNC:48429]	-
ENSG00000276156	0	3.19293	0	0	0	0	1.06431	0	2.61133	0.430929	1	AL138880.2	6	45097496	45097976	+	239	unprocessed_pseudogene	ribonuclease P/MRP 40kDa subunit (RPP40) pseudogene	-
ENSG00000218730	0	3.19293	0	0	0	0	1.06431	0	2.61133	0.430929	1	AL117342.1	6	90116700	90117105	-	406	processed_pseudogene	A kinase (PRKA) interacting protein 1 (AKIP1) pseudogene	-
ENSG00000273946	0	3.19293	0	0	0	0	1.06431	0	2.61133	0.430929	1	RN7SL733P	10	87154041	87154369	-	329	misc_RNA	RNA, 7SL, cytoplasmic 733, pseudogene [Source:HGNC Symbol;Acc:HGNC:46749]	-
ENSG00000241913	0	3.19293	0	0	0	0	1.06431	0	2.61133	0.430929	1	RPS29P21	17	59912197	59912366	+	170	processed_pseudogene	ribosomal protein S29 pseudogene 21 [Source:HGNC Symbol;Acc:HGNC:36479]	-
ENSG00000234698	0	3.19293	0	0	0	0	1.06431	0	2.61133	0.430929	1	AL161937.1	20	50166362	50171742	+	616	lincRNA	novel transcript	-
ENSG00000225505	0	3.19293	0	0	0	0	1.06431	0	2.61133	0.430929	1	AC104332.1	1	92732000	92733257	+	797	processed_pseudogene	novel pseudogene	-
ENSG00000229867	0	3.19293	0	0	0	0	1.06431	0	2.61133	0.430929	1	STEAP3-AS1	2	119244422	119249071	-	3218	antisense	STEAP3 antisense RNA 1 [Source:HGNC Symbol;Acc:HGNC:41053]	-
ENSG00000199508	0	3.19293	0	0	0	0	1.06431	0	2.61133	0.430929	1	RNA5SP110	2	164858432	164858546	+	115	rRNA_pseudogene	RNA, 5S ribosomal pseudogene 110 [Source:HGNC Symbol;Acc:HGNC:42908]	-
ENSG00000250238	0	3.19293	0	0	0	0	1.06431	0	2.61133	0.430929	1	AC253576.1	4	105959	107114	-	1156	processed_pseudogene	pseudogene similar to part of WEE1 homolog (WEE1)	-
ENSG00000251591	0	3.19293	0	0	0	0	1.06431	0	2.61133	0.430929	1	AC016612.1	5	36071791	36072079	-	289	processed_pseudogene	UDP glycosyltransferase 3 family, polypeptide A2 (UGT3A2) pseudogene	-
ENSG00000197171	0	3.19293	0	0	0	0	1.06431	0	2.61133	0.430929	1	AL672167.1	6	29223973	29292963	+	3544	transcribed_unprocessed_pseudogene	uncharacterized LOC101929006 [Source:NCBI gene;Acc:101929006]	-
ENSG00000228976	0	3.19293	0	0	0	0	1.06431	0	2.61133	0.430929	1	SUMO2P8	6	108618000	108618285	-	286	processed_pseudogene	SUMO2 pseudogene 8 [Source:HGNC Symbol;Acc:HGNC:39018]	-
ENSG00000279067	0	3.19293	0	0	0	0	1.06431	0	2.61133	0.430929	1	AC002540.1	7	96118647	96119995	+	1349	TEC	tec	-
ENSG00000221970	0	3.19293	0	0	0	0	1.06431	0	2.61133	0.430929	1	OR2A1	7	144312464	144322668	+	4632	protein_coding	olfactory receptor family 2 subfamily A member 1 [Source:HGNC Symbol;Acc:HGNC:8229]	-
ENSG00000101812	0	3.19293	0	0	0	0	1.06431	0	2.61133	0.430929	1	H2BFM	X	104039949	104042454	+	1882	protein_coding	H2B histone family member M [Source:HGNC Symbol;Acc:HGNC:27867]	-
ENSG00000207036	0	3.19293	0	0	0	0	1.06431	0	2.61133	0.430929	1	RNY3P14	8	70357347	70357448	+	102	misc_RNA	RNA, Ro-associated Y3 pseudogene 14 [Source:HGNC Symbol;Acc:HGNC:50893]	-
ENSG00000265247	0	3.19293	0	0	0	0	1.06431	0	2.61133	0.430929	1	MIR4472-1	8	142176339	142176418	+	80	miRNA	microRNA 4472-1 [Source:HGNC Symbol;Acc:HGNC:41644]	-
ENSG00000256966	0	3.19293	0	0	0	0	1.06431	0	2.61133	0.430929	1	AL513165.2	9	37512547	37592469	-	3217	protein_coding	novel transcript	-
ENSG00000233884	0	3.19293	0	0	0	0	1.06431	0	2.61133	0.430929	1	AL772337.2	9	87848113	87853442	-	981	antisense	novel transcript	-
ENSG00000255007	0	3.19293	0	0	0	0	1.06431	0	2.61133	0.430929	1	LINC02489	11	46256355	46274547	-	354	antisense	long intergenic non-protein coding RNA 2489 [Source:HGNC Symbol;Acc:HGNC:53470]	-
ENSG00000150676	0	3.19293	0	0	0	0	1.06431	0	2.61133	0.430929	1	CCDC83	11	85855101	85920021	+	2359	protein_coding	coiled-coil domain containing 83 [Source:HGNC Symbol;Acc:HGNC:28535]	-
ENSG00000201861	0	3.19293	0	0	0	0	1.06431	0	2.61133	0.430929	1	RNA5SP298	10	282015	282125	-	111	rRNA_pseudogene	RNA, 5S ribosomal pseudogene 298 [Source:HGNC Symbol;Acc:HGNC:43198]	-
ENSG00000214629	0	3.19293	0	0	0	0	1.06431	0	2.61133	0.430929	1	RPSAP6	10	74371535	74372416	+	882	processed_pseudogene	ribosomal protein SA pseudogene 6 [Source:HGNC Symbol;Acc:HGNC:31458]	-
ENSG00000199881	0	3.19293	0	0	0	0	1.06431	0	2.61133	0.430929	1	RF00019	10	92272147	92272250	-	104	misc_RNA		-
ENSG00000166535	0	3.19293	0	0	0	0	1.06431	0	2.61133	0.430929	1	A2ML1	12	8822472	8887001	+	7303	protein_coding	alpha-2-macroglobulin like 1 [Source:HGNC Symbol;Acc:HGNC:23336]	-
ENSG00000258010	0	3.19293	0	0	0	0	1.06431	0	2.61133	0.430929	1	AC016705.1	15	80433795	80445152	-	2205	antisense	novel transcript, antisense to ARNT2	-
ENSG00000260999	0	3.19293	0	0	0	0	1.06431	0	2.61133	0.430929	1	AC009137.1	16	68927547	68948261	-	260	lincRNA	novel transcript	-
ENSG00000280115	0	3.19293	0	0	0	0	1.06431	0	2.61133	0.430929	1	AC136603.1	16	78872739	78873505	+	767	TEC	TEC	-
ENSG00000261193	0	3.19293	0	0	0	0	1.06431	0	2.61133	0.430929	1	AC134312.4	16	88079161	88087383	-	559	lincRNA	novel transcript	-
ENSG00000171595	0	3.19293	0	0	0	0	1.06431	0	2.61133	0.430929	1	DNAI2	17	74274247	74314884	+	2851	protein_coding	dynein axonemal intermediate chain 2 [Source:HGNC Symbol;Acc:HGNC:18744]	-
ENSG00000275048	0	3.19293	0	0	0	0	1.06431	0	2.61133	0.430929	1	BSNDP1	20	25783553	25783919	+	367	processed_pseudogene	barttin CLCNK type accessory beta subunit pseudogene 1 [Source:HGNC Symbol;Acc:HGNC:51536]	-
ENSG00000224689	0	3.19293	0	0	0	0	1.06431	0	2.61133	0.430929	1	ZNF812P	19	9689924	9700776	-	2332	transcribed_unprocessed_pseudogene	zinc finger protein 812, pseudogene [Source:HGNC Symbol;Acc:HGNC:33242]	zf-C2H2
ENSG00000230485	0	3.19293	0	0	0	0	1.06431	0	2.61133	0.430929	1	AC000077.1	22	19630750	19633574	-	953	processed_pseudogene	chromosome 3 open reading frame 38 (C3orf38) pseudogene	-
ENSG00000233783	0	3.19293	0	0	0	0	1.06431	0	2.61133	0.430929	1	AP001442.1	21	25928754	25942686	+	3201	processed_transcript	novel transcript	-
ENSG00000109047	2.19082	1.06431	2.92784	0	1.04062	0	2.06099	0.346872	2.61022	0.199568	0.329205	RCVRN	17	9896320	9905621	-	2921	protein_coding	recoverin [Source:HGNC Symbol;Acc:HGNC:9937]	-
ENSG00000235847	2.19082	1.06431	2.92784	0	1.04062	0	2.06099	0.346872	2.61022	0.199568	0.329205	LDHAP7	2	84777259	84778223	-	965	processed_pseudogene	lactate dehydrogenase A pseudogene 7 [Source:HGNC Symbol;Acc:HGNC:23144]	-
ENSG00000279205	2.19082	1.06431	2.92784	0	1.04062	0	2.06099	0.346872	2.61022	0.199568	0.329205	AC092162.3	2	176822030	176823653	+	1624	TEC	TEC	-
ENSG00000257169	2.19082	1.06431	2.92784	0	0	0.846352	2.06099	0.282117	2.61015	0.202696	0.332931	AC125612.1	12	96386818	96387194	-	377	processed_pseudogene	small nuclear ribonucleoprotein D1 polypeptide 16kDa (SNRPD1) pseudogene	-
ENSG00000231445	2.19082	1.06431	2.92784	0	0	0.846352	2.06099	0.282117	2.61015	0.202696	0.332931	TIMM8AP1	2	162077357	162077651	-	295	processed_pseudogene	translocase of inner mitochondrial membrane 8A pseudogene 1 [Source:HGNC Symbol;Acc:HGNC:17802]	-
ENSG00000124507	131.449	120.267	131.753	24.8779	15.6092	22.0052	127.823	20.8308	2.60955	1.27292e-20	1.90498e-19	PACSIN1	6	34466061	34535231	+	4807	protein_coding	protein kinase C and casein kinase substrate in neurons 1 [Source:HGNC Symbol;Acc:HGNC:8570]	-
ENSG00000223872	5.47705	3.19293	2.92784	1.91368	0	0	3.86594	0.637894	2.60785	0.106333	0.200502	AC006372.1	7	157501322	157503577	+	546	lincRNA	novel transcript	-
ENSG00000090612	203.746	237.341	190.309	43.0578	39.5434	22.0052	210.466	34.8688	2.6073	9.2148e-28	1.99246e-26	ZNF268	12	133181409	133214831	+	14095	protein_coding	zinc finger protein 268 [Source:HGNC Symbol;Acc:HGNC:13061]	zf-C2H2
ENSG00000125508	1.09541	2.12862	2.92784	0	1.04062	0	2.05062	0.346872	2.6047	0.200911	0.330811	SRMS	20	63540810	63547504	-	1516	protein_coding	src-related kinase lacking C-terminal regulatory tyrosine and N-terminal myristylation sites [Source:HGNC Symbol;Acc:HGNC:11298]	-
ENSG00000197617	1.09541	2.12862	2.92784	0	1.04062	0	2.05062	0.346872	2.6047	0.200911	0.330811	VN1R5	1	247255972	247257210	+	1239	polymorphic_pseudogene	vomeronasal 1 receptor 5 (gene/pseudogene) [Source:HGNC Symbol;Acc:HGNC:19870]	-
ENSG00000153976	1.09541	2.12862	2.92784	0.956841	0	0	2.05062	0.318947	2.60465	0.202257	0.33246	HS3ST3A1	17	13495689	13601927	-	2628	protein_coding	heparan sulfate-glucosamine 3-sulfotransferase 3A1 [Source:HGNC Symbol;Acc:HGNC:5196]	-
ENSG00000245688	31.7669	38.3152	49.7732	5.74104	7.28431	6.77082	39.9518	6.59873	2.6024	1.64645e-07	8.94827e-07	AC008659.1	5	178438681	178443094	-	1458	sense_intronic	novel transcript	-
ENSG00000089041	20.8128	22.3505	14.6392	6.69789	2.08123	0.846352	19.2675	3.20849	2.60113	0.000463617	0.00158858	P2RX7	12	121132819	121188032	+	5546	protein_coding	purinergic receptor P2X 7 [Source:HGNC Symbol;Acc:HGNC:8537]	-
ENSG00000114374	1065.83	1193.09	1250.19	203.807	185.23	189.583	1169.7	192.873	2.60072	1.33487e-131	3.04375e-129	USP9Y	Y	12701231	12860839	+	11237	protein_coding	ubiquitin specific peptidase 9 Y-linked [Source:HGNC Symbol;Acc:HGNC:12633]	-
ENSG00000174946	3.28623	14.9004	4.87973	3.82736	0	0	7.68877	1.27579	2.60005	0.0376671	0.0846185	GPR171	3	151197832	151203201	-	1795	protein_coding	G protein-coupled receptor 171 [Source:HGNC Symbol;Acc:HGNC:30057]	-
ENSG00000234296	2.19082	0	0.975945	0	0	0	1.05559	0	2.60004	0.390992	1	AL390961.1	10	26643228	26645016	+	472	lincRNA	novel transcript	-
ENSG00000248830	2.19082	0	0.975945	0	0	0	1.05559	0	2.60004	0.390992	1	ZNF807	19	34542462	34545395	-	1707	unprocessed_pseudogene	zinc finger protein 807 [Source:HGNC Symbol;Acc:HGNC:33229]	-
ENSG00000250859	2.19082	0	0.975945	0	0	0	1.05559	0	2.60004	0.390992	1	HNRNPKP1	5	127511464	127512842	-	1379	processed_pseudogene	heterogeneous nuclear ribonucleoprotein K pseudogene 1 [Source:HGNC Symbol;Acc:HGNC:42374]	-
ENSG00000130294	2.19082	0	0.975945	0	0	0	1.05559	0	2.60004	0.390992	1	KIF1A	2	240713761	240821036	-	16695	protein_coding	kinesin family member 1A [Source:HGNC Symbol;Acc:HGNC:888]	-
ENSG00000215120	2.19082	0	0.975945	0	0	0	1.05559	0	2.60004	0.390992	1	AL590763.1	X	71527814	71530225	-	1545	processed_pseudogene	suppressor of cytokine signaling 4 (SOCS4) pseudogene	-
[truncated: 28,403 more rows]
