# Supplementary material for: CCR9 overexpression promotes T-ALL progression by enhancing cholesterol biosynthesis
Source: Front Pharmacol. 2023 Sep 6;14:1257289. doi: 10.3389/fphar.2023.1257289 (PMC10512069; doi:10.3389/fphar.2023.1257289)
Supplement: Supplementary file 7 [file Table3.xls]

KEGGID	Description	GeneRatio	BgRatio	pvalue	padj	geneID	geneName	keggID	Count
hsa04514	Cell adhesion molecules (CAMs)	38/994	123/7131	8.49884182178126e-07	0.000161293239308534	ENSG00000110400/ENSG00000013725/ENSG00000110876/ENSG00000178562/ENSG00000116824/ENSG00000188404/ENSG00000197471/ENSG00000005844/ENSG00000038427/ENSG00000010610/ENSG00000021645/ENSG00000142949/ENSG00000177707/ENSG00000153563/ENSG00000163600/ENSG00000102245/ENSG00000179242/ENSG00000165246/ENSG00000174059/ENSG00000182985/ENSG00000146938/ENSG00000124145/ENSG00000162512/ENSG00000172260/ENSG00000188389…	NECTIN1/CD6/SELPLG/CD28/CD2/SELL/SPN/ITGAL/VCAN/CD4/NRXN3/PTPRF/NECTIN3/CD8A/ICOS/CD40LG/CDH4/NLGN4Y/CD34/CADM1/NLGN4X/SDC4/SDC3/NEGR1/PDCD1/CD226/CNTNAP1/L1CAM/MPZ/JAM2/SDC1/CLDN2/SELP/ITGAM/LRRC4B/ESAM/MADCAM1/PTPRM	hsa:5818/hsa:923/hsa:6404/hsa:940/hsa:914/hsa:6402/hsa:6693/hsa:3683/hsa:1462/hsa:920/hsa:9369/hsa:5792/hsa:25945/hsa:925/hsa:29851/hsa:959/hsa:1002/hsa:22829/hsa:947/hsa:23705/hsa:57502/hsa:6385/hsa:9672/hsa:257194/hsa:5133/hsa:10666/hsa:8506/hsa:3897/hsa:4359/hsa:58494/hsa:6382/hsa:9075/hsa:6403/hsa:3684/hsa:94030/hsa:90952/hsa:8174/hsa:5797	38
hsa04640	Hematopoietic cell lineage	29/994	83/7131	1.04396918646301e-06	0.000161293239308534	ENSG00000158488/ENSG00000072274/ENSG00000004468/ENSG00000107447/ENSG00000010278/ENSG00000117322/ENSG00000116824/ENSG00000158473/ENSG00000158485/ENSG00000010610/ENSG00000173762/ENSG00000157404/ENSG00000213949/ENSG00000153563/ENSG00000168685/ENSG00000077238/ENSG00000026508/ENSG00000005884/ENSG00000184371/ENSG00000185291/ENSG00000174059/ENSG00000177455/ENSG00000196549/ENSG00000164171/ENSG00000113520…	CD1E/TFRC/CD38/DNTT/CD9/CR2/CD2/CD1D/CD1B/CD4/CD7/KIT/ITGA1/CD8A/IL7R/IL4R/CD44/ITGA3/CSF1/IL3RA/CD34/CD19/MME/ITGA2/IL4/CSF2RA/ITGAM/CD24/GP5	hsa:913/hsa:7037/hsa:952/hsa:1791/hsa:928/hsa:1380/hsa:914/hsa:912/hsa:910/hsa:920/hsa:924/hsa:3815/hsa:3672/hsa:925/hsa:3575/hsa:3566/hsa:960/hsa:3675/hsa:1435/hsa:3563/hsa:947/hsa:930/hsa:4311/hsa:3673/hsa:3565/hsa:1438/hsa:3684/hsa:100133941/hsa:2814	29
hsa04512	ECM-receptor interaction	25/994	80/7131	5.1179347612268e-05	0.0052714728040636	ENSG00000091136/ENSG00000092758/ENSG00000188157/ENSG00000213949/ENSG00000026508/ENSG00000005884/ENSG00000188153/ENSG00000142798/ENSG00000122012/ENSG00000124145/ENSG00000164171/ENSG00000115414/ENSG00000142156/ENSG00000115884/ENSG00000143127/ENSG00000135862/ENSG00000197565/ENSG00000081052/ENSG00000185518/ENSG00000169031/ENSG00000178732/ENSG00000082781/ENSG00000139219/ENSG00000109072/ENSG00000110799	LAMB1/COL9A3/AGRN/ITGA1/CD44/ITGA3/COL4A5/HSPG2/SV2C/SDC4/ITGA2/FN1/COL6A1/SDC1/ITGA10/LAMC1/COL4A6/COL4A4/SV2B/COL4A3/GP5/ITGB5/COL2A1/VTN/VWF	hsa:3912/hsa:1299/hsa:375790/hsa:3672/hsa:960/hsa:3675/hsa:1287/hsa:3339/hsa:22987/hsa:6385/hsa:3673/hsa:2335/hsa:1291/hsa:6382/hsa:8515/hsa:3915/hsa:1288/hsa:1286/hsa:9899/hsa:1285/hsa:2814/hsa:3693/hsa:1280/hsa:7448/hsa:7450	25
hsa04151	PI3K-Akt signaling pathway	72/994	350/7131	0.000306664234132791	0.0236898120867581	ENSG00000077782/ENSG00000114450/ENSG00000136997/ENSG00000109320/ENSG00000091136/ENSG00000118513/ENSG00000092758/ENSG00000141564/ENSG00000111276/ENSG00000102678/ENSG00000151276/ENSG00000105639/ENSG00000141510/ENSG00000160447/ENSG00000157404/ENSG00000105173/ENSG00000162409/ENSG00000141506/ENSG00000187840/ENSG00000213949/ENSG00000165025/ENSG00000169398/ENSG00000168685/ENSG00000141349/ENSG00000068078…	FGFR1/GNB4/MYC/NFKB1/LAMB1/MYB/COL9A3/RPTOR/CDKN1B/FGF9/MAGI1/JAK3/TP53/PKN3/KIT/CCNE1/PRKAA2/PIK3R5/EIF4EBP1/ITGA1/SYK/PTK2/IL7R/G6PC3/FGFR3/VEGFA/IL4R/PIK3R6/PDGFC/ITGA3/COL4A5/FLT4/CSF1/PCK2/IL3RA/FLT1/NOS3/LPAR6/CD19/GNGT2/NTF3/MAGI2/FGFR4/LPAR1/CREB3L3/ITGA2/GNG13/IL4/PPP2R2B/PDGFRB/CCND2/IL2RB/FN1/COL6A1/CDKN1A/ITGA10/SGK2/LAMC1/COL4A6/FGF17/COL4A4/FGF22/COL4A3/ERBB3/ITGB5/TGFA/PGF/OSMR/COL…	hsa:2260/hsa:59345/hsa:4609/hsa:4790/hsa:3912/hsa:4602/hsa:1299/hsa:57521/hsa:1027/hsa:2254/hsa:9223/hsa:3718/hsa:7157/hsa:29941/hsa:3815/hsa:898/hsa:5563/hsa:23533/hsa:1978/hsa:3672/hsa:6850/hsa:5747/hsa:3575/hsa:92579/hsa:2261/hsa:7422/hsa:3566/hsa:146850/hsa:56034/hsa:3675/hsa:1287/hsa:2324/hsa:1435/hsa:5106/hsa:3563/hsa:2321/hsa:4846/hsa:10161/hsa:930/hsa:2793/hsa:4908/hsa:9863/hsa:2264/hsa:1…	72
hsa04974	Protein digestion and absorption	24/994	86/7131	0.00049093639603182	0.0303398692747665	ENSG00000092758/ENSG00000164626/ENSG00000197635/ENSG00000114270/ENSG00000104783/ENSG00000122121/ENSG00000188153/ENSG00000092068/ENSG00000123643/ENSG00000182871/ENSG00000137731/ENSG00000142789/ENSG00000130635/ENSG00000196549/ENSG00000066230/ENSG00000196739/ENSG00000183023/ENSG00000142156/ENSG00000197565/ENSG00000081052/ENSG00000169031/ENSG00000129244/ENSG00000155465/ENSG00000139219	COL9A3/KCNK5/DPP4/COL7A1/KCNN4/XPNPEP2/COL4A5/SLC7A8/SLC36A1/COL18A1/FXYD2/CELA3A/COL5A1/MME/SLC9A3/COL27A1/SLC8A1/COL6A1/COL4A6/COL4A4/COL4A3/ATP1B2/SLC7A7/COL2A1	hsa:1299/hsa:8645/hsa:1803/hsa:1294/hsa:3783/hsa:7512/hsa:1287/hsa:23428/hsa:206358/hsa:80781/hsa:486/hsa:10136/hsa:1289/hsa:4311/hsa:6550/hsa:85301/hsa:6546/hsa:1291/hsa:1288/hsa:1286/hsa:1285/hsa:482/hsa:9056/hsa:1280	24
hsa05202	Transcriptional misregulation in cancer	41/994	184/7131	0.00125349628357808	0.0645550586042711	ENSG00000157554/ENSG00000136997/ENSG00000127152/ENSG00000109320/ENSG00000132475/ENSG00000111276/ENSG00000244405/ENSG00000183878/ENSG00000173801/ENSG00000141510/ENSG00000092067/ENSG00000184937/ENSG00000164120/ENSG00000169398/ENSG00000056558/ENSG00000135363/ENSG00000166145/ENSG00000109787/ENSG00000124813/ENSG00000158715/ENSG00000102755/ENSG00000125618/ENSG00000150907/ENSG00000126778/ENSG00000139318…	ERG/MYC/BCL11B/NFKB1/H3F3B/CDKN1B/ETV5/UTY/JUP/TP53/CEBPE/WT1/HPGD/PTK2/TRAF1/LMO2/SPINT1/KLF3/RUNX2/SLC45A3/FLT1/PAX8/FOXO1/SIX1/DUSP6/SIX4/CCND2/IL2RB/HHEX/PPARG/CDKN1A/TLX1/ITGAM/HIST1H3G/BAIAP3/HIST1H3E/PBX1/HIST1H3B/GZMB/HIST1H3H/MAF	hsa:2078/hsa:4609/hsa:64919/hsa:4790/hsa:3021/hsa:1027/hsa:2119/hsa:7404/hsa:3728/hsa:7157/hsa:1053/hsa:7490/hsa:3248/hsa:5747/hsa:7185/hsa:4005/hsa:6692/hsa:51274/hsa:860/hsa:85414/hsa:2321/hsa:7849/hsa:2308/hsa:6495/hsa:1848/hsa:51804/hsa:894/hsa:3560/hsa:3087/hsa:5468/hsa:1026/hsa:3195/hsa:3684/hsa:8355/hsa:8938/hsa:8353/hsa:5087/hsa:8358/hsa:3002/hsa:8357/hsa:4094	41
hsa04672	Intestinal immune network for IgA production	12/994	35/7131	0.00190855486497526	0.0842490647539078	ENSG00000173585/ENSG00000178562/ENSG00000163600/ENSG00000102245/ENSG00000164136/ENSG00000159958/ENSG00000113520/ENSG00000151882/ENSG00000161955/ENSG00000134470/ENSG00000107562/ENSG00000099866	CCR9/CD28/ICOS/CD40LG/IL15/TNFRSF13C/IL4/CCL28/TNFSF13/IL15RA/CXCL12/MADCAM1	hsa:10803/hsa:940/hsa:29851/hsa:959/hsa:3600/hsa:115650/hsa:3565/hsa:56477/hsa:8741/hsa:3601/hsa:6387/hsa:8174	12
hsa00512	Mucin type O-glycan biosynthesis	10/994	31/7131	0.00731536316202691	0.282555902133289	ENSG00000139629/ENSG00000110328/ENSG00000164574/ENSG00000106392/ENSG00000119514/ENSG00000182870/ENSG00000171155/ENSG00000158089/ENSG00000130035/ENSG00000144278	GALNT6/GALNT18/GALNT10/C1GALT1/GALNT12/GALNT9/C1GALT1C1/GALNT14/GALNT8/GALNT13	hsa:11226/hsa:374378/hsa:55568/hsa:56913/hsa:79695/hsa:50614/hsa:29071/hsa:79623/hsa:26290/hsa:114805	10
hsa04658	Th1 and Th2 cell differentiation	19/994	78/7131	0.00929558122862125	0.31914828884933	ENSG00000126561/ENSG00000148400/ENSG00000173757/ENSG00000109320/ENSG00000105639/ENSG00000188130/ENSG00000010610/ENSG00000196782/ENSG00000177606/ENSG00000077238/ENSG00000100906/ENSG00000184916/ENSG00000170345/ENSG00000113520/ENSG00000100385/ENSG00000101384/ENSG00000198719/ENSG00000124232/ENSG00000178573	STAT5A/NOTCH1/STAT5B/NFKB1/JAK3/MAPK12/CD4/MAML3/JUN/IL4R/NFKBIA/JAG2/FOS/IL4/IL2RB/JAG1/DLL1/RBPJL/MAF	hsa:6776/hsa:4851/hsa:6777/hsa:4790/hsa:3718/hsa:6300/hsa:920/hsa:55534/hsa:3725/hsa:3566/hsa:4792/hsa:3714/hsa:2353/hsa:3565/hsa:3560/hsa:182/hsa:28514/hsa:11317/hsa:4094	19
hsa04020	Calcium signaling pathway	37/994	183/7131	0.01125446447895	0.328261760869862	ENSG00000004468/ENSG00000152495/ENSG00000058668/ENSG00000123360/ENSG00000143933/ENSG00000160991/ENSG00000100346/ENSG00000152207/ENSG00000087460/ENSG00000101188/ENSG00000196557/ENSG00000101306/ENSG00000164867/ENSG00000161714/ENSG00000110148/ENSG00000175344/ENSG00000108405/ENSG00000105464/ENSG00000164742/ENSG00000141837/ENSG00000133019/ENSG00000183023/ENSG00000043591/ENSG00000137825/ENSG00000113721…	CD38/CAMK4/ATP2B4/PDE1B/CALM2/ORAI2/CACNA1I/CYSLTR2/GNAS/NTSR1/CACNA1H/MYLK2/NOS3/PLCD3/CCKBR/CHRNA7/P2RX1/GRIN2D/ADCY1/CACNA1A/CHRM3/SLC8A1/ADRB1/ITPKA/PDGFRB/CACNA1F/HRH2/ADORA2A/PRKCG/GRIN2C/P2RX7/PTGER3/ERBB3/CALML6/ADRA1A/P2RX6/TNNC2	hsa:952/hsa:814/hsa:493/hsa:5153/hsa:805/hsa:80228/hsa:8911/hsa:57105/hsa:2778/hsa:4923/hsa:8912/hsa:85366/hsa:4846/hsa:113026/hsa:887/hsa:1139/hsa:5023/hsa:2906/hsa:107/hsa:773/hsa:1131/hsa:6546/hsa:153/hsa:3706/hsa:5159/hsa:778/hsa:3274/hsa:135/hsa:5582/hsa:2905/hsa:5027/hsa:5733/hsa:2065/hsa:163688/hsa:148/hsa:9127/hsa:7125	37
hsa05222	Small cell lung cancer	21/994	91/7131	0.0121608199309246	0.328261760869862	ENSG00000136997/ENSG00000139687/ENSG00000109320/ENSG00000091136/ENSG00000111276/ENSG00000141510/ENSG00000105173/ENSG00000169398/ENSG00000005884/ENSG00000056558/ENSG00000188153/ENSG00000100906/ENSG00000147883/ENSG00000164171/ENSG00000101197/ENSG00000115414/ENSG00000124762/ENSG00000135862/ENSG00000197565/ENSG00000081052/ENSG00000169031	MYC/RB1/NFKB1/LAMB1/CDKN1B/TP53/CCNE1/PTK2/ITGA3/TRAF1/COL4A5/NFKBIA/CDKN2B/ITGA2/BIRC7/FN1/CDKN1A/LAMC1/COL4A6/COL4A4/COL4A3	hsa:4609/hsa:5925/hsa:4790/hsa:3912/hsa:1027/hsa:7157/hsa:898/hsa:5747/hsa:3675/hsa:7185/hsa:1287/hsa:4792/hsa:1030/hsa:3673/hsa:79444/hsa:2335/hsa:1026/hsa:3915/hsa:1288/hsa:1286/hsa:1285	21
hsa04392	Hippo signaling pathway - multiple species	9/994	29/7131	0.0140708824944273	0.328261760869862	ENSG00000166341/ENSG00000187079/ENSG00000007866/ENSG00000197905/ENSG00000139926/ENSG00000107551/ENSG00000169435/ENSG00000113645/ENSG00000196159	DCHS1/TEAD1/TEAD3/TEAD4/FRMD6/RASSF4/RASSF6/WWC1/FAT4	hsa:8642/hsa:7003/hsa:7005/hsa:7004/hsa:122786/hsa:83937/hsa:166824/hsa:23286/hsa:79633	9
hsa05340	Primary immunodeficiency	10/994	34/7131	0.0146468658907576	0.328261760869862	ENSG00000128322/ENSG00000105639/ENSG00000105369/ENSG00000010610/ENSG00000153563/ENSG00000168685/ENSG00000163600/ENSG00000102245/ENSG00000177455/ENSG00000159958	IGLL1/JAK3/CD79A/CD4/CD8A/IL7R/ICOS/CD40LG/CD19/TNFRSF13C	hsa:3543/hsa:3718/hsa:973/hsa:920/hsa:925/hsa:3575/hsa:29851/hsa:959/hsa:930/hsa:115650	10
hsa05165	Human papillomavirus infection	59/994	323/7131	0.0155979591221252	0.328261760869862	ENSG00000148400/ENSG00000114315/ENSG00000081059/ENSG00000139687/ENSG00000109320/ENSG00000091136/ENSG00000100060/ENSG00000092758/ENSG00000055332/ENSG00000111276/ENSG00000151276/ENSG00000183735/ENSG00000141510/ENSG00000080839/ENSG00000105173/ENSG00000196782/ENSG00000082458/ENSG00000187840/ENSG00000213949/ENSG00000169398/ENSG00000157240/ENSG00000104290/ENSG00000112715/ENSG00000171130/ENSG00000005884…	NOTCH1/HES1/TCF7/RB1/NFKB1/LAMB1/MFNG/COL9A3/EIF2AK2/CDKN1B/MAGI1/TBK1/TP53/RBL1/CCNE1/MAML3/DLG3/EIF4EBP1/ITGA1/PTK2/FZD1/FZD3/VEGFA/ATP6V0E2/ITGA3/COL4A5/ISG15/GNAS/HEYL/MX1/AXIN2/FOXO1/CREB3L3/ITGA2/HEY2/PPP2R2B/PDGFRB/CCND2/WNT10A/FN1/OASL/DLG2/COL6A1/CDKN1A/JAG1/ITGA10/LAMC1/COL4A6/ATP6V1B1/COL4A4/ATP6V1C2/RBPJL/COL4A3/WNT5A/TLR3/ITGB5/COL2A1/VTN/VWF	hsa:4851/hsa:3280/hsa:6932/hsa:5925/hsa:4790/hsa:3912/hsa:4242/hsa:1299/hsa:5610/hsa:1027/hsa:9223/hsa:29110/hsa:7157/hsa:5933/hsa:898/hsa:55534/hsa:1741/hsa:1978/hsa:3672/hsa:5747/hsa:8321/hsa:7976/hsa:7422/hsa:155066/hsa:3675/hsa:1287/hsa:9636/hsa:2778/hsa:26508/hsa:4599/hsa:8313/hsa:2308/hsa:84699/hsa:3673/hsa:23493/hsa:5521/hsa:5159/hsa:894/hsa:80326/hsa:2335/hsa:8638/hsa:1740/hsa:1291/hsa:10…	59
hsa04520	Adherens junction	17/994	71/7131	0.0159350369354302	0.328261760869862	ENSG00000077782/ENSG00000081059/ENSG00000110400/ENSG00000184009/ENSG00000197122/ENSG00000136153/ENSG00000142949/ENSG00000177707/ENSG00000166949/ENSG00000132970/ENSG00000176105/ENSG00000151422/ENSG00000095637/ENSG00000175866/ENSG00000173482/ENSG00000124216/ENSG00000127329	FGFR1/TCF7/NECTIN1/ACTG1/SRC/LMO7/PTPRF/NECTIN3/SMAD3/WASF3/YES1/FER/SORBS1/BAIAP2/PTPRM/SNAI1/PTPRB	hsa:2260/hsa:6932/hsa:5818/hsa:71/hsa:6714/hsa:4008/hsa:5792/hsa:25945/hsa:4088/hsa:10810/hsa:7525/hsa:2241/hsa:10580/hsa:10458/hsa:5797/hsa:6615/hsa:5787	17
hsa04330	Notch signaling pathway	12/994	46/7131	0.0208129437965044	0.378837693688853	ENSG00000148400/ENSG00000114315/ENSG00000100060/ENSG00000196782/ENSG00000178498/ENSG00000196498/ENSG00000184916/ENSG00000110042/ENSG00000105245/ENSG00000101384/ENSG00000198719/ENSG00000124232	NOTCH1/HES1/MFNG/MAML3/DTX3/NCOR2/JAG2/DTX4/NUMBL/JAG1/DLL1/RBPJL	hsa:4851/hsa:3280/hsa:4242/hsa:55534/hsa:196403/hsa:9612/hsa:3714/hsa:23220/hsa:9253/hsa:182/hsa:28514/hsa:11317	12
hsa04933	AGE-RAGE signaling pathway in diabetic complications	21/994	96/7131	0.0218480767907919	0.378837693688853	ENSG00000126561/ENSG00000168610/ENSG00000173757/ENSG00000109320/ENSG00000111276/ENSG00000120738/ENSG00000188130/ENSG00000177606/ENSG00000112715/ENSG00000166949/ENSG00000137193/ENSG00000188153/ENSG00000164867/ENSG00000161714/ENSG00000150907/ENSG00000171132/ENSG00000115414/ENSG00000197565/ENSG00000081052/ENSG00000169031/ENSG00000078401	STAT5A/STAT3/STAT5B/NFKB1/CDKN1B/EGR1/MAPK12/JUN/VEGFA/SMAD3/PIM1/COL4A5/NOS3/PLCD3/FOXO1/PRKCE/FN1/COL4A6/COL4A4/COL4A3/EDN1	hsa:6776/hsa:6774/hsa:6777/hsa:4790/hsa:1027/hsa:1958/hsa:6300/hsa:3725/hsa:7422/hsa:4088/hsa:5292/hsa:1287/hsa:4846/hsa:113026/hsa:2308/hsa:5581/hsa:2335/hsa:1288/hsa:1286/hsa:1285/hsa:1906	21
hsa04970	Salivary secretion	19/994	85/7131	0.0228742458998187	0.378837693688853	ENSG00000004468/ENSG00000058668/ENSG00000143933/ENSG00000101439/ENSG00000104783/ENSG00000061918/ENSG00000087460/ENSG00000137731/ENSG00000164116/ENSG00000164742/ENSG00000138669/ENSG00000133019/ENSG00000043591/ENSG00000156113/ENSG00000126583/ENSG00000129244/ENSG00000117983/ENSG00000169885/ENSG00000120907	CD38/ATP2B4/CALM2/CST3/KCNN4/GUCY1B1/GNAS/FXYD2/GUCY1A1/ADCY1/PRKG2/CHRM3/ADRB1/KCNMA1/PRKCG/ATP1B2/MUC5B/CALML6/ADRA1A	hsa:952/hsa:493/hsa:805/hsa:1471/hsa:3783/hsa:2983/hsa:2778/hsa:486/hsa:2982/hsa:107/hsa:5593/hsa:1131/hsa:153/hsa:3778/hsa:5582/hsa:482/hsa:727897/hsa:163688/hsa:148	19
hsa00270	Cysteine and methionine metabolism	12/994	47/7131	0.0245202390737122	0.378837693688853	ENSG00000060982/ENSG00000128309/ENSG00000101444/ENSG00000088305/ENSG00000182551/ENSG00000099810/ENSG00000037757/ENSG00000129596/ENSG00000128311/ENSG00000274276/ENSG00000151224/ENSG00000160200	BCAT1/MPST/AHCY/DNMT3B/ADI1/MTAP/MRI1/CDO1/TST/CBSL/MAT1A/CBS	hsa:586/hsa:4357/hsa:191/hsa:1789/hsa:55256/hsa:4507/hsa:84245/hsa:1036/hsa:7263/hsa:102724560/hsa:4143/hsa:875	12
hsa00280	Valine, leucine and isoleucine degradation	12/994	47/7131	0.0245202390737122	0.378837693688853	ENSG00000176715/ENSG00000060982/ENSG00000112972/ENSG00000072210/ENSG00000167315/ENSG00000138029/ENSG00000164904/ENSG00000111275/ENSG00000175198/ENSG00000137124/ENSG00000138356/ENSG00000198754	ACSF3/BCAT1/HMGCS1/ALDH3A2/ACAA2/HADHB/ALDH7A1/ALDH2/PCCA/ALDH1B1/AOX1/OXCT2	hsa:197322/hsa:586/hsa:3157/hsa:224/hsa:10449/hsa:3032/hsa:501/hsa:217/hsa:5095/hsa:219/hsa:316/hsa:64064	12
hsa05030	Cocaine addiction	12/994	48/7131	0.0286893762597475	0.402296144217561	ENSG00000109320/ENSG00000160360/ENSG00000177606/ENSG00000087460/ENSG00000060566/ENSG00000105464/ENSG00000125740/ENSG00000116032/ENSG00000165646/ENSG00000132437/ENSG00000161509/ENSG00000131771	NFKB1/GPSM1/JUN/GNAS/CREB3L3/GRIN2D/FOSB/GRIN3B/SLC18A2/DDC/GRIN2C/PPP1R1B	hsa:4790/hsa:26086/hsa:3725/hsa:2778/hsa:84699/hsa:2906/hsa:2354/hsa:116444/hsa:6571/hsa:1644/hsa:2905/hsa:84152	12
hsa00100	Steroid biosynthesis	6/994	18/7131	0.0302219137940009	0.402296144217561	ENSG00000079459/ENSG00000052802/ENSG00000172893/ENSG00000167780/ENSG00000001630/ENSG00000170835	FDFT1/MSMO1/DHCR7/SOAT2/CYP51A1/CEL	hsa:2222/hsa:6307/hsa:1717/hsa:8435/hsa:1595/hsa:1056	6
hsa00330	Arginine and proline metabolism	12/994	49/7131	0.0333481270816854	0.402296144217561	ENSG00000115758/ENSG00000072210/ENSG00000065154/ENSG00000088826/ENSG00000164904/ENSG00000111275/ENSG00000171766/ENSG00000164867/ENSG00000126790/ENSG00000141504/ENSG00000137124/ENSG00000277196	ODC1/ALDH3A2/OAT/SMOX/ALDH7A1/ALDH2/GATM/NOS3/L3HYPDH/SAT2/ALDH1B1/AC007325.2	hsa:4953/hsa:224/hsa:4942/hsa:54498/hsa:501/hsa:217/hsa:2628/hsa:4846/hsa:112849/hsa:112483/hsa:219/hsa:102724788	12
hsa05224	Breast cancer	28/994	142/7131	0.0339168325472383	0.402296144217561	ENSG00000148400/ENSG00000077782/ENSG00000114315/ENSG00000136997/ENSG00000081059/ENSG00000139687/ENSG00000162337/ENSG00000102678/ENSG00000141510/ENSG00000157404/ENSG00000177606/ENSG00000157240/ENSG00000104290/ENSG00000037280/ENSG00000163909/ENSG00000168646/ENSG00000184916/ENSG00000170345/ENSG00000135547/ENSG00000135925/ENSG00000124762/ENSG00000101384/ENSG00000198719/ENSG00000158815/ENSG00000070388…	NOTCH1/FGFR1/HES1/MYC/TCF7/RB1/LRP5/FGF9/TP53/KIT/JUN/FZD1/FZD3/FLT4/HEYL/AXIN2/JAG2/FOS/HEY2/WNT10A/CDKN1A/JAG1/DLL1/FGF17/FGF22/WNT5A/ESR2/FGF5	hsa:4851/hsa:2260/hsa:3280/hsa:4609/hsa:6932/hsa:5925/hsa:4041/hsa:2254/hsa:7157/hsa:3815/hsa:3725/hsa:8321/hsa:7976/hsa:2324/hsa:26508/hsa:8313/hsa:3714/hsa:2353/hsa:23493/hsa:80326/hsa:1026/hsa:182/hsa:28514/hsa:8822/hsa:27006/hsa:7474/hsa:2100/hsa:2250	28
hsa00071	Fatty acid degradation	11/994	44/7131	0.0353734983528163	0.402296144217561	ENSG00000072778/ENSG00000072210/ENSG00000167315/ENSG00000110090/ENSG00000151726/ENSG00000138029/ENSG00000164904/ENSG00000111275/ENSG00000169169/ENSG00000164398/ENSG00000137124	ACADVL/ALDH3A2/ACAA2/CPT1A/ACSL1/HADHB/ALDH7A1/ALDH2/CPT1C/ACSL6/ALDH1B1	hsa:37/hsa:224/hsa:10449/hsa:1374/hsa:2180/hsa:3032/hsa:501/hsa:217/hsa:126129/hsa:23305/hsa:219	11
hsa04015	Rap1 signaling pathway	38/994	205/7131	0.0375568271555496	0.402296144217561	ENSG00000082074/ENSG00000077782/ENSG00000076864/ENSG00000143933/ENSG00000005844/ENSG00000184009/ENSG00000197122/ENSG00000102678/ENSG00000151276/ENSG00000108984/ENSG00000068831/ENSG00000141293/ENSG00000188130/ENSG00000213445/ENSG00000157404/ENSG00000068078/ENSG00000112715/ENSG00000145431/ENSG00000125968/ENSG00000037280/ENSG00000184371/ENSG00000087460/ENSG00000102755/ENSG00000187391/ENSG00000169860…	FYB1/FGFR1/RAP1GAP/CALM2/ITGAL/ACTG1/SRC/FGF9/MAGI1/MAP2K6/RASGRP2/SKAP1/MAPK12/SIPA1/KIT/FGFR3/VEGFA/PDGFC/ID1/FLT4/CSF1/GNAS/FLT1/MAGI2/P2RY1/FGFR4/LPAR1/ADCY1/PDGFRB/ADORA2A/PRKCG/ITGAM/FGF17/FGF22/PFN4/CALML6/PGF/FGF5	hsa:2533/hsa:2260/hsa:5909/hsa:805/hsa:3683/hsa:71/hsa:6714/hsa:2254/hsa:9223/hsa:5608/hsa:10235/hsa:8631/hsa:6300/hsa:6494/hsa:3815/hsa:2261/hsa:7422/hsa:56034/hsa:3397/hsa:2324/hsa:1435/hsa:2778/hsa:2321/hsa:9863/hsa:5028/hsa:2264/hsa:1902/hsa:107/hsa:5159/hsa:135/hsa:5582/hsa:3684/hsa:8822/hsa:27006/hsa:375189/hsa:163688/hsa:5228/hsa:2250	38
hsa04978	Mineral absorption	12/994	50/7131	0.0385224779960764	0.402296144217561	ENSG00000138449/ENSG00000125144/ENSG00000137731/ENSG00000066230/ENSG00000198417/ENSG00000183023/ENSG00000187193/ENSG00000157765/ENSG00000169715/ENSG00000205358/ENSG00000129244/ENSG00000164647	SLC40A1/MT1G/FXYD2/SLC9A3/MT1F/SLC8A1/MT1X/SLC34A2/MT1E/MT1H/ATP1B2/STEAP1	hsa:30061/hsa:4495/hsa:486/hsa:6550/hsa:4494/hsa:6546/hsa:4501/hsa:10568/hsa:4493/hsa:4496/hsa:482/hsa:26872	12
hsa04911	Insulin secretion	18/994	84/7131	0.0387379644643488	0.402296144217561	ENSG00000104783/ENSG00000080709/ENSG00000087460/ENSG00000112164/ENSG00000132639/ENSG00000141433/ENSG00000137731/ENSG00000060566/ENSG00000164742/ENSG00000145936/ENSG00000133019/ENSG00000102001/ENSG00000176406/ENSG00000156113/ENSG00000126583/ENSG00000130529/ENSG00000129244/ENSG00000106633	KCNN4/KCNN2/GNAS/GLP1R/SNAP25/ADCYAP1/FXYD2/CREB3L3/ADCY1/KCNMB1/CHRM3/CACNA1F/RIMS2/KCNMA1/PRKCG/TRPM4/ATP1B2/GCK	hsa:3783/hsa:3781/hsa:2778/hsa:2740/hsa:6616/hsa:116/hsa:486/hsa:84699/hsa:107/hsa:3779/hsa:1131/hsa:778/hsa:9699/hsa:3778/hsa:5582/hsa:54795/hsa:482/hsa:2645	18
hsa05031	Amphetamine addiction	15/994	67/7131	0.0397700097139673	0.402296144217561	ENSG00000152495/ENSG00000143933/ENSG00000177606/ENSG00000087460/ENSG00000170345/ENSG00000060566/ENSG00000105464/ENSG00000125740/ENSG00000116032/ENSG00000165646/ENSG00000132437/ENSG00000126583/ENSG00000161509/ENSG00000169885/ENSG00000131771	CAMK4/CALM2/JUN/GNAS/FOS/CREB3L3/GRIN2D/FOSB/GRIN3B/SLC18A2/DDC/PRKCG/GRIN2C/CALML6/PPP1R1B	hsa:814/hsa:805/hsa:3725/hsa:2778/hsa:2353/hsa:84699/hsa:2906/hsa:2354/hsa:116444/hsa:6571/hsa:1644/hsa:5582/hsa:2905/hsa:163688/hsa:84152	15
hsa00760	Nicotinate and nicotinamide metabolism	8/994	29/7131	0.040078385353084	0.402296144217561	ENSG00000004468/ENSG00000205309/ENSG00000163864/ENSG00000112874/ENSG00000106733/ENSG00000135318/ENSG00000197594/ENSG00000138356	CD38/NT5M/NMNAT3/NUDT12/NMRK1/NT5E/ENPP1/AOX1	hsa:952/hsa:56953/hsa:349565/hsa:83594/hsa:54981/hsa:4907/hsa:5167/hsa:316	8
hsa04950	Maturity onset diabetes of the young	7/994	24/7131	0.0403598073486873	0.402296144217561	ENSG00000114315/ENSG00000007372/ENSG00000125798/ENSG00000152804/ENSG00000169856/ENSG00000162992/ENSG00000106633	HES1/PAX6/FOXA2/HHEX/ONECUT1/NEUROD1/GCK	hsa:3280/hsa:5080/hsa:3170/hsa:3087/hsa:3175/hsa:4760/hsa:2645	7
hsa00260	Glycine, serine and threonine metabolism	10/994	40/7131	0.0437321861437705	0.416199310924802	ENSG00000146733/ENSG00000164904/ENSG00000171766/ENSG00000178445/ENSG00000124713/ENSG00000131471/ENSG00000274276/ENSG00000160200/ENSG00000158578/ENSG00000132837	PSPH/ALDH7A1/GATM/GLDC/GNMT/AOC3/CBSL/CBS/ALAS2/DMGDH	hsa:5723/hsa:501/hsa:2628/hsa:2731/hsa:27232/hsa:8639/hsa:102724560/hsa:875/hsa:212/hsa:29958	10
hsa04921	Oxytocin signaling pathway	29/994	152/7131	0.0459585705435094	0.416199310924802	ENSG00000100968/ENSG00000004468/ENSG00000183049/ENSG00000152495/ENSG00000143933/ENSG00000184009/ENSG00000197122/ENSG00000162409/ENSG00000141506/ENSG00000177606/ENSG00000061918/ENSG00000276231/ENSG00000087460/ENSG00000101306/ENSG00000164867/ENSG00000170345/ENSG00000164116/ENSG00000164742/ENSG00000075461/ENSG00000102001/ENSG00000159899/ENSG00000151062/ENSG00000124762/ENSG00000126583/ENSG00000168135…	NFATC4/CD38/CAMK1D/CAMK4/CALM2/ACTG1/SRC/PRKAA2/PIK3R5/JUN/GUCY1B1/PIK3R6/GNAS/MYLK2/NOS3/FOS/GUCY1A1/ADCY1/CACNG4/CACNA1F/NPR2/CACNA2D4/CDKN1A/PRKCG/KCNJ4/PLA2G4A/KCNJ2/CALML6/KCNJ12	hsa:4776/hsa:952/hsa:57118/hsa:814/hsa:805/hsa:71/hsa:6714/hsa:5563/hsa:23533/hsa:3725/hsa:2983/hsa:146850/hsa:2778/hsa:85366/hsa:4846/hsa:2353/hsa:2982/hsa:107/hsa:27092/hsa:778/hsa:4882/hsa:93589/hsa:1026/hsa:5582/hsa:3761/hsa:5321/hsa:3759/hsa:163688/hsa:3768	29
hsa04024	cAMP signaling pathway	36/994	196/7131	0.047332526709121	0.416199310924802	ENSG00000152270/ENSG00000165409/ENSG00000104899/ENSG00000109320/ENSG00000152495/ENSG00000058668/ENSG00000143933/ENSG00000177606/ENSG00000079435/ENSG00000185920/ENSG00000100906/ENSG00000087460/ENSG00000112164/ENSG00000065989/ENSG00000106018/ENSG00000125257/ENSG00000137731/ENSG00000170345/ENSG00000010310/ENSG00000129219/ENSG00000060566/ENSG00000105464/ENSG00000164742/ENSG00000116032/ENSG00000043591…	PDE3B/TSHR/AMH/NFKB1/CAMK4/ATP2B4/CALM2/JUN/LIPE/PTCH1/NFKBIA/GNAS/GLP1R/PDE4A/VIPR2/ABCC4/FXYD2/FOS/GIPR/PLD2/CREB3L3/GRIN2D/ADCY1/GRIN3B/ADRB1/ADORA1/CFTR/CACNA1F/ADORA2A/GRIN2C/PTGER3/ATP1B2/CALML6/PPP1R1B/GHRL/HCAR2	hsa:5140/hsa:7253/hsa:268/hsa:4790/hsa:814/hsa:493/hsa:805/hsa:3725/hsa:3991/hsa:5727/hsa:4792/hsa:2778/hsa:2740/hsa:5141/hsa:7434/hsa:10257/hsa:486/hsa:2353/hsa:2696/hsa:5338/hsa:84699/hsa:2906/hsa:107/hsa:116444/hsa:153/hsa:134/hsa:1080/hsa:778/hsa:135/hsa:2905/hsa:5733/hsa:482/hsa:163688/hsa:84152/hsa:51738/hsa:338442	36
hsa04725	Cholinergic synapse	22/994	110/7131	0.048448825092807	0.416199310924802	ENSG00000114450/ENSG00000152495/ENSG00000141506/ENSG00000276231/ENSG00000184156/ENSG00000170345/ENSG00000117013/ENSG00000175344/ENSG00000167083/ENSG00000060566/ENSG00000164742/ENSG00000127588/ENSG00000141837/ENSG00000133019/ENSG00000102001/ENSG00000070748/ENSG00000147434/ENSG00000126583/ENSG00000168135/ENSG00000123700/ENSG00000075043/ENSG00000184185	GNB4/CAMK4/PIK3R5/PIK3R6/KCNQ3/FOS/KCNQ4/CHRNA7/GNGT2/CREB3L3/ADCY1/GNG13/CACNA1A/CHRM3/CACNA1F/CHAT/CHRNA6/PRKCG/KCNJ4/KCNJ2/KCNQ2/KCNJ12	hsa:59345/hsa:814/hsa:23533/hsa:146850/hsa:3786/hsa:2353/hsa:9132/hsa:1139/hsa:2793/hsa:84699/hsa:107/hsa:51764/hsa:773/hsa:1131/hsa:778/hsa:1103/hsa:8973/hsa:5582/hsa:3761/hsa:3759/hsa:3785/hsa:3768	22
hsa04630	JAK-STAT signaling pathway	30/994	159/7131	0.0487947622423129	0.416199310924802	ENSG00000126561/ENSG00000168610/ENSG00000173757/ENSG00000136997/ENSG00000105639/ENSG00000168685/ENSG00000077238/ENSG00000137193/ENSG00000174564/ENSG00000145777/ENSG00000185291/ENSG00000185436/ENSG00000164136/ENSG00000184557/ENSG00000113520/ENSG00000198223/ENSG00000113721/ENSG00000134470/ENSG00000118971/ENSG00000100385/ENSG00000114737/ENSG00000124762/ENSG00000128342/ENSG00000113594/ENSG00000138356…	STAT5A/STAT3/STAT5B/MYC/JAK3/IL7R/IL4R/PIM1/IL20RB/TSLP/IL3RA/IFNLR1/IL15/SOCS3/IL4/CSF2RA/PDGFRB/IL15RA/CCND2/IL2RB/CISH/CDKN1A/LIF/LIFR/AOX1/IL22RA1/SOCS1/CTF1/OSMR/IL22RA2	hsa:6776/hsa:6774/hsa:6777/hsa:4609/hsa:3718/hsa:3575/hsa:3566/hsa:5292/hsa:53833/hsa:85480/hsa:3563/hsa:163702/hsa:3600/hsa:9021/hsa:3565/hsa:1438/hsa:5159/hsa:3601/hsa:894/hsa:3560/hsa:1154/hsa:1026/hsa:3976/hsa:3977/hsa:316/hsa:58985/hsa:8651/hsa:1489/hsa:9180/hsa:116379	30
hsa02010	ABC transporters	10/994	41/7131	0.050902620996828	0.416199310924802	ENSG00000135776/ENSG00000165029/ENSG00000160179/ENSG00000107331/ENSG00000125257/ENSG00000001626/ENSG00000172350/ENSG00000173208/ENSG00000167972/ENSG00000144452	ABCB10/ABCA1/ABCG1/ABCA2/ABCC4/CFTR/ABCG4/ABCD2/ABCA3/ABCA12	hsa:23456/hsa:19/hsa:9619/hsa:20/hsa:10257/hsa:1080/hsa:64137/hsa:225/hsa:21/hsa:26154	10
hsa04610	Complement and coagulation cascades	16/994	75/7131	0.0511830867803963	0.416199310924802	ENSG00000117322/ENSG00000003436/ENSG00000159403/ENSG00000113600/ENSG00000197632/ENSG00000185010/ENSG00000124491/ENSG00000184500/ENSG00000169896/ENSG00000106804/ENSG00000164344/ENSG00000164220/ENSG00000176919/ENSG00000120885/ENSG00000109072/ENSG00000110799	CR2/TFPI/C1R/C9/SERPINB2/F8/F13A1/PROS1/ITGAM/C5/KLKB1/F2RL2/C8G/CLU/VTN/VWF	hsa:1380/hsa:7035/hsa:715/hsa:735/hsa:5055/hsa:2157/hsa:2162/hsa:5627/hsa:3684/hsa:727/hsa:3818/hsa:2151/hsa:733/hsa:1191/hsa:7448/hsa:7450	16
hsa04923	Regulation of lipolysis in adipocytes	12/994	53/7131	0.057365081198812	0.436706080072953	ENSG00000152270/ENSG00000165409/ENSG00000079435/ENSG00000087460/ENSG00000164742/ENSG00000138669/ENSG00000176485/ENSG00000043591/ENSG00000163485/ENSG00000095303/ENSG00000166819/ENSG00000050628	PDE3B/TSHR/LIPE/GNAS/ADCY1/PRKG2/PLA2G16/ADRB1/ADORA1/PTGS1/PLIN1/PTGER3	hsa:5140/hsa:7253/hsa:3991/hsa:2778/hsa:107/hsa:5593/hsa:11145/hsa:153/hsa:134/hsa:5742/hsa:5346/hsa:5733	12
hsa00410	beta-Alanine metabolism	8/994	31/7131	0.0573706031474855	0.436706080072953	ENSG00000072210/ENSG00000088826/ENSG00000164904/ENSG00000111275/ENSG00000132746/ENSG00000131471/ENSG00000137124/ENSG00000147647	ALDH3A2/SMOX/ALDH7A1/ALDH2/ALDH3B2/AOC3/ALDH1B1/DPYS	hsa:224/hsa:54498/hsa:501/hsa:217/hsa:222/hsa:8639/hsa:219/hsa:1807	8
hsa05146	Amoebiasis	19/994	94/7131	0.0579448196860553	0.436706080072953	ENSG00000109320/ENSG00000091136/ENSG00000100448/ENSG00000158473/ENSG00000169398/ENSG00000113600/ENSG00000188153/ENSG00000087460/ENSG00000170542/ENSG00000164742/ENSG00000115414/ENSG00000126583/ENSG00000276600/ENSG00000135862/ENSG00000197565/ENSG00000169896/ENSG00000081052/ENSG00000169031/ENSG00000176919	NFKB1/LAMB1/CTSG/CD1D/PTK2/C9/COL4A5/GNAS/SERPINB9/ADCY1/FN1/PRKCG/RAB7B/LAMC1/COL4A6/ITGAM/COL4A4/COL4A3/C8G	hsa:4790/hsa:3912/hsa:1511/hsa:912/hsa:5747/hsa:735/hsa:1287/hsa:2778/hsa:5272/hsa:107/hsa:2335/hsa:5582/hsa:338382/hsa:3915/hsa:1288/hsa:3684/hsa:1286/hsa:1285/hsa:733	19
hsa04924	Renin secretion	14/994	65/7131	0.0610205221231237	0.441529599294546	ENSG00000152270/ENSG00000123360/ENSG00000143933/ENSG00000061918/ENSG00000087460/ENSG00000141433/ENSG00000164116/ENSG00000138669/ENSG00000043591/ENSG00000163485/ENSG00000102001/ENSG00000156113/ENSG00000123700/ENSG00000169885	PDE3B/PDE1B/CALM2/GUCY1B1/GNAS/ADCYAP1/GUCY1A1/PRKG2/ADRB1/ADORA1/CACNA1F/KCNMA1/KCNJ2/CALML6	hsa:5140/hsa:5153/hsa:805/hsa:2983/hsa:2778/hsa:116/hsa:2982/hsa:5593/hsa:153/hsa:134/hsa:778/hsa:3778/hsa:3759/hsa:163688	14
hsa00220	Arginine biosynthesis	6/994	21/7131	0.061442630322542	0.441529599294546	ENSG00000166123/ENSG00000130707/ENSG00000021826/ENSG00000164867/ENSG00000243989/ENSG00000135423	GPT2/ASS1/CPS1/NOS3/ACY1/GLS2	hsa:84706/hsa:445/hsa:1373/hsa:4846/hsa:95/hsa:27165	6
hsa00620	Pyruvate metabolism	9/994	37/7131	0.0631876059912962	0.443749323893421	ENSG00000150768/ENSG00000072210/ENSG00000131069/ENSG00000164904/ENSG00000111275/ENSG00000100889/ENSG00000151376/ENSG00000137124/ENSG00000166816	DLAT/ALDH3A2/ACSS2/ALDH7A1/ALDH2/PCK2/ME3/ALDH1B1/LDHD	hsa:1737/hsa:224/hsa:55902/hsa:501/hsa:217/hsa:5106/hsa:10873/hsa:219/hsa:197257	9
hsa00500	Starch and sucrose metabolism	8/994	32/7131	0.0675457497463709	0.45654294471347	ENSG00000114480/ENSG00000141349/ENSG00000163754/ENSG00000240038/ENSG00000100504/ENSG00000197594/ENSG00000156510/ENSG00000106633	GBE1/G6PC3/GYG1/AMY2B/PYGL/ENPP1/HKDC1/GCK	hsa:2632/hsa:92579/hsa:2992/hsa:280/hsa:5836/hsa:5167/hsa:80201/hsa:2645	8
hsa00010	Glycolysis / Gluconeogenesis	14/994	66/7131	0.0679643218667302	0.45654294471347	ENSG00000152556/ENSG00000150768/ENSG00000072210/ENSG00000108515/ENSG00000143891/ENSG00000131069/ENSG00000141349/ENSG00000164904/ENSG00000111275/ENSG00000132746/ENSG00000100889/ENSG00000137124/ENSG00000156510/ENSG00000106633	PFKM/DLAT/ALDH3A2/ENO3/GALM/ACSS2/G6PC3/ALDH7A1/ALDH2/ALDH3B2/PCK2/ALDH1B1/HKDC1/GCK	hsa:5213/hsa:1737/hsa:224/hsa:2027/hsa:130589/hsa:55902/hsa:92579/hsa:501/hsa:217/hsa:222/hsa:5106/hsa:219/hsa:80201/hsa:2645	14
hsa04611	Platelet activation	23/994	121/7131	0.072092794572412	0.466463819091024	ENSG00000196914/ENSG00000184009/ENSG00000197122/ENSG00000068831/ENSG00000188130/ENSG00000141506/ENSG00000165025/ENSG00000061918/ENSG00000276231/ENSG00000087460/ENSG00000101306/ENSG00000164867/ENSG00000164116/ENSG00000108405/ENSG00000169860/ENSG00000164171/ENSG00000164742/ENSG00000138669/ENSG00000095303/ENSG00000116711/ENSG00000178732/ENSG00000254087/ENSG00000110799	ARHGEF12/ACTG1/SRC/RASGRP2/MAPK12/PIK3R5/SYK/GUCY1B1/PIK3R6/GNAS/MYLK2/NOS3/GUCY1A1/P2RX1/P2RY1/ITGA2/ADCY1/PRKG2/PTGS1/PLA2G4A/GP5/LYN/VWF	hsa:23365/hsa:71/hsa:6714/hsa:10235/hsa:6300/hsa:23533/hsa:6850/hsa:2983/hsa:146850/hsa:2778/hsa:85366/hsa:4846/hsa:2982/hsa:5023/hsa:5028/hsa:3673/hsa:107/hsa:5593/hsa:5742/hsa:5321/hsa:2814/hsa:4067/hsa:7450	23
hsa04010	MAPK signaling pathway	49/994	287/7131	0.0724603990821008	0.466463819091024	ENSG00000077782/ENSG00000136068/ENSG00000136997/ENSG00000143851/ENSG00000109320/ENSG00000102678/ENSG00000114738/ENSG00000108984/ENSG00000068831/ENSG00000188130/ENSG00000141510/ENSG00000196083/ENSG00000100346/ENSG00000157404/ENSG00000142733/ENSG00000071242/ENSG00000177606/ENSG00000068078/ENSG00000112715/ENSG00000186868/ENSG00000145431/ENSG00000011566/ENSG00000079277/ENSG00000037280/ENSG00000184371…	FGFR1/FLNB/MYC/PTPN7/NFKB1/FGF9/MAPKAPK3/MAP2K6/RASGRP2/MAPK12/TP53/IL1RAP/CACNA1I/KIT/MAP3K6/RPS6KA2/JUN/FGFR3/VEGFA/MAPT/PDGFC/MAP4K3/MKNK1/FLT4/CSF1/CACNA1H/RPS6KA6/FLT1/PPM1B/FOS/DUSP4/NTF3/DUSP6/FGFR4/CACNA1A/CACNG4/PDGFRB/CACNA1F/CACNA2D4/PRKCG/PLA2G4A/FGF17/FGF22/MAP3K8/ERBB3/MAPK8IP2/TGFA/PGF/FGF5	hsa:2260/hsa:2317/hsa:4609/hsa:5778/hsa:4790/hsa:2254/hsa:7867/hsa:5608/hsa:10235/hsa:6300/hsa:7157/hsa:3556/hsa:8911/hsa:3815/hsa:9064/hsa:6196/hsa:3725/hsa:2261/hsa:7422/hsa:4137/hsa:56034/hsa:8491/hsa:8569/hsa:2324/hsa:1435/hsa:8912/hsa:27330/hsa:2321/hsa:5495/hsa:2353/hsa:1846/hsa:4908/hsa:1848/hsa:2264/hsa:773/hsa:27092/hsa:5159/hsa:778/hsa:93589/hsa:5582/hsa:5321/hsa:8822/hsa:27006/hsa:1326…	49
hsa04550	Signaling pathways regulating pluripotency of stem cells	25/994	134/7131	0.0752129895530063	0.474302321875081	ENSG00000077782/ENSG00000168610/ENSG00000136997/ENSG00000180628/ENSG00000105639/ENSG00000188130/ENSG00000113658/ENSG00000007372/ENSG00000115170/ENSG00000157240/ENSG00000104290/ENSG00000068078/ENSG00000166949/ENSG00000125968/ENSG00000168646/ENSG00000160867/ENSG00000135925/ENSG00000163666/ENSG00000128342/ENSG00000169856/ENSG00000113594/ENSG00000136826/ENSG00000120693/ENSG00000114251/ENSG00000119715	FGFR1/STAT3/MYC/PCGF5/JAK3/MAPK12/SMAD5/PAX6/ACVR1/FZD1/FZD3/FGFR3/SMAD3/ID1/AXIN2/FGFR4/WNT10A/HESX1/LIF/ONECUT1/LIFR/KLF4/SMAD9/WNT5A/ESRRB	hsa:2260/hsa:6774/hsa:4609/hsa:84333/hsa:3718/hsa:6300/hsa:4090/hsa:5080/hsa:90/hsa:8321/hsa:7976/hsa:2261/hsa:4088/hsa:3397/hsa:8313/hsa:2264/hsa:80326/hsa:8820/hsa:3976/hsa:3175/hsa:3977/hsa:9314/hsa:4093/hsa:7474/hsa:2103	25
hsa05418	Fluid shear stress and atherosclerosis	25/994	135/7131	0.0806554701425273	0.488939550122458	ENSG00000109320/ENSG00000143933/ENSG00000184009/ENSG00000197122/ENSG00000108984/ENSG00000213366/ENSG00000130707/ENSG00000116584/ENSG00000188130/ENSG00000141510/ENSG00000134184/ENSG00000162409/ENSG00000177606/ENSG00000168765/ENSG00000115170/ENSG00000169398/ENSG00000112715/ENSG00000164867/ENSG00000170345/ENSG00000124145/ENSG00000127528/ENSG00000115884/ENSG00000134201/ENSG00000169885/ENSG00000078401	NFKB1/CALM2/ACTG1/SRC/MAP2K6/GSTM2/ASS1/ARHGEF2/MAPK12/TP53/GSTM1/PRKAA2/JUN/GSTM4/ACVR1/PTK2/VEGFA/NOS3/FOS/SDC4/KLF2/SDC1/GSTM5/CALML6/EDN1	hsa:4790/hsa:805/hsa:71/hsa:6714/hsa:5608/hsa:2946/hsa:445/hsa:9181/hsa:6300/hsa:7157/hsa:2944/hsa:5563/hsa:3725/hsa:2948/hsa:90/hsa:5747/hsa:7422/hsa:4846/hsa:2353/hsa:6385/hsa:10365/hsa:6382/hsa:2949/hsa:163688/hsa:1906	25
hsa04971	Gastric acid secretion	15/994	74/7131	0.0835975450818176	0.488939550122458	ENSG00000143933/ENSG00000087460/ENSG00000101306/ENSG00000110148/ENSG00000164742/ENSG00000133019/ENSG00000001626/ENSG00000113749/ENSG00000126583/ENSG00000177807/ENSG00000105675/ENSG00000123700/ENSG00000147606/ENSG00000129244/ENSG00000169885	CALM2/GNAS/MYLK2/CCKBR/ADCY1/CHRM3/CFTR/HRH2/PRKCG/KCNJ10/ATP4A/KCNJ2/SLC26A7/ATP1B2/CALML6	hsa:805/hsa:2778/hsa:85366/hsa:887/hsa:107/hsa:1131/hsa:1080/hsa:3274/hsa:5582/hsa:3766/hsa:495/hsa:3759/hsa:115111/hsa:482/hsa:163688	15
hsa00380	Tryptophan metabolism	9/994	39/7131	0.0837375709111294	0.488939550122458	ENSG00000072210/ENSG00000164904/ENSG00000111275/ENSG00000109576/ENSG00000138061/ENSG00000132437/ENSG00000137124/ENSG00000138356/ENSG00000117009	ALDH3A2/ALDH7A1/ALDH2/AADAT/CYP1B1/DDC/ALDH1B1/AOX1/KMO	hsa:224/hsa:501/hsa:217/hsa:51166/hsa:1545/hsa:1644/hsa:219/hsa:316/hsa:8564	9
hsa04060	Cytokine-cytokine receptor interaction	47/994	277/7131	0.0838634179821692	0.488939550122458	ENSG00000173585/ENSG00000008517/ENSG00000104899/ENSG00000010610/ENSG00000196083/ENSG00000115170/ENSG00000168685/ENSG00000266524/ENSG00000077238/ENSG00000174564/ENSG00000102245/ENSG00000179934/ENSG00000184371/ENSG00000163701/ENSG00000125726/ENSG00000145777/ENSG00000163217/ENSG00000185291/ENSG00000172349/ENSG00000185436/ENSG00000164404/ENSG00000164136/ENSG00000159958/ENSG00000131080/ENSG00000113520…	CCR9/IL32/AMH/CD4/IL1RAP/ACVR1/IL7R/GDF10/IL4R/IL20RB/CD40LG/CCR8/CSF1/IL17RE/CD70/TSLP/BMP10/IL3RA/IL16/IFNLR1/GDF9/IL15/TNFRSF13C/EDA2R/IL4/CCL28/TNFSF13/CSF2RA/CX3CR1/IL15RA/IL2RB/TNFRSF4/CXCL12/LIF/TNFSF8/TNFRSF12A/LIFR/TNFSF4/BMP8A/IL22RA1/TNFSF14/CCR7/TNFRSF10D/ACKR3/CTF1/OSMR/TNFSF15	hsa:10803/hsa:9235/hsa:268/hsa:920/hsa:3556/hsa:90/hsa:3575/hsa:2662/hsa:3566/hsa:53833/hsa:959/hsa:1237/hsa:1435/hsa:132014/hsa:970/hsa:85480/hsa:27302/hsa:3563/hsa:3603/hsa:163702/hsa:2661/hsa:3600/hsa:115650/hsa:60401/hsa:3565/hsa:56477/hsa:8741/hsa:1438/hsa:1524/hsa:3601/hsa:3560/hsa:7293/hsa:6387/hsa:3976/hsa:944/hsa:51330/hsa:3977/hsa:7292/hsa:353500/hsa:58985/hsa:8740/hsa:1236/hsa:8793/hsa…	47
hsa04964	Proximal tubule bicarbonate reclamation	6/994	23/7131	0.0899545397528764	0.514739866363682	ENSG00000080493/ENSG00000100889/ENSG00000137731/ENSG00000066230/ENSG00000129244/ENSG00000135423	SLC4A4/PCK2/FXYD2/SLC9A3/ATP1B2/GLS2	hsa:8671/hsa:5106/hsa:486/hsa:6550/hsa:482/hsa:27165	6
hsa05330	Allograft rejection	5/994	18/7131	0.0941894320416707	0.526138920965285	ENSG00000178562/ENSG00000102245/ENSG00000113520/ENSG00000180644/ENSG00000100453	CD28/CD40LG/IL4/PRF1/GZMB	hsa:940/hsa:959/hsa:3565/hsa:5551/hsa:3002	5
hsa05033	Nicotine addiction	9/994	40/7131	0.0953520374564917	0.526138920965285	ENSG00000175344/ENSG00000145864/ENSG00000101438/ENSG00000105464/ENSG00000116032/ENSG00000141837/ENSG00000147434/ENSG00000161509/ENSG00000011677	CHRNA7/GABRB2/SLC32A1/GRIN2D/GRIN3B/CACNA1A/CHRNA6/GRIN2C/GABRA3	hsa:1139/hsa:2561/hsa:140679/hsa:2906/hsa:116444/hsa:773/hsa:8973/hsa:2905/hsa:2556	9
hsa01522	Endocrine resistance	18/994	94/7131	0.0971824783757699	0.526831330142332	ENSG00000148400/ENSG00000139687/ENSG00000111276/ENSG00000197122/ENSG00000113070/ENSG00000188130/ENSG00000141510/ENSG00000177606/ENSG00000169398/ENSG00000087460/ENSG00000184916/ENSG00000170345/ENSG00000164742/ENSG00000124762/ENSG00000101384/ENSG00000198719/ENSG00000147889/ENSG00000140009	NOTCH1/RB1/CDKN1B/SRC/HBEGF/MAPK12/TP53/JUN/PTK2/GNAS/JAG2/FOS/ADCY1/CDKN1A/JAG1/DLL1/CDKN2A/ESR2	hsa:4851/hsa:5925/hsa:1027/hsa:6714/hsa:1839/hsa:6300/hsa:7157/hsa:3725/hsa:5747/hsa:2778/hsa:3714/hsa:2353/hsa:107/hsa:1026/hsa:182/hsa:28514/hsa:1029/hsa:2100	18
hsa04510	Focal adhesion	34/994	196/7131	0.100486460379933	0.535350280299986	ENSG00000136068/ENSG00000091136/ENSG00000092758/ENSG00000184009/ENSG00000197122/ENSG00000213949/ENSG00000159840/ENSG00000177606/ENSG00000169398/ENSG00000112715/ENSG00000215375/ENSG00000145431/ENSG00000005884/ENSG00000188153/ENSG00000037280/ENSG00000101306/ENSG00000102755/ENSG00000164171/ENSG00000077264/ENSG00000113721/ENSG00000118971/ENSG00000115414/ENSG00000142156/ENSG00000126583/ENSG00000143127…	FLNB/LAMB1/COL9A3/ACTG1/SRC/ITGA1/ZYX/JUN/PTK2/VEGFA/MYL5/PDGFC/ITGA3/COL4A5/FLT4/MYLK2/FLT1/ITGA2/PAK3/PDGFRB/CCND2/FN1/COL6A1/PRKCG/ITGA10/LAMC1/COL4A6/COL4A4/COL4A3/ITGB5/PGF/COL2A1/VTN/VWF	hsa:2317/hsa:3912/hsa:1299/hsa:71/hsa:6714/hsa:3672/hsa:7791/hsa:3725/hsa:5747/hsa:7422/hsa:4636/hsa:56034/hsa:3675/hsa:1287/hsa:2324/hsa:85366/hsa:2321/hsa:3673/hsa:5063/hsa:5159/hsa:894/hsa:2335/hsa:1291/hsa:5582/hsa:8515/hsa:3915/hsa:1288/hsa:1286/hsa:1285/hsa:3693/hsa:5228/hsa:1280/hsa:7448/hsa:7450	34
hsa05219	Bladder cancer	9/994	41/7131	0.107853435835772	0.542117964008885	ENSG00000136997/ENSG00000139687/ENSG00000197122/ENSG00000113070/ENSG00000141510/ENSG00000068078/ENSG00000112715/ENSG00000124762/ENSG00000147889	MYC/RB1/SRC/HBEGF/TP53/FGFR3/VEGFA/CDKN1A/CDKN2A	hsa:4609/hsa:5925/hsa:6714/hsa:1839/hsa:7157/hsa:2261/hsa:7422/hsa:1026/hsa:1029	9
hsa01212	Fatty acid metabolism	10/994	47/7131	0.109947103525007	0.542117964008885	ENSG00000134824/ENSG00000197977/ENSG00000072778/ENSG00000188921/ENSG00000167315/ENSG00000110090/ENSG00000151726/ENSG00000138029/ENSG00000169169/ENSG00000164398	FADS2/ELOVL2/ACADVL/HACD4/ACAA2/CPT1A/ACSL1/HADHB/CPT1C/ACSL6	hsa:9415/hsa:54898/hsa:37/hsa:401494/hsa:10449/hsa:1374/hsa:2180/hsa:3032/hsa:126129/hsa:23305	10
hsa05221	Acute myeloid leukemia	13/994	65/7131	0.111035699481251	0.542117964008885	ENSG00000126561/ENSG00000168610/ENSG00000173757/ENSG00000136997/ENSG00000081059/ENSG00000109320/ENSG00000173801/ENSG00000092067/ENSG00000157404/ENSG00000187840/ENSG00000137193/ENSG00000139318/ENSG00000169896	STAT5A/STAT3/STAT5B/MYC/TCF7/NFKB1/JUP/CEBPE/KIT/EIF4EBP1/PIM1/DUSP6/ITGAM	hsa:6776/hsa:6774/hsa:6777/hsa:4609/hsa:6932/hsa:4790/hsa:3728/hsa:1053/hsa:3815/hsa:1978/hsa:5292/hsa:1848/hsa:3684	13
hsa04721	Synaptic vesicle cycle	12/994	59/7131	0.111300650209258	0.542117964008885	ENSG00000099365/ENSG00000166900/ENSG00000171130/ENSG00000132639/ENSG00000197959/ENSG00000101438/ENSG00000141837/ENSG00000165646/ENSG00000168993/ENSG00000130477/ENSG00000116039/ENSG00000143882	STX1B/STX3/ATP6V0E2/SNAP25/DNM3/SLC32A1/CACNA1A/SLC18A2/CPLX1/UNC13A/ATP6V1B1/ATP6V1C2	hsa:112755/hsa:6809/hsa:155066/hsa:6616/hsa:26052/hsa:140679/hsa:773/hsa:6571/hsa:10815/hsa:23025/hsa:525/hsa:245973	12
hsa04713	Circadian entrainment	18/994	96/7131	0.113370124956635	0.542117964008885	ENSG00000114450/ENSG00000143933/ENSG00000049246/ENSG00000100346/ENSG00000061918/ENSG00000087460/ENSG00000196557/ENSG00000170345/ENSG00000164116/ENSG00000167083/ENSG00000105464/ENSG00000164742/ENSG00000127588/ENSG00000138669/ENSG00000108551/ENSG00000126583/ENSG00000161509/ENSG00000169885	GNB4/CALM2/PER3/CACNA1I/GUCY1B1/GNAS/CACNA1H/FOS/GUCY1A1/GNGT2/GRIN2D/ADCY1/GNG13/PRKG2/RASD1/PRKCG/GRIN2C/CALML6	hsa:59345/hsa:805/hsa:8863/hsa:8911/hsa:2983/hsa:2778/hsa:8912/hsa:2353/hsa:2982/hsa:2793/hsa:2906/hsa:107/hsa:51764/hsa:5593/hsa:51655/hsa:5582/hsa:2905/hsa:163688	18
hsa05215	Prostate cancer	18/994	96/7131	0.113370124956635	0.542117964008885	ENSG00000077782/ENSG00000157554/ENSG00000081059/ENSG00000139687/ENSG00000109320/ENSG00000111276/ENSG00000244405/ENSG00000141510/ENSG00000105173/ENSG00000145431/ENSG00000169083/ENSG00000100906/ENSG00000166145/ENSG00000150907/ENSG00000060566/ENSG00000113721/ENSG00000124762/ENSG00000163235	FGFR1/ERG/TCF7/RB1/NFKB1/CDKN1B/ETV5/TP53/CCNE1/PDGFC/AR/NFKBIA/SPINT1/FOXO1/CREB3L3/PDGFRB/CDKN1A/TGFA	hsa:2260/hsa:2078/hsa:6932/hsa:5925/hsa:4790/hsa:1027/hsa:2119/hsa:7157/hsa:898/hsa:56034/hsa:367/hsa:4792/hsa:6692/hsa:2308/hsa:84699/hsa:5159/hsa:1026/hsa:7039	18
hsa00062	Fatty acid elongation	7/994	30/7131	0.114037759419345	0.542117964008885	ENSG00000197977/ENSG00000188921/ENSG00000167315/ENSG00000138029/ENSG00000119673/ENSG00000136379/ENSG00000119915	ELOVL2/HACD4/ACAA2/HADHB/ACOT2/ABHD17C/ELOVL3	hsa:54898/hsa:401494/hsa:10449/hsa:3032/hsa:10965/hsa:58489/hsa:83401	7
hsa04360	Axon guidance	30/994	173/7131	0.117449370376338	0.546997257461837	ENSG00000196914/ENSG00000100968/ENSG00000099204/ENSG00000044524/ENSG00000197122/ENSG00000133216/ENSG00000138623/ENSG00000128602/ENSG00000001617/ENSG00000164050/ENSG00000154134/ENSG00000169398/ENSG00000104290/ENSG00000196189/ENSG00000185920/ENSG00000125266/ENSG00000196576/ENSG00000077264/ENSG00000095539/ENSG00000154928/ENSG00000065320/ENSG00000162068/ENSG00000107562/ENSG00000198910/ENSG00000108947…	ARHGEF12/NFATC4/ABLIM1/EPHA3/SRC/EPHB2/SEMA7A/SMO/SEMA3F/PLXNB1/ROBO3/PTK2/FZD3/SEMA4A/PTCH1/EFNB2/PLXNB2/PAK3/SEMA4G/EPHB1/NTN1/NTN3/CXCL12/L1CAM/EFNB3/ABLIM2/EPHA5/DPYSL5/BOC/WNT5A	hsa:23365/hsa:4776/hsa:3983/hsa:2042/hsa:6714/hsa:2048/hsa:8482/hsa:6608/hsa:6405/hsa:5364/hsa:64221/hsa:5747/hsa:7976/hsa:64218/hsa:5727/hsa:1948/hsa:23654/hsa:5063/hsa:57715/hsa:2047/hsa:9423/hsa:4917/hsa:6387/hsa:3897/hsa:1949/hsa:84448/hsa:2044/hsa:56896/hsa:91653/hsa:7474	30
hsa04928	Parathyroid hormone synthesis, secretion and action	19/994	103/7131	0.119630252723851	0.546997257461837	ENSG00000077782/ENSG00000162337/ENSG00000113070/ENSG00000120738/ENSG00000087460/ENSG00000065989/ENSG00000124813/ENSG00000170345/ENSG00000129219/ENSG00000060566/ENSG00000164742/ENSG00000157765/ENSG00000008516/ENSG00000133116/ENSG00000124762/ENSG00000126583/ENSG00000204103/ENSG00000153234/ENSG00000156103	FGFR1/LRP5/HBEGF/EGR1/GNAS/PDE4A/RUNX2/FOS/PLD2/CREB3L3/ADCY1/SLC34A2/MMP25/KL/CDKN1A/PRKCG/MAFB/NR4A2/MMP16	hsa:2260/hsa:4041/hsa:1839/hsa:1958/hsa:2778/hsa:5141/hsa:860/hsa:2353/hsa:5338/hsa:84699/hsa:107/hsa:10568/hsa:64386/hsa:9365/hsa:1026/hsa:5582/hsa:9935/hsa:4929/hsa:4325	19
hsa05412	Arrhythmogenic right ventricular cardiomyopathy (ARVC)	14/994	72/7131	0.120374800994838	0.546997257461837	ENSG00000081059/ENSG00000184009/ENSG00000173801/ENSG00000213949/ENSG00000005884/ENSG00000198947/ENSG00000164171/ENSG00000160789/ENSG00000183023/ENSG00000075461/ENSG00000102001/ENSG00000151062/ENSG00000143127/ENSG00000082781	TCF7/ACTG1/JUP/ITGA1/ITGA3/DMD/ITGA2/LMNA/SLC8A1/CACNG4/CACNA1F/CACNA2D4/ITGA10/ITGB5	hsa:6932/hsa:71/hsa:3728/hsa:3672/hsa:3675/hsa:1756/hsa:3673/hsa:4000/hsa:6546/hsa:27092/hsa:778/hsa:93589/hsa:8515/hsa:3693	14
hsa00561	Glycerolipid metabolism	12/994	60/7131	0.122458534930461	0.548401265123369	ENSG00000072210/ENSG00000172954/ENSG00000164904/ENSG00000111275/ENSG00000166035/ENSG00000138678/ENSG00000132793/ENSG00000160216/ENSG00000058866/ENSG00000100344/ENSG00000137124/ENSG00000170835	ALDH3A2/LCLAT1/ALDH7A1/ALDH2/LIPC/GPAT3/LPIN3/AGPAT3/DGKG/PNPLA3/ALDH1B1/CEL	hsa:224/hsa:253558/hsa:501/hsa:217/hsa:3990/hsa:84803/hsa:64900/hsa:56894/hsa:1608/hsa:80339/hsa:219/hsa:1056	12
hsa04931	Insulin resistance	19/994	104/7131	0.128287557284077	0.566297931439713	ENSG00000168610/ENSG00000109320/ENSG00000147162/ENSG00000110090/ENSG00000101255/ENSG00000142949/ENSG00000162409/ENSG00000071242/ENSG00000141349/ENSG00000100906/ENSG00000100889/ENSG00000072133/ENSG00000164867/ENSG00000150907/ENSG00000184557/ENSG00000140284/ENSG00000060566/ENSG00000100504/ENSG00000171132	STAT3/NFKB1/OGT/CPT1A/TRIB3/PTPRF/PRKAA2/RPS6KA2/G6PC3/NFKBIA/PCK2/RPS6KA6/NOS3/FOXO1/SOCS3/SLC27A2/CREB3L3/PYGL/PRKCE	hsa:6774/hsa:4790/hsa:8473/hsa:1374/hsa:57761/hsa:5792/hsa:5563/hsa:6196/hsa:92579/hsa:4792/hsa:5106/hsa:27330/hsa:4846/hsa:2308/hsa:9021/hsa:11001/hsa:84699/hsa:5836/hsa:5581	19
hsa03320	PPAR signaling pathway	14/994	73/7131	0.130911837463187	0.569743067269365	ENSG00000134824/ENSG00000147872/ENSG00000110090/ENSG00000151726/ENSG00000100979/ENSG00000100889/ENSG00000095637/ENSG00000169169/ENSG00000140284/ENSG00000170231/ENSG00000164398/ENSG00000132170/ENSG00000166819/ENSG00000167772	FADS2/PLIN2/CPT1A/ACSL1/PLTP/PCK2/SORBS1/CPT1C/SLC27A2/FABP6/ACSL6/PPARG/PLIN1/ANGPTL4	hsa:9415/hsa:123/hsa:1374/hsa:2180/hsa:5360/hsa:5106/hsa:10580/hsa:126129/hsa:11001/hsa:2172/hsa:23305/hsa:5468/hsa:5346/hsa:51129	14
hsa00532	Glycosaminoglycan biosynthesis - chondroitin sulfate / dermatan sulfate	5/994	20/7131	0.135308078117418	0.580697168587251	ENSG00000111962/ENSG00000169826/ENSG00000123989/ENSG00000147408/ENSG00000198108	UST/CSGALNACT2/CHPF/CSGALNACT1/CHSY3	hsa:10090/hsa:55454/hsa:79586/hsa:55790/hsa:337876	5
hsa04917	Prolactin signaling pathway	13/994	68/7131	0.144384238878612	0.60586277712808	ENSG00000126561/ENSG00000168610/ENSG00000173757/ENSG00000109320/ENSG00000197122/ENSG00000188130/ENSG00000170345/ENSG00000184557/ENSG00000118971/ENSG00000114737/ENSG00000185338/ENSG00000140009/ENSG00000106633	STAT5A/STAT3/STAT5B/NFKB1/SRC/MAPK12/FOS/SOCS3/CCND2/CISH/SOCS1/ESR2/GCK	hsa:6776/hsa:6774/hsa:6777/hsa:4790/hsa:6714/hsa:6300/hsa:2353/hsa:9021/hsa:894/hsa:1154/hsa:8651/hsa:2100/hsa:2645	13
hsa05205	Proteoglycans in cancer	33/994	197/7131	0.146877097654508	0.60586277712808	ENSG00000196914/ENSG00000077782/ENSG00000136068/ENSG00000168610/ENSG00000136997/ENSG00000184009/ENSG00000197122/ENSG00000113070/ENSG00000188130/ENSG00000128602/ENSG00000141510/ENSG00000169398/ENSG00000157240/ENSG00000104290/ENSG00000112715/ENSG00000026508/ENSG00000185920/ENSG00000085733/ENSG00000100234/ENSG00000142798/ENSG00000124145/ENSG00000122691/ENSG00000164171/ENSG00000135925/ENSG00000115414…	ARHGEF12/FGFR1/FLNB/STAT3/MYC/ACTG1/SRC/HBEGF/MAPK12/SMO/TP53/PTK2/FZD1/FZD3/VEGFA/CD44/PTCH1/CTTN/TIMP3/HSPG2/SDC4/TWIST1/ITGA2/WNT10A/FN1/CDKN1A/PRKCG/SDC1/ERBB3/WNT5A/ITGB5/VTN/GPC3	hsa:23365/hsa:2260/hsa:2317/hsa:6774/hsa:4609/hsa:71/hsa:6714/hsa:1839/hsa:6300/hsa:6608/hsa:7157/hsa:5747/hsa:8321/hsa:7976/hsa:7422/hsa:960/hsa:5727/hsa:2017/hsa:7078/hsa:3339/hsa:6385/hsa:7291/hsa:3673/hsa:80326/hsa:2335/hsa:1026/hsa:5582/hsa:6382/hsa:2065/hsa:7474/hsa:3693/hsa:7448/hsa:2719	33
hsa04540	Gap junction	16/994	87/7131	0.147054072118466	0.60586277712808	ENSG00000197122/ENSG00000104833/ENSG00000061918/ENSG00000145431/ENSG00000087460/ENSG00000137267/ENSG00000164116/ENSG00000198121/ENSG00000164742/ENSG00000138669/ENSG00000043591/ENSG00000178462/ENSG00000113721/ENSG00000101162/ENSG00000126583/ENSG00000137285	SRC/TUBB4A/GUCY1B1/PDGFC/GNAS/TUBB2A/GUCY1A1/LPAR1/ADCY1/PRKG2/ADRB1/TUBAL3/PDGFRB/TUBB1/PRKCG/TUBB2B	hsa:6714/hsa:10382/hsa:2983/hsa:56034/hsa:2778/hsa:7280/hsa:2982/hsa:1902/hsa:107/hsa:5593/hsa:153/hsa:79861/hsa:5159/hsa:81027/hsa:5582/hsa:347733	16
hsa04145	Phagosome	22/994	126/7131	0.153437641304839	0.618342719592201	ENSG00000072274/ENSG00000184009/ENSG00000011028/ENSG00000159403/ENSG00000104833/ENSG00000171130/ENSG00000260314/ENSG00000137267/ENSG00000187240/ENSG00000158560/ENSG00000164171/ENSG00000178462/ENSG00000101162/ENSG00000167705/ENSG00000137285/ENSG00000276600/ENSG00000116039/ENSG00000169896/ENSG00000143882/ENSG00000118004/ENSG00000082781/ENSG00000153246	TFRC/ACTG1/MRC2/C1R/TUBB4A/ATP6V0E2/MRC1/TUBB2A/DYNC2H1/DYNC1I1/ITGA2/TUBAL3/TUBB1/RILP/TUBB2B/RAB7B/ATP6V1B1/ITGAM/ATP6V1C2/COLEC11/ITGB5/PLA2R1	hsa:7037/hsa:71/hsa:9902/hsa:715/hsa:10382/hsa:155066/hsa:4360/hsa:7280/hsa:79659/hsa:1780/hsa:3673/hsa:79861/hsa:81027/hsa:83547/hsa:347733/hsa:338382/hsa:525/hsa:3684/hsa:245973/hsa:78989/hsa:3693/hsa:22925	22
hsa04925	Aldosterone synthesis and secretion	17/994	94/7131	0.154085402616827	0.618342719592201	ENSG00000183049/ENSG00000152495/ENSG00000058668/ENSG00000143933/ENSG00000100346/ENSG00000079435/ENSG00000087460/ENSG00000164535/ENSG00000196557/ENSG00000060566/ENSG00000164742/ENSG00000171132/ENSG00000102001/ENSG00000126583/ENSG00000129244/ENSG00000153234/ENSG00000169885	CAMK1D/CAMK4/ATP2B4/CALM2/CACNA1I/LIPE/GNAS/DAGLB/CACNA1H/CREB3L3/ADCY1/PRKCE/CACNA1F/PRKCG/ATP1B2/NR4A2/CALML6	hsa:57118/hsa:814/hsa:493/hsa:805/hsa:8911/hsa:3991/hsa:2778/hsa:221955/hsa:8912/hsa:84699/hsa:107/hsa:5581/hsa:778/hsa:5582/hsa:482/hsa:4929/hsa:163688	17
hsa05323	Rheumatoid arthritis	13/994	69/7131	0.156580895431392	0.620301239593589	ENSG00000178562/ENSG00000005844/ENSG00000177606/ENSG00000112715/ENSG00000171130/ENSG00000184371/ENSG00000102755/ENSG00000170345/ENSG00000164136/ENSG00000161955/ENSG00000107562/ENSG00000116039/ENSG00000143882	CD28/ITGAL/JUN/VEGFA/ATP6V0E2/CSF1/FLT1/FOS/IL15/TNFSF13/CXCL12/ATP6V1B1/ATP6V1C2	hsa:940/hsa:3683/hsa:3725/hsa:7422/hsa:155066/hsa:1435/hsa:2321/hsa:2353/hsa:3600/hsa:8741/hsa:6387/hsa:525/hsa:245973	13
hsa05020	Prion diseases	7/994	33/7131	0.166909415197286	0.652848218936221	ENSG00000148400/ENSG00000171867/ENSG00000120738/ENSG00000113600/ENSG00000135862/ENSG00000106804/ENSG00000176919	NOTCH1/PRNP/EGR1/C9/LAMC1/C5/C8G	hsa:4851/hsa:5621/hsa:1958/hsa:735/hsa:3915/hsa:727/hsa:733	7
hsa05322	Systemic lupus erythematosus	20/994	116/7131	0.182199250973796	0.678686395418498	ENSG00000132475/ENSG00000178562/ENSG00000100448/ENSG00000159403/ENSG00000113600/ENSG00000102245/ENSG00000273983/ENSG00000233822/ENSG00000276903/ENSG00000106804/ENSG00000274997/ENSG00000184260/ENSG00000185130/ENSG00000278588/ENSG00000274750/ENSG00000196787/ENSG00000274267/ENSG00000276966/ENSG00000278828/ENSG00000176919	H3F3B/CD28/CTSG/C1R/C9/CD40LG/HIST1H3G/HIST1H2BN/HIST1H2AL/C5/HIST1H2AH/HIST2H2AC/HIST1H2BL/HIST1H2BI/HIST1H3E/HIST1H2AG/HIST1H3B/HIST1H4E/HIST1H3H/C8G	hsa:3021/hsa:940/hsa:1511/hsa:715/hsa:735/hsa:959/hsa:8355/hsa:8341/hsa:8332/hsa:727/hsa:85235/hsa:8338/hsa:8340/hsa:8346/hsa:8353/hsa:8969/hsa:8358/hsa:8367/hsa:8357/hsa:733	20
hsa00340	Histidine metabolism	5/994	22/7131	0.182938939786897	0.678686395418498	ENSG00000072210/ENSG00000164904/ENSG00000111275/ENSG00000132746/ENSG00000137124	ALDH3A2/ALDH7A1/ALDH2/ALDH3B2/ALDH1B1	hsa:224/hsa:501/hsa:217/hsa:222/hsa:219	5
hsa03430	Mismatch repair	5/994	22/7131	0.182938939786897	0.678686395418498	ENSG00000095002/ENSG00000132646/ENSG00000106399/ENSG00000119684/ENSG00000122512	MSH2/PCNA/RPA3/MLH3/PMS2	hsa:4436/hsa:5111/hsa:6119/hsa:27030/hsa:5395	5
hsa04216	Ferroptosis	8/994	40/7131	0.185258138782534	0.678686395418498	ENSG00000072274/ENSG00000138449/ENSG00000171867/ENSG00000141510/ENSG00000151726/ENSG00000151012/ENSG00000141504/ENSG00000164398	TFRC/SLC40A1/PRNP/TP53/ACSL1/SLC7A11/SAT2/ACSL6	hsa:7037/hsa:30061/hsa:5621/hsa:7157/hsa:2180/hsa:23657/hsa:112483/hsa:23305	8
hsa05320	Autoimmune thyroid disease	7/994	34/7131	0.186584889649744	0.678686395418498	ENSG00000165409/ENSG00000178562/ENSG00000102245/ENSG00000113520/ENSG00000115705/ENSG00000180644/ENSG00000100453	TSHR/CD28/CD40LG/IL4/TPO/PRF1/GZMB	hsa:7253/hsa:940/hsa:959/hsa:3565/hsa:7173/hsa:5551/hsa:3002	7
hsa05203	Viral carcinogenesis	31/994	189/7131	0.186693668642629	0.678686395418498	ENSG00000126561/ENSG00000168610/ENSG00000173757/ENSG00000139687/ENSG00000109320/ENSG00000055332/ENSG00000111276/ENSG00000197122/ENSG00000105639/ENSG00000141510/ENSG00000080839/ENSG00000105173/ENSG00000148180/ENSG00000177606/ENSG00000165025/ENSG00000002822/ENSG00000056558/ENSG00000100906/ENSG00000179934/ENSG00000147883/ENSG00000060566/ENSG00000118971/ENSG00000124762/ENSG00000233822/ENSG00000124232…	STAT5A/STAT3/STAT5B/RB1/NFKB1/EIF2AK2/CDKN1B/SRC/JAK3/TP53/RBL1/CCNE1/GSN/JUN/SYK/MAD1L1/TRAF1/NFKBIA/CCR8/CDKN2B/CREB3L3/CCND2/CDKN1A/HIST1H2BN/RBPJL/HIST1H2BL/HIST1H2BI/EGR2/CDKN2A/HIST1H4E/LYN	hsa:6776/hsa:6774/hsa:6777/hsa:5925/hsa:4790/hsa:5610/hsa:1027/hsa:6714/hsa:3718/hsa:7157/hsa:5933/hsa:898/hsa:2934/hsa:3725/hsa:6850/hsa:8379/hsa:7185/hsa:4792/hsa:1237/hsa:1030/hsa:84699/hsa:894/hsa:1026/hsa:8341/hsa:11317/hsa:8340/hsa:8346/hsa:1959/hsa:1029/hsa:8367/hsa:4067	31
hsa05167	Kaposi sarcoma-associated herpesvirus infection	29/994	177/7131	0.197973803226409	0.698876027875178	ENSG00000100968/ENSG00000114450/ENSG00000168610/ENSG00000136997/ENSG00000139687/ENSG00000109320/ENSG00000055332/ENSG00000143933/ENSG00000197122/ENSG00000108984/ENSG00000124126/ENSG00000183735/ENSG00000188130/ENSG00000141510/ENSG00000141506/ENSG00000177606/ENSG00000165025/ENSG00000112715/ENSG00000276231/ENSG00000100906/ENSG00000179934/ENSG00000170345/ENSG00000167083/ENSG00000127588/ENSG00000124762…	NFATC4/GNB4/STAT3/MYC/RB1/NFKB1/EIF2AK2/CALM2/SRC/MAP2K6/PREX1/TBK1/MAPK12/TP53/PIK3R5/JUN/SYK/VEGFA/PIK3R6/NFKBIA/CCR8/FOS/GNGT2/GNG13/CDKN1A/HCK/CALML6/TLR3/LYN	hsa:4776/hsa:59345/hsa:6774/hsa:4609/hsa:5925/hsa:4790/hsa:5610/hsa:805/hsa:6714/hsa:5608/hsa:57580/hsa:29110/hsa:6300/hsa:7157/hsa:23533/hsa:3725/hsa:6850/hsa:7422/hsa:146850/hsa:4792/hsa:1237/hsa:2353/hsa:2793/hsa:51764/hsa:1026/hsa:3055/hsa:163688/hsa:7098/hsa:4067	29
hsa00910	Nitrogen metabolism	4/994	17/7131	0.204104438144008	0.698876027875178	ENSG00000021826/ENSG00000107159/ENSG00000074410/ENSG00000185015	CPS1/CA9/CA12/CA13	hsa:1373/hsa:768/hsa:771/hsa:377677	4
hsa05132	Salmonella infection	14/994	79/7131	0.204264211487496	0.698876027875178	ENSG00000136068/ENSG00000109320/ENSG00000184009/ENSG00000188130/ENSG00000160447/ENSG00000177606/ENSG00000170345/ENSG00000187240/ENSG00000158560/ENSG00000187554/ENSG00000167705/ENSG00000276600/ENSG00000176732/ENSG00000091106	FLNB/NFKB1/ACTG1/MAPK12/PKN3/JUN/FOS/DYNC2H1/DYNC1I1/TLR5/RILP/RAB7B/PFN4/NLRC4	hsa:2317/hsa:4790/hsa:71/hsa:6300/hsa:29941/hsa:3725/hsa:2353/hsa:79659/hsa:1780/hsa:7100/hsa:83547/hsa:338382/hsa:375189/hsa:58484	14
hsa04659	Th17 cell differentiation	16/994	92/7131	0.205110451327941	0.698876027875178	ENSG00000126561/ENSG00000168610/ENSG00000173757/ENSG00000109320/ENSG00000105639/ENSG00000069667/ENSG00000188130/ENSG00000010610/ENSG00000196083/ENSG00000177606/ENSG00000077238/ENSG00000166949/ENSG00000100906/ENSG00000170345/ENSG00000113520/ENSG00000100385	STAT5A/STAT3/STAT5B/NFKB1/JAK3/RORA/MAPK12/CD4/IL1RAP/JUN/IL4R/SMAD3/NFKBIA/FOS/IL4/IL2RB	hsa:6776/hsa:6774/hsa:6777/hsa:4790/hsa:3718/hsa:6095/hsa:6300/hsa:920/hsa:3556/hsa:3725/hsa:3566/hsa:4088/hsa:4792/hsa:2353/hsa:3565/hsa:3560	16
hsa00350	Tyrosine metabolism	7/994	35/7131	0.207153857738642	0.698876027875178	ENSG00000123454/ENSG00000100577/ENSG00000132746/ENSG00000115705/ENSG00000131471/ENSG00000132437/ENSG00000138356	DBH/GSTZ1/ALDH3B2/TPO/AOC3/DDC/AOX1	hsa:1621/hsa:2954/hsa:222/hsa:7173/hsa:8639/hsa:1644/hsa:316	7
hsa04614	Renin-angiotensin system	5/994	23/7131	0.208767939796346	0.698876027875178	ENSG00000100448/ENSG00000196549/ENSG00000172938/ENSG00000138792/ENSG00000167748	CTSG/MME/MRGPRD/ENPEP/KLK1	hsa:1511/hsa:4311/hsa:116512/hsa:2028/hsa:3816	5
hsa00052	Galactose metabolism	6/994	29/7131	0.209069957017365	0.698876027875178	ENSG00000152556/ENSG00000143891/ENSG00000141349/ENSG00000115850/ENSG00000156510/ENSG00000106633	PFKM/GALM/G6PC3/LCT/HKDC1/GCK	hsa:5213/hsa:130589/hsa:92579/hsa:3938/hsa:80201/hsa:2645	6
hsa04918	Thyroid hormone synthesis	13/994	73/7131	0.210341328777966	0.698876027875178	ENSG00000165409/ENSG00000087460/ENSG00000141505/ENSG00000125618/ENSG00000137731/ENSG00000116157/ENSG00000060566/ENSG00000164742/ENSG00000081479/ENSG00000115705/ENSG00000126583/ENSG00000129244/ENSG00000091137	TSHR/GNAS/ASGR1/PAX8/FXYD2/GPX7/CREB3L3/ADCY1/LRP2/TPO/PRKCG/ATP1B2/SLC26A4	hsa:7253/hsa:2778/hsa:432/hsa:7849/hsa:486/hsa:2882/hsa:84699/hsa:107/hsa:4036/hsa:7173/hsa:5582/hsa:482/hsa:5172	13
hsa05034	Alcoholism	29/994	179/7131	0.215997819754133	0.70859046995872	ENSG00000114450/ENSG00000132475/ENSG00000152495/ENSG00000143933/ENSG00000087460/ENSG00000167083/ENSG00000060566/ENSG00000105464/ENSG00000127588/ENSG00000125740/ENSG00000116032/ENSG00000165646/ENSG00000132437/ENSG00000128271/ENSG00000161509/ENSG00000273983/ENSG00000233822/ENSG00000276903/ENSG00000274997/ENSG00000184260/ENSG00000185130/ENSG00000278588/ENSG00000274750/ENSG00000196787/ENSG00000169885…	GNB4/H3F3B/CAMK4/CALM2/GNAS/GNGT2/CREB3L3/GRIN2D/GNG13/FOSB/GRIN3B/SLC18A2/DDC/ADORA2A/GRIN2C/HIST1H3G/HIST1H2BN/HIST1H2AL/HIST1H2AH/HIST2H2AC/HIST1H2BL/HIST1H2BI/HIST1H3E/HIST1H2AG/CALML6/HIST1H3B/PPP1R1B/HIST1H4E/HIST1H3H	hsa:59345/hsa:3021/hsa:814/hsa:805/hsa:2778/hsa:2793/hsa:84699/hsa:2906/hsa:51764/hsa:2354/hsa:116444/hsa:6571/hsa:1644/hsa:135/hsa:2905/hsa:8355/hsa:8341/hsa:8332/hsa:85235/hsa:8338/hsa:8340/hsa:8346/hsa:8353/hsa:8969/hsa:163688/hsa:8358/hsa:84152/hsa:8367/hsa:8357	29
hsa04972	Pancreatic secretion	16/994	93/7131	0.217851438984073	0.70859046995872	ENSG00000004468/ENSG00000058668/ENSG00000080493/ENSG00000105514/ENSG00000087460/ENSG00000137731/ENSG00000142789/ENSG00000240038/ENSG00000164742/ENSG00000133019/ENSG00000001626/ENSG00000156113/ENSG00000126583/ENSG00000170835/ENSG00000041353/ENSG00000129244	CD38/ATP2B4/SLC4A4/RAB3D/GNAS/FXYD2/CELA3A/AMY2B/ADCY1/CHRM3/CFTR/KCNMA1/PRKCG/CEL/RAB27B/ATP1B2	hsa:952/hsa:493/hsa:8671/hsa:9545/hsa:2778/hsa:486/hsa:10136/hsa:280/hsa:107/hsa:1131/hsa:1080/hsa:3778/hsa:5582/hsa:1056/hsa:5874/hsa:482	16
hsa04910	Insulin signaling pathway	22/994	133/7131	0.223224420376385	0.71850360308649	ENSG00000152270/ENSG00000141564/ENSG00000143933/ENSG00000125733/ENSG00000114302/ENSG00000142949/ENSG00000162409/ENSG00000187840/ENSG00000141349/ENSG00000079435/ENSG00000079277/ENSG00000119729/ENSG00000049769/ENSG00000100889/ENSG00000095637/ENSG00000150907/ENSG00000184557/ENSG00000100504/ENSG00000156510/ENSG00000185338/ENSG00000169885/ENSG00000106633	PDE3B/RPTOR/CALM2/TRIP10/PRKAR2A/PTPRF/PRKAA2/EIF4EBP1/G6PC3/LIPE/MKNK1/RHOQ/PPP1R3F/PCK2/SORBS1/FOXO1/SOCS3/PYGL/HKDC1/SOCS1/CALML6/GCK	hsa:5140/hsa:57521/hsa:805/hsa:9322/hsa:5576/hsa:5792/hsa:5563/hsa:1978/hsa:92579/hsa:3991/hsa:8569/hsa:23433/hsa:89801/hsa:5106/hsa:10580/hsa:2308/hsa:9021/hsa:5836/hsa:80201/hsa:8651/hsa:163688/hsa:2645	22
hsa04146	Peroxisome	14/994	81/7131	0.23218569677272	0.724110002010479	ENSG00000114757/ENSG00000120915/ENSG00000151726/ENSG00000101417/ENSG00000064763/ENSG00000112874/ENSG00000166821/ENSG00000140284/ENSG00000164398/ENSG00000213965/ENSG00000242110/ENSG00000140876/ENSG00000173208/ENSG00000148832	PEX5L/EPHX2/ACSL1/PXMP4/FAR2/NUDT12/PEX11A/SLC27A2/ACSL6/NUDT19/AMACR/NUDT7/ABCD2/PAOX	hsa:51555/hsa:2053/hsa:2180/hsa:11264/hsa:55711/hsa:83594/hsa:8800/hsa:11001/hsa:23305/hsa:390916/hsa:23600/hsa:283927/hsa:225/hsa:196743	14
hsa01210	2-Oxocarboxylic acid metabolism	4/994	18/7131	0.235508725601819	0.724110002010479	ENSG00000060982/ENSG00000166123/ENSG00000109576/ENSG00000243989	BCAT1/GPT2/AADAT/ACY1	hsa:586/hsa:84706/hsa:51166/hsa:95	4
hsa04022	cGMP-PKG signaling pathway	26/994	161/7131	0.236626909430562	0.724110002010479	ENSG00000100968/ENSG00000152270/ENSG00000058668/ENSG00000143933/ENSG00000141506/ENSG00000061918/ENSG00000276231/ENSG00000101306/ENSG00000164867/ENSG00000137731/ENSG00000164116/ENSG00000060566/ENSG00000164742/ENSG00000145936/ENSG00000138669/ENSG00000183023/ENSG00000171132/ENSG00000043591/ENSG00000163485/ENSG00000102001/ENSG00000159899/ENSG00000156113/ENSG00000072952/ENSG00000129244/ENSG00000169885…	NFATC4/PDE3B/ATP2B4/CALM2/PIK3R5/GUCY1B1/PIK3R6/MYLK2/NOS3/FXYD2/GUCY1A1/CREB3L3/ADCY1/KCNMB1/PRKG2/SLC8A1/PRKCE/ADRB1/ADORA1/CACNA1F/NPR2/KCNMA1/MRVI1/ATP1B2/CALML6/ADRA1A	hsa:4776/hsa:5140/hsa:493/hsa:805/hsa:23533/hsa:2983/hsa:146850/hsa:85366/hsa:4846/hsa:486/hsa:2982/hsa:84699/hsa:107/hsa:3779/hsa:5593/hsa:6546/hsa:5581/hsa:153/hsa:134/hsa:778/hsa:4882/hsa:3778/hsa:10335/hsa:482/hsa:163688/hsa:148	26
hsa05161	Hepatitis B	23/994	141/7131	0.237783070741475	0.724110002010479	ENSG00000126561/ENSG00000100968/ENSG00000132646/ENSG00000168610/ENSG00000173757/ENSG00000136997/ENSG00000139687/ENSG00000109320/ENSG00000111276/ENSG00000197122/ENSG00000183735/ENSG00000141510/ENSG00000105173/ENSG00000177606/ENSG00000166949/ENSG00000100906/ENSG00000142798/ENSG00000170345/ENSG00000060566/ENSG00000124762/ENSG00000126583/ENSG00000122877/ENSG00000164342	STAT5A/NFATC4/PCNA/STAT3/STAT5B/MYC/RB1/NFKB1/CDKN1B/SRC/TBK1/TP53/CCNE1/JUN/SMAD3/NFKBIA/HSPG2/FOS/CREB3L3/CDKN1A/PRKCG/EGR2/TLR3	hsa:6776/hsa:4776/hsa:5111/hsa:6774/hsa:6777/hsa:4609/hsa:5925/hsa:4790/hsa:1027/hsa:6714/hsa:29110/hsa:7157/hsa:898/hsa:3725/hsa:4088/hsa:4792/hsa:3339/hsa:2353/hsa:84699/hsa:1026/hsa:5582/hsa:1959/hsa:7098	23
hsa04270	Vascular smooth muscle contraction	20/994	121/7131	0.237900787031113	0.724110002010479	ENSG00000196914/ENSG00000027075/ENSG00000143933/ENSG00000061918/ENSG00000087460/ENSG00000101306/ENSG00000164116/ENSG00000164742/ENSG00000145936/ENSG00000171132/ENSG00000102001/ENSG00000159899/ENSG00000156113/ENSG00000128271/ENSG00000126583/ENSG00000116711/ENSG00000072952/ENSG00000169885/ENSG00000131477/ENSG00000120907	ARHGEF12/PRKCH/CALM2/GUCY1B1/GNAS/MYLK2/GUCY1A1/ADCY1/KCNMB1/PRKCE/CACNA1F/NPR2/KCNMA1/ADORA2A/PRKCG/PLA2G4A/MRVI1/CALML6/RAMP2/ADRA1A	hsa:23365/hsa:5583/hsa:805/hsa:2983/hsa:2778/hsa:85366/hsa:2982/hsa:107/hsa:3779/hsa:5581/hsa:778/hsa:4882/hsa:3778/hsa:135/hsa:5582/hsa:5321/hsa:10335/hsa:163688/hsa:10266/hsa:148	20
hsa05169	Epstein-Barr virus infection	28/994	175/7131	0.242012789322132	0.724110002010479	ENSG00000114315/ENSG00000168610/ENSG00000136997/ENSG00000139687/ENSG00000109320/ENSG00000117322/ENSG00000055332/ENSG00000111276/ENSG00000005844/ENSG00000111331/ENSG00000108984/ENSG00000105639/ENSG00000183735/ENSG00000138185/ENSG00000188130/ENSG00000141510/ENSG00000105173/ENSG00000177606/ENSG00000165025/ENSG00000026508/ENSG00000196498/ENSG00000187608/ENSG00000100906/ENSG00000177455/ENSG00000118971…	HES1/STAT3/MYC/RB1/NFKB1/CR2/EIF2AK2/CDKN1B/ITGAL/OAS3/MAP2K6/JAK3/TBK1/ENTPD1/MAPK12/TP53/CCNE1/JUN/SYK/CD44/NCOR2/ISG15/NFKBIA/CD19/CCND2/CDKN1A/RBPJL/LYN	hsa:3280/hsa:6774/hsa:4609/hsa:5925/hsa:4790/hsa:1380/hsa:5610/hsa:1027/hsa:3683/hsa:4940/hsa:5608/hsa:3718/hsa:29110/hsa:953/hsa:6300/hsa:7157/hsa:898/hsa:3725/hsa:6850/hsa:960/hsa:9612/hsa:9636/hsa:4792/hsa:930/hsa:894/hsa:1026/hsa:11317/hsa:4067	28
hsa04662	B cell receptor signaling pathway	12/994	69/7131	0.24800875347842	0.724110002010479	ENSG00000109320/ENSG00000117322/ENSG00000168918/ENSG00000105369/ENSG00000198286/ENSG00000177606/ENSG00000165025/ENSG00000100906/ENSG00000170345/ENSG00000177455/ENSG00000070190/ENSG00000254087	NFKB1/CR2/INPP5D/CD79A/CARD11/JUN/SYK/NFKBIA/FOS/CD19/DAPP1/LYN	hsa:4790/hsa:1380/hsa:3635/hsa:973/hsa:84433/hsa:3725/hsa:6850/hsa:4792/hsa:2353/hsa:930/hsa:27071/hsa:4067	12
hsa05166	Human T-cell leukemia virus 1 infection	36/994	230/7131	0.248948309854095	0.724110002010479	ENSG00000126561/ENSG00000100968/ENSG00000132646/ENSG00000173757/ENSG00000136997/ENSG00000139687/ENSG00000109320/ENSG00000118513/ENSG00000160752/ENSG00000101057/ENSG00000005844/ENSG00000105639/ENSG00000120738/ENSG00000141510/ENSG00000177606/ENSG00000157240/ENSG00000104290/ENSG00000166949/ENSG00000100906/ENSG00000115350/ENSG00000170345/ENSG00000163132/ENSG00000164136/ENSG00000159958/ENSG00000147883…	STAT5A/NFATC4/PCNA/STAT5B/MYC/RB1/NFKB1/MYB/FDPS/MYBL2/ITGAL/JAK3/EGR1/TP53/JUN/FZD1/FZD3/SMAD3/NFKBIA/POLE4/FOS/MSX1/IL15/TNFRSF13C/CDKN2B/ADCY1/MSX2/PDGFRB/IL15RA/CCND2/IL2RB/WNT10A/CDKN1A/EGR2/WNT5A/CDKN2A	hsa:6776/hsa:4776/hsa:5111/hsa:6777/hsa:4609/hsa:5925/hsa:4790/hsa:4602/hsa:2224/hsa:4605/hsa:3683/hsa:3718/hsa:1958/hsa:7157/hsa:3725/hsa:8321/hsa:7976/hsa:4088/hsa:4792/hsa:56655/hsa:2353/hsa:4487/hsa:3600/hsa:115650/hsa:1030/hsa:107/hsa:4488/hsa:5159/hsa:3601/hsa:894/hsa:3560/hsa:80326/hsa:1026/hsa:1959/hsa:7474/hsa:1029	36
hsa05414	Dilated cardiomyopathy (DCM)	15/994	89/7131	0.252704468835735	0.724110002010479	ENSG00000184009/ENSG00000213949/ENSG00000005884/ENSG00000087460/ENSG00000198947/ENSG00000164171/ENSG00000164742/ENSG00000160789/ENSG00000183023/ENSG00000043591/ENSG00000075461/ENSG00000102001/ENSG00000151062/ENSG00000143127/ENSG00000082781	ACTG1/ITGA1/ITGA3/GNAS/DMD/ITGA2/ADCY1/LMNA/SLC8A1/ADRB1/CACNG4/CACNA1F/CACNA2D4/ITGA10/ITGB5	hsa:71/hsa:3672/hsa:3675/hsa:2778/hsa:1756/hsa:3673/hsa:107/hsa:4000/hsa:6546/hsa:153/hsa:27092/hsa:778/hsa:93589/hsa:8515/hsa:3693	15
hsa04979	Cholesterol metabolism	9/994	50/7131	0.255723709907927	0.724110002010479	ENSG00000165029/ENSG00000141458/ENSG00000100979/ENSG00000167780/ENSG00000166035/ENSG00000081479/ENSG00000157978/ENSG00000167772/ENSG00000130173	ABCA1/NPC1/PLTP/SOAT2/LIPC/LRP2/LDLRAP1/ANGPTL4/ANGPTL8	hsa:19/hsa:4864/hsa:5360/hsa:8435/hsa:3990/hsa:4036/hsa:26119/hsa:51129/hsa:55908	9
hsa05321	Inflammatory bowel disease (IBD)	9/994	50/7131	0.255723709907927	0.724110002010479	ENSG00000168610/ENSG00000109320/ENSG00000069667/ENSG00000177606/ENSG00000077238/ENSG00000166949/ENSG00000113520/ENSG00000187554/ENSG00000178573	STAT3/NFKB1/RORA/JUN/IL4R/SMAD3/IL4/TLR5/MAF	hsa:6774/hsa:4790/hsa:6095/hsa:3725/hsa:3566/hsa:4088/hsa:3565/hsa:7100/hsa:4094	9
hsa04371	Apelin signaling pathway	22/994	136/7131	0.256949045047895	0.724110002010479	ENSG00000152270/ENSG00000114450/ENSG00000198336/ENSG00000152495/ENSG00000143933/ENSG00000120738/ENSG00000162409/ENSG00000141506/ENSG00000276231/ENSG00000166949/ENSG00000079435/ENSG00000101306/ENSG00000164867/ENSG00000167083/ENSG00000164742/ENSG00000127588/ENSG00000183023/ENSG00000171132/ENSG00000101384/ENSG00000127528/ENSG00000166819/ENSG00000169885	PDE3B/GNB4/MYL4/CAMK4/CALM2/EGR1/PRKAA2/PIK3R5/PIK3R6/SMAD3/LIPE/MYLK2/NOS3/GNGT2/ADCY1/GNG13/SLC8A1/PRKCE/JAG1/KLF2/PLIN1/CALML6	hsa:5140/hsa:59345/hsa:4635/hsa:814/hsa:805/hsa:1958/hsa:5563/hsa:23533/hsa:146850/hsa:4088/hsa:3991/hsa:85366/hsa:4846/hsa:2793/hsa:107/hsa:51764/hsa:6546/hsa:5581/hsa:182/hsa:10365/hsa:5346/hsa:163688	22
hsa04660	T cell receptor signaling pathway	16/994	96/7131	0.258033831275994	0.724110002010479	ENSG00000109320/ENSG00000178562/ENSG00000188130/ENSG00000010610/ENSG00000198286/ENSG00000177606/ENSG00000153563/ENSG00000163600/ENSG00000102245/ENSG00000100906/ENSG00000170345/ENSG00000135605/ENSG00000188389/ENSG00000077264/ENSG00000113520/ENSG00000107968	NFKB1/CD28/MAPK12/CD4/CARD11/JUN/CD8A/ICOS/CD40LG/NFKBIA/FOS/TEC/PDCD1/PAK3/IL4/MAP3K8	hsa:4790/hsa:940/hsa:6300/hsa:920/hsa:84433/hsa:3725/hsa:925/hsa:29851/hsa:959/hsa:4792/hsa:2353/hsa:7006/hsa:5133/hsa:5063/hsa:3565/hsa:1326	16
hsa04012	ErbB signaling pathway	14/994	83/7131	0.261554797339016	0.724110002010479	ENSG00000126561/ENSG00000173757/ENSG00000136997/ENSG00000111276/ENSG00000197122/ENSG00000113070/ENSG00000187840/ENSG00000177606/ENSG00000169398/ENSG00000077264/ENSG00000124762/ENSG00000126583/ENSG00000065361/ENSG00000163235	STAT5A/STAT5B/MYC/CDKN1B/SRC/HBEGF/EIF4EBP1/JUN/PTK2/PAK3/CDKN1A/PRKCG/ERBB3/TGFA	hsa:6776/hsa:6777/hsa:4609/hsa:1027/hsa:6714/hsa:1839/hsa:1978/hsa:3725/hsa:5747/hsa:5063/hsa:1026/hsa:5582/hsa:2065/hsa:7039	14
hsa05032	Morphine addiction	15/994	90/7131	0.267102463330619	0.724110002010479	ENSG00000152270/ENSG00000114450/ENSG00000123360/ENSG00000087460/ENSG00000065989/ENSG00000112541/ENSG00000167083/ENSG00000145864/ENSG00000101438/ENSG00000164742/ENSG00000127588/ENSG00000141837/ENSG00000163485/ENSG00000126583/ENSG00000011677	PDE3B/GNB4/PDE1B/GNAS/PDE4A/PDE10A/GNGT2/GABRB2/SLC32A1/ADCY1/GNG13/CACNA1A/ADORA1/PRKCG/GABRA3	hsa:5140/hsa:59345/hsa:5153/hsa:2778/hsa:5141/hsa:10846/hsa:2793/hsa:2561/hsa:140679/hsa:107/hsa:51764/hsa:773/hsa:134/hsa:5582/hsa:2556	15
hsa03450	Non-homologous end-joining	3/994	13/7131	0.268043119783901	0.724110002010479	ENSG00000107447/ENSG00000174405/ENSG00000166169	DNTT/LIG4/POLL	hsa:1791/hsa:3981/hsa:27343	3
hsa05150	Staphylococcus aureus infection	7/994	38/7131	0.273289181834487	0.724110002010479	ENSG00000110876/ENSG00000005844/ENSG00000159403/ENSG00000174175/ENSG00000169896/ENSG00000187474/ENSG00000106804	SELPLG/ITGAL/C1R/SELP/ITGAM/FPR3/C5	hsa:6404/hsa:3683/hsa:715/hsa:6403/hsa:3684/hsa:2359/hsa:727	7
hsa05120	Epithelial cell signaling in Helicobacter pylori infection	11/994	64/7131	0.273914469569784	0.724110002010479	ENSG00000109320/ENSG00000197122/ENSG00000113070/ENSG00000188130/ENSG00000177606/ENSG00000171130/ENSG00000100906/ENSG00000154721/ENSG00000116039/ENSG00000143882/ENSG00000254087	NFKB1/SRC/HBEGF/MAPK12/JUN/ATP6V0E2/NFKBIA/JAM2/ATP6V1B1/ATP6V1C2/LYN	hsa:4790/hsa:6714/hsa:1839/hsa:6300/hsa:3725/hsa:155066/hsa:4792/hsa:58494/hsa:525/hsa:245973/hsa:4067	11
hsa05223	Non-small cell lung cancer	11/994	64/7131	0.273914469569784	0.724110002010479	ENSG00000126561/ENSG00000168610/ENSG00000173757/ENSG00000139687/ENSG00000105639/ENSG00000143924/ENSG00000141510/ENSG00000124762/ENSG00000126583/ENSG00000147889/ENSG00000163235	STAT5A/STAT3/STAT5B/RB1/JAK3/EML4/TP53/CDKN1A/PRKCG/CDKN2A/TGFA	hsa:6776/hsa:6774/hsa:6777/hsa:5925/hsa:3718/hsa:27436/hsa:7157/hsa:1026/hsa:5582/hsa:1029/hsa:7039	11
hsa05230	Central carbon metabolism in cancer	11/994	64/7131	0.273914469569784	0.724110002010479	ENSG00000152556/ENSG00000077782/ENSG00000136997/ENSG00000141510/ENSG00000157404/ENSG00000068078/ENSG00000113721/ENSG00000140538/ENSG00000156510/ENSG00000106633/ENSG00000135423	PFKM/FGFR1/MYC/TP53/KIT/FGFR3/PDGFRB/NTRK3/HKDC1/GCK/GLS2	hsa:5213/hsa:2260/hsa:4609/hsa:7157/hsa:3815/hsa:2261/hsa:5159/hsa:4916/hsa:80201/hsa:2645/hsa:27165	11
hsa04390	Hippo signaling pathway	24/994	151/7131	0.274177573576783	0.724110002010479	ENSG00000104899/ENSG00000136997/ENSG00000081059/ENSG00000187079/ENSG00000184009/ENSG00000078900/ENSG00000082458/ENSG00000157240/ENSG00000104290/ENSG00000166949/ENSG00000125968/ENSG00000007866/ENSG00000168646/ENSG00000197905/ENSG00000139926/ENSG00000169435/ENSG00000156475/ENSG00000113645/ENSG00000118971/ENSG00000135925/ENSG00000150672/ENSG00000101665/ENSG00000183682/ENSG00000114251	AMH/MYC/TCF7/TEAD1/ACTG1/TP73/DLG3/FZD1/FZD3/SMAD3/ID1/TEAD3/AXIN2/TEAD4/FRMD6/RASSF6/PPP2R2B/WWC1/CCND2/WNT10A/DLG2/SMAD7/BMP8A/WNT5A	hsa:268/hsa:4609/hsa:6932/hsa:7003/hsa:71/hsa:7161/hsa:1741/hsa:8321/hsa:7976/hsa:4088/hsa:3397/hsa:7005/hsa:8313/hsa:7004/hsa:122786/hsa:166824/hsa:5521/hsa:23286/hsa:894/hsa:80326/hsa:1740/hsa:4092/hsa:353500/hsa:7474	24
hsa04380	Osteoclast differentiation	18/994	111/7131	0.280313273463696	0.734040690680356	ENSG00000109320/ENSG00000152495/ENSG00000108984/ENSG00000188130/ENSG00000033327/ENSG00000177606/ENSG00000165025/ENSG00000100906/ENSG00000184371/ENSG00000170345/ENSG00000184557/ENSG00000135605/ENSG00000089012/ENSG00000125740/ENSG00000132170/ENSG00000101307/ENSG00000185338/ENSG00000170909	NFKB1/CAMK4/MAP2K6/MAPK12/GAB2/JUN/SYK/NFKBIA/CSF1/FOS/SOCS3/TEC/SIRPG/FOSB/PPARG/SIRPB1/SOCS1/OSCAR	hsa:4790/hsa:814/hsa:5608/hsa:6300/hsa:9846/hsa:3725/hsa:6850/hsa:4792/hsa:1435/hsa:2353/hsa:9021/hsa:7006/hsa:55423/hsa:2354/hsa:5468/hsa:10326/hsa:8651/hsa:126014	18
hsa04961	Endocrine and other factor-regulated calcium reabsorption	8/994	45/7131	0.285511903261849	0.737104876935902	ENSG00000087460/ENSG00000137731/ENSG00000197959/ENSG00000183023/ENSG00000133116/ENSG00000126583/ENSG00000167748/ENSG00000129244	GNAS/FXYD2/DNM3/SLC8A1/KL/PRKCG/KLK1/ATP1B2	hsa:2778/hsa:486/hsa:26052/hsa:6546/hsa:9365/hsa:5582/hsa:3816/hsa:482	8
hsa04750	Inflammatory mediator regulation of TRP channels	16/994	98/7131	0.286254321140156	0.737104876935902	ENSG00000027075/ENSG00000143933/ENSG00000197122/ENSG00000108984/ENSG00000188130/ENSG00000196083/ENSG00000164251/ENSG00000087460/ENSG00000213199/ENSG00000164742/ENSG00000108839/ENSG00000171132/ENSG00000126583/ENSG00000116711/ENSG00000167723/ENSG00000169885	PRKCH/CALM2/SRC/MAP2K6/MAPK12/IL1RAP/F2RL1/GNAS/ASIC3/ADCY1/ALOX12/PRKCE/PRKCG/PLA2G4A/TRPV3/CALML6	hsa:5583/hsa:805/hsa:6714/hsa:5608/hsa:6300/hsa:3556/hsa:2150/hsa:2778/hsa:9311/hsa:107/hsa:239/hsa:5581/hsa:5582/hsa:5321/hsa:162514/hsa:163688	16
hsa04530	Tight junction	26/994	167/7131	0.301023195657261	0.766868964730665	ENSG00000158488/ENSG00000132646/ENSG00000158473/ENSG00000158485/ENSG00000184009/ENSG00000197122/ENSG00000151276/ENSG00000116584/ENSG00000162409/ENSG00000082458/ENSG00000177606/ENSG00000164877/ENSG00000085733/ENSG00000049759/ENSG00000109063/ENSG00000105289/ENSG00000144821/ENSG00000171132/ENSG00000128849/ENSG00000001626/ENSG00000178462/ENSG00000156475/ENSG00000150672/ENSG00000154721/ENSG00000165376…	CD1E/PCNA/CD1D/CD1B/ACTG1/SRC/MAGI1/ARHGEF2/PRKAA2/DLG3/JUN/MICALL2/CTTN/NEDD4L/MYH3/TJP3/MYH15/PRKCE/CGNL1/CFTR/TUBAL3/PPP2R2B/DLG2/JAM2/CLDN2/AMOTL2	hsa:913/hsa:5111/hsa:912/hsa:910/hsa:71/hsa:6714/hsa:9223/hsa:9181/hsa:5563/hsa:1741/hsa:3725/hsa:79778/hsa:2017/hsa:23327/hsa:4621/hsa:27134/hsa:22989/hsa:5581/hsa:84952/hsa:1080/hsa:79861/hsa:5521/hsa:1740/hsa:58494/hsa:9075/hsa:51421	26
hsa04014	Ras signaling pathway	35/994	229/7131	0.302776743356444	0.766868964730665	ENSG00000077782/ENSG00000114450/ENSG00000109320/ENSG00000143933/ENSG00000102678/ENSG00000171435/ENSG00000183735/ENSG00000111344/ENSG00000068831/ENSG00000033327/ENSG00000157404/ENSG00000068078/ENSG00000112715/ENSG00000145431/ENSG00000037280/ENSG00000184371/ENSG00000102755/ENSG00000167083/ENSG00000143344/ENSG00000185652/ENSG00000129219/ENSG00000160867/ENSG00000127588/ENSG00000077264/ENSG00000176485…	FGFR1/GNB4/NFKB1/CALM2/FGF9/KSR2/TBK1/RASAL1/RASGRP2/GAB2/KIT/FGFR3/VEGFA/PDGFC/FLT4/CSF1/FLT1/GNGT2/RGL1/NTF3/PLD2/FGFR4/GNG13/PAK3/PLA2G16/PDGFRB/PRKCG/PLA2G4A/RIN1/FGF17/FGF22/CALML6/TGFA/PGF/FGF5	hsa:2260/hsa:59345/hsa:4790/hsa:805/hsa:2254/hsa:283455/hsa:29110/hsa:8437/hsa:10235/hsa:9846/hsa:3815/hsa:2261/hsa:7422/hsa:56034/hsa:2324/hsa:1435/hsa:2321/hsa:2793/hsa:23179/hsa:4908/hsa:5338/hsa:2264/hsa:51764/hsa:5063/hsa:11145/hsa:5159/hsa:5582/hsa:5321/hsa:9610/hsa:8822/hsa:27006/hsa:163688/hsa:7039/hsa:5228/hsa:2250	35
hsa04920	Adipocytokine signaling pathway	11/994	66/7131	0.309610052735824	0.769610670248154	ENSG00000168610/ENSG00000109320/ENSG00000110090/ENSG00000151726/ENSG00000162409/ENSG00000141349/ENSG00000100906/ENSG00000100889/ENSG00000169169/ENSG00000184557/ENSG00000164398	STAT3/NFKB1/CPT1A/ACSL1/PRKAA2/G6PC3/NFKBIA/PCK2/CPT1C/SOCS3/ACSL6	hsa:6774/hsa:4790/hsa:1374/hsa:2180/hsa:5563/hsa:92579/hsa:4792/hsa:5106/hsa:126129/hsa:9021/hsa:23305	11
hsa01230	Biosynthesis of amino acids	12/994	73/7131	0.315095915325309	0.769610670248154	ENSG00000152556/ENSG00000060982/ENSG00000166123/ENSG00000130707/ENSG00000108515/ENSG00000146733/ENSG00000021826/ENSG00000070669/ENSG00000274276/ENSG00000151224/ENSG00000160200/ENSG00000243989	PFKM/BCAT1/GPT2/ASS1/ENO3/PSPH/CPS1/ASNS/CBSL/MAT1A/CBS/ACY1	hsa:5213/hsa:586/hsa:84706/hsa:445/hsa:2027/hsa:5723/hsa:1373/hsa:440/hsa:102724560/hsa:4143/hsa:875/hsa:95	12
hsa05130	Pathogenic Escherichia coli infection	9/994	53/7131	0.31549969104832	0.769610670248154	ENSG00000184009/ENSG00000116584/ENSG00000104833/ENSG00000085733/ENSG00000137267/ENSG00000187554/ENSG00000178462/ENSG00000101162/ENSG00000137285	ACTG1/ARHGEF2/TUBB4A/CTTN/TUBB2A/TLR5/TUBAL3/TUBB1/TUBB2B	hsa:71/hsa:9181/hsa:10382/hsa:2017/hsa:7280/hsa:7100/hsa:79861/hsa:81027/hsa:347733	9
hsa04261	Adrenergic signaling in cardiomyocytes	22/994	141/7131	0.317173120095572	0.769610670248154	ENSG00000198336/ENSG00000058668/ENSG00000143933/ENSG00000188130/ENSG00000136546/ENSG00000141506/ENSG00000276231/ENSG00000087460/ENSG00000137731/ENSG00000060566/ENSG00000164742/ENSG00000183023/ENSG00000043591/ENSG00000075461/ENSG00000156475/ENSG00000102001/ENSG00000151062/ENSG00000129244/ENSG00000183873/ENSG00000169885/ENSG00000135447/ENSG00000120907	MYL4/ATP2B4/CALM2/MAPK12/SCN7A/PIK3R5/PIK3R6/GNAS/FXYD2/CREB3L3/ADCY1/SLC8A1/ADRB1/CACNG4/PPP2R2B/CACNA1F/CACNA2D4/ATP1B2/SCN5A/CALML6/PPP1R1A/ADRA1A	hsa:4635/hsa:493/hsa:805/hsa:6300/hsa:6332/hsa:23533/hsa:146850/hsa:2778/hsa:486/hsa:84699/hsa:107/hsa:6546/hsa:153/hsa:27092/hsa:5521/hsa:778/hsa:93589/hsa:482/hsa:6331/hsa:163688/hsa:5502/hsa:148	22
hsa04973	Carbohydrate digestion and absorption	7/994	40/7131	0.320071745634148	0.769610670248154	ENSG00000137700/ENSG00000141349/ENSG00000115850/ENSG00000137731/ENSG00000240038/ENSG00000156510/ENSG00000129244	SLC37A4/G6PC3/LCT/FXYD2/AMY2B/HKDC1/ATP1B2	hsa:2542/hsa:92579/hsa:3938/hsa:486/hsa:280/hsa:80201/hsa:482	7
hsa05416	Viral myocarditis	7/994	40/7131	0.320071745634148	0.769610670248154	ENSG00000178562/ENSG00000005844/ENSG00000184009/ENSG00000102245/ENSG00000198947/ENSG00000154639/ENSG00000180644	CD28/ITGAL/ACTG1/CD40LG/DMD/CXADR/PRF1	hsa:940/hsa:3683/hsa:71/hsa:959/hsa:1756/hsa:1525/hsa:5551	7
hsa04724	Glutamatergic synapse	18/994	114/7131	0.321293774957967	0.769610670248154	ENSG00000114450/ENSG00000161681/ENSG00000087460/ENSG00000079215/ENSG00000167083/ENSG00000051128/ENSG00000129219/ENSG00000105464/ENSG00000164742/ENSG00000127588/ENSG00000116032/ENSG00000141837/ENSG00000105737/ENSG00000126583/ENSG00000161509/ENSG00000116711/ENSG00000162383/ENSG00000135423	GNB4/SHANK1/GNAS/SLC1A3/GNGT2/HOMER3/PLD2/GRIN2D/ADCY1/GNG13/GRIN3B/CACNA1A/GRIK5/PRKCG/GRIN2C/PLA2G4A/SLC1A7/GLS2	hsa:59345/hsa:50944/hsa:2778/hsa:6507/hsa:2793/hsa:9454/hsa:5338/hsa:2906/hsa:107/hsa:51764/hsa:116444/hsa:773/hsa:2901/hsa:5582/hsa:2905/hsa:5321/hsa:6512/hsa:27165	18
hsa04926	Relaxin signaling pathway	20/994	128/7131	0.32595489241063	0.774769705806805	ENSG00000114450/ENSG00000109320/ENSG00000197122/ENSG00000188130/ENSG00000177606/ENSG00000112715/ENSG00000166949/ENSG00000188153/ENSG00000100906/ENSG00000087460/ENSG00000164867/ENSG00000170345/ENSG00000167083/ENSG00000060566/ENSG00000164742/ENSG00000127588/ENSG00000197565/ENSG00000081052/ENSG00000169031/ENSG00000078401	GNB4/NFKB1/SRC/MAPK12/JUN/VEGFA/SMAD3/COL4A5/NFKBIA/GNAS/NOS3/FOS/GNGT2/CREB3L3/ADCY1/GNG13/COL4A6/COL4A4/COL4A3/EDN1	hsa:59345/hsa:4790/hsa:6714/hsa:6300/hsa:3725/hsa:7422/hsa:4088/hsa:1287/hsa:4792/hsa:2778/hsa:4846/hsa:2353/hsa:2793/hsa:84699/hsa:107/hsa:51764/hsa:1288/hsa:1286/hsa:1285/hsa:1906	20
hsa04940	Type I diabetes mellitus	4/994	21/7131	0.334689651412665	0.783827055577016	ENSG00000178562/ENSG00000003147/ENSG00000180644/ENSG00000100453	CD28/ICA1/PRF1/GZMB	hsa:940/hsa:3382/hsa:5551/hsa:3002	4
hsa04080	Neuroactive ligand-receptor interaction	41/994	274/7131	0.33483874218824	0.783827055577016	ENSG00000165409/ENSG00000100448/ENSG00000109738/ENSG00000180739/ENSG00000164251/ENSG00000152207/ENSG00000170989/ENSG00000112164/ENSG00000101188/ENSG00000106018/ENSG00000128285/ENSG00000188822/ENSG00000139679/ENSG00000110148/ENSG00000010310/ENSG00000182771/ENSG00000175344/ENSG00000145649/ENSG00000108405/ENSG00000145864/ENSG00000278195/ENSG00000169860/ENSG00000198121/ENSG00000105464/ENSG00000069696…	TSHR/CTSG/GLRB/S1PR5/F2RL1/CYSLTR2/S1PR1/GLP1R/NTSR1/VIPR2/MCHR1/CNR2/LPAR6/CCKBR/GIPR/GRID1/CHRNA7/GZMA/P2RX1/GABRB2/SSTR3/P2RY1/LPAR1/GRIN2D/DRD4/GRIN3B/CHRM3/ADRB1/ADORA1/HRH2/GRIK5/CHRNA6/ADORA2A/GRIN2C/GABRA3/P2RX7/FPR3/PTGER3/F2RL2/ADRA1A/P2RX6	hsa:7253/hsa:1511/hsa:2743/hsa:53637/hsa:2150/hsa:57105/hsa:1901/hsa:2740/hsa:4923/hsa:7434/hsa:2847/hsa:1269/hsa:10161/hsa:887/hsa:2696/hsa:2894/hsa:1139/hsa:3001/hsa:5023/hsa:2561/hsa:6753/hsa:5028/hsa:1902/hsa:2906/hsa:1815/hsa:116444/hsa:1131/hsa:153/hsa:134/hsa:3274/hsa:2901/hsa:8973/hsa:135/hsa:2905/hsa:2556/hsa:5027/hsa:2359/hsa:5733/hsa:2151/hsa:148/hsa:9127	41
hsa05217	Basal cell carcinoma	10/994	61/7131	0.341727962343276	0.793939401233626	ENSG00000081059/ENSG00000128602/ENSG00000141510/ENSG00000157240/ENSG00000104290/ENSG00000185920/ENSG00000168646/ENSG00000135925/ENSG00000124762/ENSG00000114251	TCF7/SMO/TP53/FZD1/FZD3/PTCH1/AXIN2/WNT10A/CDKN1A/WNT5A	hsa:6932/hsa:6608/hsa:7157/hsa:8321/hsa:7976/hsa:5727/hsa:8313/hsa:80326/hsa:1026/hsa:7474	10
hsa05332	Graft-versus-host disease	3/994	15/7131	0.349316579361949	0.797146409660219	ENSG00000178562/ENSG00000180644/ENSG00000100453	CD28/PRF1/GZMB	hsa:940/hsa:5551/hsa:3002	3
hsa05220	Chronic myeloid leukemia	12/994	75/7131	0.350198901047686	0.797146409660219	ENSG00000126561/ENSG00000173757/ENSG00000136997/ENSG00000139687/ENSG00000109320/ENSG00000111276/ENSG00000141510/ENSG00000033327/ENSG00000166949/ENSG00000100906/ENSG00000124762/ENSG00000147889	STAT5A/STAT5B/MYC/RB1/NFKB1/CDKN1B/TP53/GAB2/SMAD3/NFKBIA/CDKN1A/CDKN2A	hsa:6776/hsa:6777/hsa:4609/hsa:5925/hsa:4790/hsa:1027/hsa:7157/hsa:9846/hsa:4088/hsa:4792/hsa:1026/hsa:1029	12
hsa04350	TGF-beta signaling pathway	13/994	82/7131	0.3534273725678	0.797146409660219	ENSG00000137834/ENSG00000104899/ENSG00000136997/ENSG00000118707/ENSG00000080839/ENSG00000113658/ENSG00000115170/ENSG00000166949/ENSG00000125968/ENSG00000147883/ENSG00000101665/ENSG00000183682/ENSG00000120693	SMAD6/AMH/MYC/TGIF2/RBL1/SMAD5/ACVR1/SMAD3/ID1/CDKN2B/SMAD7/BMP8A/SMAD9	hsa:4091/hsa:268/hsa:4609/hsa:60436/hsa:5933/hsa:4090/hsa:90/hsa:4088/hsa:3397/hsa:1030/hsa:4092/hsa:353500/hsa:4093	13
hsa05410	Hypertrophic cardiomyopathy (HCM)	13/994	82/7131	0.3534273725678	0.797146409660219	ENSG00000184009/ENSG00000162409/ENSG00000213949/ENSG00000005884/ENSG00000198947/ENSG00000164171/ENSG00000160789/ENSG00000183023/ENSG00000075461/ENSG00000102001/ENSG00000151062/ENSG00000143127/ENSG00000082781	ACTG1/PRKAA2/ITGA1/ITGA3/DMD/ITGA2/LMNA/SLC8A1/CACNG4/CACNA1F/CACNA2D4/ITGA10/ITGB5	hsa:71/hsa:5563/hsa:3672/hsa:3675/hsa:1756/hsa:3673/hsa:4000/hsa:6546/hsa:27092/hsa:778/hsa:93589/hsa:8515/hsa:3693	13
hsa04666	Fc gamma R-mediated phagocytosis	14/994	89/7131	0.356164343563264	0.797498421456873	ENSG00000277443/ENSG00000168918/ENSG00000033327/ENSG00000148180/ENSG00000165025/ENSG00000132970/ENSG00000129219/ENSG00000078053/ENSG00000171132/ENSG00000136717/ENSG00000126583/ENSG00000116711/ENSG00000101336/ENSG00000254087	MARCKS/INPP5D/GAB2/GSN/SYK/WASF3/PLD2/AMPH/PRKCE/BIN1/PRKCG/PLA2G4A/HCK/LYN	hsa:4082/hsa:3635/hsa:9846/hsa:2934/hsa:6850/hsa:10810/hsa:5338/hsa:273/hsa:5581/hsa:274/hsa:5582/hsa:5321/hsa:3055/hsa:4067	14
hsa00250	Alanine, aspartate and glutamate metabolism	6/994	35/7131	0.360649387262855	0.797578895977304	ENSG00000166123/ENSG00000185818/ENSG00000130707/ENSG00000021826/ENSG00000070669/ENSG00000135423	GPT2/NAT8L/ASS1/CPS1/ASNS/GLS2	hsa:84706/hsa:339983/hsa:445/hsa:1373/hsa:440/hsa:27165	6
hsa00590	Arachidonic acid metabolism	10/994	62/7131	0.361362606591659	0.797578895977304	ENSG00000100031/ENSG00000120915/ENSG00000157870/ENSG00000116157/ENSG00000108839/ENSG00000176485/ENSG00000095303/ENSG00000186115/ENSG00000159231/ENSG00000116711	GGT1/EPHX2/PRXL2B/GPX7/ALOX12/PLA2G16/PTGS1/CYP4F2/CBR3/PLA2G4A	hsa:2678/hsa:2053/hsa:127281/hsa:2882/hsa:239/hsa:11145/hsa:5742/hsa:8529/hsa:874/hsa:5321	10
hsa01040	Biosynthesis of unsaturated fatty acids	4/994	22/7131	0.368412031773947	0.807371048355671	ENSG00000134824/ENSG00000197977/ENSG00000188921/ENSG00000119673	FADS2/ELOVL2/HACD4/ACOT2	hsa:9415/hsa:54898/hsa:401494/hsa:10965	4
hsa04668	TNF signaling pathway	16/994	104/7131	0.375803422944785	0.817769420351681	ENSG00000109320/ENSG00000108984/ENSG00000188130/ENSG00000177606/ENSG00000056558/ENSG00000100906/ENSG00000184371/ENSG00000170345/ENSG00000164136/ENSG00000184557/ENSG00000060566/ENSG00000128342/ENSG00000101384/ENSG00000107968/ENSG00000129465/ENSG00000078401	NFKB1/MAP2K6/MAPK12/JUN/TRAF1/NFKBIA/CSF1/FOS/IL15/SOCS3/CREB3L3/LIF/JAG1/MAP3K8/RIPK3/EDN1	hsa:4790/hsa:5608/hsa:6300/hsa:3725/hsa:7185/hsa:4792/hsa:1435/hsa:2353/hsa:3600/hsa:9021/hsa:84699/hsa:3976/hsa:182/hsa:1326/hsa:11035/hsa:1906	16
hsa05216	Thyroid cancer	6/994	36/7131	0.387074153168545	0.821996254509842	ENSG00000136997/ENSG00000081059/ENSG00000141510/ENSG00000125618/ENSG00000132170/ENSG00000124762	MYC/TCF7/TP53/PAX8/PPARG/CDKN1A	hsa:4609/hsa:6932/hsa:7157/hsa:7849/hsa:5468/hsa:1026	6
hsa00120	Primary bile acid biosynthesis	3/994	16/7131	0.389760128394386	0.821996254509842	ENSG00000036530/ENSG00000242110/ENSG00000146233	CYP46A1/AMACR/CYP39A1	hsa:10858/hsa:23600/hsa:51302	3
hsa00360	Phenylalanine metabolism	3/994	16/7131	0.389760128394386	0.821996254509842	ENSG00000132746/ENSG00000131471/ENSG00000132437	ALDH3B2/AOC3/DDC	hsa:222/hsa:8639/hsa:1644	3
hsa04066	HIF-1 signaling pathway	15/994	98/7131	0.390238324153685	0.821996254509842	ENSG00000072274/ENSG00000168610/ENSG00000109320/ENSG00000111276/ENSG00000108515/ENSG00000187840/ENSG00000112715/ENSG00000079277/ENSG00000102755/ENSG00000164867/ENSG00000129521/ENSG00000124762/ENSG00000126583/ENSG00000156510/ENSG00000078401	TFRC/STAT3/NFKB1/CDKN1B/ENO3/EIF4EBP1/VEGFA/MKNK1/FLT1/NOS3/EGLN3/CDKN1A/PRKCG/HKDC1/EDN1	hsa:7037/hsa:6774/hsa:4790/hsa:1027/hsa:2027/hsa:1978/hsa:7422/hsa:8569/hsa:2321/hsa:4846/hsa:112399/hsa:1026/hsa:5582/hsa:80201/hsa:1906	15
hsa05162	Measles	19/994	126/7131	0.393089535010598	0.821996254509842	ENSG00000126561/ENSG00000168610/ENSG00000173757/ENSG00000109320/ENSG00000178562/ENSG00000055332/ENSG00000111276/ENSG00000111331/ENSG00000105639/ENSG00000183735/ENSG00000141510/ENSG00000078900/ENSG00000105173/ENSG00000100906/ENSG00000157601/ENSG00000113520/ENSG00000196664/ENSG00000118971/ENSG00000100385	STAT5A/STAT3/STAT5B/NFKB1/CD28/EIF2AK2/CDKN1B/OAS3/JAK3/TBK1/TP53/TP73/CCNE1/NFKBIA/MX1/IL4/TLR7/CCND2/IL2RB	hsa:6776/hsa:6774/hsa:6777/hsa:4790/hsa:940/hsa:5610/hsa:1027/hsa:4940/hsa:3718/hsa:29110/hsa:7157/hsa:7161/hsa:898/hsa:4792/hsa:4599/hsa:3565/hsa:51284/hsa:894/hsa:3560	19
hsa04810	Regulation of actin cytoskeleton	31/994	210/7131	0.393706943907627	0.821996254509842	ENSG00000196914/ENSG00000077782/ENSG00000005844/ENSG00000184009/ENSG00000197122/ENSG00000102678/ENSG00000148180/ENSG00000213949/ENSG00000169398/ENSG00000068078/ENSG00000215375/ENSG00000145431/ENSG00000005884/ENSG00000101306/ENSG00000160867/ENSG00000198121/ENSG00000164171/ENSG00000077264/ENSG00000133019/ENSG00000113721/ENSG00000115414/ENSG00000107562/ENSG00000143127/ENSG00000154620/ENSG00000175866…	ARHGEF12/FGFR1/ITGAL/ACTG1/SRC/FGF9/GSN/ITGA1/PTK2/FGFR3/MYL5/PDGFC/ITGA3/MYLK2/FGFR4/LPAR1/ITGA2/PAK3/CHRM3/PDGFRB/FN1/CXCL12/ITGA10/TMSB4Y/BAIAP2/ITGAM/FGF17/FGF22/PFN4/ITGB5/FGF5	hsa:23365/hsa:2260/hsa:3683/hsa:71/hsa:6714/hsa:2254/hsa:2934/hsa:3672/hsa:5747/hsa:2261/hsa:4636/hsa:56034/hsa:3675/hsa:85366/hsa:2264/hsa:1902/hsa:3673/hsa:5063/hsa:1131/hsa:5159/hsa:2335/hsa:6387/hsa:8515/hsa:9087/hsa:10458/hsa:3684/hsa:8822/hsa:27006/hsa:375189/hsa:3693/hsa:2250	31
hsa00515	Mannose type O-glycan biosynthesis	4/994	23/7131	0.402021314295547	0.829441527947077	ENSG00000109956/ENSG00000167889/ENSG00000165905/ENSG00000214960	B3GAT1/MGAT5B/LARGE2/ISPD	hsa:27087/hsa:146664/hsa:120071/hsa:729920	4
hsa05218	Melanoma	11/994	71/7131	0.402641518420911	0.829441527947077	ENSG00000077782/ENSG00000139687/ENSG00000102678/ENSG00000141510/ENSG00000145431/ENSG00000113721/ENSG00000124762/ENSG00000158815/ENSG00000070388/ENSG00000147889/ENSG00000138675	FGFR1/RB1/FGF9/TP53/PDGFC/PDGFRB/CDKN1A/FGF17/FGF22/CDKN2A/FGF5	hsa:2260/hsa:5925/hsa:2254/hsa:7157/hsa:56034/hsa:5159/hsa:1026/hsa:8822/hsa:27006/hsa:1029/hsa:2250	11
hsa04218	Cellular senescence	22/994	148/7131	0.407099279547282	0.833070711126557	ENSG00000100968/ENSG00000136997/ENSG00000139687/ENSG00000109320/ENSG00000101057/ENSG00000143933/ENSG00000064393/ENSG00000108984/ENSG00000152518/ENSG00000188130/ENSG00000141510/ENSG00000080839/ENSG00000105173/ENSG00000187840/ENSG00000166949/ENSG00000150907/ENSG00000147883/ENSG00000056972/ENSG00000118971/ENSG00000124762/ENSG00000169885/ENSG00000147889	NFATC4/MYC/RB1/NFKB1/MYBL2/CALM2/HIPK2/MAP2K6/ZFP36L2/MAPK12/TP53/RBL1/CCNE1/EIF4EBP1/SMAD3/FOXO1/CDKN2B/TRAF3IP2/CCND2/CDKN1A/CALML6/CDKN2A	hsa:4776/hsa:4609/hsa:5925/hsa:4790/hsa:4605/hsa:805/hsa:28996/hsa:5608/hsa:678/hsa:6300/hsa:7157/hsa:5933/hsa:898/hsa:1978/hsa:4088/hsa:2308/hsa:1030/hsa:10758/hsa:894/hsa:1026/hsa:163688/hsa:1029	22
hsa04960	Aldosterone-regulated sodium reabsorption	6/994	37/7131	0.413487745811696	0.840577062209303	ENSG00000137731/ENSG00000049759/ENSG00000151623/ENSG00000126583/ENSG00000176387/ENSG00000129244	FXYD2/NEDD4L/NR3C2/PRKCG/HSD11B2/ATP1B2	hsa:486/hsa:23327/hsa:4306/hsa:5582/hsa:3291/hsa:482	6
hsa00430	Taurine and hypotaurine metabolism	2/994	10/7131	0.416211390785468	0.840583789233397	ENSG00000100031/ENSG00000129596	GGT1/CDO1	hsa:2678/hsa:1036	2
hsa00450	Selenocompound metabolism	3/994	17/7131	0.429543490590895	0.850855921207389	ENSG00000132330/ENSG00000184470/ENSG00000197763	SCLY/TXNRD2/TXNRD3	hsa:51540/hsa:10587/hsa:114112	3
hsa04934	Cushing syndrome	22/994	150/7131	0.433385161345253	0.850855921207389	ENSG00000081059/ENSG00000139687/ENSG00000111276/ENSG00000100346/ENSG00000105173/ENSG00000157240/ENSG00000104290/ENSG00000087460/ENSG00000168646/ENSG00000196557/ENSG00000196981/ENSG00000147883/ENSG00000060566/ENSG00000164742/ENSG00000136931/ENSG00000108551/ENSG00000102001/ENSG00000135925/ENSG00000124762/ENSG00000185630/ENSG00000114251/ENSG00000147889	TCF7/RB1/CDKN1B/CACNA1I/CCNE1/FZD1/FZD3/GNAS/AXIN2/CACNA1H/WDR5B/CDKN2B/CREB3L3/ADCY1/NR5A1/RASD1/CACNA1F/WNT10A/CDKN1A/PBX1/WNT5A/CDKN2A	hsa:6932/hsa:5925/hsa:1027/hsa:8911/hsa:898/hsa:8321/hsa:7976/hsa:2778/hsa:8313/hsa:8912/hsa:54554/hsa:1030/hsa:84699/hsa:107/hsa:2516/hsa:51655/hsa:778/hsa:80326/hsa:1026/hsa:5087/hsa:7474/hsa:1029	22
hsa04310	Wnt signaling pathway	21/994	143/7131	0.434117807364085	0.850855921207389	ENSG00000100968/ENSG00000136997/ENSG00000081059/ENSG00000162337/ENSG00000146122/ENSG00000101849/ENSG00000162738/ENSG00000141510/ENSG00000177606/ENSG00000157240/ENSG00000104290/ENSG00000168772/ENSG00000120057/ENSG00000166949/ENSG00000168646/ENSG00000092377/ENSG00000076716/ENSG00000118971/ENSG00000135925/ENSG00000126583/ENSG00000114251	NFATC4/MYC/TCF7/LRP5/DAAM2/TBL1X/VANGL2/TP53/JUN/FZD1/FZD3/CXXC4/SFRP5/SMAD3/AXIN2/TBL1Y/GPC4/CCND2/WNT10A/PRKCG/WNT5A	hsa:4776/hsa:4609/hsa:6932/hsa:4041/hsa:23500/hsa:6907/hsa:57216/hsa:7157/hsa:3725/hsa:8321/hsa:7976/hsa:80319/hsa:6425/hsa:4088/hsa:8313/hsa:90665/hsa:2239/hsa:894/hsa:80326/hsa:5582/hsa:7474	21
hsa00053	Ascorbate and aldarate metabolism	4/994	24/7131	0.435288735375629	0.850855921207389	ENSG00000072210/ENSG00000164904/ENSG00000111275/ENSG00000137124	ALDH3A2/ALDH7A1/ALDH2/ALDH1B1	hsa:224/hsa:501/hsa:217/hsa:219	4
hsa04728	Dopaminergic synapse	19/994	129/7131	0.435563307490267	0.850855921207389	ENSG00000114450/ENSG00000143933/ENSG00000188130/ENSG00000133794/ENSG00000087460/ENSG00000170345/ENSG00000167083/ENSG00000060566/ENSG00000127588/ENSG00000069696/ENSG00000141837/ENSG00000165646/ENSG00000156475/ENSG00000168280/ENSG00000132437/ENSG00000126583/ENSG00000144285/ENSG00000169885/ENSG00000131771	GNB4/CALM2/MAPK12/ARNTL/GNAS/FOS/GNGT2/CREB3L3/GNG13/DRD4/CACNA1A/SLC18A2/PPP2R2B/KIF5C/DDC/PRKCG/SCN1A/CALML6/PPP1R1B	hsa:59345/hsa:805/hsa:6300/hsa:406/hsa:2778/hsa:2353/hsa:2793/hsa:84699/hsa:51764/hsa:1815/hsa:773/hsa:6571/hsa:5521/hsa:3800/hsa:1644/hsa:5582/hsa:6323/hsa:163688/hsa:84152	19
hsa04710	Circadian rhythm	5/994	31/7131	0.438214217563798	0.850855921207389	ENSG00000049246/ENSG00000069667/ENSG00000133794/ENSG00000162409/ENSG00000123095	PER3/RORA/ARNTL/PRKAA2/BHLHE41	hsa:8863/hsa:6095/hsa:406/hsa:5563/hsa:79365	5
hsa00600	Sphingolipid metabolism	7/994	45/7131	0.440572645285379	0.850855921207389	ENSG00000103056/ENSG00000078124/ENSG00000118276/ENSG00000166311/ENSG00000188611/ENSG00000172296/ENSG00000163082	SMPD3/ACER3/B4GALT6/SMPD1/ASAH2/SPTLC3/SGPP2	hsa:55512/hsa:55331/hsa:9331/hsa:6609/hsa:56624/hsa:55304/hsa:130367	7
hsa04720	Long-term potentiation	10/994	67/7131	0.460548452255005	0.882440774810436	ENSG00000152495/ENSG00000143933/ENSG00000071242/ENSG00000072133/ENSG00000105464/ENSG00000164742/ENSG00000126583/ENSG00000161509/ENSG00000169885/ENSG00000135447	CAMK4/CALM2/RPS6KA2/RPS6KA6/GRIN2D/ADCY1/PRKCG/GRIN2C/CALML6/PPP1R1A	hsa:814/hsa:805/hsa:6196/hsa:27330/hsa:2906/hsa:107/hsa:5582/hsa:2905/hsa:163688/hsa:5502	10
hsa00563	Glycosylphosphatidylinositol (GPI)-anchor biosynthesis	4/994	25/7131	0.468012499028665	0.882440774810436	ENSG00000143315/ENSG00000185808/ENSG00000277161/ENSG00000069943	PIGM/PIGP/PIGW/PIGB	hsa:93183/hsa:51227/hsa:284098/hsa:9488	4
hsa04966	Collecting duct acid secretion	4/994	25/7131	0.468012499028665	0.882440774810436	ENSG00000171130/ENSG00000105675/ENSG00000116039/ENSG00000143882	ATP6V0E2/ATP4A/ATP6V1B1/ATP6V1C2	hsa:155066/hsa:495/hsa:525/hsa:245973	4
hsa00770	Pantothenate and CoA biosynthesis	3/994	18/7131	0.46835044358871	0.882440774810436	ENSG00000060982/ENSG00000197594/ENSG00000147647	BCAT1/ENPP1/DPYS	hsa:586/hsa:5167/hsa:1807	3
hsa00564	Glycerophospholipid metabolism	14/994	96/7131	0.472071864217907	0.88406185480808	ENSG00000102230/ENSG00000130653/ENSG00000172954/ENSG00000138678/ENSG00000087253/ENSG00000132793/ENSG00000129219/ENSG00000115159/ENSG00000160216/ENSG00000176485/ENSG00000058866/ENSG00000070748/ENSG00000116711/ENSG00000163624	PCYT1B/PNPLA7/LCLAT1/GPAT3/LPCAT2/LPIN3/PLD2/GPD2/AGPAT3/PLA2G16/DGKG/CHAT/PLA2G4A/CDS1	hsa:9468/hsa:375775/hsa:253558/hsa:84803/hsa:54947/hsa:64900/hsa:5338/hsa:2820/hsa:56894/hsa:11145/hsa:1608/hsa:1103/hsa:5321/hsa:1040	14
hsa00480	Glutathione metabolism	8/994	54/7131	0.485305044062602	0.903369027803277	ENSG00000115758/ENSG00000100031/ENSG00000213366/ENSG00000134184/ENSG00000168765/ENSG00000128965/ENSG00000116157/ENSG00000134201	ODC1/GGT1/GSTM2/GSTM1/GSTM4/CHAC1/GPX7/GSTM5	hsa:4953/hsa:2678/hsa:2946/hsa:2944/hsa:2948/hsa:79094/hsa:2882/hsa:2949	8
hsa05110	Vibrio cholerae infection	7/994	47/7131	0.488237819663105	0.903386145364667	ENSG00000184009/ENSG00000136240/ENSG00000171130/ENSG00000087460/ENSG00000001626/ENSG00000116039/ENSG00000143882	ACTG1/KDELR2/ATP6V0E2/GNAS/CFTR/ATP6V1B1/ATP6V1C2	hsa:71/hsa:11014/hsa:155066/hsa:2778/hsa:1080/hsa:525/hsa:245973	7
hsa05225	Hepatocellular carcinoma	23/994	162/7131	0.496879442178757	0.913775591985837	ENSG00000136997/ENSG00000081059/ENSG00000139687/ENSG00000162337/ENSG00000184009/ENSG00000213366/ENSG00000141510/ENSG00000134184/ENSG00000168765/ENSG00000157240/ENSG00000104290/ENSG00000166949/ENSG00000168646/ENSG00000205683/ENSG00000184470/ENSG00000197763/ENSG00000135925/ENSG00000124762/ENSG00000126583/ENSG00000134201/ENSG00000114251/ENSG00000147889/ENSG00000163235	MYC/TCF7/RB1/LRP5/ACTG1/GSTM2/TP53/GSTM1/GSTM4/FZD1/FZD3/SMAD3/AXIN2/DPF3/TXNRD2/TXNRD3/WNT10A/CDKN1A/PRKCG/GSTM5/WNT5A/CDKN2A/TGFA	hsa:4609/hsa:6932/hsa:5925/hsa:4041/hsa:71/hsa:2946/hsa:7157/hsa:2944/hsa:2948/hsa:8321/hsa:7976/hsa:4088/hsa:8313/hsa:8110/hsa:10587/hsa:114112/hsa:80326/hsa:1026/hsa:5582/hsa:2949/hsa:7474/hsa:1029/hsa:7039	23
hsa00980	Metabolism of xenobiotics by cytochrome P450	10/994	69/7131	0.499767233157302	0.913775591985837	ENSG00000213366/ENSG00000134184/ENSG00000168765/ENSG00000187134/ENSG00000167600/ENSG00000132746/ENSG00000138061/ENSG00000134201/ENSG00000159231/ENSG00000162482	GSTM2/GSTM1/GSTM4/AKR1C1/CYP2S1/ALDH3B2/CYP1B1/GSTM5/CBR3/AKR7A3	hsa:2946/hsa:2944/hsa:2948/hsa:1645/hsa:29785/hsa:222/hsa:1545/hsa:2949/hsa:874/hsa:22977	10
hsa00061	Fatty acid biosynthesis	2/994	12/7131	0.514249910302691	0.93472483696195	ENSG00000151726/ENSG00000164398	ACSL1/ACSL6	hsa:2180/hsa:23305	2
hsa04916	Melanogenesis	14/994	99/7131	0.521207129229203	0.937654510282928	ENSG00000081059/ENSG00000143933/ENSG00000157404/ENSG00000157240/ENSG00000104290/ENSG00000087460/ENSG00000060566/ENSG00000164742/ENSG00000135925/ENSG00000101440/ENSG00000126583/ENSG00000169885/ENSG00000114251/ENSG00000078401	TCF7/CALM2/KIT/FZD1/FZD3/GNAS/CREB3L3/ADCY1/WNT10A/ASIP/PRKCG/CALML6/WNT5A/EDN1	hsa:6932/hsa:805/hsa:3815/hsa:8321/hsa:7976/hsa:2778/hsa:84699/hsa:107/hsa:80326/hsa:434/hsa:5582/hsa:163688/hsa:7474/hsa:1906	14
hsa04142	Lysosome	17/994	121/7131	0.526359312955695	0.937654510282928	ENSG00000197081/ENSG00000078081/ENSG00000103365/ENSG00000103811/ENSG00000100448/ENSG00000135535/ENSG00000141337/ENSG00000141458/ENSG00000135677/ENSG00000181523/ENSG00000038002/ENSG00000107331/ENSG00000103723/ENSG00000166311/ENSG00000152056/ENSG00000018280/ENSG00000189067	IGF2R/LAMP3/GGA2/CTSH/CTSG/CD164/ARSG/NPC1/GNS/SGSH/AGA/ABCA2/AP3B2/SMPD1/AP1S3/SLC11A1/LITAF	hsa:3482/hsa:27074/hsa:23062/hsa:1512/hsa:1511/hsa:8763/hsa:22901/hsa:4864/hsa:2799/hsa:6448/hsa:175/hsa:20/hsa:8120/hsa:6609/hsa:130340/hsa:6556/hsa:9516	17
hsa01521	EGFR tyrosine kinase inhibitor resistance	11/994	78/7131	0.53330417202634	0.937654510282928	ENSG00000168610/ENSG00000197122/ENSG00000187840/ENSG00000068078/ENSG00000112715/ENSG00000145431/ENSG00000183087/ENSG00000113721/ENSG00000126583/ENSG00000065361/ENSG00000163235	STAT3/SRC/EIF4EBP1/FGFR3/VEGFA/PDGFC/GAS6/PDGFRB/PRKCG/ERBB3/TGFA	hsa:6774/hsa:6714/hsa:1978/hsa:2261/hsa:7422/hsa:56034/hsa:2621/hsa:5159/hsa:5582/hsa:2065/hsa:7039	11
hsa05014	Amyotrophic lateral sclerosis (ALS)	7/994	49/7131	0.5346406522718	0.937654510282928	ENSG00000108984/ENSG00000188130/ENSG00000141510/ENSG00000100285/ENSG00000105464/ENSG00000161509/ENSG00000104722	MAP2K6/MAPK12/TP53/NEFH/GRIN2D/GRIN2C/NEFM	hsa:5608/hsa:6300/hsa:7157/hsa:4744/hsa:2906/hsa:2905/hsa:4741	7
hsa04912	GnRH signaling pathway	13/994	93/7131	0.541566340164628	0.937654510282928	ENSG00000143933/ENSG00000197122/ENSG00000113070/ENSG00000108984/ENSG00000120738/ENSG00000188130/ENSG00000177606/ENSG00000087460/ENSG00000129219/ENSG00000164742/ENSG00000102001/ENSG00000116711/ENSG00000169885	CALM2/SRC/HBEGF/MAP2K6/EGR1/MAPK12/JUN/GNAS/PLD2/ADCY1/CACNA1F/PLA2G4A/CALML6	hsa:805/hsa:6714/hsa:1839/hsa:5608/hsa:1958/hsa:6300/hsa:3725/hsa:2778/hsa:5338/hsa:107/hsa:778/hsa:5321/hsa:163688	13
hsa05145	Toxoplasmosis	13/994	93/7131	0.541566340164628	0.937654510282928	ENSG00000168610/ENSG00000109320/ENSG00000091136/ENSG00000108984/ENSG00000188130/ENSG00000141506/ENSG00000276231/ENSG00000102245/ENSG00000100906/ENSG00000101197/ENSG00000135862/ENSG00000237693/ENSG00000185338	STAT3/NFKB1/LAMB1/MAP2K6/MAPK12/PIK3R5/PIK3R6/CD40LG/NFKBIA/BIRC7/LAMC1/IRGM/SOCS1	hsa:6774/hsa:4790/hsa:3912/hsa:5608/hsa:6300/hsa:23533/hsa:146850/hsa:959/hsa:4792/hsa:79444/hsa:3915/hsa:345611/hsa:8651	13
hsa05131	Shigellosis	9/994	64/7131	0.543675174708855	0.937654510282928	ENSG00000109320/ENSG00000184009/ENSG00000197122/ENSG00000188130/ENSG00000026508/ENSG00000100906/ENSG00000085733/ENSG00000275895/ENSG00000176732	NFKB1/ACTG1/SRC/MAPK12/CD44/NFKBIA/CTTN/U2AF1L5/PFN4	hsa:4790/hsa:71/hsa:6714/hsa:6300/hsa:960/hsa:4792/hsa:2017/hsa:102724594/hsa:375189	9
hsa05226	Gastric cancer	20/994	144/7131	0.544287858280034	0.937654510282928	ENSG00000136997/ENSG00000081059/ENSG00000139687/ENSG00000162337/ENSG00000111276/ENSG00000102678/ENSG00000173801/ENSG00000141510/ENSG00000105173/ENSG00000157240/ENSG00000104290/ENSG00000166949/ENSG00000168646/ENSG00000147883/ENSG00000135925/ENSG00000124762/ENSG00000158815/ENSG00000070388/ENSG00000114251/ENSG00000138675	MYC/TCF7/RB1/LRP5/CDKN1B/FGF9/JUP/TP53/CCNE1/FZD1/FZD3/SMAD3/AXIN2/CDKN2B/WNT10A/CDKN1A/FGF17/FGF22/WNT5A/FGF5	hsa:4609/hsa:6932/hsa:5925/hsa:4041/hsa:1027/hsa:2254/hsa:3728/hsa:7157/hsa:898/hsa:8321/hsa:7976/hsa:4088/hsa:8313/hsa:1030/hsa:80326/hsa:1026/hsa:8822/hsa:27006/hsa:7474/hsa:2250	20
hsa04211	Longevity regulating pathway	12/994	86/7131	0.546206510844424	0.937654510282928	ENSG00000109320/ENSG00000152495/ENSG00000141564/ENSG00000141510/ENSG00000130766/ENSG00000162409/ENSG00000187840/ENSG00000150907/ENSG00000060566/ENSG00000164742/ENSG00000133116/ENSG00000132170	NFKB1/CAMK4/RPTOR/TP53/SESN2/PRKAA2/EIF4EBP1/FOXO1/CREB3L3/ADCY1/KL/PPARG	hsa:4790/hsa:814/hsa:57521/hsa:7157/hsa:83667/hsa:5563/hsa:1978/hsa:2308/hsa:84699/hsa:107/hsa:9365/hsa:5468	12
hsa04727	GABAergic synapse	12/994	86/7131	0.546206510844424	0.937654510282928	ENSG00000114450/ENSG00000197122/ENSG00000167083/ENSG00000145864/ENSG00000101438/ENSG00000164742/ENSG00000127588/ENSG00000141837/ENSG00000102001/ENSG00000126583/ENSG00000011677/ENSG00000135423	GNB4/SRC/GNGT2/GABRB2/SLC32A1/ADCY1/GNG13/CACNA1A/CACNA1F/PRKCG/GABRA3/GLS2	hsa:59345/hsa:6714/hsa:2793/hsa:2561/hsa:140679/hsa:107/hsa:51764/hsa:773/hsa:778/hsa:5582/hsa:2556/hsa:27165	12
hsa04068	FoxO signaling pathway	18/994	130/7131	0.551461007279283	0.941444482040323	ENSG00000168610/ENSG00000176171/ENSG00000111276/ENSG00000188130/ENSG00000162409/ENSG00000168685/ENSG00000141349/ENSG00000166949/ENSG00000170989/ENSG00000100889/ENSG00000150907/ENSG00000051128/ENSG00000147883/ENSG00000118971/ENSG00000124762/ENSG00000127528/ENSG00000101049/ENSG00000145632	STAT3/BNIP3/CDKN1B/MAPK12/PRKAA2/IL7R/G6PC3/SMAD3/S1PR1/PCK2/FOXO1/HOMER3/CDKN2B/CCND2/CDKN1A/KLF2/SGK2/PLK2	hsa:6774/hsa:664/hsa:1027/hsa:6300/hsa:5563/hsa:3575/hsa:92579/hsa:4088/hsa:1901/hsa:5106/hsa:2308/hsa:9454/hsa:1030/hsa:894/hsa:1026/hsa:10365/hsa:10110/hsa:10769	18
hsa04115	p53 signaling pathway	10/994	72/7131	0.557004172142197	0.944892130694365	ENSG00000141510/ENSG00000078900/ENSG00000130766/ENSG00000105173/ENSG00000112378/ENSG00000042286/ENSG00000118971/ENSG00000124762/ENSG00000177519/ENSG00000147889	TP53/TP73/SESN2/CCNE1/PERP/AIFM2/CCND2/CDKN1A/RPRM/CDKN2A	hsa:7157/hsa:7161/hsa:83667/hsa:898/hsa:64065/hsa:84883/hsa:894/hsa:1026/hsa:56475/hsa:1029	10
hsa04071	Sphingolipid signaling pathway	16/994	116/7131	0.559596310411226	0.944892130694365	ENSG00000109320/ENSG00000188130/ENSG00000141510/ENSG00000033327/ENSG00000180739/ENSG00000170989/ENSG00000164867/ENSG00000166311/ENSG00000129219/ENSG00000188611/ENSG00000172296/ENSG00000171132/ENSG00000163485/ENSG00000156475/ENSG00000126583/ENSG00000163082	NFKB1/MAPK12/TP53/GAB2/S1PR5/S1PR1/NOS3/SMPD1/PLD2/ASAH2/SPTLC3/PRKCE/ADORA1/PPP2R2B/PRKCG/SGPP2	hsa:4790/hsa:6300/hsa:7157/hsa:9846/hsa:53637/hsa:1901/hsa:4846/hsa:6609/hsa:5338/hsa:56624/hsa:55304/hsa:5581/hsa:134/hsa:5521/hsa:5582/hsa:130367	16
hsa04370	VEGF signaling pathway	8/994	58/7131	0.57073708967525	0.958466090813327	ENSG00000197122/ENSG00000114738/ENSG00000188130/ENSG00000169398/ENSG00000112715/ENSG00000164867/ENSG00000126583/ENSG00000116711	SRC/MAPKAPK3/MAPK12/PTK2/VEGFA/NOS3/PRKCG/PLA2G4A	hsa:6714/hsa:7867/hsa:6300/hsa:5747/hsa:7422/hsa:4846/hsa:5582/hsa:5321	8
hsa05163	Human cytomegalovirus infection	28/994	205/7131	0.578334684547375	0.962344845665474	ENSG00000196914/ENSG00000100968/ENSG00000114450/ENSG00000168610/ENSG00000136997/ENSG00000139687/ENSG00000109320/ENSG00000143933/ENSG00000197122/ENSG00000108984/ENSG00000183735/ENSG00000188130/ENSG00000141510/ENSG00000187840/ENSG00000169398/ENSG00000112715/ENSG00000100906/ENSG00000087460/ENSG00000167083/ENSG00000060566/ENSG00000164742/ENSG00000127588/ENSG00000107562/ENSG00000124762/ENSG00000126583…	ARHGEF12/NFATC4/GNB4/STAT3/MYC/RB1/NFKB1/CALM2/SRC/MAP2K6/TBK1/MAPK12/TP53/EIF4EBP1/PTK2/VEGFA/NFKBIA/GNAS/GNGT2/CREB3L3/ADCY1/GNG13/CXCL12/CDKN1A/PRKCG/PTGER3/CALML6/CDKN2A	hsa:23365/hsa:4776/hsa:59345/hsa:6774/hsa:4609/hsa:5925/hsa:4790/hsa:805/hsa:6714/hsa:5608/hsa:29110/hsa:6300/hsa:7157/hsa:1978/hsa:5747/hsa:7422/hsa:4792/hsa:2778/hsa:2793/hsa:84699/hsa:107/hsa:51764/hsa:6387/hsa:1026/hsa:5582/hsa:5733/hsa:163688/hsa:1029	28
hsa05134	Legionellosis	7/994	51/7131	0.579275538167567	0.962344845665474	ENSG00000176171/ENSG00000109320/ENSG00000100906/ENSG00000249437/ENSG00000187554/ENSG00000169896/ENSG00000091106	BNIP3/NFKB1/NFKBIA/NAIP/TLR5/ITGAM/NLRC4	hsa:664/hsa:4790/hsa:4792/hsa:4671/hsa:7100/hsa:3684/hsa:58484	7
hsa04930	Type II diabetes mellitus	6/994	44/7131	0.589470716792589	0.968170346854677	ENSG00000184557/ENSG00000141837/ENSG00000171132/ENSG00000156510/ENSG00000185338/ENSG00000106633	SOCS3/CACNA1A/PRKCE/HKDC1/SOCS1/GCK	hsa:9021/hsa:773/hsa:5581/hsa:80201/hsa:8651/hsa:2645	6
hsa00604	Glycosphingolipid biosynthesis - ganglio series	2/994	14/7131	0.600751514435382	0.968170346854677	ENSG00000135454/ENSG00000111728	B4GALNT1/ST8SIA1	hsa:2583/hsa:6489	2
hsa04742	Taste transduction	9/994	67/7131	0.601745335036818	0.968170346854677	ENSG00000123360/ENSG00000164626/ENSG00000070985/ENSG00000169860/ENSG00000127588/ENSG00000141837/ENSG00000133019/ENSG00000011677/ENSG00000136531	PDE1B/KCNK5/TRPM5/P2RY1/GNG13/CACNA1A/CHRM3/GABRA3/SCN2A	hsa:5153/hsa:8645/hsa:29850/hsa:5028/hsa:51764/hsa:773/hsa:1131/hsa:2556/hsa:6326	9
hsa05168	Herpes simplex infection	21/994	156/7131	0.604848124806949	0.968170346854677	ENSG00000110400/ENSG00000109320/ENSG00000055332/ENSG00000049246/ENSG00000111331/ENSG00000183735/ENSG00000141510/ENSG00000133794/ENSG00000130699/ENSG00000147206/ENSG00000177606/ENSG00000056558/ENSG00000100906/ENSG00000135828/ENSG00000141384/ENSG00000170345/ENSG00000164136/ENSG00000184557/ENSG00000106804/ENSG00000125735/ENSG00000164342	NECTIN1/NFKB1/EIF2AK2/PER3/OAS3/TBK1/TP53/ARNTL/TAF4/NXF3/JUN/TRAF1/NFKBIA/RNASEL/TAF4B/FOS/IL15/SOCS3/C5/TNFSF14/TLR3	hsa:5818/hsa:4790/hsa:5610/hsa:8863/hsa:4940/hsa:29110/hsa:7157/hsa:406/hsa:6874/hsa:56000/hsa:3725/hsa:7185/hsa:4792/hsa:6041/hsa:6875/hsa:2353/hsa:3600/hsa:9021/hsa:727/hsa:8740/hsa:7098	21
hsa05231	Choline metabolism in cancer	13/994	97/7131	0.606057640456208	0.968170346854677	ENSG00000102230/ENSG00000129353/ENSG00000187840/ENSG00000177606/ENSG00000145431/ENSG00000132970/ENSG00000170345/ENSG00000129219/ENSG00000058866/ENSG00000113721/ENSG00000126583/ENSG00000116711/ENSG00000197208	PCYT1B/SLC44A2/EIF4EBP1/JUN/PDGFC/WASF3/FOS/PLD2/DGKG/PDGFRB/PRKCG/PLA2G4A/SLC22A4	hsa:9468/hsa:57153/hsa:1978/hsa:3725/hsa:56034/hsa:10810/hsa:2353/hsa:5338/hsa:1608/hsa:5159/hsa:5582/hsa:5321/hsa:6583	13
hsa04726	Serotonergic synapse	15/994	112/7131	0.608704059185353	0.968170346854677	ENSG00000114450/ENSG00000080709/ENSG00000087460/ENSG00000142192/ENSG00000167083/ENSG00000145864/ENSG00000127588/ENSG00000141837/ENSG00000108839/ENSG00000165646/ENSG00000095303/ENSG00000102001/ENSG00000132437/ENSG00000126583/ENSG00000116711	GNB4/KCNN2/GNAS/APP/GNGT2/GABRB2/GNG13/CACNA1A/ALOX12/SLC18A2/PTGS1/CACNA1F/DDC/PRKCG/PLA2G4A	hsa:59345/hsa:3781/hsa:2778/hsa:351/hsa:2793/hsa:2561/hsa:51764/hsa:773/hsa:239/hsa:6571/hsa:5742/hsa:778/hsa:1644/hsa:5582/hsa:5321	15
hsa00514	Other types of O-glycan biosynthesis	3/994	22/7131	0.609510305685204	0.968170346854677	ENSG00000100060/ENSG00000147162/ENSG00000198756	MFNG/OGT/COLGALT2	hsa:4242/hsa:8473/hsa:23127	3
hsa00900	Terpenoid backbone biosynthesis	3/994	22/7131	0.609510305685204	0.968170346854677	ENSG00000112972/ENSG00000160752/ENSG00000067064	HMGCS1/FDPS/IDI1	hsa:3157/hsa:2224/hsa:3422	3
hsa04730	Long-term depression	8/994	60/7131	0.610981286850039	0.968170346854677	ENSG00000061918/ENSG00000087460/ENSG00000164116/ENSG00000138669/ENSG00000141837/ENSG00000126583/ENSG00000116711/ENSG00000254087	GUCY1B1/GNAS/GUCY1A1/PRKG2/CACNA1A/PRKCG/PLA2G4A/LYN	hsa:2983/hsa:2778/hsa:2982/hsa:5593/hsa:773/hsa:5582/hsa:5321/hsa:4067	8
hsa04110	Cell cycle	16/994	121/7131	0.63090531208659	0.994641537932431	ENSG00000077935/ENSG00000132646/ENSG00000136997/ENSG00000139687/ENSG00000111276/ENSG00000112742/ENSG00000108055/ENSG00000141510/ENSG00000080839/ENSG00000105173/ENSG00000002822/ENSG00000166949/ENSG00000147883/ENSG00000118971/ENSG00000124762/ENSG00000147889	SMC1B/PCNA/MYC/RB1/CDKN1B/TTK/SMC3/TP53/RBL1/CCNE1/MAD1L1/SMAD3/CDKN2B/CCND2/CDKN1A/CDKN2A	hsa:27127/hsa:5111/hsa:4609/hsa:5925/hsa:1027/hsa:7272/hsa:9126/hsa:7157/hsa:5933/hsa:898/hsa:8379/hsa:4088/hsa:1030/hsa:894/hsa:1026/hsa:1029	16
hsa00603	Glycosphingolipid biosynthesis - globo and isoglobo series	2/994	15/7131	0.639433812138987	0.999999999999997	ENSG00000111728/ENSG00000148288	ST8SIA1/GBGT1	hsa:6489/hsa:26301	2
hsa04927	Cortisol synthesis and secretion	8/994	62/7131	0.649179505511068	0.999999999999997	ENSG00000100346/ENSG00000087460/ENSG00000196557/ENSG00000060566/ENSG00000164742/ENSG00000136931/ENSG00000102001/ENSG00000185630	CACNA1I/GNAS/CACNA1H/CREB3L3/ADCY1/NR5A1/CACNA1F/PBX1	hsa:8911/hsa:2778/hsa:8912/hsa:84699/hsa:107/hsa:2516/hsa:778/hsa:5087	8
hsa04062	Chemokine signaling pathway	23/994	175/7131	0.654353198325826	0.999999999999997	ENSG00000173585/ENSG00000114450/ENSG00000168610/ENSG00000173757/ENSG00000109320/ENSG00000197122/ENSG00000124126/ENSG00000105639/ENSG00000068831/ENSG00000141506/ENSG00000169398/ENSG00000276231/ENSG00000100906/ENSG00000179934/ENSG00000167083/ENSG00000164742/ENSG00000127588/ENSG00000151882/ENSG00000168329/ENSG00000107562/ENSG00000126353/ENSG00000101336/ENSG00000254087	CCR9/GNB4/STAT3/STAT5B/NFKB1/SRC/PREX1/JAK3/RASGRP2/PIK3R5/PTK2/PIK3R6/NFKBIA/CCR8/GNGT2/ADCY1/GNG13/CCL28/CX3CR1/CXCL12/CCR7/HCK/LYN	hsa:10803/hsa:59345/hsa:6774/hsa:6777/hsa:4790/hsa:6714/hsa:57580/hsa:3718/hsa:10235/hsa:23533/hsa:5747/hsa:146850/hsa:4792/hsa:1237/hsa:2793/hsa:107/hsa:51764/hsa:56477/hsa:1524/hsa:6387/hsa:1236/hsa:3055/hsa:4067	23
hsa04976	Bile secretion	9/994	70/7131	0.65595323754462	0.999999999999997	ENSG00000080493/ENSG00000080709/ENSG00000087460/ENSG00000125257/ENSG00000137731/ENSG00000066230/ENSG00000164742/ENSG00000001626/ENSG00000129244	SLC4A4/KCNN2/GNAS/ABCC4/FXYD2/SLC9A3/ADCY1/CFTR/ATP1B2	hsa:8671/hsa:3781/hsa:2778/hsa:10257/hsa:486/hsa:6550/hsa:107/hsa:1080/hsa:482	9
hsa05214	Glioma	9/994	70/7131	0.65595323754462	0.999999999999997	ENSG00000139687/ENSG00000143933/ENSG00000141510/ENSG00000113721/ENSG00000124762/ENSG00000126583/ENSG00000169885/ENSG00000147889/ENSG00000163235	RB1/CALM2/TP53/PDGFRB/CDKN1A/PRKCG/CALML6/CDKN2A/TGFA	hsa:5925/hsa:805/hsa:7157/hsa:5159/hsa:1026/hsa:5582/hsa:163688/hsa:1029/hsa:7039	9
hsa04340	Hedgehog signaling pathway	6/994	47/7131	0.655968084882998	0.999999999999997	ENSG00000128602/ENSG00000185920/ENSG00000180447/ENSG00000081479/ENSG00000118971/ENSG00000144857	SMO/PTCH1/GAS1/LRP2/CCND2/BOC	hsa:6608/hsa:5727/hsa:2619/hsa:4036/hsa:894/hsa:91653	6
hsa04625	C-type lectin receptor signaling pathway	13/994	101/7131	0.666052410788737	0.999999999999997	ENSG00000196914/ENSG00000100968/ENSG00000109320/ENSG00000143933/ENSG00000197122/ENSG00000130592/ENSG00000188130/ENSG00000177606/ENSG00000165025/ENSG00000100906/ENSG00000122877/ENSG00000169885/ENSG00000187796	ARHGEF12/NFATC4/NFKB1/CALM2/SRC/LSP1/MAPK12/JUN/SYK/NFKBIA/EGR2/CALML6/CARD9	hsa:23365/hsa:4776/hsa:4790/hsa:805/hsa:6714/hsa:4046/hsa:6300/hsa:3725/hsa:6850/hsa:4792/hsa:1959/hsa:163688/hsa:64170	13
hsa04922	Glucagon signaling pathway	13/994	101/7131	0.666052410788737	0.999999999999997	ENSG00000152270/ENSG00000143933/ENSG00000110090/ENSG00000162409/ENSG00000141349/ENSG00000087460/ENSG00000100889/ENSG00000150907/ENSG00000169169/ENSG00000060566/ENSG00000100504/ENSG00000169885/ENSG00000106633	PDE3B/CALM2/CPT1A/PRKAA2/G6PC3/GNAS/PCK2/FOXO1/CPT1C/CREB3L3/PYGL/CALML6/GCK	hsa:5140/hsa:805/hsa:1374/hsa:5563/hsa:92579/hsa:2778/hsa:5106/hsa:2308/hsa:126129/hsa:84699/hsa:5836/hsa:163688/hsa:2645	13
hsa00534	Glycosaminoglycan biosynthesis - heparan sulfate / heparin	3/994	24/7131	0.669968642824798	0.999999999999997	ENSG00000136720/ENSG00000171004/ENSG00000125430	HS6ST1/HS6ST2/HS3ST3B1	hsa:9394/hsa:90161/hsa:9953	3
hsa00511	Other glycan degradation	2/994	16/7131	0.675101481245358	0.999999999999997	ENSG00000038002/ENSG00000167280	AGA/ENGASE	hsa:175/hsa:64772	2
hsa04913	Ovarian steroidogenesis	6/994	48/7131	0.676587664151782	0.999999999999997	ENSG00000087460/ENSG00000119673/ENSG00000138061/ENSG00000164742/ENSG00000137869/ENSG00000116711	GNAS/ACOT2/CYP1B1/ADCY1/CYP19A1/PLA2G4A	hsa:2778/hsa:10965/hsa:1545/hsa:107/hsa:1588/hsa:5321	6
hsa04137	Mitophagy - animal	8/994	64/7131	0.685125439772484	0.999999999999997	ENSG00000176171/ENSG00000197122/ENSG00000183735/ENSG00000141510/ENSG00000177606/ENSG00000181652/ENSG00000276600/ENSG00000185345	BNIP3/SRC/TBK1/TP53/JUN/ATG9B/RAB7B/PRKN	hsa:664/hsa:6714/hsa:29110/hsa:7157/hsa:3725/hsa:285973/hsa:338382/hsa:5071	8
hsa04621	NOD-like receptor signaling pathway	21/994	163/7131	0.687251782522564	0.999999999999997	ENSG00000151414/ENSG00000109320/ENSG00000111331/ENSG00000183735/ENSG00000188130/ENSG00000140368/ENSG00000163565/ENSG00000177606/ENSG00000265972/ENSG00000163297/ENSG00000196954/ENSG00000100906/ENSG00000135828/ENSG00000162654/ENSG00000174885/ENSG00000249437/ENSG00000204397/ENSG00000089041/ENSG00000129465/ENSG00000187796/ENSG00000091106	NEK7/NFKB1/OAS3/TBK1/MAPK12/PSTPIP1/IFI16/JUN/TXNIP/ANTXR2/CASP4/NFKBIA/RNASEL/GBP4/NLRP6/NAIP/CARD16/P2RX7/RIPK3/CARD9/NLRC4	hsa:140609/hsa:4790/hsa:4940/hsa:29110/hsa:6300/hsa:9051/hsa:3428/hsa:3725/hsa:10628/hsa:118429/hsa:837/hsa:4792/hsa:6041/hsa:115361/hsa:171389/hsa:4671/hsa:114769/hsa:5027/hsa:11035/hsa:64170/hsa:58484	21
hsa04152	AMPK signaling pathway	15/994	118/7131	0.69101573923508	0.999999999999997	ENSG00000152556/ENSG00000141564/ENSG00000110090/ENSG00000162409/ENSG00000187840/ENSG00000141349/ENSG00000079435/ENSG00000100889/ENSG00000150907/ENSG00000169169/ENSG00000060566/ENSG00000001626/ENSG00000156475/ENSG00000132170/ENSG00000120907	PFKM/RPTOR/CPT1A/PRKAA2/EIF4EBP1/G6PC3/LIPE/PCK2/FOXO1/CPT1C/CREB3L3/CFTR/PPP2R2B/PPARG/ADRA1A	hsa:5213/hsa:57521/hsa:1374/hsa:5563/hsa:1978/hsa:92579/hsa:3991/hsa:5106/hsa:2308/hsa:126129/hsa:84699/hsa:1080/hsa:5521/hsa:5468/hsa:148	15
hsa04722	Neurotrophin signaling pathway	15/994	118/7131	0.69101573923508	0.999999999999997	ENSG00000109320/ENSG00000152495/ENSG00000143933/ENSG00000188130/ENSG00000141510/ENSG00000078900/ENSG00000071242/ENSG00000177606/ENSG00000100906/ENSG00000072133/ENSG00000171606/ENSG00000185652/ENSG00000007264/ENSG00000140538/ENSG00000169885	NFKB1/CAMK4/CALM2/MAPK12/TP53/TP73/RPS6KA2/JUN/NFKBIA/RPS6KA6/ZNF274/NTF3/MATK/NTRK3/CALML6	hsa:4790/hsa:814/hsa:805/hsa:6300/hsa:7157/hsa:7161/hsa:6196/hsa:3725/hsa:4792/hsa:27330/hsa:10782/hsa:4908/hsa:4145/hsa:4916/hsa:163688	15
hsa04144	Endocytosis	30/994	231/7131	0.693277101244503	0.999999999999997	ENSG00000072818/ENSG00000072274/ENSG00000197081/ENSG00000024422/ENSG00000133104/ENSG00000115935/ENSG00000139722/ENSG00000197122/ENSG00000153071/ENSG00000255112/ENSG00000147457/ENSG00000181404/ENSG00000124209/ENSG00000068078/ENSG00000167103/ENSG00000166949/ENSG00000008256/ENSG00000107295/ENSG00000049759/ENSG00000129219/ENSG00000197959/ENSG00000160867/ENSG00000078053/ENSG00000157978/ENSG00000136717…	ACAP1/TFRC/IGF2R/EHD2/SPART/WIPF1/VPS37B/SRC/DAB2/CHMP1B/CHMP7/WASHC1/RAB22A/FGFR3/PIP5KL1/SMAD3/CYTH3/SH3GL2/NEDD4L/PLD2/DNM3/FGFR4/AMPH/LDLRAP1/BIN1/IL2RB/KIF5C/PSD3/PSD2/EPN3	hsa:9744/hsa:7037/hsa:3482/hsa:30846/hsa:23111/hsa:7456/hsa:79720/hsa:6714/hsa:1601/hsa:57132/hsa:91782/hsa:100287171/hsa:57403/hsa:2261/hsa:138429/hsa:4088/hsa:9265/hsa:6456/hsa:23327/hsa:5338/hsa:26052/hsa:2264/hsa:273/hsa:26119/hsa:274/hsa:3560/hsa:3800/hsa:23362/hsa:84249/hsa:55040	30
hsa00592	alpha-Linolenic acid metabolism	3/994	25/7131	0.697508116978816	0.999999999999997	ENSG00000134824/ENSG00000176485/ENSG00000116711	FADS2/PLA2G16/PLA2G4A	hsa:9415/hsa:11145/hsa:5321	3
hsa00982	Drug metabolism - cytochrome P450	8/994	65/7131	0.702208230045076	0.999999999999997	ENSG00000213366/ENSG00000134184/ENSG00000168765/ENSG00000132746/ENSG00000134201/ENSG00000138356/ENSG00000076258/ENSG00000131781	GSTM2/GSTM1/GSTM4/ALDH3B2/GSTM5/AOX1/FMO4/FMO5	hsa:2946/hsa:2944/hsa:2948/hsa:222/hsa:2949/hsa:316/hsa:2329/hsa:2330	8
hsa04664	Fc epsilon RI signaling pathway	8/994	65/7131	0.702208230045076	0.999999999999997	ENSG00000168918/ENSG00000108984/ENSG00000188130/ENSG00000033327/ENSG00000165025/ENSG00000113520/ENSG00000116711/ENSG00000254087	INPP5D/MAP2K6/MAPK12/GAB2/SYK/IL4/PLA2G4A/LYN	hsa:3635/hsa:5608/hsa:6300/hsa:9846/hsa:6850/hsa:3565/hsa:5321/hsa:4067	8
hsa05133	Pertussis	9/994	73/7131	0.705673309386435	0.999999999999997	ENSG00000109320/ENSG00000143933/ENSG00000188130/ENSG00000177606/ENSG00000159403/ENSG00000170345/ENSG00000169896/ENSG00000106804/ENSG00000169885	NFKB1/CALM2/MAPK12/JUN/C1R/FOS/ITGAM/C5/CALML6	hsa:4790/hsa:805/hsa:6300/hsa:3725/hsa:715/hsa:2353/hsa:3684/hsa:727/hsa:163688	9
hsa05310	Asthma	2/994	17/7131	0.707842546665953	0.999999999999997	ENSG00000102245/ENSG00000113520	CD40LG/IL4	hsa:959/hsa:3565	2
hsa04657	IL-17 signaling pathway	11/994	89/7131	0.713047297940172	0.999999999999997	ENSG00000109320/ENSG00000183735/ENSG00000188130/ENSG00000177606/ENSG00000100906/ENSG00000163701/ENSG00000170345/ENSG00000056972/ENSG00000113520/ENSG00000125740/ENSG00000117983	NFKB1/TBK1/MAPK12/JUN/NFKBIA/IL17RE/FOS/TRAF3IP2/IL4/FOSB/MUC5B	hsa:4790/hsa:29110/hsa:6300/hsa:3725/hsa:4792/hsa:132014/hsa:2353/hsa:10758/hsa:3565/hsa:2354/hsa:727897	11
hsa05140	Leishmaniasis	7/994	58/7131	0.716655367359645	0.999999999999997	ENSG00000109320/ENSG00000188130/ENSG00000177606/ENSG00000100906/ENSG00000170345/ENSG00000113520/ENSG00000169896	NFKB1/MAPK12/JUN/NFKBIA/FOS/IL4/ITGAM	hsa:4790/hsa:6300/hsa:3725/hsa:4792/hsa:2353/hsa:3565/hsa:3684	7
hsa05212	Pancreatic cancer	9/994	74/7131	0.721180728820204	0.999999999999997	ENSG00000168610/ENSG00000139687/ENSG00000109320/ENSG00000141510/ENSG00000112715/ENSG00000166949/ENSG00000124762/ENSG00000147889/ENSG00000163235	STAT3/RB1/NFKB1/TP53/VEGFA/SMAD3/CDKN1A/CDKN2A/TGFA	hsa:6774/hsa:5925/hsa:4790/hsa:7157/hsa:7422/hsa:4088/hsa:1026/hsa:1029/hsa:7039	9
hsa00790	Folate biosynthesis	3/994	26/7131	0.723267714571148	0.999999999999997	ENSG00000124615/ENSG00000166228/ENSG00000151552	MOCS1/PCBD1/QDPR	hsa:4337/hsa:5092/hsa:5860	3
hsa04150	mTOR signaling pathway	18/994	144/7131	0.728310839609812	0.999999999999997	ENSG00000106070/ENSG00000162337/ENSG00000141564/ENSG00000130766/ENSG00000162409/ENSG00000187840/ENSG00000071242/ENSG00000157240/ENSG00000104290/ENSG00000116586/ENSG00000176641/ENSG00000072133/ENSG00000186654/ENSG00000135925/ENSG00000126583/ENSG00000116039/ENSG00000143882/ENSG00000114251	GRB10/LRP5/RPTOR/SESN2/PRKAA2/EIF4EBP1/RPS6KA2/FZD1/FZD3/LAMTOR2/RNF152/RPS6KA6/PRR5/WNT10A/PRKCG/ATP6V1B1/ATP6V1C2/WNT5A	hsa:2887/hsa:4041/hsa:57521/hsa:83667/hsa:5563/hsa:1978/hsa:6196/hsa:8321/hsa:7976/hsa:28956/hsa:220441/hsa:27330/hsa:55615/hsa:80326/hsa:5582/hsa:525/hsa:245973/hsa:7474	18
hsa04744	Phototransduction	3/994	27/7131	0.747281605444168	0.999999999999997	ENSG00000143933/ENSG00000132518/ENSG00000169885	CALM2/GUCY2D/CALML6	hsa:805/hsa:3000/hsa:163688	3
hsa04260	Cardiac muscle contraction	9/994	77/7131	0.764405297894289	0.999999999999997	ENSG00000198336/ENSG00000112695/ENSG00000115944/ENSG00000137731/ENSG00000183023/ENSG00000075461/ENSG00000102001/ENSG00000151062/ENSG00000129244	MYL4/COX7A2/COX7A2L/FXYD2/SLC8A1/CACNG4/CACNA1F/CACNA2D4/ATP1B2	hsa:4635/hsa:1347/hsa:9167/hsa:486/hsa:6546/hsa:27092/hsa:778/hsa:93589/hsa:482	9
hsa05210	Colorectal cancer	10/994	85/7131	0.765042764592288	0.999999999999997	ENSG00000095002/ENSG00000136997/ENSG00000081059/ENSG00000141510/ENSG00000177606/ENSG00000166949/ENSG00000168646/ENSG00000170345/ENSG00000124762/ENSG00000163235	MSH2/MYC/TCF7/TP53/JUN/SMAD3/AXIN2/FOS/CDKN1A/TGFA	hsa:4436/hsa:4609/hsa:6932/hsa:7157/hsa:3725/hsa:4088/hsa:8313/hsa:2353/hsa:1026/hsa:7039	10
hsa00531	Glycosaminoglycan degradation	2/994	19/7131	0.76505591895969	0.999999999999997	ENSG00000135677/ENSG00000181523	GNS/SGSH	hsa:2799/hsa:6448	2
hsa01524	Platinum drug resistance	8/994	70/7131	0.778373749369263	0.999999999999997	ENSG00000095002/ENSG00000213366/ENSG00000141510/ENSG00000134184/ENSG00000168765/ENSG00000124762/ENSG00000134201/ENSG00000147889	MSH2/GSTM2/TP53/GSTM1/GSTM4/CDKN1A/GSTM5/CDKN2A	hsa:4436/hsa:2946/hsa:7157/hsa:2944/hsa:2948/hsa:1026/hsa:2949/hsa:1029	8
hsa04064	NF-kappa B signaling pathway	10/994	87/7131	0.789926184821713	0.999999999999997	ENSG00000109320/ENSG00000198286/ENSG00000165025/ENSG00000056558/ENSG00000102245/ENSG00000100906/ENSG00000159958/ENSG00000107562/ENSG00000125735/ENSG00000254087	NFKB1/CARD11/SYK/TRAF1/CD40LG/NFKBIA/TNFRSF13C/CXCL12/TNFSF14/LYN	hsa:4790/hsa:84433/hsa:6850/hsa:7185/hsa:959/hsa:4792/hsa:115650/hsa:6387/hsa:8740/hsa:4067	10
hsa04620	Toll-like receptor signaling pathway	11/994	95/7131	0.78995461410636	0.999999999999997	ENSG00000109320/ENSG00000108984/ENSG00000183735/ENSG00000188130/ENSG00000177606/ENSG00000100906/ENSG00000170345/ENSG00000187554/ENSG00000196664/ENSG00000107968/ENSG00000164342	NFKB1/MAP2K6/TBK1/MAPK12/JUN/NFKBIA/FOS/TLR5/TLR7/MAP3K8/TLR3	hsa:4790/hsa:5608/hsa:29110/hsa:6300/hsa:3725/hsa:4792/hsa:2353/hsa:7100/hsa:51284/hsa:1326/hsa:7098	11
hsa01523	Antifolate resistance	3/994	29/7131	0.790279342605474	0.999999999999997	ENSG00000109320/ENSG00000125257/ENSG00000108839	NFKB1/ABCC4/ALOX12	hsa:4790/hsa:10257/hsa:239	3
hsa04670	Leukocyte transendothelial migration	13/994	111/7131	0.791202739148988	0.999999999999997	ENSG00000005844/ENSG00000184009/ENSG00000154096/ENSG00000188130/ENSG00000213445/ENSG00000169398/ENSG00000215375/ENSG00000107562/ENSG00000126583/ENSG00000154721/ENSG00000165376/ENSG00000169896/ENSG00000149564	ITGAL/ACTG1/THY1/MAPK12/SIPA1/PTK2/MYL5/CXCL12/PRKCG/JAM2/CLDN2/ITGAM/ESAM	hsa:3683/hsa:71/hsa:7070/hsa:6300/hsa:6494/hsa:5747/hsa:4636/hsa:6387/hsa:5582/hsa:58494/hsa:9075/hsa:3684/hsa:90952	13
hsa05144	Malaria	5/994	47/7131	0.803661815459406	0.999999999999997	ENSG00000136732/ENSG00000005844/ENSG00000102245/ENSG00000115884/ENSG00000174175	GYPC/ITGAL/CD40LG/SDC1/SELP	hsa:2995/hsa:3683/hsa:959/hsa:6382/hsa:6403	5
hsa00630	Glyoxylate and dicarboxylate metabolism	3/994	30/7131	0.809392383762654	0.999999999999997	ENSG00000131069/ENSG00000175198/ENSG00000178445	ACSS2/PCCA/GLDC	hsa:55902/hsa:5095/hsa:2731	3
hsa00860	Porphyrin and chlorophyll metabolism	4/994	39/7131	0.812713537312209	0.999999999999997	ENSG00000143224/ENSG00000090013/ENSG00000165060/ENSG00000158578	PPOX/BLVRB/FXN/ALAS2	hsa:5498/hsa:645/hsa:2395/hsa:212	4
hsa04072	Phospholipase D signaling pathway	17/994	145/7131	0.814414731179209	0.999999999999997	ENSG00000033327/ENSG00000157404/ENSG00000141506/ENSG00000165025/ENSG00000276231/ENSG00000145431/ENSG00000008256/ENSG00000087460/ENSG00000139679/ENSG00000129219/ENSG00000197959/ENSG00000160216/ENSG00000198121/ENSG00000164742/ENSG00000058866/ENSG00000113721/ENSG00000116711	GAB2/KIT/PIK3R5/SYK/PIK3R6/PDGFC/CYTH3/GNAS/LPAR6/PLD2/DNM3/AGPAT3/LPAR1/ADCY1/DGKG/PDGFRB/PLA2G4A	hsa:9846/hsa:3815/hsa:23533/hsa:6850/hsa:146850/hsa:56034/hsa:9265/hsa:2778/hsa:10161/hsa:5338/hsa:26052/hsa:56894/hsa:1902/hsa:107/hsa:1608/hsa:5159/hsa:5321	17
hsa01200	Carbon metabolism	13/994	114/7131	0.821328012592874	0.999999999999997	ENSG00000152556/ENSG00000166123/ENSG00000150768/ENSG00000108515/ENSG00000131069/ENSG00000146733/ENSG00000175198/ENSG00000021826/ENSG00000151376/ENSG00000178445/ENSG00000148057/ENSG00000156510/ENSG00000106633	PFKM/GPT2/DLAT/ENO3/ACSS2/PSPH/PCCA/CPS1/ME3/GLDC/IDNK/HKDC1/GCK	hsa:5213/hsa:84706/hsa:1737/hsa:2027/hsa:55902/hsa:5723/hsa:5095/hsa:1373/hsa:10873/hsa:2731/hsa:414328/hsa:80201/hsa:2645	13
hsa00230	Purine metabolism	20/994	170/7131	0.82593181880954	0.999999999999997	ENSG00000152270/ENSG00000123360/ENSG00000099817/ENSG00000138185/ENSG00000205309/ENSG00000156110/ENSG00000061918/ENSG00000164978/ENSG00000113356/ENSG00000115350/ENSG00000065989/ENSG00000132518/ENSG00000112541/ENSG00000164116/ENSG00000164742/ENSG00000160191/ENSG00000135318/ENSG00000159899/ENSG00000197594/ENSG00000137198	PDE3B/PDE1B/POLR2E/ENTPD1/NT5M/ADK/GUCY1B1/NUDT2/POLR3G/POLE4/PDE4A/GUCY2D/PDE10A/GUCY1A1/ADCY1/PDE9A/NT5E/NPR2/ENPP1/GMPR	hsa:5140/hsa:5153/hsa:5434/hsa:953/hsa:56953/hsa:132/hsa:2983/hsa:318/hsa:10622/hsa:56655/hsa:5141/hsa:3000/hsa:10846/hsa:2982/hsa:107/hsa:5152/hsa:4907/hsa:4882/hsa:5167/hsa:2766	20
hsa04114	Oocyte meiosis	14/994	123/7131	0.830376482987459	0.999999999999997	ENSG00000077935/ENSG00000100918/ENSG00000143933/ENSG00000156509/ENSG00000108055/ENSG00000188130/ENSG00000105173/ENSG00000071242/ENSG00000169083/ENSG00000072133/ENSG00000113742/ENSG00000214300/ENSG00000164742/ENSG00000169885	SMC1B/REC8/CALM2/FBXO43/SMC3/MAPK12/CCNE1/RPS6KA2/AR/RPS6KA6/CPEB4/SPDYE3/ADCY1/CALML6	hsa:27127/hsa:9985/hsa:805/hsa:286151/hsa:9126/hsa:6300/hsa:898/hsa:6196/hsa:367/hsa:27330/hsa:80315/hsa:441272/hsa:107/hsa:163688	14
hsa00310	Lysine degradation	6/994	58/7131	0.837653702494935	0.999999999999997	ENSG00000072210/ENSG00000164904/ENSG00000111275/ENSG00000109576/ENSG00000137124/ENSG00000198756	ALDH3A2/ALDH7A1/ALDH2/AADAT/ALDH1B1/COLGALT2	hsa:224/hsa:501/hsa:217/hsa:51166/hsa:219/hsa:23127	6
hsa05206	MicroRNAs in cancer	36/994	296/7131	0.838253410725008	0.999999999999997	ENSG00000148400/ENSG00000277443/ENSG00000168610/ENSG00000136997/ENSG00000109320/ENSG00000088305/ENSG00000141564/ENSG00000111276/ENSG00000206557/ENSG00000141510/ENSG00000105173/ENSG00000075618/ENSG00000104081/ENSG00000104290/ENSG00000136158/ENSG00000068078/ENSG00000112715/ENSG00000159217/ENSG00000026508/ENSG00000137193/ENSG00000100234/ENSG00000158715/ENSG00000138061/ENSG00000129473/ENSG00000171132…	NOTCH1/MARCKS/STAT3/MYC/NFKB1/DNMT3B/RPTOR/CDKN1B/TRIM71/TP53/CCNE1/FSCN1/BMF/FZD3/SPRY2/FGFR3/VEGFA/IGF2BP1/CD44/PIM1/TIMP3/SLC45A3/CYP1B1/BCL2L2/PRKCE/PDGFRB/CCND2/CDKN1A/PRKCG/SOCS1/ERBB3/CDKN2A/MMP16/GLS2/MIR106B/MIR181B1	hsa:4851/hsa:4082/hsa:6774/hsa:4609/hsa:4790/hsa:1789/hsa:57521/hsa:1027/hsa:131405/hsa:7157/hsa:898/hsa:6624/hsa:90427/hsa:7976/hsa:10253/hsa:2261/hsa:7422/hsa:10642/hsa:960/hsa:5292/hsa:7078/hsa:85414/hsa:1545/hsa:599/hsa:5581/hsa:5159/hsa:894/hsa:1026/hsa:5582/hsa:8651/hsa:2065/hsa:1029/hsa:4325/hsa:27165/hsa:406900/hsa:406955	36
hsa04210	Apoptosis	15/994	132/7131	0.838838579166446	0.999999999999997	ENSG00000109320/ENSG00000103811/ENSG00000184009/ENSG00000141510/ENSG00000177606/ENSG00000056558/ENSG00000100906/ENSG00000185291/ENSG00000170345/ENSG00000163629/ENSG00000160789/ENSG00000178462/ENSG00000108387/ENSG00000180644/ENSG00000100453	NFKB1/CTSH/ACTG1/TP53/JUN/TRAF1/NFKBIA/IL3RA/FOS/PTPN13/LMNA/TUBAL3/SEPT4/PRF1/GZMB	hsa:4790/hsa:1512/hsa:71/hsa:7157/hsa:3725/hsa:7185/hsa:4792/hsa:3563/hsa:2353/hsa:5783/hsa:4000/hsa:79861/hsa:5414/hsa:5551/hsa:3002	15
hsa05164	Influenza A	17/994	148/7131	0.839152785176463	0.999999999999997	ENSG00000109320/ENSG00000160752/ENSG00000055332/ENSG00000184009/ENSG00000111331/ENSG00000108984/ENSG00000183735/ENSG00000188130/ENSG00000147206/ENSG00000177606/ENSG00000100906/ENSG00000135828/ENSG00000157601/ENSG00000184557/ENSG00000137747/ENSG00000196664/ENSG00000164342	NFKB1/FDPS/EIF2AK2/ACTG1/OAS3/MAP2K6/TBK1/MAPK12/NXF3/JUN/NFKBIA/RNASEL/MX1/SOCS3/TMPRSS13/TLR7/TLR3	hsa:4790/hsa:2224/hsa:5610/hsa:71/hsa:4940/hsa:5608/hsa:29110/hsa:6300/hsa:56000/hsa:3725/hsa:4792/hsa:6041/hsa:4599/hsa:9021/hsa:84000/hsa:51284/hsa:7098	17
hsa00240	Pyrimidine metabolism	11/994	100/7131	0.841735320487133	0.999999999999997	ENSG00000143179/ENSG00000099817/ENSG00000138185/ENSG00000205309/ENSG00000164978/ENSG00000113356/ENSG00000115350/ENSG00000135318/ENSG00000197594/ENSG00000183696/ENSG00000147647	UCK2/POLR2E/ENTPD1/NT5M/NUDT2/POLR3G/POLE4/NT5E/ENPP1/UPP1/DPYS	hsa:7371/hsa:5434/hsa:953/hsa:56953/hsa:318/hsa:10622/hsa:56655/hsa:4907/hsa:5167/hsa:7378/hsa:1807	11
hsa00051	Fructose and mannose metabolism	3/994	32/7131	0.843219276906937	0.999999999999997	ENSG00000152556/ENSG00000132199/ENSG00000156510	PFKM/ENOSF1/HKDC1	hsa:5213/hsa:55556/hsa:80201	3
hsa04136	Autophagy - other	3/994	32/7131	0.843219276906937	0.999999999999997	ENSG00000141564/ENSG00000181652/ENSG00000070540	RPTOR/ATG9B/WIPI1	hsa:57521/hsa:285973/hsa:55062	3
hsa05211	Renal cell carcinoma	7/994	67/7131	0.843568788933178	0.999999999999997	ENSG00000177606/ENSG00000112715/ENSG00000116016/ENSG00000129521/ENSG00000077264/ENSG00000124762/ENSG00000163235	JUN/VEGFA/EPAS1/EGLN3/PAK3/CDKN1A/TGFA	hsa:3725/hsa:7422/hsa:2034/hsa:112399/hsa:5063/hsa:1026/hsa:7039	7
hsa04623	Cytosolic DNA-sensing pathway	6/994	59/7131	0.849438217127485	0.999999999999997	ENSG00000109320/ENSG00000183735/ENSG00000099817/ENSG00000113356/ENSG00000100906/ENSG00000129465	NFKB1/TBK1/POLR2E/POLR3G/NFKBIA/RIPK3	hsa:4790/hsa:29110/hsa:5434/hsa:10622/hsa:4792/hsa:11035	6
hsa05170	Human immunodeficiency virus 1 infection	23/994	197/7131	0.850221869082029	0.999999999999997	ENSG00000100968/ENSG00000114450/ENSG00000109320/ENSG00000130303/ENSG00000143933/ENSG00000244509/ENSG00000108984/ENSG00000183735/ENSG00000188130/ENSG00000010610/ENSG00000177606/ENSG00000169398/ENSG00000100906/ENSG00000170345/ENSG00000167083/ENSG00000127588/ENSG00000077264/ENSG00000239713/ENSG00000152056/ENSG00000126583/ENSG00000101347/ENSG00000169885/ENSG00000100298	NFATC4/GNB4/NFKB1/BST2/CALM2/APOBEC3C/MAP2K6/TBK1/MAPK12/CD4/JUN/PTK2/NFKBIA/FOS/GNGT2/GNG13/PAK3/APOBEC3G/AP1S3/PRKCG/SAMHD1/CALML6/APOBEC3H	hsa:4776/hsa:59345/hsa:4790/hsa:684/hsa:805/hsa:27350/hsa:5608/hsa:29110/hsa:6300/hsa:920/hsa:3725/hsa:5747/hsa:4792/hsa:2353/hsa:2793/hsa:51764/hsa:5063/hsa:60489/hsa:130340/hsa:5582/hsa:25939/hsa:163688/hsa:164668	23
hsa03410	Base excision repair	3/994	33/7131	0.858093036722123	0.999999999999997	ENSG00000132646/ENSG00000166169/ENSG00000115350	PCNA/POLL/POLE4	hsa:5111/hsa:27343/hsa:56655	3
hsa04215	Apoptosis - multiple species	3/994	33/7131	0.858093036722123	0.999999999999997	ENSG00000101197/ENSG00000108387/ENSG00000176720	BIRC7/SEPT4/BOK	hsa:79444/hsa:5414/hsa:666	3
hsa05204	Chemical carcinogenesis	8/994	77/7131	0.859576442859844	0.999999999999997	ENSG00000196502/ENSG00000213366/ENSG00000134184/ENSG00000168765/ENSG00000132746/ENSG00000138061/ENSG00000175344/ENSG00000134201	SULT1A1/GSTM2/GSTM1/GSTM4/ALDH3B2/CYP1B1/CHRNA7/GSTM5	hsa:6817/hsa:2946/hsa:2944/hsa:2948/hsa:222/hsa:1545/hsa:1139/hsa:2949	8
hsa04962	Vasopressin-regulated water reabsorption	4/994	43/7131	0.868518803551333	0.999999999999997	ENSG00000087460/ENSG00000187240/ENSG00000158560/ENSG00000060566	GNAS/DYNC2H1/DYNC1I1/CREB3L3	hsa:2778/hsa:79659/hsa:1780/hsa:84699	4
hsa05160	Hepatitis C	14/994	128/7131	0.870353350366277	0.999999999999997	ENSG00000168610/ENSG00000109320/ENSG00000055332/ENSG00000111331/ENSG00000183735/ENSG00000188130/ENSG00000141510/ENSG00000100906/ENSG00000135828/ENSG00000184557/ENSG00000156475/ENSG00000124762/ENSG00000165376/ENSG00000164342	STAT3/NFKB1/EIF2AK2/OAS3/TBK1/MAPK12/TP53/NFKBIA/RNASEL/SOCS3/PPP2R2B/CDKN1A/CLDN2/TLR3	hsa:6774/hsa:4790/hsa:5610/hsa:4940/hsa:29110/hsa:6300/hsa:7157/hsa:4792/hsa:6041/hsa:9021/hsa:5521/hsa:1026/hsa:9075/hsa:7098	14
hsa04915	Estrogen signaling pathway	13/994	120/7131	0.871674764112027	0.999999999999997	ENSG00000096060/ENSG00000143933/ENSG00000197122/ENSG00000113070/ENSG00000177606/ENSG00000087460/ENSG00000164867/ENSG00000170345/ENSG00000060566/ENSG00000164742/ENSG00000169885/ENSG00000163235/ENSG00000140009	FKBP5/CALM2/SRC/HBEGF/JUN/GNAS/NOS3/FOS/CREB3L3/ADCY1/CALML6/TGFA/ESR2	hsa:2289/hsa:805/hsa:6714/hsa:1839/hsa:3725/hsa:2778/hsa:4846/hsa:2353/hsa:84699/hsa:107/hsa:163688/hsa:7039/hsa:2100	13
hsa04130	SNARE interactions in vesicular transport	3/994	34/7131	0.871715791379566	0.999999999999997	ENSG00000099365/ENSG00000166900/ENSG00000170310	STX1B/STX3/STX8	hsa:112755/hsa:6809/hsa:9482	3
hsa05143	African trypanosomiasis	3/994	34/7131	0.871715791379566	0.999999999999997	ENSG00000164251/ENSG00000100342/ENSG00000126583	F2RL1/APOL1/PRKCG	hsa:2150/hsa:8542/hsa:5582	3
hsa00533	Glycosaminoglycan biosynthesis - keratan sulfate	1/994	14/7131	0.877994125469175	0.999999999999997	ENSG00000170340	B3GNT2	hsa:10678	1
hsa00562	Inositol phosphate metabolism	7/994	71/7131	0.883058725801815	0.999999999999997	ENSG00000105655/ENSG00000168918/ENSG00000167103/ENSG00000161714/ENSG00000102043/ENSG00000137825/ENSG00000151689	ISYNA1/INPP5D/PIP5KL1/PLCD3/MTMR8/ITPKA/INPP1	hsa:51477/hsa:3635/hsa:138429/hsa:113026/hsa:55613/hsa:3706/hsa:3628	7
hsa03030	DNA replication	3/994	35/7131	0.884168845301574	0.999999999999997	ENSG00000132646/ENSG00000106399/ENSG00000115350	PCNA/RPA3/POLE4	hsa:5111/hsa:6119/hsa:56655	3
hsa04070	Phosphatidylinositol signaling system	10/994	97/7131	0.885968416615984	0.999999999999997	ENSG00000143933/ENSG00000168918/ENSG00000161714/ENSG00000102043/ENSG00000058866/ENSG00000137825/ENSG00000126583/ENSG00000151689/ENSG00000163624/ENSG00000169885	CALM2/INPP5D/PLCD3/MTMR8/DGKG/ITPKA/PRKCG/INPP1/CDS1/CALML6	hsa:805/hsa:3635/hsa:113026/hsa:55613/hsa:1608/hsa:3706/hsa:5582/hsa:3628/hsa:1040/hsa:163688	10
hsa04714	Thermogenesis	26/994	227/7131	0.886361775422651	0.999999999999997	ENSG00000077782/ENSG00000198888/ENSG00000141564/ENSG00000184009/ENSG00000101493/ENSG00000112695/ENSG00000110090/ENSG00000188130/ENSG00000151726/ENSG00000115944/ENSG00000162409/ENSG00000240230/ENSG00000071242/ENSG00000079435/ENSG00000087460/ENSG00000072133/ENSG00000205683/ENSG00000169169/ENSG00000060566/ENSG00000164742/ENSG00000138669/ENSG00000164398/ENSG00000185633/ENSG00000132170/ENSG00000166819…	FGFR1/MT-ND1/RPTOR/ACTG1/ZNF516/COX7A2/CPT1A/MAPK12/ACSL1/COX7A2L/PRKAA2/COX19/RPS6KA2/LIPE/GNAS/RPS6KA6/DPF3/CPT1C/CREB3L3/ADCY1/PRKG2/ACSL6/NDUFA4L2/PPARG/PLIN1/BMP8A	hsa:2260/hsa:4535/hsa:57521/hsa:71/hsa:9658/hsa:1347/hsa:1374/hsa:6300/hsa:2180/hsa:9167/hsa:5563/hsa:90639/hsa:6196/hsa:3991/hsa:2778/hsa:27330/hsa:8110/hsa:126129/hsa:84699/hsa:107/hsa:5593/hsa:23305/hsa:56901/hsa:5468/hsa:5346/hsa:353500	26
hsa00140	Steroid hormone biosynthesis	5/994	54/7131	0.889197626932488	0.999999999999997	ENSG00000145545/ENSG00000187134/ENSG00000138061/ENSG00000137869/ENSG00000176387	SRD5A1/AKR1C1/CYP1B1/CYP19A1/HSD11B2	hsa:6715/hsa:1645/hsa:1545/hsa:1588/hsa:3291	5
hsa00983	Drug metabolism - other enzymes	7/994	73/7131	0.899454846903965	0.999999999999997	ENSG00000213366/ENSG00000143179/ENSG00000134184/ENSG00000168765/ENSG00000134201/ENSG00000183696/ENSG00000147647	GSTM2/UCK2/GSTM1/GSTM4/GSTM5/UPP1/DPYS	hsa:2946/hsa:7371/hsa:2944/hsa:2948/hsa:2949/hsa:7378/hsa:1807	7
hsa00601	Glycosphingolipid biosynthesis - lacto and neolacto series	2/994	27/7131	0.907100827318479	0.999999999999997	ENSG00000170340/ENSG00000111728	B3GNT2/ST8SIA1	hsa:10678/hsa:6489	2
hsa00650	Butanoate metabolism	2/994	27/7131	0.907100827318479	0.999999999999997	ENSG00000112972/ENSG00000198754	HMGCS1/OXCT2	hsa:3157/hsa:64064	2
hsa00565	Ether lipid metabolism	4/994	47/7131	0.90939276305903	0.999999999999997	ENSG00000087253/ENSG00000129219/ENSG00000176485/ENSG00000116711	LPCAT2/PLD2/PLA2G16/PLA2G4A	hsa:54947/hsa:5338/hsa:11145/hsa:5321	4
hsa05213	Endometrial cancer	5/994	57/7131	0.91466721694334	0.999999999999997	ENSG00000136997/ENSG00000081059/ENSG00000141510/ENSG00000168646/ENSG00000124762	MYC/TCF7/TP53/AXIN2/CDKN1A	hsa:4609/hsa:6932/hsa:7157/hsa:8313/hsa:1026	5
hsa04213	Longevity regulating pathway - multiple species	5/994	58/7131	0.921932642834699	0.999999999999997	ENSG00000141564/ENSG00000162409/ENSG00000150907/ENSG00000164742/ENSG00000125798	RPTOR/PRKAA2/FOXO1/ADCY1/FOXA2	hsa:57521/hsa:5563/hsa:2308/hsa:107/hsa:3170	5
hsa00510	N-Glycan biosynthesis	4/994	49/7131	0.925248492123414	0.999999999999997	ENSG00000111885/ENSG00000104723/ENSG00000167889/ENSG00000128268	MAN1A1/TUSC3/MGAT5B/MGAT3	hsa:4121/hsa:7991/hsa:146664/hsa:4248	4
hsa04919	Thyroid hormone signaling pathway	11/994	112/7131	0.925757261984524	0.999999999999997	ENSG00000148400/ENSG00000136997/ENSG00000184009/ENSG00000197122/ENSG00000141510/ENSG00000147100/ENSG00000137731/ENSG00000161714/ENSG00000150907/ENSG00000126583/ENSG00000129244	NOTCH1/MYC/ACTG1/SRC/TP53/SLC16A2/FXYD2/PLCD3/FOXO1/PRKCG/ATP1B2	hsa:4851/hsa:4609/hsa:71/hsa:6714/hsa:7157/hsa:6567/hsa:486/hsa:113026/hsa:2308/hsa:5582/hsa:482	11
hsa00030	Pentose phosphate pathway	2/994	29/7131	0.927114844922304	0.999999999999997	ENSG00000152556/ENSG00000148057	PFKM/IDNK	hsa:5213/hsa:414328	2
hsa00591	Linoleic acid metabolism	2/994	29/7131	0.927114844922304	0.999999999999997	ENSG00000176485/ENSG00000116711	PLA2G16/PLA2G4A	hsa:11145/hsa:5321	2
hsa05142	Chagas disease (American trypanosomiasis)	9/994	95/7131	0.927709721997953	0.999999999999997	ENSG00000109320/ENSG00000188130/ENSG00000177606/ENSG00000166949/ENSG00000100906/ENSG00000087460/ENSG00000170345/ENSG00000164742/ENSG00000156475	NFKB1/MAPK12/JUN/SMAD3/NFKBIA/GNAS/FOS/ADCY1/PPP2R2B	hsa:4790/hsa:6300/hsa:3725/hsa:4088/hsa:4792/hsa:2778/hsa:2353/hsa:107/hsa:5521	9
hsa04723	Retrograde endocannabinoid signaling	15/994	147/7131	0.930279782449783	0.999999999999997	ENSG00000114450/ENSG00000198888/ENSG00000188130/ENSG00000164535/ENSG00000167083/ENSG00000145864/ENSG00000101438/ENSG00000164742/ENSG00000127588/ENSG00000141837/ENSG00000185633/ENSG00000117480/ENSG00000102001/ENSG00000126583/ENSG00000011677	GNB4/MT-ND1/MAPK12/DAGLB/GNGT2/GABRB2/SLC32A1/ADCY1/GNG13/CACNA1A/NDUFA4L2/FAAH/CACNA1F/PRKCG/GABRA3	hsa:59345/hsa:4535/hsa:6300/hsa:221955/hsa:2793/hsa:2561/hsa:140679/hsa:107/hsa:51764/hsa:773/hsa:56901/hsa:2166/hsa:778/hsa:5582/hsa:2556	15
hsa04622	RIG-I-like receptor signaling pathway	6/994	69/7131	0.932879767842378	0.999999999999997	ENSG00000109320/ENSG00000183735/ENSG00000188130/ENSG00000187608/ENSG00000100906/ENSG00000198933	NFKB1/TBK1/MAPK12/ISG15/NFKBIA/TBKBP1	hsa:4790/hsa:29110/hsa:6300/hsa:9636/hsa:4792/hsa:9755	6
hsa00020	Citrate cycle (TCA cycle)	2/994	30/7131	0.935523592147993	0.999999999999997	ENSG00000150768/ENSG00000100889	DLAT/PCK2	hsa:1737/hsa:5106	2
hsa03020	RNA polymerase	2/994	30/7131	0.935523592147993	0.999999999999997	ENSG00000099817/ENSG00000113356	POLR2E/POLR3G	hsa:5434/hsa:10622	2
hsa04650	Natural killer cell mediated cytotoxicity	10/994	107/7131	0.942689617444435	0.999999999999997	ENSG00000005844/ENSG00000087266/ENSG00000117091/ENSG00000165025/ENSG00000131015/ENSG00000122223/ENSG00000126583/ENSG00000180644/ENSG00000100453/ENSG00000164520	ITGAL/SH3BP2/CD48/SYK/ULBP2/CD244/PRKCG/PRF1/GZMB/RAET1E	hsa:3683/hsa:6452/hsa:962/hsa:6850/hsa:80328/hsa:51744/hsa:5582/hsa:5551/hsa:3002/hsa:135250	10
hsa00040	Pentose and glucuronate interconversions	2/994	31/7131	0.943007099104527	0.999999999999997	ENSG00000133116/ENSG00000214960	KL/ISPD	hsa:9365/hsa:729920	2
hsa00640	Propanoate metabolism	2/994	31/7131	0.943007099104527	0.999999999999997	ENSG00000131069/ENSG00000175198	ACSS2/PCCA	hsa:55902/hsa:5095	2
hsa03420	Nucleotide excision repair	3/994	42/7131	0.944964492828363	0.999999999999997	ENSG00000132646/ENSG00000106399/ENSG00000115350	PCNA/RPA3/POLE4	hsa:5111/hsa:6119/hsa:56655	3
hsa04217	Necroptosis	16/994	160/7131	0.947124647679341	0.999999999999997	ENSG00000126561/ENSG00000168610/ENSG00000173757/ENSG00000055332/ENSG00000105639/ENSG00000255112/ENSG00000147457/ENSG00000166311/ENSG00000100504/ENSG00000116711/ENSG00000276903/ENSG00000274997/ENSG00000184260/ENSG00000196787/ENSG00000129465/ENSG00000164342	STAT5A/STAT3/STAT5B/EIF2AK2/JAK3/CHMP1B/CHMP7/SMPD1/PYGL/PLA2G4A/HIST1H2AL/HIST1H2AH/HIST2H2AC/HIST1H2AG/RIPK3/TLR3	hsa:6776/hsa:6774/hsa:6777/hsa:5610/hsa:3718/hsa:57132/hsa:91782/hsa:6609/hsa:5836/hsa:5321/hsa:8332/hsa:85235/hsa:8338/hsa:8969/hsa:11035/hsa:7098	16
hsa05100	Bacterial invasion of epithelial cells	6/994	72/7131	0.948228288579923	0.999999999999997	ENSG00000184009/ENSG00000197122/ENSG00000169398/ENSG00000085733/ENSG00000197959/ENSG00000115414	ACTG1/SRC/PTK2/CTTN/DNM3/FN1	hsa:71/hsa:6714/hsa:5747/hsa:2017/hsa:26052/hsa:2335	6
hsa03460	Fanconi anemia pathway	4/994	54/7131	0.954523073458635	0.999999999999997	ENSG00000114315/ENSG00000106399/ENSG00000122512/ENSG00000175279	HES1/RPA3/PMS2/CENPS	hsa:3280/hsa:6119/hsa:5395/hsa:378708	4
hsa00830	Retinol metabolism	5/994	64/7131	0.955067344673196	0.999999999999997	ENSG00000162496/ENSG00000003137/ENSG00000167600/ENSG00000095596/ENSG00000138356	DHRS3/CYP26B1/CYP2S1/CYP26A1/AOX1	hsa:9249/hsa:56603/hsa:29785/hsa:1592/hsa:316	5
hsa00520	Amino sugar and nucleotide sugar metabolism	3/994	46/7131	0.96472688888698	0.999999999999997	ENSG00000102032/ENSG00000156510/ENSG00000106633	RENBP/HKDC1/GCK	hsa:5973/hsa:80201/hsa:2645	3
hsa04914	Progesterone-mediated oocyte maturation	8/994	97/7131	0.969644498219855	0.999999999999997	ENSG00000152270/ENSG00000188130/ENSG00000071242/ENSG00000002822/ENSG00000072133/ENSG00000113742/ENSG00000214300/ENSG00000164742	PDE3B/MAPK12/RPS6KA2/MAD1L1/RPS6KA6/CPEB4/SPDYE3/ADCY1	hsa:5140/hsa:6300/hsa:6196/hsa:8379/hsa:27330/hsa:80315/hsa:441272/hsa:107	8
hsa04977	Vitamin digestion and absorption	1/994	24/7131	0.972922568392628	0.999999999999997	ENSG00000169814	BTD	hsa:686	1
hsa04612	Antigen processing and presentation	2/994	37/7131	0.97320460826391	0.999999999999997	ENSG00000010610/ENSG00000153563	CD4/CD8A	hsa:920/hsa:925	2
hsa03022	Basal transcription factors	2/994	40/7131	0.981772370408193	0.999999999999997	ENSG00000130699/ENSG00000141384	TAF4/TAF4B	hsa:6874/hsa:6875	2
hsa04975	Fat digestion and absorption	2/994	41/7131	0.983985481544151	0.999999999999997	ENSG00000165029/ENSG00000170835	ABCA1/CEL	hsa:19/hsa:1056	2
hsa04120	Ubiquitin mediated proteolysis	11/994	136/7131	0.98760899845756	0.999999999999997	ENSG00000182247/ENSG00000184182/ENSG00000148634/ENSG00000198642/ENSG00000182179/ENSG00000003096/ENSG00000049759/ENSG00000184557/ENSG00000101197/ENSG00000185338/ENSG00000185345	UBE2E2/UBE2F/HERC4/KLHL9/UBA7/KLHL13/NEDD4L/SOCS3/BIRC7/SOCS1/PRKN	hsa:7325/hsa:140739/hsa:26091/hsa:55958/hsa:7318/hsa:90293/hsa:23327/hsa:9021/hsa:79444/hsa:8651/hsa:5071	11
hsa05152	Tuberculosis	13/994	162/7131	0.993091283410849	0.999999999999997	ENSG00000196914/ENSG00000109320/ENSG00000143933/ENSG00000197122/ENSG00000130592/ENSG00000188130/ENSG00000011028/ENSG00000165025/ENSG00000260314/ENSG00000169896/ENSG00000169885/ENSG00000187796/ENSG00000153246	ARHGEF12/NFKB1/CALM2/SRC/LSP1/MAPK12/MRC2/SYK/MRC1/ITGAM/CALML6/CARD9/PLA2R1	hsa:23365/hsa:4790/hsa:805/hsa:6714/hsa:4046/hsa:6300/hsa:9902/hsa:6850/hsa:4360/hsa:3684/hsa:163688/hsa:64170/hsa:22925	13
hsa03440	Homologous recombination	1/994	40/7131	0.997576168056809	0.999999999999997	ENSG00000106399	RPA3	hsa:6119	1
hsa03050	Proteasome	1/994	42/7131	0.998208115810838	0.999999999999997	ENSG00000154611	PSMA8	hsa:143471	1
hsa05010	Alzheimer disease	12/994	169/7131	0.998309415738051	0.999999999999997	ENSG00000143933/ENSG00000112695/ENSG00000115944/ENSG00000186868/ENSG00000142192/ENSG00000196549/ENSG00000105464/ENSG00000166313/ENSG00000185633/ENSG00000102001/ENSG00000161509/ENSG00000169885	CALM2/COX7A2/COX7A2L/MAPT/APP/MME/GRIN2D/APBB1/NDUFA4L2/CACNA1F/GRIN2C/CALML6	hsa:805/hsa:1347/hsa:9167/hsa:4137/hsa:351/hsa:4311/hsa:2906/hsa:322/hsa:56901/hsa:778/hsa:2905/hsa:163688	12
hsa00190	Oxidative phosphorylation	8/994	130/7131	0.998577826735687	0.999999999999997	ENSG00000198888/ENSG00000112695/ENSG00000115944/ENSG00000171130/ENSG00000185633/ENSG00000105675/ENSG00000116039/ENSG00000143882	MT-ND1/COX7A2/COX7A2L/ATP6V0E2/NDUFA4L2/ATP4A/ATP6V1B1/ATP6V1C2	hsa:4535/hsa:1347/hsa:9167/hsa:155066/hsa:56901/hsa:495/hsa:525/hsa:245973	8
hsa03018	RNA degradation	3/994	75/7131	0.998937532108359	0.999999999999997	ENSG00000152556/ENSG00000108515/ENSG00000137707	PFKM/ENO3/BTG4	hsa:5213/hsa:2027/hsa:54766	3
hsa05016	Huntington disease	13/994	190/7131	0.999373324697485	0.999999999999997	ENSG00000187775/ENSG00000112695/ENSG00000099817/ENSG00000141510/ENSG00000130699/ENSG00000115944/ENSG00000185842/ENSG00000141384/ENSG00000115423/ENSG00000060566/ENSG00000122735/ENSG00000185633/ENSG00000132170	DNAH17/COX7A2/POLR2E/TP53/TAF4/COX7A2L/DNAH14/TAF4B/DNAH6/CREB3L3/DNAI1/NDUFA4L2/PPARG	hsa:8632/hsa:1347/hsa:5434/hsa:7157/hsa:6874/hsa:9167/hsa:127602/hsa:6875/hsa:1768/hsa:84699/hsa:27019/hsa:56901/hsa:5468	13
hsa05012	Parkinson disease	8/994	141/7131	0.999539181900916	0.999999999999997	ENSG00000198888/ENSG00000112695/ENSG00000115944/ENSG00000182179/ENSG00000165646/ENSG00000185633/ENSG00000128271/ENSG00000185345	MT-ND1/COX7A2/COX7A2L/UBA7/SLC18A2/NDUFA4L2/ADORA2A/PRKN	hsa:4535/hsa:1347/hsa:9167/hsa:7318/hsa:6571/hsa:56901/hsa:135/hsa:5071	8
hsa03008	Ribosome biogenesis in eukaryotes	4/994	95/7131	0.999565701416288	0.999999999999997	ENSG00000101361/ENSG00000147206/ENSG00000005189/ENSG00000241945	NOP56/NXF3/REXO5/PWP2	hsa:10528/hsa:56000/hsa:81691/hsa:5822	4
hsa04140	Autophagy - animal	6/994	127/7131	0.999823122104545	0.999999999999997	ENSG00000176171/ENSG00000141564/ENSG00000162409/ENSG00000181652/ENSG00000070540/ENSG00000276600	BNIP3/RPTOR/PRKAA2/ATG9B/WIPI1/RAB7B	hsa:664/hsa:57521/hsa:5563/hsa:285973/hsa:55062/hsa:338382	6
hsa03015	mRNA surveillance pathway	3/994	90/7131	0.999846705355336	0.999999999999997	ENSG00000189369/ENSG00000147206/ENSG00000156475	GSPT2/NXF3/PPP2R2B	hsa:23708/hsa:56000/hsa:5521	3
hsa03013	RNA transport	9/994	166/7131	0.999893923069095	0.999999999999997	ENSG00000205571/ENSG00000272391/ENSG00000079134/ENSG00000147206/ENSG00000187840/ENSG00000198692/ENSG00000184110/ENSG00000153165/ENSG00000243056	SMN2/POM121C/THOC1/NXF3/EIF4EBP1/EIF1AY/EIF3C/RGPD3/EIF4EBP3	hsa:6606/hsa:100101267/hsa:9984/hsa:56000/hsa:1978/hsa:9086/hsa:8663/hsa:653489/hsa:8637	9
hsa04932	Non-alcoholic fatty liver disease (NAFLD)	7/994	145/7131	0.999912659750281	0.999999999999997	ENSG00000109320/ENSG00000112695/ENSG00000115944/ENSG00000162409/ENSG00000177606/ENSG00000184557/ENSG00000185633	NFKB1/COX7A2/COX7A2L/PRKAA2/JUN/SOCS3/NDUFA4L2	hsa:4790/hsa:1347/hsa:9167/hsa:5563/hsa:3725/hsa:9021/hsa:56901	7
hsa03040	Spliceosome	4/994	127/7131	0.999992386196202	0.999999999999997	ENSG00000084072/ENSG00000079134/ENSG00000164609/ENSG00000275895	PPIE/THOC1/SLU7/U2AF1L5	hsa:10450/hsa:9984/hsa:10569/hsa:102724594	4
hsa03010	Ribosome	5/994	147/7131	0.999996591894067	0.999999999999997	ENSG00000129824/ENSG00000163584/ENSG00000197728/ENSG00000143314/ENSG00000233927	RPS4Y1/RPL22L1/RPS26/MRPL24/RPS28	hsa:6192/hsa:200916/hsa:6231/hsa:79590/hsa:6234	5
hsa04141	Protein processing in endoplasmic reticulum	4/994	158/7131	0.999999875188086	0.999999999999997	ENSG00000111885/ENSG00000055332/ENSG00000104723/ENSG00000185345	MAN1A1/EIF2AK2/TUSC3/PRKN	hsa:4121/hsa:5610/hsa:7991/hsa:5071	4
hsa04740	Olfactory transduction	11/994	392/7131	0.999999999999997	0.999999999999997	ENSG00000123360/ENSG00000143933/ENSG00000132518/ENSG00000221882/ENSG00000127588/ENSG00000138669/ENSG00000183023/ENSG00000180090/ENSG00000169885/ENSG00000127530/ENSG00000172640	PDE1B/CALM2/GUCY2D/OR3A2/GNG13/PRKG2/SLC8A1/OR3A1/CALML6/OR7C1/OR10AD1	hsa:5153/hsa:805/hsa:3000/hsa:4995/hsa:51764/hsa:5593/hsa:6546/hsa:4994/hsa:163688/hsa:26664/hsa:121275	11
