# Supplementary material for: CCR9 overexpression promotes T-ALL progression by enhancing cholesterol biosynthesis
Source: Front Pharmacol. 2023 Sep 6;14:1257289. doi: 10.3389/fphar.2023.1257289 (PMC10512069; doi:10.3389/fphar.2023.1257289)
Supplement: Supplementary file 9 [file Table6.xls]

Category	GOID	Description	GeneRatio	BgRatio	pvalue	padj	geneID	geneName	Count
BP	GO:0006084	acetyl-CoA metabolic process	3/13	36/17310	2.32908769498133e-06	0.000749966237783989	ENSG00000112972/ENSG00000167508/ENSG00000131069	HMGCS1/MVD/ACSS2	3
BP	GO:0006694	steroid biosynthetic process	4/13	185/17310	8.37489141204646e-06	0.00133952175716059	ENSG00000112972/ENSG00000052802/ENSG00000167508/ENSG00000120738	HMGCS1/MSMO1/MVD/EGR1	4
BP	GO:0006695	cholesterol biosynthetic process	3/13	67/17310	1.54180033567718e-05	0.00133952175716059	ENSG00000112972/ENSG00000052802/ENSG00000167508	HMGCS1/MSMO1/MVD	3
BP	GO:1902653	secondary alcohol biosynthetic process	3/13	69/17310	1.68481393252222e-05	0.00133952175716059	ENSG00000112972/ENSG00000052802/ENSG00000167508	HMGCS1/MSMO1/MVD	3
BP	GO:0016126	sterol biosynthetic process	3/13	74/17310	2.08000272851023e-05	0.00133952175716059	ENSG00000112972/ENSG00000052802/ENSG00000167508	HMGCS1/MSMO1/MVD	3
BP	GO:0050810	regulation of steroid biosynthetic process	3/13	82/17310	2.83176900222306e-05	0.00151971603119304	ENSG00000112972/ENSG00000167508/ENSG00000120738	HMGCS1/MVD/EGR1	3
BP	GO:0006637	acyl-CoA metabolic process	3/13	103/17310	5.60361934455158e-05	0.00213632994215914	ENSG00000112972/ENSG00000167508/ENSG00000131069	HMGCS1/MVD/ACSS2	3
BP	GO:0035383	thioester metabolic process	3/13	103/17310	5.60361934455158e-05	0.00213632994215914	ENSG00000112972/ENSG00000167508/ENSG00000131069	HMGCS1/MVD/ACSS2	3
BP	GO:0008202	steroid metabolic process	4/13	311/17310	6.42920738602373e-05	0.00213632994215914	ENSG00000112972/ENSG00000052802/ENSG00000167508/ENSG00000120738	HMGCS1/MSMO1/MVD/EGR1	4
BP	GO:0019218	regulation of steroid metabolic process	3/13	109/17310	6.6345650377613e-05	0.00213632994215914	ENSG00000112972/ENSG00000167508/ENSG00000120738	HMGCS1/MVD/EGR1	3
BP	GO:0006066	alcohol metabolic process	4/13	323/17310	7.44817962836039e-05	0.00218028530939277	ENSG00000112972/ENSG00000052802/ENSG00000167508/ENSG00000131069	HMGCS1/MSMO1/MVD/ACSS2	4
BP	GO:0008203	cholesterol metabolic process	3/13	136/17310	0.000128074614156844	0.00334747125061718	ENSG00000112972/ENSG00000052802/ENSG00000167508	HMGCS1/MSMO1/MVD	3
BP	GO:0046165	alcohol biosynthetic process	3/13	139/17310	0.000136626210219552	0.00334747125061718	ENSG00000112972/ENSG00000052802/ENSG00000167508	HMGCS1/MSMO1/MVD	3
BP	GO:1902652	secondary alcohol metabolic process	3/13	142/17310	0.000145542228287703	0.00334747125061718	ENSG00000112972/ENSG00000052802/ENSG00000167508	HMGCS1/MSMO1/MVD	3
BP	GO:0016125	sterol metabolic process	3/13	154/17310	0.000184988538586454	0.00391740595652299	ENSG00000112972/ENSG00000052802/ENSG00000167508	HMGCS1/MSMO1/MVD	3
BP	GO:0008299	isoprenoid biosynthetic process	2/13	28/17310	0.000194653712125366	0.00391740595652299	ENSG00000112972/ENSG00000167508	HMGCS1/MVD	2
BP	GO:0046890	regulation of lipid biosynthetic process	3/13	167/17310	0.000234932949001883	0.00444990644580037	ENSG00000112972/ENSG00000167508/ENSG00000120738	HMGCS1/MVD/EGR1	3
BP	GO:1901615	organic hydroxy compound metabolic process	4/13	497/17310	0.000390545523332041	0.00698642547293984	ENSG00000112972/ENSG00000052802/ENSG00000167508/ENSG00000131069	HMGCS1/MSMO1/MVD/ACSS2	4
BP	GO:0045540	regulation of cholesterol biosynthetic process	2/13	42/17310	0.000440755962140469	0.00746965367417006	ENSG00000112972/ENSG00000167508	HMGCS1/MVD	2
BP	GO:1901617	organic hydroxy compound biosynthetic process	3/13	239/17310	0.000671057487736373	0.0108040255525556	ENSG00000112972/ENSG00000052802/ENSG00000167508	HMGCS1/MSMO1/MVD	3
BP	GO:0090181	regulation of cholesterol metabolic process	2/13	54/17310	0.000728831442055107	0.011175415444845	ENSG00000112972/ENSG00000167508	HMGCS1/MVD	2
BP	GO:1902930	regulation of alcohol biosynthetic process	2/13	64/17310	0.00102244169820659	0.0149648284919329	ENSG00000112972/ENSG00000167508	HMGCS1/MVD	2
BP	GO:0006790	sulfur compound metabolic process	3/13	367/17310	0.00230814027482913	0.0314505564058324	ENSG00000112972/ENSG00000167508/ENSG00000131069	HMGCS1/MVD/ACSS2	3
BP	GO:0019216	regulation of lipid metabolic process	3/13	369/17310	0.00234414085012415	0.0314505564058324	ENSG00000112972/ENSG00000167508/ENSG00000120738	HMGCS1/MVD/EGR1	3
BP	GO:0006732	coenzyme metabolic process	3/13	380/17310	0.00254844247059157	0.0328239390212195	ENSG00000112972/ENSG00000167508/ENSG00000131069	HMGCS1/MVD/ACSS2	3
BP	GO:0006720	isoprenoid metabolic process	2/13	128/17310	0.00401202755976366	0.04968741824015	ENSG00000112972/ENSG00000167508	HMGCS1/MVD	2
MF	GO:0016874	ligase activity	3/13	159/17252	0.000205292639488115	0.00862229085850085	ENSG00000130707/ENSG00000131069/ENSG00000131044	ASS1/ACSS2/TTLL9	3
